# Supplementary material for: Nonlinear noise spectrum measurement using a probability-maintained noise power ratio method
Source: Commun Eng. 2022 Dec 29;1:49. doi: 10.1038/s44172-022-00047-y (PMC10955953; doi:10.1038/s44172-022-00047-y)
Supplement: Supplementary file 4 — Supplementary Data 1-1 [file 44172_2022_47_MOESM4_ESM.xlsx]

## Sheet: Fig1c
dB	output signal wo notch		output signal with 900MHz notch								unit：dB	output signal with 500MHz notch				output signal with 100MHz notch
Freq.(Hz)	Rx Sig.	Orth. Sig.	Rx Sig.	Orth. Sig.								Freq.(Hz)	Rx Sig. 500MHz	Orth. Sig. 500MHz		Freq.(Hz)	Rx Sig. 100MHz	Orth. Sig. 100MHz
-4.1995e+10	-12.2746	-18.5732	-13.7695	-19.0464								-4.19796e+10	24.118	24.1234		-4.19796e+10	23.6245	23.6302
-4.19847e+10	-12.275	-18.5728	-13.7701	-19.046								-4.19386e+10	23.8544	23.8596		-4.19386e+10	23.4033	23.4091
-4.19744e+10	-12.2757	-18.572	-13.7713	-19.0453								-4.18975e+10	23.6576	23.6661		-4.18975e+10	23.2176	23.2264
-4.19642e+10	-12.2768	-18.5709	-13.7728	-19.0444								-4.18565e+10	23.7172	23.7193		-4.18565e+10	23.2672	23.2696
-4.19539e+10	-12.2779	-18.5697	-13.7746	-19.0434								-4.18155e+10	23.8433	23.8424		-4.18155e+10	23.3977	23.3972
-4.19437e+10	-12.2794	-18.5681	-13.7768	-19.0422								-4.17745e+10	23.7888	23.7872		-4.17745e+10	23.3269	23.3257
-4.19334e+10	-12.2811	-18.5663	-13.7794	-19.0406								-4.17335e+10	23.8222	23.8194		-4.17335e+10	23.362	23.3594
-4.19232e+10	-12.2831	-18.5642	-13.7824	-19.0389								-4.16925e+10	23.6223	23.6236		-4.16925e+10	23.1563	23.1576
-4.19129e+10	-12.2854	-18.5618	-13.7859	-19.0369								-4.16514e+10	23.6246	23.6267		-4.16514e+10	23.144	23.1466
-4.19027e+10	-12.288	-18.5592	-13.7898	-19.0346								-4.16104e+10	23.4674	23.4678		-4.16104e+10	22.9967	22.9972
-4.18924e+10	-12.2909	-18.5562	-13.7942	-19.0321								-4.15694e+10	23.6077	23.6086		-4.15694e+10	23.1198	23.1209
-4.18822e+10	-12.294	-18.5529	-13.799	-19.0294								-4.15284e+10	23.7986	23.7989		-4.15284e+10	23.3481	23.3488
-4.18719e+10	-12.2975	-18.5494	-13.8042	-19.0265								-4.14874e+10	23.5397	23.5435		-4.14874e+10	23.0583	23.062
-4.18617e+10	-12.3012	-18.5457	-13.8098	-19.0233								-4.14464e+10	23.2486	23.2467		-4.14464e+10	22.8401	22.8385
-4.18514e+10	-12.3052	-18.5416	-13.8159	-19.0199								-4.14054e+10	23.9466	23.9504		-4.14054e+10	23.5016	23.5057
-4.18411e+10	-12.3094	-18.5373	-13.8224	-19.0162								-4.13643e+10	23.9076	23.9135		-4.13643e+10	23.4851	23.491
-4.18309e+10	-12.314	-18.5328	-13.8293	-19.0124								-4.13233e+10	23.9228	23.9245		-4.13233e+10	23.4898	23.4915
-4.18206e+10	-12.3188	-18.5281	-13.8366	-19.0083								-4.12823e+10	24.0634	24.0633		-4.12823e+10	23.581	23.5809
-4.18104e+10	-12.3239	-18.5231	-13.8443	-19.004								-4.12413e+10	24.3063	24.3099		-4.12413e+10	23.8649	23.8686
-4.18001e+10	-12.3293	-18.5178	-13.8524	-18.9996								-4.12003e+10	24.0585	24.0584		-4.12003e+10	23.6558	23.6555
-4.17899e+10	-12.3349	-18.5124	-13.861	-18.9949								-4.11593e+10	23.903	23.9014		-4.11593e+10	23.5094	23.5078
-4.17796e+10	-12.3408	-18.5068	-13.8699	-18.99								-4.11182e+10	24.1031	24.1036		-4.11182e+10	23.6663	23.6669
-4.17694e+10	-12.3469	-18.501	-13.8793	-18.985								-4.10772e+10	24.2147	24.2126		-4.10772e+10	23.8061	23.8039
-4.17591e+10	-12.3533	-18.495	-13.889	-18.9798								-4.10362e+10	24.7479	24.7466		-4.10362e+10	24.3516	24.3504
-4.17489e+10	-12.36	-18.4888	-13.8991	-18.9744								-4.09952e+10	24.8491	24.8489		-4.09952e+10	24.46	24.46
-4.17386e+10	-12.3669	-18.4824	-13.9097	-18.9688								-4.09542e+10	24.7263	24.7286		-4.09542e+10	24.333	24.3356
-4.17284e+10	-12.3741	-18.476	-13.9206	-18.9631								-4.09132e+10	24.961	24.9634		-4.09132e+10	24.5711	24.5734
-4.17181e+10	-12.3815	-18.4693	-13.9319	-18.9572								-4.08722e+10	25.1565	25.1566		-4.08722e+10	24.7929	24.7933
-4.17078e+10	-12.3891	-18.4625	-13.9435	-18.9512								-4.08311e+10	24.8541	24.8554		-4.08311e+10	24.4968	24.4984
-4.16976e+10	-12.397	-18.4556	-13.9556	-18.9451								-4.07901e+10	25.5649	25.5648		-4.07901e+10	25.188	25.1881
-4.16873e+10	-12.4052	-18.4486	-13.9679	-18.9388								-4.07491e+10	25.298	25.2975		-4.07491e+10	24.9047	24.9047
-4.16771e+10	-12.4135	-18.4415	-13.9807	-18.9324								-4.07081e+10	25.1737	25.1714		-4.07081e+10	24.8221	24.8197
-4.16668e+10	-12.4221	-18.4343	-13.9938	-18.9259								-4.06671e+10	25.3811	25.3793		-4.06671e+10	25.0707	25.069
-4.16566e+10	-12.4309	-18.427	-14.0073	-18.9193								-4.06261e+10	25.4958	25.4943		-4.06261e+10	25.1883	25.1869
-4.16463e+10	-12.44	-18.4196	-14.0211	-18.9126								-4.0585e+10	25.9758	25.9759		-4.0585e+10	25.6729	25.6732
-4.16361e+10	-12.4492	-18.4122	-14.0352	-18.9058								-4.0544e+10	25.8413	25.8435		-4.0544e+10	25.5183	25.5206
-4.16258e+10	-12.4587	-18.4047	-14.0497	-18.8989								-4.0503e+10	25.7288	25.7301		-4.0503e+10	25.3927	25.3943
-4.16156e+10	-12.4683	-18.3972	-14.0645	-18.8919								-4.0462e+10	26.3325	26.3339		-4.0462e+10	25.9355	25.9372
-4.16053e+10	-12.4782	-18.3896	-14.0796	-18.8849								-4.0421e+10	26.4482	26.4511		-4.0421e+10	26.1167	26.1199
-4.15951e+10	-12.4883	-18.3821	-14.0951	-18.8778								-4.038e+10	26.3603	26.3618		-4.038e+10	26.0526	26.0543
-4.15848e+10	-12.4986	-18.3745	-14.1108	-18.8707								-4.03389e+10	26.1594	26.1595		-4.03389e+10	25.8807	25.881
-4.15745e+10	-12.509	-18.3669	-14.1269	-18.8635								-4.02979e+10	26.4472	26.4503		-4.02979e+10	26.1665	26.1698
-4.15643e+10	-12.5197	-18.3593	-14.1432	-18.8563								-4.02569e+10	26.8151	26.8153		-4.02569e+10	26.5157	26.5158
-4.1554e+10	-12.5305	-18.3517	-14.1598	-18.8491								-4.02159e+10	27.1689	27.1694		-4.02159e+10	26.8565	26.8572
-4.15438e+10	-12.5415	-18.3442	-14.1767	-18.8418								-4.01749e+10	26.9113	26.9091		-4.01749e+10	26.6393	26.6375
-4.15335e+10	-12.5527	-18.3367	-14.1939	-18.8345								-4.01339e+10	27.1229	27.1215		-4.01339e+10	26.8205	26.8191
-4.15233e+10	-12.564	-18.3292	-14.2114	-18.8273								-4.00929e+10	27.2699	27.2691		-4.00929e+10	27.0069	27.0063
-4.1513e+10	-12.5755	-18.3218	-14.2291	-18.82								-4.00518e+10	27.1645	27.1615		-4.00518e+10	26.9483	26.9457
-4.15028e+10	-12.5872	-18.3145	-14.247	-18.8128								-4.00108e+10	27.2269	27.2236		-4.00108e+10	26.9859	26.9829
-4.14925e+10	-12.599	-18.3072	-14.2652	-18.8055								-3.99698e+10	27.7776	27.7778		-3.99698e+10	27.5419	27.5421
-4.14823e+10	-12.6109	-18.3	-14.2837	-18.7984								-3.99288e+10	27.9667	27.9674		-3.99288e+10	27.6978	27.6982
-4.1472e+10	-12.623	-18.2929	-14.3023	-18.7912								-3.98878e+10	27.9006	27.8994		-3.98878e+10	27.6282	27.6273
-4.14618e+10	-12.6352	-18.2858	-14.3212	-18.7841								-3.98468e+10	27.7567	27.7531		-3.98468e+10	27.5017	27.4986
-4.14515e+10	-12.6476	-18.2789	-14.3403	-18.777								-3.98057e+10	27.9	27.8992		-3.98057e+10	27.6556	27.655
-4.14412e+10	-12.6601	-18.2721	-14.3596	-18.77								-3.97647e+10	27.9665	27.9661		-3.97647e+10	27.7373	27.7367
-4.1431e+10	-12.6727	-18.2654	-14.3791	-18.7631								-3.97237e+10	28.0124	28.0163		-3.97237e+10	27.8069	27.8103
-4.14207e+10	-12.6854	-18.2588	-14.3988	-18.7563								-3.96827e+10	28.3962	28.3977		-3.96827e+10	28.1135	28.1151
-4.14105e+10	-12.6982	-18.2523	-14.4186	-18.7495								-3.96417e+10	28.9574	28.9595		-3.96417e+10	28.7073	28.7092
-4.14002e+10	-12.7111	-18.246	-14.4386	-18.7428								-3.96007e+10	28.7581	28.7582		-3.96007e+10	28.5388	28.5389
-4.139e+10	-12.7241	-18.2398	-14.4588	-18.7362								-3.95597e+10	29.009	29.0085		-3.95597e+10	28.7534	28.7529
-4.13797e+10	-12.7372	-18.2338	-14.4791	-18.7297								-3.95186e+10	29.0305	29.0298		-3.95186e+10	28.7778	28.7775
-4.13695e+10	-12.7504	-18.2279	-14.4996	-18.7234								-3.94776e+10	28.6939	28.6921		-3.94776e+10	28.442	28.4401
-4.13592e+10	-12.7636	-18.2221	-14.5202	-18.7171								-3.94366e+10	29.4345	29.4342		-3.94366e+10	29.1987	29.1984
-4.1349e+10	-12.7769	-18.2166	-14.5409	-18.7109								-3.93956e+10	29.2793	29.2816		-3.93956e+10	29.0796	29.0817
-4.13387e+10	-12.7903	-18.2111	-14.5617	-18.7049								-3.93546e+10	29.2152	29.2182		-3.93546e+10	29.0237	29.0263
-4.13284e+10	-12.8038	-18.2059	-14.5826	-18.699								-3.93136e+10	29.2209	29.2189		-3.93136e+10	29.0499	29.048
-4.13182e+10	-12.8173	-18.2008	-14.6036	-18.6933								-3.92725e+10	29.262	29.2577		-3.92725e+10	29.0706	29.0664
-4.13079e+10	-12.8308	-18.1959	-14.6247	-18.6877								-3.92315e+10	29.5256	29.5257		-3.92315e+10	29.2819	29.2822
-4.12977e+10	-12.8444	-18.1912	-14.6459	-18.6822								-3.91905e+10	29.7447	29.7449		-3.91905e+10	29.5341	29.5344
-4.12874e+10	-12.858	-18.1867	-14.6671	-18.6769								-3.91495e+10	29.821	29.821		-3.91495e+10	29.6531	29.6531
-4.12772e+10	-12.8716	-18.1824	-14.6884	-18.6718								-3.91085e+10	29.9834	29.9792		-3.91085e+10	29.8058	29.8019
-4.12669e+10	-12.8853	-18.1782	-14.7097	-18.6668								-3.90675e+10	29.741	29.7413		-3.90675e+10	29.5426	29.543
-4.12567e+10	-12.899	-18.1743	-14.7311	-18.662								-3.90264e+10	30.0414	30.0432		-3.90264e+10	29.858	29.86
-4.12464e+10	-12.9126	-18.1705	-14.7524	-18.6573								-3.89854e+10	30.5718	30.5707		-3.89854e+10	30.3556	30.3549
-4.12362e+10	-12.9263	-18.167	-14.7738	-18.6528								-3.89444e+10	30.8346	30.8318		-3.89444e+10	30.6207	30.6182
-4.12259e+10	-12.94	-18.1637	-14.7952	-18.6485								-3.89034e+10	30.6164	30.6173		-3.89034e+10	30.3808	30.3818
-4.12157e+10	-12.9537	-18.1605	-14.8166	-18.6444								-3.88624e+10	30.7757	30.7754		-3.88624e+10	30.5579	30.5576
-4.12054e+10	-12.9673	-18.1576	-14.838	-18.6404								-3.88214e+10	30.6397	30.6407		-3.88214e+10	30.4389	30.4401
-4.11951e+10	-12.981	-18.1549	-14.8593	-18.6367								-3.87804e+10	30.6423	30.6418		-3.87804e+10	30.448	30.4476
-4.11849e+10	-12.9946	-18.1524	-14.8806	-18.6331								-3.87393e+10	31.0605	31.0621		-3.87393e+10	30.8551	30.8563
-4.11746e+10	-13.0082	-18.1501	-14.9018	-18.6297								-3.86983e+10	31.102	31.1034		-3.86983e+10	30.9223	30.9236
-4.11644e+10	-13.0217	-18.148	-14.923	-18.6265								-3.86573e+10	31.3672	31.366		-3.86573e+10	31.1413	31.1401
-4.11541e+10	-13.0352	-18.1461	-14.9441	-18.6235								-3.86163e+10	30.9328	30.9296		-3.86163e+10	30.7487	30.7458
-4.11439e+10	-13.0486	-18.1445	-14.9652	-18.6207								-3.85753e+10	31.0575	31.0581		-3.85753e+10	30.8855	30.8862
-4.11336e+10	-13.062	-18.1431	-14.9861	-18.6181								-3.85343e+10	31.896	31.8943		-3.85343e+10	31.6814	31.6797
-4.11234e+10	-13.0753	-18.1418	-15.0069	-18.6157								-3.84932e+10	31.7302	31.7271		-3.84932e+10	31.5236	31.5209
-4.11131e+10	-13.0886	-18.1409	-15.0277	-18.6135								-3.84522e+10	31.5867	31.5858		-3.84522e+10	31.3879	31.3872
-4.11029e+10	-13.1017	-18.1401	-15.0483	-18.6115								-3.84112e+10	31.8462	31.8413		-3.84112e+10	31.6574	31.653
-4.10926e+10	-13.1148	-18.1395	-15.0688	-18.6097								-3.83702e+10	31.7415	31.7399		-3.83702e+10	31.5382	31.537
-4.10824e+10	-13.1278	-18.1392	-15.0891	-18.6081								-3.83292e+10	31.9638	31.9597		-3.83292e+10	31.7215	31.7183
-4.10721e+10	-13.1407	-18.1391	-15.1093	-18.6067								-3.82882e+10	32.2057	32.2045		-3.82882e+10	32.0025	32.0013
-4.10618e+10	-13.1535	-18.1392	-15.1293	-18.6055								-3.82472e+10	32.0127	32.0143		-3.82472e+10	31.8071	31.8082
-4.10516e+10	-13.1663	-18.1395	-15.1492	-18.6045								-3.82061e+10	32.1966	32.2017		-3.82061e+10	31.9888	31.9933
-4.10413e+10	-13.1789	-18.14	-15.1688	-18.6036								-3.81651e+10	32.6253	32.6284		-3.81651e+10	32.4289	32.4317
-4.10311e+10	-13.1913	-18.1407	-15.1883	-18.603								-3.81241e+10	32.6266	32.6262		-3.81241e+10	32.4167	32.4164
-4.10208e+10	-13.2037	-18.1417	-15.2076	-18.6026								-3.80831e+10	32.2557	32.2575		-3.80831e+10	32.045	32.0462
-4.10106e+10	-13.216	-18.1429	-15.2267	-18.6023								-3.80421e+10	32.8347	32.8357		-3.80421e+10	32.6044	32.6054
-4.10003e+10	-13.2281	-18.1442	-15.2456	-18.6023								-3.80011e+10	33.0593	33.0584		-3.80011e+10	32.8667	32.8659
-4.09901e+10	-13.2401	-18.1458	-15.2642	-18.6024								-3.796e+10	33.0736	33.0733		-3.796e+10	32.8694	32.8691
-4.09798e+10	-13.2519	-18.1476	-15.2826	-18.6027								-3.7919e+10	33.466	33.4654		-3.7919e+10	33.2531	33.2525
-4.09696e+10	-13.2636	-18.1496	-15.3008	-18.6032								-3.7878e+10	33.1536	33.1494		-3.7878e+10	32.9502	32.9466
-4.09593e+10	-13.2751	-18.1517	-15.3187	-18.6039								-3.7837e+10	33.0609	33.0603		-3.7837e+10	32.8795	32.8788
-4.09491e+10	-13.2865	-18.1541	-15.3363	-18.6047								-3.7796e+10	33.2487	33.2493		-3.7796e+10	33.0569	33.0573
-4.09388e+10	-13.2978	-18.1567	-15.3537	-18.6058								-3.7755e+10	33.1953	33.1955		-3.7755e+10	33.0187	33.019
-4.09285e+10	-13.3088	-18.1594	-15.3708	-18.6069								-3.77139e+10	33.0479	33.0469		-3.77139e+10	32.8753	32.8746
-4.09183e+10	-13.3197	-18.1623	-15.3876	-18.6083								-3.76729e+10	33.4599	33.4595		-3.76729e+10	33.2899	33.2896
-4.0908e+10	-13.3305	-18.1655	-15.4041	-18.6098								-3.76319e+10	33.9221	33.9251		-3.76319e+10	33.7068	33.7095
-4.08978e+10	-13.341	-18.1687	-15.4203	-18.6115								-3.75909e+10	33.7789	33.7797		-3.75909e+10	33.6134	33.6142
-4.08875e+10	-13.3514	-18.1722	-15.4362	-18.6133								-3.75499e+10	34.0447	34.0442		-3.75499e+10	33.8965	33.8958
-4.08773e+10	-13.3616	-18.1758	-15.4518	-18.6152								-3.75089e+10	33.9172	33.9166		-3.75089e+10	33.7836	33.783
-4.0867e+10	-13.3716	-18.1796	-15.4671	-18.6173								-3.74679e+10	34.1971	34.1967		-3.74679e+10	34.0548	34.0545
-4.08568e+10	-13.3814	-18.1835	-15.482	-18.6196								-3.74268e+10	34.5669	34.5662		-3.74268e+10	34.4202	34.4195
-4.08465e+10	-13.3911	-18.1875	-15.4966	-18.6219								-3.73858e+10	34.3195	34.3195		-3.73858e+10	34.1351	34.135
-4.08363e+10	-13.4005	-18.1917	-15.5108	-18.6244								-3.73448e+10	34.2859	34.2844		-3.73448e+10	34.1461	34.1448
-4.0826e+10	-13.4097	-18.1961	-15.5247	-18.627								-3.73038e+10	34.7421	34.7431		-3.73038e+10	34.6122	34.6132
-4.08158e+10	-13.4187	-18.2005	-15.5383	-18.6297								-3.72628e+10	34.4555	34.456		-3.72628e+10	34.2731	34.2735
-4.08055e+10	-13.4275	-18.2051	-15.5514	-18.6325								-3.72218e+10	34.6853	34.6836		-3.72218e+10	34.4505	34.4491
-4.07952e+10	-13.4361	-18.2098	-15.5643	-18.6354								-3.71807e+10	34.6722	34.6713		-3.71807e+10	34.4643	34.4637
-4.0785e+10	-13.4445	-18.2146	-15.5767	-18.6384								-3.71397e+10	34.7042	34.7035		-3.71397e+10	34.5782	34.5775
-4.07747e+10	-13.4527	-18.2195	-15.5887	-18.6415								-3.70987e+10	34.8283	34.8298		-3.70987e+10	34.6681	34.6694
-4.07645e+10	-13.4606	-18.2245	-15.6004	-18.6447								-3.70577e+10	34.9945	34.9949		-3.70577e+10	34.8361	34.8365
-4.07542e+10	-13.4683	-18.2295	-15.6117	-18.6479								-3.70167e+10	35.1563	35.1529		-3.70167e+10	34.9884	34.9856
-4.0744e+10	-13.4758	-18.2346	-15.6225	-18.6512								-3.69757e+10	35.6012	35.5992		-3.69757e+10	35.4001	35.3982
-4.07337e+10	-13.4831	-18.2398	-15.633	-18.6546								-3.69347e+10	35.3219	35.3188		-3.69347e+10	35.1083	35.1057
-4.07235e+10	-13.4901	-18.245	-15.6431	-18.658								-3.68936e+10	35.3931	35.3912		-3.68936e+10	35.1416	35.1401
-4.07132e+10	-13.4969	-18.2503	-15.6527	-18.6614								-3.68526e+10	35.3116	35.3091		-3.68526e+10	35.0992	35.0969
-4.0703e+10	-13.5035	-18.2556	-15.662	-18.6649								-3.68116e+10	35.5289	35.5278		-3.68116e+10	35.2938	35.2929
-4.06927e+10	-13.5098	-18.2609	-15.6708	-18.6684								-3.67706e+10	35.2496	35.2497		-3.67706e+10	35.0444	35.0446
-4.06825e+10	-13.5159	-18.2663	-15.6792	-18.6719								-3.67296e+10	35.4826	35.4807		-3.67296e+10	35.2872	35.2854
-4.06722e+10	-13.5217	-18.2716	-15.6871	-18.6754								-3.66886e+10	35.7241	35.7239		-3.66886e+10	35.5172	35.5167
-4.06619e+10	-13.5273	-18.2769	-15.6947	-18.6789								-3.66475e+10	35.9665	35.9678		-3.66475e+10	35.7431	35.7442
-4.06517e+10	-13.5326	-18.2822	-15.7018	-18.6824								-3.66065e+10	35.944	35.9434		-3.66065e+10	35.7457	35.7455
-4.06414e+10	-13.5377	-18.2875	-15.7085	-18.6859								-3.65655e+10	35.9664	35.9664		-3.65655e+10	35.755	35.755
-4.06312e+10	-13.5426	-18.2927	-15.7147	-18.6894								-3.65245e+10	35.9133	35.9141		-3.65245e+10	35.7072	35.7079
-4.06209e+10	-13.5472	-18.2979	-15.7205	-18.6929								-3.64835e+10	36.1157	36.1198		-3.64835e+10	35.8933	35.8968
-4.06107e+10	-13.5515	-18.303	-15.7259	-18.6963								-3.64425e+10	36.0825	36.0869		-3.64425e+10	35.8639	35.8678
-4.06004e+10	-13.5556	-18.308	-15.7308	-18.6996								-3.64014e+10	36.046	36.0491		-3.64014e+10	35.8588	35.8615
-4.05902e+10	-13.5595	-18.313	-15.7352	-18.7029								-3.63604e+10	36.2385	36.2388		-3.63604e+10	36.0731	36.0735
-4.05799e+10	-13.563	-18.3178	-15.7393	-18.7061								-3.63194e+10	36.6609	36.6582		-3.63194e+10	36.4566	36.4544
-4.05697e+10	-13.5664	-18.3225	-15.7428	-18.7093								-3.62784e+10	36.3625	36.3626		-3.62784e+10	36.1682	36.1684
-4.05594e+10	-13.5694	-18.3272	-15.7459	-18.7124								-3.62374e+10	36.2534	36.2519		-3.62374e+10	36.033	36.0317
-4.05492e+10	-13.5722	-18.3316	-15.7486	-18.7154								-3.61964e+10	36.4256	36.4219		-3.61964e+10	36.1889	36.1855
-4.05389e+10	-13.5748	-18.336	-15.7508	-18.7183								-3.61554e+10	36.3322	36.3312		-3.61554e+10	36.1312	36.1305
-4.05286e+10	-13.577	-18.3402	-15.7525	-18.7211								-3.61143e+10	36.7139	36.7123		-3.61143e+10	36.4915	36.4902
-4.05184e+10	-13.5791	-18.3442	-15.7538	-18.7238								-3.60733e+10	36.7896	36.7898		-3.60733e+10	36.5559	36.5561
-4.05081e+10	-13.5808	-18.348	-15.7547	-18.7263								-3.60323e+10	36.3507	36.3497		-3.60323e+10	36.1537	36.1527
-4.04979e+10	-13.5823	-18.3517	-15.755	-18.7287								-3.59913e+10	36.4791	36.4803		-3.59913e+10	36.2274	36.2282
-4.04876e+10	-13.5835	-18.3552	-15.755	-18.731								-3.59503e+10	36.8511	36.8529		-3.59503e+10	36.6291	36.6307
-4.04774e+10	-13.5845	-18.3584	-15.7544	-18.7332								-3.59093e+10	37.0669	37.0671		-3.59093e+10	36.8644	36.8648
-4.04671e+10	-13.5852	-18.3615	-15.7534	-18.7352								-3.58682e+10	37.3305	37.3309		-3.58682e+10	37.1001	37.1004
-4.04569e+10	-13.5856	-18.3643	-15.7519	-18.7371								-3.58272e+10	37.0866	37.0874		-3.58272e+10	36.8562	36.8571
-4.04466e+10	-13.5858	-18.3669	-15.75	-18.7387								-3.57862e+10	37.3091	37.309		-3.57862e+10	37.0972	37.0973
-4.04364e+10	-13.5857	-18.3693	-15.7477	-18.7403								-3.57452e+10	37.2166	37.2141		-3.57452e+10	36.9938	36.9917
-4.04261e+10	-13.5853	-18.3714	-15.7448	-18.7416								-3.57042e+10	37.1054	37.1053		-3.57042e+10	36.8866	36.8867
-4.04159e+10	-13.5847	-18.3732	-15.7415	-18.7428								-3.56632e+10	37.63	37.6289		-3.56632e+10	37.4293	37.4282
-4.04056e+10	-13.5838	-18.3748	-15.7378	-18.7438								-3.56222e+10	38.1059	38.1052		-3.56222e+10	37.9328	37.9321
-4.03953e+10	-13.5826	-18.3761	-15.7336	-18.7445								-3.55811e+10	37.8977	37.8962		-3.55811e+10	37.7037	37.7022
-4.03851e+10	-13.5811	-18.3772	-15.7289	-18.7451								-3.55401e+10	37.5168	37.5171		-3.55401e+10	37.3082	37.3084
-4.03748e+10	-13.5794	-18.3779	-15.7238	-18.7455								-3.54991e+10	37.6726	37.6729		-3.54991e+10	37.4409	37.4411
-4.03646e+10	-13.5775	-18.3784	-15.7183	-18.7457								-3.54581e+10	37.8856	37.887		-3.54581e+10	37.6582	37.6594
-4.03543e+10	-13.5752	-18.3785	-15.7122	-18.7456								-3.54171e+10	37.9958	37.9975		-3.54171e+10	37.8068	37.8083
-4.03441e+10	-13.5727	-18.3784	-15.7058	-18.7454								-3.53761e+10	37.5455	37.5471		-3.53761e+10	37.3529	37.3542
-4.03338e+10	-13.57	-18.378	-15.6989	-18.7449								-3.5335e+10	37.7872	37.7868		-3.5335e+10	37.5385	37.5381
-4.03236e+10	-13.5669	-18.3772	-15.6915	-18.7442								-3.5294e+10	38.1559	38.1567		-3.5294e+10	37.9643	37.965
-4.03133e+10	-13.5636	-18.3762	-15.6837	-18.7433								-3.5253e+10	37.9325	37.9316		-3.5253e+10	37.7158	37.7151
-4.03031e+10	-13.5601	-18.3748	-15.6755	-18.7421								-3.5212e+10	37.9687	37.9692		-3.5212e+10	37.7569	37.7574
-4.02928e+10	-13.5563	-18.3732	-15.6668	-18.7407								-3.5171e+10	38.0414	38.0428		-3.5171e+10	37.869	37.8702
-4.02826e+10	-13.5522	-18.3712	-15.6577	-18.7391								-3.513e+10	38.2064	38.205		-3.513e+10	38.0868	38.0856
-4.02723e+10	-13.5478	-18.3689	-15.6481	-18.7372								-3.50889e+10	38.4105	38.4102		-3.50889e+10	38.173	38.1726
-4.0262e+10	-13.5432	-18.3663	-15.6381	-18.7351								-3.50479e+10	38.8459	38.8462		-3.50479e+10	38.6157	38.6158
-4.02518e+10	-13.5383	-18.3633	-15.6277	-18.7327								-3.50069e+10	38.486	38.4886		-3.50069e+10	38.2784	38.2804
-4.02415e+10	-13.5332	-18.3601	-15.6169	-18.7301								-3.49659e+10	38.4389	38.4395		-3.49659e+10	38.1999	38.2004
-4.02313e+10	-13.5278	-18.3565	-15.6056	-18.7272								-3.49249e+10	38.8508	38.8501		-3.49249e+10	38.6335	38.6331
-4.0221e+10	-13.5222	-18.3527	-15.5939	-18.7241								-3.48839e+10	38.758	38.7584		-3.48839e+10	38.5501	38.5504
-4.02108e+10	-13.5163	-18.3485	-15.5818	-18.7208								-3.48429e+10	38.8394	38.8398		-3.48429e+10	38.6178	38.6182
-4.02005e+10	-13.5101	-18.344	-15.5693	-18.7172								-3.48018e+10	39.1098	39.1094		-3.48018e+10	38.9111	38.9108
-4.01903e+10	-13.5037	-18.3392	-15.5563	-18.7134								-3.47608e+10	38.8329	38.8313		-3.47608e+10	38.6376	38.6364
-4.018e+10	-13.497	-18.3342	-15.543	-18.7093								-3.47198e+10	39.1631	39.1631		-3.47198e+10	38.9433	38.9434
-4.01698e+10	-13.4901	-18.3288	-15.5292	-18.7049								-3.46788e+10	39.0029	39.0023		-3.46788e+10	38.8204	38.8199
-4.01595e+10	-13.4829	-18.3232	-15.515	-18.7004								-3.46378e+10	39.3886	39.3873		-3.46378e+10	39.1594	39.1584
-4.01493e+10	-13.4755	-18.3172	-15.5005	-18.6956								-3.45968e+10	39.4207	39.4176		-3.45968e+10	39.1821	39.1793
-4.0139e+10	-13.4678	-18.311	-15.4855	-18.6905								-3.45557e+10	39.2316	39.2316		-3.45557e+10	39.0458	39.0456
-4.01287e+10	-13.4599	-18.3046	-15.4701	-18.6852								-3.45147e+10	39.3101	39.3109		-3.45147e+10	39.1031	39.1036
-4.01185e+10	-13.4517	-18.2978	-15.4544	-18.6797								-3.44737e+10	39.5793	39.582		-3.44737e+10	39.3416	39.344
-4.01082e+10	-13.4433	-18.2909	-15.4383	-18.6739								-3.44327e+10	39.1574	39.1586		-3.44327e+10	38.8953	38.8966
-4.0098e+10	-13.4347	-18.2836	-15.4218	-18.6679								-3.43917e+10	39.4474	39.4484		-3.43917e+10	39.1764	39.1775
-4.00877e+10	-13.4258	-18.2762	-15.4049	-18.6617								-3.43507e+10	39.6505	39.6508		-3.43507e+10	39.4283	39.4283
-4.00775e+10	-13.4166	-18.2685	-15.3876	-18.6553								-3.43097e+10	39.6594	39.66		-3.43097e+10	39.4049	39.4055
-4.00672e+10	-13.4073	-18.2606	-15.37	-18.6487								-3.42686e+10	39.2754	39.2753		-3.42686e+10	38.9971	38.9973
-4.0057e+10	-13.3977	-18.2525	-15.352	-18.6418								-3.42276e+10	39.5125	39.5099		-3.42276e+10	39.2876	39.2856
-4.00467e+10	-13.3878	-18.2441	-15.3336	-18.6348								-3.41866e+10	39.7258	39.7236		-3.41866e+10	39.4772	39.4753
-4.00365e+10	-13.3778	-18.2356	-15.3149	-18.6275								-3.41456e+10	39.6303	39.6275		-3.41456e+10	39.3935	39.391
-4.00262e+10	-13.3675	-18.2269	-15.2959	-18.62								-3.41046e+10	40.011	40.0114		-3.41046e+10	39.8058	39.8062
-4.00159e+10	-13.357	-18.2181	-15.2765	-18.6124								-3.40636e+10	40.1253	40.1243		-3.40636e+10	39.855	39.8542
-4.00057e+10	-13.3462	-18.209	-15.2568	-18.6045								-3.40225e+10	39.9719	39.9707		-3.40225e+10	39.7156	39.7144
-3.99954e+10	-13.3353	-18.1998	-15.2367	-18.5965								-3.39815e+10	40.2506	40.2485		-3.39815e+10	39.9869	39.9851
-3.99852e+10	-13.3241	-18.1905	-15.2163	-18.5883								-3.39405e+10	40.1054	40.1058		-3.39405e+10	39.8495	39.8498
-3.99749e+10	-13.3127	-18.181	-15.1956	-18.58								-3.38995e+10	40.2044	40.2042		-3.38995e+10	40.0051	40.0049
-3.99647e+10	-13.3011	-18.1715	-15.1745	-18.5715								-3.38585e+10	40.5027	40.503		-3.38585e+10	40.3131	40.3134
-3.99544e+10	-13.2893	-18.1618	-15.1532	-18.5628								-3.38175e+10	40.1545	40.1525		-3.38175e+10	39.9369	39.9351
-3.99442e+10	-13.2772	-18.152	-15.1315	-18.554								-3.37764e+10	39.9999	40.0007		-3.37764e+10	39.7788	39.7793
-3.99339e+10	-13.265	-18.1421	-15.1096	-18.545								-3.37354e+10	40.4675	40.4668		-3.37354e+10	40.1911	40.1904
-3.99237e+10	-13.2526	-18.1321	-15.0873	-18.536								-3.36944e+10	40.1891	40.1893		-3.36944e+10	39.9761	39.9765
-3.99134e+10	-13.2399	-18.1221	-15.0648	-18.5268								-3.36534e+10	40.4199	40.421		-3.36534e+10	40.1572	40.1581
-3.99032e+10	-13.2271	-18.112	-15.042	-18.5174								-3.36124e+10	40.742	40.7416		-3.36124e+10	40.418	40.4177
-3.98929e+10	-13.2141	-18.1018	-15.0189	-18.508								-3.35714e+10	40.8942	40.893		-3.35714e+10	40.61	40.6091
-3.98826e+10	-13.2009	-18.0916	-14.9956	-18.4985								-3.35304e+10	40.6885	40.6875		-3.35304e+10	40.4324	40.4317
-3.98724e+10	-13.1875	-18.0814	-14.9719	-18.4888								-3.34893e+10	40.7544	40.7546		-3.34893e+10	40.503	40.5034
-3.98621e+10	-13.1739	-18.0711	-14.9481	-18.4791								-3.34483e+10	40.9723	40.9727		-3.34483e+10	40.7287	40.729
-3.98519e+10	-13.1602	-18.0609	-14.924	-18.4693								-3.34073e+10	40.9174	40.916		-3.34073e+10	40.6538	40.6525
-3.98416e+10	-13.1462	-18.0506	-14.8996	-18.4595								-3.33663e+10	41.0573	41.0577		-3.33663e+10	40.7709	40.7715
-3.98314e+10	-13.1321	-18.0404	-14.875	-18.4496								-3.33253e+10	41.0175	41.0189		-3.33253e+10	40.7674	40.7685
-3.98211e+10	-13.1179	-18.0301	-14.8502	-18.4396								-3.32843e+10	41.0124	41.0128		-3.32843e+10	40.7732	40.7735
-3.98109e+10	-13.1034	-18.0199	-14.8252	-18.4296								-3.32432e+10	41.3453	41.3466		-3.32432e+10	41.0416	41.0427
-3.98006e+10	-13.0888	-18.0098	-14.7999	-18.4195								-3.32022e+10	41.297	41.2981		-3.32022e+10	41.0087	41.0097
-3.97904e+10	-13.0741	-17.9996	-14.7745	-18.4095								-3.31612e+10	41.5248	41.5267		-3.31612e+10	41.2909	41.2928
-3.97801e+10	-13.0592	-17.9896	-14.7488	-18.3994								-3.31202e+10	41.6136	41.615		-3.31202e+10	41.4054	41.4068
-3.97699e+10	-13.0442	-17.9796	-14.723	-18.3893								-3.30792e+10	41.5351	41.5363		-3.30792e+10	41.3392	41.3406
-3.97596e+10	-13.029	-17.9696	-14.697	-18.3791								-3.30382e+10	41.1631	41.1624		-3.30382e+10	40.9324	40.9318
-3.97493e+10	-13.0137	-17.9597	-14.6708	-18.369								-3.29972e+10	41.1879	41.1882		-3.29972e+10	40.944	40.9445
-3.97391e+10	-12.9983	-17.95	-14.6444	-18.359								-3.29561e+10	41.2693	41.2686		-3.29561e+10	41.0208	41.0204
-3.97288e+10	-12.9827	-17.9403	-14.6179	-18.3489								-3.29151e+10	41.5488	41.5494		-3.29151e+10	41.3668	41.3673
-3.97186e+10	-12.967	-17.9307	-14.5912	-18.3388								-3.28741e+10	41.6984	41.6987		-3.28741e+10	41.4886	41.4889
-3.97083e+10	-12.9512	-17.9212	-14.5644	-18.3288								-3.28331e+10	41.6644	41.6639		-3.28331e+10	41.4106	41.4101
-3.96981e+10	-12.9353	-17.9119	-14.5375	-18.3189								-3.27921e+10	41.594	41.5929		-3.27921e+10	41.4	41.3991
-3.96878e+10	-12.9192	-17.9026	-14.5105	-18.309								-3.27511e+10	41.3641	41.3648		-3.27511e+10	41.0892	41.0902
-3.96776e+10	-12.9031	-17.8935	-14.4833	-18.2992								-3.271e+10	41.244	41.2441		-3.271e+10	40.9536	40.9538
-3.96673e+10	-12.8869	-17.8845	-14.456	-18.2894								-3.2669e+10	41.6117	41.6099		-3.2669e+10	41.3145	41.3128
-3.96571e+10	-12.8705	-17.8757	-14.4286	-18.2797								-3.2628e+10	41.6811	41.6801		-3.2628e+10	41.4182	41.4174
-3.96468e+10	-12.8541	-17.867	-14.4012	-18.2701								-3.2587e+10	41.9208	41.9201		-3.2587e+10	41.6141	41.6138
-3.96366e+10	-12.8376	-17.8585	-14.3736	-18.2606								-3.2546e+10	42.1643	42.1636		-3.2546e+10	41.8346	41.8341
-3.96263e+10	-12.8211	-17.8501	-14.346	-18.2512								-3.2505e+10	42.123	42.1237		-3.2505e+10	41.8497	41.8505
-3.9616e+10	-12.8044	-17.8419	-14.3184	-18.2418								-3.24639e+10	41.7261	41.7245		-3.24639e+10	41.458	41.4567
-3.96058e+10	-12.7877	-17.8339	-14.2906	-18.2326								-3.24229e+10	41.9515	41.9489		-3.24229e+10	41.7419	41.7398
-3.95955e+10	-12.771	-17.826	-14.2628	-18.2236								-3.23819e+10	42.1875	42.186		-3.23819e+10	41.9885	41.9873
-3.95853e+10	-12.7542	-17.8183	-14.235	-18.2146								-3.23409e+10	42.0664	42.0651		-3.23409e+10	41.8046	41.8035
-3.9575e+10	-12.7373	-17.8108	-14.2072	-18.2058								-3.22999e+10	42.295	42.2948		-3.22999e+10	42.0204	42.0202
-3.95648e+10	-12.7204	-17.8035	-14.1793	-18.1971								-3.22589e+10	42.5475	42.549		-3.22589e+10	42.2606	42.2619
-3.95545e+10	-12.7035	-17.7963	-14.1515	-18.1885								-3.22179e+10	42.4629	42.4648		-3.22179e+10	42.2371	42.2387
-3.95443e+10	-12.6865	-17.7894	-14.1236	-18.1801								-3.21768e+10	42.3895	42.3911		-3.21768e+10	42.133	42.1346
-3.9534e+10	-12.6695	-17.7827	-14.0958	-18.1719								-3.21358e+10	42.9428	42.9421		-3.21358e+10	42.6255	42.6248
-3.95238e+10	-12.6525	-17.7762	-14.0679	-18.1638								-3.20948e+10	42.8591	42.859		-3.20948e+10	42.5012	42.5009
-3.95135e+10	-12.6355	-17.7698	-14.0401	-18.1559								-3.20538e+10	42.4605	42.4611		-3.20538e+10	42.1034	42.1039
-3.95033e+10	-12.6184	-17.7637	-14.0123	-18.1481								-3.20128e+10	42.5882	42.5888		-3.20128e+10	42.3008	42.3014
-3.9493e+10	-12.6014	-17.7578	-13.9846	-18.1405								-3.19718e+10	42.8185	42.8185		-3.19718e+10	42.607	42.6068
-3.94827e+10	-12.5844	-17.7521	-13.9569	-18.1331								-3.19307e+10	42.8913	42.8906		-3.19307e+10	42.647	42.6465
-3.94725e+10	-12.5674	-17.7467	-13.9293	-18.1259								-3.18897e+10	42.8118	42.8121		-3.18897e+10	42.5932	42.5935
-3.94622e+10	-12.5504	-17.7414	-13.9018	-18.1188								-3.18487e+10	42.5434	42.542		-3.18487e+10	42.2843	42.2831
-3.9452e+10	-12.5335	-17.7364	-13.8743	-18.112								-3.18077e+10	42.8824	42.8832		-3.18077e+10	42.6177	42.6184
-3.94417e+10	-12.5165	-17.7316	-13.8469	-18.1053								-3.17667e+10	43.2469	43.2486		-3.17667e+10	42.924	42.9255
-3.94315e+10	-12.4996	-17.727	-13.8197	-18.0989								-3.17257e+10	42.8587	42.8594		-3.17257e+10	42.5212	42.5218
-3.94212e+10	-12.4828	-17.7227	-13.7925	-18.0926								-3.16847e+10	42.9434	42.9452		-3.16847e+10	42.6174	42.619
-3.9411e+10	-12.466	-17.7186	-13.7654	-18.0865								-3.16436e+10	42.8365	42.8368		-3.16436e+10	42.468	42.4686
-3.94007e+10	-12.4492	-17.7147	-13.7385	-18.0806								-3.16026e+10	42.9765	42.9777		-3.16026e+10	42.7079	42.7088
-3.93905e+10	-12.4326	-17.7111	-13.7117	-18.075								-3.15616e+10	43.118	43.1174		-3.15616e+10	42.8953	42.8948
-3.93802e+10	-12.416	-17.7076	-13.6851	-18.0695								-3.15206e+10	43.0459	43.0481		-3.15206e+10	42.7998	42.8017
-3.937e+10	-12.3994	-17.7044	-13.6586	-18.0643								-3.14796e+10	43.2935	43.2937		-3.14796e+10	43.0425	43.0427
-3.93597e+10	-12.383	-17.7015	-13.6322	-18.0592								-3.14386e+10	43.4028	43.403		-3.14386e+10	43.1262	43.1261
-3.93494e+10	-12.3666	-17.6988	-13.6061	-18.0544								-3.13975e+10	43.1901	43.1892		-3.13975e+10	42.9135	42.9128
-3.93392e+10	-12.3503	-17.6963	-13.5801	-18.0498								-3.13565e+10	43.2541	43.2549		-3.13565e+10	42.9733	42.9739
-3.93289e+10	-12.3342	-17.694	-13.5543	-18.0454								-3.13155e+10	43.2472	43.2469		-3.13155e+10	42.9906	42.9904
-3.93187e+10	-12.3181	-17.692	-13.5286	-18.0412								-3.12745e+10	43.4995	43.4997		-3.12745e+10	43.1768	43.1769
-3.93084e+10	-12.3021	-17.6902	-13.5032	-18.0372								-3.12335e+10	43.7693	43.7677		-3.12335e+10	43.4975	43.496
-3.92982e+10	-12.2863	-17.6886	-13.478	-18.0334								-3.11925e+10	43.6203	43.6189		-3.11925e+10	43.3166	43.3154
-3.92879e+10	-12.2706	-17.6872	-13.453	-18.0298								-3.11514e+10	43.2729	43.274		-3.11514e+10	43.0139	43.0149
-3.92777e+10	-12.255	-17.6861	-13.4283	-18.0264								-3.11104e+10	43.8294	43.831		-3.11104e+10	43.5722	43.5736
-3.92674e+10	-12.2396	-17.6852	-13.4037	-18.0233								-3.10694e+10	44.078	44.078		-3.10694e+10	43.7696	43.7698
-3.92572e+10	-12.2243	-17.6845	-13.3794	-18.0203								-3.10284e+10	43.9394	43.9393		-3.10284e+10	43.6437	43.6438
-3.92469e+10	-12.2091	-17.6841	-13.3554	-18.0176								-3.09874e+10	43.7266	43.727		-3.09874e+10	43.4468	43.4471
-3.92367e+10	-12.1941	-17.6838	-13.3316	-18.015								-3.09464e+10	43.8758	43.8754		-3.09464e+10	43.5738	43.5733
-3.92264e+10	-12.1793	-17.6838	-13.308	-18.0127								-3.09054e+10	43.9613	43.9611		-3.09054e+10	43.6835	43.6833
-3.92161e+10	-12.1646	-17.6839	-13.2848	-18.0105								-3.08643e+10	43.954	43.9527		-3.08643e+10	43.6394	43.6382
-3.92059e+10	-12.1501	-17.6843	-13.2618	-18.0085								-3.08233e+10	43.6437	43.6444		-3.08233e+10	43.3351	43.3357
-3.91956e+10	-12.1358	-17.6848	-13.239	-18.0068								-3.07823e+10	43.9843	43.9838		-3.07823e+10	43.7135	43.7133
-3.91854e+10	-12.1216	-17.6856	-13.2166	-18.0052								-3.07413e+10	44.3081	44.3079		-3.07413e+10	44.0323	44.0323
-3.91751e+10	-12.1076	-17.6865	-13.1945	-18.0037								-3.07003e+10	44.2398	44.2394		-3.07003e+10	43.9131	43.9128
-3.91649e+10	-12.0939	-17.6876	-13.1726	-18.0025								-3.06593e+10	43.8244	43.8259		-3.06593e+10	43.5454	43.5467
-3.91546e+10	-12.0803	-17.6889	-13.1511	-18.0015								-3.06182e+10	43.9619	43.963		-3.06182e+10	43.6828	43.6837
-3.91444e+10	-12.0669	-17.6904	-13.1299	-18.0006								-3.05772e+10	44.0459	44.0469		-3.05772e+10	43.7272	43.7284
-3.91341e+10	-12.0537	-17.692	-13.109	-17.9998								-3.05362e+10	43.9021	43.9041		-3.05362e+10	43.5763	43.5782
-3.91239e+10	-12.0408	-17.6938	-13.0884	-17.9993								-3.04952e+10	44.1047	44.1036		-3.04952e+10	43.806	43.805
-3.91136e+10	-12.028	-17.6958	-13.0682	-17.9988								-3.04542e+10	44.0544	44.0533		-3.04542e+10	43.7405	43.7394
-3.91034e+10	-12.0155	-17.6979	-13.0483	-17.9986								-3.04132e+10	44.196	44.1948		-3.04132e+10	43.9655	43.9643
-3.90931e+10	-12.0032	-17.7001	-13.0287	-17.9985								-3.03722e+10	44.2898	44.2906		-3.03722e+10	43.9763	43.977
-3.90828e+10	-11.9912	-17.7024	-13.0095	-17.9985								-3.03311e+10	44.4165	44.417		-3.03311e+10	44.0788	44.0793
-3.90726e+10	-11.9793	-17.7049	-12.9906	-17.9986								-3.02901e+10	44.1094	44.1087		-3.02901e+10	43.7542	43.7536
-3.90623e+10	-11.9677	-17.7075	-12.9721	-17.9989								-3.02491e+10	44.3581	44.3595		-3.02491e+10	44.0884	44.0898
-3.90521e+10	-11.9564	-17.7102	-12.9539	-17.9993								-3.02081e+10	44.6699	44.6711		-3.02081e+10	44.4335	44.4346
-3.90418e+10	-11.9453	-17.7129	-12.9361	-17.9997								-3.01671e+10	44.6064	44.6065		-3.01671e+10	44.2942	44.2943
-3.90316e+10	-11.9344	-17.7158	-12.9187	-18.0003								-3.01261e+10	44.7779	44.778		-3.01261e+10	44.44	44.4401
-3.90213e+10	-11.9238	-17.7187	-12.9016	-18.001								-3.0085e+10	44.7706	44.7714		-3.0085e+10	44.4342	44.4349
-3.90111e+10	-11.9134	-17.7217	-12.8849	-18.0018								-3.0044e+10	44.2593	44.2603		-3.0044e+10	43.9206	43.9214
-3.90008e+10	-11.9033	-17.7248	-12.8686	-18.0027								-3.0003e+10	44.6918	44.692		-3.0003e+10	44.3808	44.381
-3.89906e+10	-11.8935	-17.7279	-12.8527	-18.0036								-2.9962e+10	44.5707	44.5705		-2.9962e+10	44.3146	44.3145
-3.89803e+10	-11.884	-17.731	-12.8371	-18.0046								-2.9921e+10	44.8736	44.8747		-2.9921e+10	44.5648	44.5657
-3.89701e+10	-11.8747	-17.7342	-12.8219	-18.0057								-2.988e+10	45.2945	45.2942		-2.988e+10	44.9945	44.9945
-3.89598e+10	-11.8656	-17.7374	-12.8072	-18.0068								-2.98389e+10	45.2048	45.2048		-2.98389e+10	44.8483	44.8485
-3.89495e+10	-11.8569	-17.7405	-12.7928	-18.0079								-2.97979e+10	44.9883	44.987		-2.97979e+10	44.6769	44.676
-3.89393e+10	-11.8484	-17.7437	-12.7788	-18.0091								-2.97569e+10	45.0805	45.0811		-2.97569e+10	44.716	44.7165
-3.8929e+10	-11.8402	-17.7469	-12.7652	-18.0103								-2.97159e+10	44.8732	44.8737		-2.97159e+10	44.528	44.5285
-3.89188e+10	-11.8323	-17.75	-12.752	-18.0116								-2.96749e+10	44.9766	44.9744		-2.96749e+10	44.6925	44.6908
-3.89085e+10	-11.8247	-17.753	-12.7392	-18.0128								-2.96339e+10	45.0535	45.0524		-2.96339e+10	44.8167	44.8159
-3.88983e+10	-11.8173	-17.756	-12.7267	-18.014								-2.95929e+10	44.8352	44.836		-2.95929e+10	44.532	44.5325
-3.8888e+10	-11.8103	-17.759	-12.7147	-18.0153								-2.95518e+10	44.8372	44.8382		-2.95518e+10	44.5527	44.5535
-3.88778e+10	-11.8035	-17.7618	-12.7031	-18.0165								-2.95108e+10	45.1882	45.1885		-2.95108e+10	44.949	44.9494
-3.88675e+10	-11.797	-17.7646	-12.6919	-18.0177								-2.94698e+10	45.3941	45.3942		-2.94698e+10	45.1209	45.121
-3.88573e+10	-11.7908	-17.7673	-12.6811	-18.0188								-2.94288e+10	45.3589	45.36		-2.94288e+10	45.0948	45.0957
-3.8847e+10	-11.7849	-17.7698	-12.6707	-18.0199								-2.93878e+10	44.924	44.9248		-2.93878e+10	44.6629	44.6636
-3.88368e+10	-11.7793	-17.7723	-12.6607	-18.0209								-2.93468e+10	45.2392	45.2374		-2.93468e+10	44.9046	44.9031
-3.88265e+10	-11.774	-17.7746	-12.6511	-18.0219								-2.93057e+10	45.269	45.268		-2.93057e+10	44.9448	44.9439
-3.88162e+10	-11.769	-17.7767	-12.6419	-18.0229								-2.92647e+10	45.3662	45.367		-2.92647e+10	45.0118	45.0124
-3.8806e+10	-11.7643	-17.7787	-12.6331	-18.0237								-2.92237e+10	45.1531	45.1529		-2.92237e+10	44.7733	44.7731
-3.87957e+10	-11.7598	-17.7805	-12.6247	-18.0244								-2.91827e+10	45.2464	45.2475		-2.91827e+10	44.8767	44.8779
-3.87855e+10	-11.7557	-17.7821	-12.6167	-18.0251								-2.91417e+10	45.8452	45.8449		-2.91417e+10	45.5582	45.558
-3.87752e+10	-11.7519	-17.7836	-12.6091	-18.0256								-2.91007e+10	45.5826	45.5809		-2.91007e+10	45.271	45.2694
-3.8765e+10	-11.7483	-17.7848	-12.6019	-18.0261								-2.90597e+10	45.3065	45.3051		-2.90597e+10	44.9835	44.9823
-3.87547e+10	-11.745	-17.7859	-12.595	-18.0264								-2.90186e+10	45.6274	45.628		-2.90186e+10	45.2669	45.2673
-3.87445e+10	-11.7421	-17.7867	-12.5886	-18.0266								-2.89776e+10	45.613	45.6144		-2.89776e+10	45.2712	45.2724
-3.87342e+10	-11.7394	-17.7872	-12.5826	-18.0266								-2.89366e+10	45.5706	45.5719		-2.89366e+10	45.2195	45.2206
-3.8724e+10	-11.737	-17.7876	-12.5769	-18.0265								-2.88956e+10	45.6425	45.6418		-2.88956e+10	45.3059	45.3052
-3.87137e+10	-11.7349	-17.7877	-12.5716	-18.0263								-2.88546e+10	45.8171	45.8173		-2.88546e+10	45.4376	45.4375
-3.87034e+10	-11.7331	-17.7875	-12.5667	-18.0258								-2.88136e+10	45.8151	45.8172		-2.88136e+10	45.3422	45.3439
-3.86932e+10	-11.7315	-17.7871	-12.5622	-18.0253								-2.87725e+10	45.5069	45.5091		-2.87725e+10	45.1656	45.1676
-3.86829e+10	-11.7303	-17.7864	-12.558	-18.0245								-2.87315e+10	45.3528	45.3536		-2.87315e+10	44.9562	44.9571
-3.86727e+10	-11.7293	-17.7854	-12.5542	-18.0236								-2.86905e+10	45.8534	45.8538		-2.86905e+10	45.5114	45.5119
-3.86624e+10	-11.7286	-17.7841	-12.5508	-18.0224								-2.86495e+10	46.0676	46.0673		-2.86495e+10	45.6841	45.6835
-3.86522e+10	-11.7282	-17.7826	-12.5477	-18.0211								-2.86085e+10	45.7927	45.7943		-2.86085e+10	45.5053	45.5069
-3.86419e+10	-11.7281	-17.7807	-12.545	-18.0196								-2.85675e+10	45.7576	45.7591		-2.85675e+10	45.4049	45.4061
-3.86317e+10	-11.7282	-17.7786	-12.5426	-18.0179								-2.85264e+10	45.9357	45.9348		-2.85264e+10	45.5735	45.5729
-3.86214e+10	-11.7286	-17.7761	-12.5405	-18.0159								-2.84854e+10	45.916	45.9148		-2.84854e+10	45.5324	45.5313
-3.86112e+10	-11.7293	-17.7733	-12.5388	-18.0138								-2.84444e+10	45.7095	45.7089		-2.84444e+10	45.3777	45.377
-3.86009e+10	-11.7302	-17.7703	-12.5375	-18.0114								-2.84034e+10	45.8677	45.8679		-2.84034e+10	45.5807	45.5808
-3.85907e+10	-11.7314	-17.7669	-12.5364	-18.0088								-2.83624e+10	45.9841	45.9843		-2.83624e+10	45.6272	45.6273
-3.85804e+10	-11.7328	-17.7632	-12.5357	-18.0059								-2.83214e+10	46.0817	46.0818		-2.83214e+10	45.7155	45.7158
-3.85701e+10	-11.7345	-17.7591	-12.5353	-18.0029								-2.82804e+10	46.2947	46.2946		-2.82804e+10	46.0191	46.0192
-3.85599e+10	-11.7364	-17.7548	-12.5351	-17.9995								-2.82393e+10	46.0264	46.0266		-2.82393e+10	45.7344	45.7346
-3.85496e+10	-11.7385	-17.7501	-12.5353	-17.996								-2.81983e+10	46.3186	46.3178		-2.81983e+10	45.9863	45.9856
-3.85394e+10	-11.7409	-17.7452	-12.5358	-17.9922								-2.81573e+10	45.9032	45.9031		-2.81573e+10	45.5644	45.5642
-3.85291e+10	-11.7436	-17.7399	-12.5366	-17.9881								-2.81163e+10	46.0436	46.0438		-2.81163e+10	45.6944	45.6946
-3.85189e+10	-11.7464	-17.7343	-12.5376	-17.9838								-2.80753e+10	46.1108	46.1116		-2.80753e+10	45.7675	45.7683
-3.85086e+10	-11.7495	-17.7283	-12.5389	-17.9792								-2.80343e+10	45.9195	45.9199		-2.80343e+10	45.5685	45.5689
-3.84984e+10	-11.7528	-17.7221	-12.5404	-17.9744								-2.79932e+10	45.8363	45.8353		-2.79932e+10	45.5054	45.5046
-3.84881e+10	-11.7563	-17.7155	-12.5423	-17.9693								-2.79522e+10	46.2885	46.2879		-2.79522e+10	46.0018	46.0011
-3.84779e+10	-11.76	-17.7087	-12.5443	-17.964								-2.79112e+10	46.1451	46.1445		-2.79112e+10	45.8459	45.8452
-3.84676e+10	-11.7639	-17.7015	-12.5466	-17.9584								-2.78702e+10	46.2453	46.2456		-2.78702e+10	45.9218	45.9219
-3.84574e+10	-11.768	-17.6941	-12.5491	-17.9525								-2.78292e+10	45.8811	45.8813		-2.78292e+10	45.532	45.532
-3.84471e+10	-11.7723	-17.6864	-12.5518	-17.9464								-2.77882e+10	46.0078	46.0076		-2.77882e+10	45.6323	45.632
-3.84368e+10	-11.7768	-17.6783	-12.5548	-17.94								-2.77472e+10	46.1606	46.1616		-2.77472e+10	45.728	45.7286
-3.84266e+10	-11.7814	-17.67	-12.5579	-17.9334								-2.77061e+10	46.4805	46.4797		-2.77061e+10	46.1046	46.1039
-3.84163e+10	-11.7862	-17.6615	-12.5612	-17.9265								-2.76651e+10	45.9821	45.9823		-2.76651e+10	45.6638	45.664
-3.84061e+10	-11.7912	-17.6526	-12.5647	-17.9194								-2.76241e+10	46.0248	46.024		-2.76241e+10	45.7168	45.7161
-3.83958e+10	-11.7963	-17.6435	-12.5683	-17.912								-2.75831e+10	46.4571	46.4557		-2.75831e+10	46.0777	46.0763
-3.83856e+10	-11.8016	-17.6342	-12.5722	-17.9043								-2.75421e+10	46.646	46.6457		-2.75421e+10	46.2686	46.2684
-3.83753e+10	-11.807	-17.6246	-12.5761	-17.8964								-2.75011e+10	46.493	46.4931		-2.75011e+10	46.0714	46.0715
-3.83651e+10	-11.8126	-17.6147	-12.5802	-17.8883								-2.746e+10	46.388	46.3868		-2.746e+10	45.9428	45.9417
-3.83548e+10	-11.8183	-17.6047	-12.5844	-17.8799								-2.7419e+10	46.6862	46.6854		-2.7419e+10	46.2732	46.2723
-3.83446e+10	-11.8241	-17.5944	-12.5888	-17.8713								-2.7378e+10	46.9004	46.9003		-2.7378e+10	46.5563	46.5562
-3.83343e+10	-11.83	-17.5839	-12.5932	-17.8624								-2.7337e+10	46.8608	46.8627		-2.7337e+10	46.453	46.4546
-3.83241e+10	-11.836	-17.5732	-12.5978	-17.8533								-2.7296e+10	46.3696	46.3697		-2.7296e+10	46.0093	46.0094
-3.83138e+10	-11.8421	-17.5623	-12.6024	-17.844								-2.7255e+10	46.6195	46.6208		-2.7255e+10	46.2458	46.247
-3.83035e+10	-11.8483	-17.5513	-12.6071	-17.8344								-2.72139e+10	46.481	46.4818		-2.72139e+10	46.2149	46.2155
-3.82933e+10	-11.8545	-17.54	-12.6118	-17.8247								-2.71729e+10	46.4938	46.4945		-2.71729e+10	46.2204	46.221
-3.8283e+10	-11.8609	-17.5286	-12.6166	-17.8147								-2.71319e+10	46.9578	46.9573		-2.71319e+10	46.6599	46.6597
-3.82728e+10	-11.8673	-17.5171	-12.6214	-17.8046								-2.70909e+10	46.5192	46.5189		-2.70909e+10	46.1261	46.1258
-3.82625e+10	-11.8738	-17.5054	-12.6263	-17.7942								-2.70499e+10	46.6633	46.6639		-2.70499e+10	46.234	46.2345
-3.82523e+10	-11.8803	-17.4936	-12.6311	-17.7836								-2.70089e+10	46.4546	46.4532		-2.70089e+10	46.0257	46.0243
-3.8242e+10	-11.8868	-17.4817	-12.636	-17.7729								-2.69679e+10	46.3886	46.3891		-2.69679e+10	45.9176	45.918
-3.82318e+10	-11.8934	-17.4696	-12.6409	-17.762								-2.69268e+10	46.5205	46.5208		-2.69268e+10	46.0399	46.0404
-3.82215e+10	-11.9	-17.4575	-12.6457	-17.7509								-2.68858e+10	46.6978	46.6986		-2.68858e+10	46.2926	46.2935
-3.82113e+10	-11.9066	-17.4452	-12.6505	-17.7396								-2.68448e+10	46.1823	46.1821		-2.68448e+10	45.7811	45.7812
-3.8201e+10	-11.9132	-17.4329	-12.6552	-17.7282								-2.68038e+10	46.5404	46.5415		-2.68038e+10	46.1402	46.1413
-3.81908e+10	-11.9199	-17.4205	-12.6599	-17.7166								-2.67628e+10	46.554	46.5547		-2.67628e+10	46.1421	46.1431
-3.81805e+10	-11.9265	-17.4081	-12.6646	-17.7049								-2.67218e+10	46.8905	46.8911		-2.67218e+10	46.4316	46.4323
-3.81702e+10	-11.9331	-17.3956	-12.6691	-17.693								-2.66807e+10	47.2665	47.2676		-2.66807e+10	46.8145	46.8155
-3.816e+10	-11.9396	-17.3831	-12.6736	-17.6811								-2.66397e+10	47.221	47.2224		-2.66397e+10	46.7458	46.747
-3.81497e+10	-11.9461	-17.3705	-12.6779	-17.669								-2.65987e+10	47.1424	47.1429		-2.65987e+10	46.697	46.6975
-3.81395e+10	-11.9526	-17.358	-12.6822	-17.6568								-2.65577e+10	47.2536	47.2544		-2.65577e+10	46.788	46.7889
-3.81292e+10	-11.959	-17.3454	-12.6863	-17.6445								-2.65167e+10	47.296	47.2962		-2.65167e+10	46.8973	46.8973
-3.8119e+10	-11.9654	-17.3328	-12.6903	-17.6321								-2.64757e+10	46.9005	46.8997		-2.64757e+10	46.4557	46.4548
-3.81087e+10	-11.9716	-17.3202	-12.6941	-17.6196								-2.64347e+10	47.0773	47.0764		-2.64347e+10	46.6126	46.6117
-3.80985e+10	-11.9779	-17.3077	-12.6978	-17.6071								-2.63936e+10	47.0623	47.0634		-2.63936e+10	46.6505	46.6517
-3.80882e+10	-11.984	-17.2952	-12.7013	-17.5945								-2.63526e+10	47.419	47.4189		-2.63526e+10	47.0048	47.0048
-3.8078e+10	-11.99	-17.2827	-12.7047	-17.5818								-2.63116e+10	47.2805	47.2791		-2.63116e+10	46.8015	46.8002
-3.80677e+10	-11.9959	-17.2702	-12.7078	-17.5691								-2.62706e+10	47.3694	47.3676		-2.62706e+10	46.8784	46.8768
-3.80575e+10	-12.0017	-17.2579	-12.7108	-17.5563								-2.62296e+10	47.1215	47.1217		-2.62296e+10	46.66	46.6599
-3.80472e+10	-12.0074	-17.2456	-12.7135	-17.5435								-2.61886e+10	46.9911	46.9927		-2.61886e+10	46.6097	46.6113
-3.80369e+10	-12.0129	-17.2333	-12.716	-17.5307								-2.61475e+10	47.2112	47.2116		-2.61475e+10	46.8471	46.8469
-3.80267e+10	-12.0183	-17.2212	-12.7183	-17.5179								-2.61065e+10	47.2406	47.2397		-2.61065e+10	46.8107	46.8097
-3.80164e+10	-12.0236	-17.2091	-12.7204	-17.5051								-2.60655e+10	47.1653	47.1659		-2.60655e+10	46.7381	46.7384
-3.80062e+10	-12.0287	-17.1971	-12.7222	-17.4922								-2.60245e+10	47.6603	47.6612		-2.60245e+10	47.2769	47.2777
-3.79959e+10	-12.0337	-17.1853	-12.7238	-17.4794								-2.59835e+10	47.3439	47.3464		-2.59835e+10	47.0491	47.0511
-3.79857e+10	-12.0384	-17.1735	-12.7251	-17.4666								-2.59425e+10	47.4631	47.4624		-2.59425e+10	47.1405	47.14
-3.79754e+10	-12.0431	-17.1619	-12.7261	-17.4539								-2.59014e+10	47.6606	47.6604		-2.59014e+10	47.156	47.1557
-3.79652e+10	-12.0475	-17.1504	-12.7269	-17.4412								-2.58604e+10	47.5967	47.5962		-2.58604e+10	47.1486	47.1481
-3.79549e+10	-12.0517	-17.1391	-12.7274	-17.4285								-2.58194e+10	47.2952	47.2963		-2.58194e+10	46.9037	46.9046
-3.79447e+10	-12.0558	-17.1278	-12.7275	-17.4159								-2.57784e+10	47.349	47.3499		-2.57784e+10	46.9414	46.9422
-3.79344e+10	-12.0596	-17.1168	-12.7274	-17.4034								-2.57374e+10	47.3106	47.3111		-2.57374e+10	46.9253	46.9256
-3.79242e+10	-12.0633	-17.1059	-12.727	-17.3909								-2.56964e+10	47.4631	47.4632		-2.56964e+10	47.0839	47.0837
-3.79139e+10	-12.0667	-17.0951	-12.7263	-17.3786								-2.56554e+10	46.9271	46.9273		-2.56554e+10	46.6328	46.6325
-3.79036e+10	-12.0699	-17.0845	-12.7252	-17.3663								-2.56143e+10	46.0282	46.0291		-2.56143e+10	46.6531	46.6539
-3.78934e+10	-12.0729	-17.0741	-12.7238	-17.3541								-2.55733e+10	46.1865	46.187		-2.55733e+10	47.2702	47.2693
-3.78831e+10	-12.0757	-17.0639	-12.7221	-17.342								-2.55323e+10	46.1362	46.1373		-2.55323e+10	46.9813	46.9803
-3.78729e+10	-12.0782	-17.0538	-12.7201	-17.3301								-2.54913e+10	45.5767	45.5771		-2.54913e+10	47.0268	47.0271
-3.78626e+10	-12.0805	-17.0439	-12.7177	-17.3182								-2.54503e+10	45.7624	45.765		-2.54503e+10	46.993	46.994
-3.78524e+10	-12.0825	-17.0343	-12.715	-17.3065								-2.54093e+10	46.1075	46.1084		-2.54093e+10	46.0359	46.0365
-3.78421e+10	-12.0843	-17.0248	-12.7119	-17.2949								-2.53682e+10	46.1083	46.1089		-2.53682e+10	45.707	45.7071
-3.78319e+10	-12.0858	-17.0155	-12.7085	-17.2835								-2.53272e+10	46.1966	46.1976		-2.53272e+10	46.1036	46.1041
-3.78216e+10	-12.0871	-17.0065	-12.7048	-17.2722								-2.52862e+10	46.111	46.1122		-2.52862e+10	46.6281	46.6286
-3.78114e+10	-12.0881	-16.9976	-12.7007	-17.2611								-2.52452e+10	46.1876	46.1881		-2.52452e+10	46.7965	46.7977
-3.78011e+10	-12.0889	-16.989	-12.6962	-17.2501								-2.52042e+10	46.3483	46.3465		-2.52042e+10	47.0551	47.0547
-3.77909e+10	-12.0894	-16.9806	-12.6914	-17.2393								-2.51632e+10	46.3758	46.3751		-2.51632e+10	46.9497	46.9478
-3.77806e+10	-12.0896	-16.9724	-12.6862	-17.2287								-2.51222e+10	47.2449	47.2461		-2.51222e+10	46.8922	46.8927
-3.77703e+10	-12.0895	-16.9644	-12.6807	-17.2182								-2.50811e+10	47.6714	47.6718		-2.50811e+10	47.1746	47.1749
-3.77601e+10	-12.0892	-16.9566	-12.6748	-17.2079								-2.50401e+10	47.409	47.4091		-2.50401e+10	47.0123	47.0124
-3.77498e+10	-12.0886	-16.9491	-12.6686	-17.1979								-2.49991e+10	47.3351	47.3358		-2.49991e+10	46.9182	46.9186
-3.77396e+10	-12.0877	-16.9419	-12.662	-17.188								-2.49581e+10	47.1931	47.1937		-2.49581e+10	46.7192	46.7195
-3.77293e+10	-12.0865	-16.9348	-12.655	-17.1783								-2.49171e+10	47.483	47.4822		-2.49171e+10	47.038	47.0372
-3.77191e+10	-12.0851	-16.928	-12.6477	-17.1688								-2.48761e+10	47.7618	47.7623		-2.48761e+10	47.2083	47.2088
-3.77088e+10	-12.0833	-16.9214	-12.64	-17.1595								-2.4835e+10	47.9378	47.9382		-2.4835e+10	47.3493	47.3497
-3.76986e+10	-12.0813	-16.9151	-12.632	-17.1505								-2.4794e+10	47.5131	47.5144		-2.4794e+10	47.0639	47.0651
-3.76883e+10	-12.079	-16.909	-12.6236	-17.1416								-2.4753e+10	47.188	47.1874		-2.4753e+10	46.6992	46.6986
-3.76781e+10	-12.0764	-16.9032	-12.6148	-17.133								-2.4712e+10	47.7198	47.7184		-2.4712e+10	47.2255	47.2242
-3.76678e+10	-12.0735	-16.8976	-12.6058	-17.1246								-2.4671e+10	47.6911	47.6915		-2.4671e+10	47.1947	47.195
-3.76576e+10	-12.0703	-16.8923	-12.5963	-17.1164								-2.463e+10	47.4015	47.4025		-2.463e+10	46.8853	46.8862
-3.76473e+10	-12.0669	-16.8872	-12.5866	-17.1084								-2.45889e+10	47.3851	47.3853		-2.45889e+10	46.7752	46.7752
-3.7637e+10	-12.0632	-16.8823	-12.5765	-17.1007								-2.45479e+10	47.6681	47.6692		-2.45479e+10	47.2253	47.2264
-3.76268e+10	-12.0591	-16.8777	-12.566	-17.0931								-2.45069e+10	47.7734	47.7739		-2.45069e+10	47.2269	47.2272
-3.76165e+10	-12.0549	-16.8733	-12.5553	-17.0859								-2.44659e+10	47.8305	47.8307		-2.44659e+10	47.2168	47.2168
-3.76063e+10	-12.0503	-16.8692	-12.5442	-17.0788								-2.44249e+10	47.3448	47.3459		-2.44249e+10	46.7921	46.793
-3.7596e+10	-12.0454	-16.8654	-12.5328	-17.072								-2.43839e+10	47.4408	47.4412		-2.43839e+10	46.9682	46.9683
-3.75858e+10	-12.0403	-16.8617	-12.5211	-17.0654								-2.43429e+10	47.8877	47.8882		-2.43429e+10	47.4363	47.4367
-3.75755e+10	-12.0349	-16.8583	-12.5091	-17.059								-2.43018e+10	47.6736	47.6729		-2.43018e+10	47.2882	47.2877
-3.75653e+10	-12.0292	-16.8552	-12.4967	-17.0529								-2.42608e+10	47.6586	47.6577		-2.42608e+10	47.1633	47.1625
-3.7555e+10	-12.0233	-16.8522	-12.4841	-17.047								-2.42198e+10	47.5046	47.5036		-2.42198e+10	46.9276	46.9264
-3.75448e+10	-12.0171	-16.8496	-12.4712	-17.0413								-2.41788e+10	47.6756	47.6758		-2.41788e+10	47.071	47.0708
-3.75345e+10	-12.0107	-16.8471	-12.458	-17.0359								-2.41378e+10	47.7356	47.7356		-2.41378e+10	47.1732	47.1731
-3.75243e+10	-12.0039	-16.8449	-12.4446	-17.0307								-2.40968e+10	47.7862	47.7857		-2.40968e+10	47.3292	47.3287
-3.7514e+10	-11.997	-16.8429	-12.4308	-17.0257								-2.40557e+10	47.7481	47.7485		-2.40557e+10	47.3139	47.3142
-3.75037e+10	-11.9898	-16.8411	-12.4168	-17.0209								-2.40147e+10	47.6503	47.6515		-2.40147e+10	47.1502	47.1514
-3.74935e+10	-11.9823	-16.8395	-12.4025	-17.0164								-2.39737e+10	47.3595	47.3609		-2.39737e+10	46.9045	46.9059
-3.74832e+10	-11.9746	-16.8381	-12.388	-17.0121								-2.39327e+10	47.5452	47.5456		-2.39327e+10	46.9574	46.9579
-3.7473e+10	-11.9667	-16.837	-12.3733	-17.008								-2.38917e+10	47.9148	47.9149		-2.38917e+10	47.3903	47.3902
-3.74627e+10	-11.9585	-16.836	-12.3583	-17.0041								-2.38507e+10	48.0868	48.0873		-2.38507e+10	47.4806	47.4811
-3.74525e+10	-11.9501	-16.8353	-12.3431	-17.0005								-2.38097e+10	47.6203	47.6196		-2.38097e+10	47.211	47.2104
-3.74422e+10	-11.9415	-16.8347	-12.3277	-16.997								-2.37686e+10	47.5457	47.5443		-2.37686e+10	47.0002	46.9988
-3.7432e+10	-11.9326	-16.8343	-12.312	-16.9937								-2.37276e+10	47.9876	47.985		-2.37276e+10	47.5067	47.5042
-3.74217e+10	-11.9236	-16.8341	-12.2962	-16.9907								-2.36866e+10	47.952	47.9501		-2.36866e+10	47.2998	47.2979
-3.74115e+10	-11.9143	-16.8341	-12.2802	-16.9878								-2.36456e+10	47.8787	47.8786		-2.36456e+10	47.2765	47.2765
-3.74012e+10	-11.9049	-16.8342	-12.2639	-16.9852								-2.36046e+10	48.1019	48.1027		-2.36046e+10	47.5446	47.5456
-3.73909e+10	-11.8952	-16.8345	-12.2475	-16.9827								-2.35636e+10	48.1	48.1007		-2.35636e+10	47.6792	47.6799
-3.73807e+10	-11.8854	-16.835	-12.231	-16.9804								-2.35225e+10	47.8266	47.8255		-2.35225e+10	47.2888	47.288
-3.73704e+10	-11.8754	-16.8356	-12.2142	-16.9783								-2.34815e+10	47.9287	47.9284		-2.34815e+10	47.2909	47.2906
-3.73602e+10	-11.8652	-16.8363	-12.1974	-16.9763								-2.34405e+10	48.0893	48.0893		-2.34405e+10	47.562	47.562
-3.73499e+10	-11.8549	-16.8371	-12.1803	-16.9745								-2.33995e+10	47.9606	47.9616		-2.33995e+10	47.4632	47.4641
-3.73397e+10	-11.8443	-16.8381	-12.1632	-16.9729								-2.33585e+10	48.3335	48.3341		-2.33585e+10	47.7048	47.7053
-3.73294e+10	-11.8337	-16.8391	-12.1459	-16.9714								-2.33175e+10	47.829	47.8291		-2.33175e+10	47.3934	47.3934
-3.73192e+10	-11.8228	-16.8403	-12.1285	-16.97								-2.32764e+10	47.4865	47.4877		-2.32764e+10	46.9743	46.9753
-3.73089e+10	-11.8119	-16.8416	-12.111	-16.9688								-2.32354e+10	47.9221	47.9222		-2.32354e+10	47.215	47.215
-3.72987e+10	-11.8008	-16.8429	-12.0934	-16.9678								-2.31944e+10	47.9736	47.9744		-2.31944e+10	47.2808	47.2816
-3.72884e+10	-11.7895	-16.8443	-12.0757	-16.9668								-2.31534e+10	48.0564	48.0569		-2.31534e+10	47.5897	47.5903
-3.72782e+10	-11.7782	-16.8457	-12.0579	-16.966								-2.31124e+10	47.9477	47.9475		-2.31124e+10	47.3615	47.3615
-3.72679e+10	-11.7667	-16.8473	-12.04	-16.9652								-2.30714e+10	48.2175	48.2172		-2.30714e+10	47.5309	47.5309
-3.72576e+10	-11.7551	-16.8488	-12.0221	-16.9646								-2.30304e+10	48.3218	48.3221		-2.30304e+10	47.6463	47.6466
-3.72474e+10	-11.7434	-16.8504	-12.0041	-16.9641								-2.29893e+10	48.1221	48.1217		-2.29893e+10	47.5014	47.501
-3.72371e+10	-11.7316	-16.852	-11.9861	-16.9636								-2.29483e+10	48.0435	48.0431		-2.29483e+10	47.5273	47.5267
-3.72269e+10	-11.7197	-16.8536	-11.968	-16.9633								-2.29073e+10	48.0558	48.0556		-2.29073e+10	47.5916	47.5913
-3.72166e+10	-11.7078	-16.8552	-11.9499	-16.963								-2.28663e+10	48.0834	48.0841		-2.28663e+10	47.5815	47.5819
-3.72064e+10	-11.6957	-16.8568	-11.9317	-16.9627								-2.28253e+10	47.8615	47.8619		-2.28253e+10	47.2903	47.2903
-3.71961e+10	-11.6836	-16.8583	-11.9136	-16.9625								-2.27843e+10	48.1495	48.15		-2.27843e+10	47.5409	47.5409
-3.71859e+10	-11.6714	-16.8599	-11.8954	-16.9624								-2.27432e+10	47.8411	47.8411		-2.27432e+10	47.3111	47.311
-3.71756e+10	-11.6592	-16.8613	-11.8772	-16.9623								-2.27022e+10	48.0059	48.0064		-2.27022e+10	47.3906	47.3914
-3.71654e+10	-11.6469	-16.8627	-11.8591	-16.9622								-2.26612e+10	48.0045	48.0056		-2.26612e+10	47.28	47.2811
-3.71551e+10	-11.6346	-16.8641	-11.8409	-16.9621								-2.26202e+10	48.2478	48.2488		-2.26202e+10	47.6281	47.629
-3.71449e+10	-11.6223	-16.8654	-11.8228	-16.962								-2.25792e+10	47.6442	47.6432		-2.25792e+10	47.0469	47.0464
-3.71346e+10	-11.6099	-16.8665	-11.8047	-16.9619								-2.25382e+10	47.9959	47.9969		-2.25382e+10	47.4824	47.4836
-3.71243e+10	-11.5975	-16.8676	-11.7866	-16.9618								-2.24972e+10	48.1478	48.1482		-2.24972e+10	47.5501	47.5507
-3.71141e+10	-11.585	-16.8686	-11.7686	-16.9617								-2.24561e+10	48.1492	48.1495		-2.24561e+10	47.4032	47.4036
-3.71038e+10	-11.5726	-16.8694	-11.7507	-16.9616								-2.24151e+10	48.1866	48.1862		-2.24151e+10	47.3981	47.398
-3.70936e+10	-11.5602	-16.8701	-11.7327	-16.9614								-2.23741e+10	48.3121	48.3119		-2.23741e+10	47.6505	47.6502
-3.70833e+10	-11.5477	-16.8707	-11.7149	-16.9612								-2.23331e+10	48.543	48.5432		-2.23331e+10	47.7786	47.7787
-3.70731e+10	-11.5353	-16.8711	-11.6971	-16.9609								-2.22921e+10	48.0066	48.0064		-2.22921e+10	47.233	47.2327
-3.70628e+10	-11.5229	-16.8713	-11.6794	-16.9606								-2.22511e+10	48.3628	48.3619		-2.22511e+10	47.5479	47.5466
-3.70526e+10	-11.5105	-16.8714	-11.6618	-16.9602								-2.221e+10	48.4241	48.4238		-2.221e+10	47.8309	47.8304
-3.70423e+10	-11.4982	-16.8713	-11.6443	-16.9597								-2.2169e+10	47.9299	47.9313		-2.2169e+10	47.4062	47.4072
-3.70321e+10	-11.4858	-16.871	-11.6269	-16.9591								-2.2128e+10	48.0675	48.068		-2.2128e+10	47.565	47.5654
-3.70218e+10	-11.4735	-16.8705	-11.6096	-16.9584								-2.2087e+10	48.0374	48.0377		-2.2087e+10	47.4408	47.441
-3.70116e+10	-11.4613	-16.8698	-11.5923	-16.9576								-2.2046e+10	47.8612	47.8613		-2.2046e+10	47.247	47.247
-3.70013e+10	-11.4491	-16.8689	-11.5752	-16.9566								-2.2005e+10	48.2688	48.2686		-2.2005e+10	47.6126	47.6125
-3.6991e+10	-11.437	-16.8678	-11.5583	-16.9556								-2.19639e+10	48.3931	48.392		-2.19639e+10	47.6006	47.5996
-3.69808e+10	-11.4249	-16.8664	-11.5414	-16.9544								-2.19229e+10	48.4035	48.4025		-2.19229e+10	47.6216	47.6208
-3.69705e+10	-11.4129	-16.8648	-11.5247	-16.9531								-2.18819e+10	47.8721	47.8729		-2.18819e+10	47.382	47.3827
-3.69603e+10	-11.4009	-16.863	-11.5081	-16.9516								-2.18409e+10	48.4504	48.4505		-2.18409e+10	47.8536	47.8537
-3.695e+10	-11.3891	-16.8609	-11.4917	-16.95								-2.17999e+10	48.3298	48.3297		-2.17999e+10	47.6275	47.6275
-3.69398e+10	-11.3773	-16.8586	-11.4754	-16.9482								-2.17589e+10	48.3148	48.3143		-2.17589e+10	47.5485	47.5479
-3.69295e+10	-11.3656	-16.8561	-11.4592	-16.9463								-2.17179e+10	47.9982	47.9985		-2.17179e+10	47.235	47.2353
-3.69193e+10	-11.354	-16.8532	-11.4432	-16.9441								-2.16768e+10	48.4364	48.4366		-2.16768e+10	47.5975	47.5977
-3.6909e+10	-11.3425	-16.8501	-11.4274	-16.9418								-2.16358e+10	48.5447	48.5438		-2.16358e+10	47.9759	47.9748
-3.68988e+10	-11.3311	-16.8468	-11.4117	-16.9393								-2.15948e+10	48.1416	48.1415		-2.15948e+10	47.5984	47.598
-3.68885e+10	-11.3198	-16.8431	-11.3962	-16.9366								-2.15538e+10	47.9067	47.9051		-2.15538e+10	47.3649	47.3634
-3.68783e+10	-11.3086	-16.8392	-11.3809	-16.9337								-2.15128e+10	47.8466	47.8459		-2.15128e+10	47.4621	47.4615
-3.6868e+10	-11.2975	-16.8351	-11.3657	-16.9306								-2.14718e+10	48.1879	48.1877		-2.14718e+10	47.8151	47.8151
-3.68577e+10	-11.2865	-16.8306	-11.3507	-16.9273								-2.14307e+10	48.0293	48.0297		-2.14307e+10	47.4125	47.413
-3.68475e+10	-11.2757	-16.8259	-11.3359	-16.9237								-2.13897e+10	48.1222	48.1221		-2.13897e+10	47.4523	47.4522
-3.68372e+10	-11.2649	-16.821	-11.3213	-16.92								-2.13487e+10	48.4744	48.4751		-2.13487e+10	47.8678	47.8683
-3.6827e+10	-11.2543	-16.8157	-11.3069	-16.916								-2.13077e+10	48.3744	48.3744		-2.13077e+10	47.7637	47.7638
-3.68167e+10	-11.2439	-16.8102	-11.2927	-16.9118								-2.12667e+10	48.3768	48.3766		-2.12667e+10	47.7923	47.7921
-3.68065e+10	-11.2335	-16.8044	-11.2786	-16.9074								-2.12257e+10	48.6963	48.6954		-2.12257e+10	48.195	48.1944
-3.67962e+10	-11.2233	-16.7983	-11.2648	-16.9027								-2.11847e+10	48.3399	48.3393		-2.11847e+10	47.6893	47.6887
-3.6786e+10	-11.2133	-16.792	-11.2512	-16.8978								-2.11436e+10	48.0897	48.0907		-2.11436e+10	47.4637	47.4648
-3.67757e+10	-11.2034	-16.7854	-11.2377	-16.8926								-2.11026e+10	48.1444	48.1449		-2.11026e+10	47.4067	47.4073
-3.67655e+10	-11.1936	-16.7786	-11.2245	-16.8872								-2.10616e+10	48.1397	48.1402		-2.10616e+10	47.3006	47.3012
-3.67552e+10	-11.184	-16.7715	-11.2115	-16.8816								-2.10206e+10	65.9482	65.9483		-2.10206e+10	65.955	65.9551
-3.6745e+10	-11.1745	-16.7642	-11.1986	-16.8757								-2.09796e+10	65.9461	65.9462		-2.09796e+10	65.9537	65.9539
-3.67347e+10	-11.1652	-16.7566	-11.186	-16.8696								-2.09386e+10	48.2471	48.2634		-2.09386e+10	47.3785	47.4246
-3.67244e+10	-11.156	-16.7488	-11.1736	-16.8633								-2.08975e+10	47.9913	48.0195		-2.08975e+10	47.3803	47.4559
-3.67142e+10	-11.147	-16.7407	-11.1614	-16.8566								-2.08565e+10	48.0843	48.1085		-2.08565e+10	47.2449	47.3257
-3.67039e+10	-11.1381	-16.7324	-11.1494	-16.8498								-2.08155e+10	48.0766	48.1012		-2.08155e+10	47.3684	47.4593
-3.66937e+10	-11.1295	-16.7239	-11.1377	-16.8427								-2.07745e+10	48.1448	48.1362		-2.07745e+10	47.5649	47.6249
-3.66834e+10	-11.1209	-16.7152	-11.1261	-16.8354								-2.07335e+10	48.0981	48.0911		-2.07335e+10	47.3221	47.3772
-3.66732e+10	-11.1125	-16.7062	-11.1148	-16.8278								-2.06925e+10	47.6207	47.619		-2.06925e+10	46.8498	46.9027
-3.66629e+10	-11.1043	-16.6971	-11.1036	-16.82								-2.06514e+10	47.7313	47.7048		-2.06514e+10	46.9247	46.9775
-3.66527e+10	-11.0963	-16.6878	-11.0927	-16.8119								-2.06104e+10	47.597	47.5914		-2.06104e+10	46.7101	46.7726
-3.66424e+10	-11.0884	-16.6783	-11.082	-16.8036								-2.05694e+10	47.6444	47.6253		-2.05694e+10	46.8454	46.8791
-3.66322e+10	-11.0807	-16.6686	-11.0716	-16.7951								-2.05284e+10	47.62	47.5322		-2.05284e+10	47.0647	47.0158
-3.66219e+10	-11.0732	-16.6587	-11.0613	-16.7864								-2.04874e+10	47.461	47.4234		-2.04874e+10	46.7776	46.7555
-3.66117e+10	-11.0658	-16.6487	-11.0513	-16.7774								-2.04464e+10	47.5288	47.4731		-2.04464e+10	46.5644	46.5028
-3.66014e+10	-11.0586	-16.6385	-11.0414	-16.7682								-2.04054e+10	47.9011	47.8329		-2.04054e+10	47.0582	46.9789
-3.65911e+10	-11.0516	-16.6281	-11.0318	-16.7588								-2.03643e+10	47.8298	47.7156		-2.03643e+10	47.1703	47.0261
-3.65809e+10	-11.0447	-16.6177	-11.0224	-16.7492								-2.03233e+10	47.6497	47.591		-2.03233e+10	46.7797	46.6899
-3.65706e+10	-11.038	-16.6071	-11.0132	-16.7394								-2.02823e+10	47.1887	47.1689		-2.02823e+10	46.6242	46.5979
-3.65604e+10	-11.0315	-16.5963	-11.0043	-16.7294								-2.02413e+10	47.403	47.3622		-2.02413e+10	46.7146	46.6399
-3.65501e+10	-11.0251	-16.5855	-10.9955	-16.7192								-2.02003e+10	47.6103	47.5587		-2.02003e+10	46.8945	46.816
-3.65399e+10	-11.0189	-16.5746	-10.9869	-16.7088								-2.01593e+10	47.6167	47.5482		-2.01593e+10	46.9662	46.8563
-3.65296e+10	-11.0129	-16.5636	-10.9786	-16.6982								-2.01182e+10	47.1987	47.0684		-2.01182e+10	46.5228	46.4044
-3.65194e+10	-11.0071	-16.5525	-10.9705	-16.6875								-2.00772e+10	47.2012	47.0634		-2.00772e+10	46.4484	46.2602
-3.65091e+10	-11.0014	-16.5413	-10.9625	-16.6766								-2.00362e+10	47.4054	47.2471		-2.00362e+10	46.6756	46.452
-3.64989e+10	-10.9959	-16.53	-10.9548	-16.6655								-1.99952e+10	47.6204	47.4826		-1.99952e+10	46.9012	46.7252
-3.64886e+10	-10.9905	-16.5187	-10.9473	-16.6543								-1.99542e+10	46.9251	46.748		-1.99542e+10	46.2367	45.9703
-3.64784e+10	-10.9853	-16.5074	-10.94	-16.6429								-1.99132e+10	47.5278	47.3348		-1.99132e+10	46.9094	46.6661
-3.64681e+10	-10.9803	-16.496	-10.9328	-16.6314								-1.98722e+10	47.66	47.3585		-1.98722e+10	46.9673	46.5873
-3.64578e+10	-10.9755	-16.4845	-10.9259	-16.6197								-1.98311e+10	47.7363	47.2474		-1.98311e+10	46.9779	46.4226
-3.64476e+10	-10.9708	-16.4731	-10.9192	-16.6079								-1.97901e+10	47.6586	47.2513		-1.97901e+10	47.0318	46.5439
-3.64373e+10	-10.9662	-16.4616	-10.9126	-16.5961								-1.97491e+10	47.4868	47.0621		-1.97491e+10	46.9818	46.4705
-3.64271e+10	-10.9618	-16.4502	-10.9063	-16.5841								-1.97081e+10	47.4735	47.0385		-1.97081e+10	46.8888	46.3604
-3.64168e+10	-10.9576	-16.4387	-10.9001	-16.572								-1.96671e+10	48.0494	47.4008		-1.96671e+10	47.4623	46.6182
-3.64066e+10	-10.9535	-16.4273	-10.8941	-16.5598								-1.96261e+10	47.766	47.2094		-1.96261e+10	47.2268	46.5346
-3.63963e+10	-10.9496	-16.4159	-10.8883	-16.5476								-1.9585e+10	48.248	47.5767		-1.9585e+10	47.4835	46.6746
-3.63861e+10	-10.9459	-16.4045	-10.8827	-16.5352								-1.9544e+10	48.1721	47.3113		-1.9544e+10	47.7537	46.6557
-3.63758e+10	-10.9423	-16.3931	-10.8772	-16.5229								-1.9503e+10	48.2181	47.3384		-1.9503e+10	47.8254	46.7001
-3.63656e+10	-10.9388	-16.3818	-10.8719	-16.5104								-1.9462e+10	48.2664	47.1914		-1.9462e+10	47.9035	46.5542
-3.63553e+10	-10.9355	-16.3706	-10.8668	-16.4979								-1.9421e+10	48.5696	47.3955		-1.9421e+10	48.2244	46.8752
-3.63451e+10	-10.9323	-16.3594	-10.8619	-16.4854								-1.938e+10	48.2812	47.3443		-1.938e+10	48.0275	46.8873
-3.63348e+10	-10.9293	-16.3482	-10.8571	-16.4729								-1.93389e+10	48.6644	47.5305		-1.93389e+10	48.3109	46.8315
-3.63245e+10	-10.9264	-16.3372	-10.8525	-16.4603								-1.92979e+10	48.9522	47.6441		-1.92979e+10	48.5484	46.9919
-3.63143e+10	-10.9236	-16.3262	-10.848	-16.4478								-1.92569e+10	49.2505	47.9434		-1.92569e+10	48.7455	47.1972
-3.6304e+10	-10.921	-16.3153	-10.8437	-16.4352								-1.92159e+10	49.5347	48.0808		-1.92159e+10	48.8928	47.1661
-3.62938e+10	-10.9185	-16.3046	-10.8395	-16.4227								-1.91749e+10	49.4993	47.9989		-1.91749e+10	49.0541	47.3018
-3.62835e+10	-10.9161	-16.2939	-10.8355	-16.4102								-1.91339e+10	49.3057	47.8111		-1.91339e+10	48.954	47.1797
-3.62733e+10	-10.9139	-16.2833	-10.8316	-16.3977								-1.90929e+10	49.3739	47.8343		-1.90929e+10	49.147	47.3542
-3.6263e+10	-10.9117	-16.2729	-10.8278	-16.3853								-1.90518e+10	49.4833	47.4572		-1.90518e+10	49.3562	47.1856
-3.62528e+10	-10.9097	-16.2625	-10.8242	-16.3729								-1.90108e+10	49.8833	47.6536		-1.90108e+10	49.7031	47.2547
-3.62425e+10	-10.9078	-16.2523	-10.8207	-16.3605								-1.89698e+10	50.082	47.9095		-1.89698e+10	49.8138	47.2764
-3.62323e+10	-10.9061	-16.2423	-10.8173	-16.3483								-1.89288e+10	49.5424	47.5948		-1.89288e+10	49.1633	46.8276
-3.6222e+10	-10.9044	-16.2324	-10.814	-16.3361								-1.88878e+10	49.9429	47.8421		-1.88878e+10	49.7232	47.214
-3.62118e+10	-10.9028	-16.2226	-10.8109	-16.324								-1.88468e+10	50.3425	48.328		-1.88468e+10	50.0587	47.7317
-3.62015e+10	-10.9014	-16.213	-10.8078	-16.312								-1.88057e+10	50.636	48.3347		-1.88057e+10	50.2844	47.4768
-3.61912e+10	-10.9	-16.2035	-10.8049	-16.3001								-1.87647e+10	50.4396	47.9575		-1.87647e+10	50.1952	47.0662
-3.6181e+10	-10.8988	-16.1942	-10.8021	-16.2883								-1.87237e+10	50.1781	47.5724		-1.87237e+10	50.0645	46.9805
-3.61707e+10	-10.8976	-16.1851	-10.7993	-16.2767								-1.86827e+10	50.8512	48.2663		-1.86827e+10	50.6682	47.6556
-3.61605e+10	-10.8965	-16.1761	-10.7967	-16.2651								-1.86417e+10	51.0549	48.1483		-1.86417e+10	50.8873	47.4112
-3.61502e+10	-10.8956	-16.1673	-10.7942	-16.2537								-1.86007e+10	50.8217	47.8395		-1.86007e+10	50.5675	47.1438
-3.614e+10	-10.8947	-16.1587	-10.7917	-16.2425								-1.85597e+10	51.1754	48.0995		-1.85597e+10	51.0118	47.3347
-3.61297e+10	-10.8938	-16.1502	-10.7893	-16.2314								-1.85186e+10	51.0191	47.8738		-1.85186e+10	51.0395	47.263
-3.61195e+10	-10.8931	-16.142	-10.787	-16.2205								-1.84776e+10	51.2754	48.0489		-1.84776e+10	51.0856	47.414
-3.61092e+10	-10.8924	-16.1339	-10.7847	-16.2097								-1.84366e+10	51.4287	48.3234		-1.84366e+10	51.2356	47.4746
-3.6099e+10	-10.8918	-16.1261	-10.7826	-16.1991								-1.83956e+10	51.4877	48.2683		-1.83956e+10	51.3984	47.5399
-3.60887e+10	-10.8913	-16.1184	-10.7804	-16.1887								-1.83546e+10	51.8017	48.4484		-1.83546e+10	51.5109	47.7139
-3.60784e+10	-10.8908	-16.111	-10.7784	-16.1785								-1.83136e+10	52.0313	48.5779		-1.83136e+10	51.8793	48.0187
-3.60682e+10	-10.8904	-16.1037	-10.7763	-16.1684								-1.82725e+10	51.6974	48.2364		-1.82725e+10	51.5985	47.8324
-3.60579e+10	-10.89	-16.0967	-10.7744	-16.1586								-1.82315e+10	51.9011	48.5805		-1.82315e+10	51.6476	47.8739
-3.60477e+10	-10.8897	-16.0898	-10.7724	-16.149								-1.81905e+10	52.1129	48.5557		-1.81905e+10	51.8538	47.8982
-3.60374e+10	-10.8894	-16.0832	-10.7705	-16.1396								-1.81495e+10	52.0726	48.1562		-1.81495e+10	51.9047	47.4289
-3.60272e+10	-10.8892	-16.0768	-10.7686	-16.1305								-1.81085e+10	52.0615	48.4258		-1.81085e+10	52.0096	47.9112
-3.60169e+10	-10.889	-16.0706	-10.7668	-16.1215								-1.80675e+10	52.4433	48.5642		-1.80675e+10	52.2048	47.8838
-3.60067e+10	-10.8889	-16.0647	-10.765	-16.1128								-1.80264e+10	52.5631	47.9087		-1.80264e+10	52.4708	47.2557
-3.59964e+10	-10.8887	-16.0588	-10.7632	-16.1042								-1.79854e+10	52.5895	48.3675		-1.79854e+10	52.4533	47.4236
-3.59862e+10	-10.8887	-16.0532	-10.7615	-16.0958								-1.79444e+10	52.478	48.0413		-1.79444e+10	52.3444	47.4231
-3.59759e+10	-10.8887	-16.0478	-10.7598	-16.0877								-1.79034e+10	52.5457	48.0502		-1.79034e+10	52.3671	47.2892
-3.59657e+10	-10.8887	-16.0426	-10.7581	-16.0798								-1.78624e+10	52.7048	48.2534		-1.78624e+10	52.7343	47.4538
-3.59554e+10	-10.8888	-16.0373	-10.7564	-16.0718								-1.78214e+10	52.6838	48.5927		-1.78214e+10	52.5938	47.7099
-3.59451e+10	-10.8887	-16.0329	-10.7545	-16.0648								-1.77804e+10	52.962	48.5603		-1.77804e+10	52.7003	47.6608
-3.59349e+10	-10.8887	-16.0283	-10.7528	-16.0576								-1.77393e+10	53.1957	48.5747		-1.77393e+10	53.0071	47.6716
-3.59246e+10	-10.8889	-16.0237	-10.7512	-16.0504								-1.76983e+10	53.0983	48.7407		-1.76983e+10	52.9497	48.0342
-3.59144e+10	-10.889	-16.0197	-10.7494	-16.0438								-1.76573e+10	53.4911	48.8011		-1.76573e+10	53.4081	48.0563
-3.59041e+10	-10.8891	-16.0153	-10.7477	-16.0369								-1.76163e+10	53.6241	49.0572		-1.76163e+10	53.4609	48.1527
-3.58939e+10	-10.8889	-16.0121	-10.7455	-16.0312								-1.75753e+10	53.2919	48.9286		-1.75753e+10	53.1409	48.2234
-3.58836e+10	-10.8888	-16.009	-10.7436	-16.0258								-1.75343e+10	53.862	48.6108		-1.75343e+10	53.8953	48.0178
-3.58734e+10	-10.8885	-16.0064	-10.7414	-16.021								-1.74932e+10	53.9553	48.7454		-1.74932e+10	53.8747	47.9148
-3.58631e+10	-10.8886	-16.0032	-10.7395	-16.0155								-1.74522e+10	53.8938	48.8579		-1.74522e+10	53.7029	48.0879
-3.58529e+10	-10.8888	-16	-10.7378	-16.01								-1.74112e+10	54.1312	48.545		-1.74112e+10	54.025	47.8621
-3.58426e+10	-10.8887	-15.9972	-10.7357	-16.0049								-1.73702e+10	53.979	48.3496		-1.73702e+10	53.9458	47.7462
-3.58324e+10	-10.8886	-15.995	-10.7335	-16.0006								-1.73292e+10	54.3094	48.7206		-1.73292e+10	54.1444	47.9111
-3.58221e+10	-10.8877	-15.9939	-10.7304	-15.9977								-1.72882e+10	54.4723	48.9307		-1.72882e+10	54.3355	47.9877
-3.58118e+10	-10.8879	-15.9916	-10.7287	-15.9933								-1.72472e+10	54.354	48.8074		-1.72472e+10	54.251	47.9582
-3.58016e+10	-10.8874	-15.9903	-10.7261	-15.9901								-1.72061e+10	54.4753	49.2227		-1.72061e+10	54.4564	48.257
-3.57913e+10	-10.8878	-15.9871	-10.7243	-15.9848								-1.71651e+10	54.8718	49.2769		-1.71651e+10	54.8812	48.2026
-3.57811e+10	-10.8869	-15.9866	-10.7211	-15.9825								-1.71241e+10	55.1128	49.5589		-1.71241e+10	55.0714	48.3002
-3.57708e+10	-10.885	-15.9874	-10.7166	-15.9819								-1.70831e+10	54.8151	49.6345		-1.70831e+10	54.8034	48.3508
-3.57606e+10	-10.8847	-15.9862	-10.7142	-15.9791								-1.70421e+10	55.1303	49.5731		-1.70421e+10	55.0271	48.2178
-3.57503e+10	-10.8838	-15.9856	-10.7109	-15.9768								-1.70011e+10	55.3497	49.4815		-1.70011e+10	55.2112	47.8463
-3.57401e+10	-10.8843	-15.9833	-10.7092	-15.9729								-1.696e+10	55.5117	50.0497		-1.696e+10	55.4126	48.2253
-3.57298e+10	-10.8829	-15.9833	-10.7051	-15.9714								-1.6919e+10	55.7111	50.4119		-1.6919e+10	55.6731	48.2164
-3.57196e+10	-10.8818	-15.9834	-10.7017	-15.9702								-1.6878e+10	57.8357	50.5166		-1.6878e+10	55.6769	48.0796
-3.57093e+10	-10.88	-15.9844	-10.6973	-15.9701								-1.6837e+10	59.492	50.6122		-1.6837e+10	55.6945	48.2798
-3.56991e+10	-10.8807	-15.9823	-10.696	-15.9666								-1.6796e+10	59.7706	50.5791		-1.6796e+10	56.0698	48.497
-3.56888e+10	-10.8805	-15.9808	-10.6933	-15.9638								-1.6755e+10	59.5016	50.2393		-1.6755e+10	55.807	48.4622
-3.56785e+10	-10.8795	-15.9806	-10.6897	-15.9625								-1.67139e+10	59.3528	49.8576		-1.67139e+10	55.6878	48.1187
-3.56683e+10	-10.8793	-15.9801	-10.6874	-15.9611								-1.66729e+10	59.738	50.0633		-1.66729e+10	58.4336	50.8578
-3.5658e+10	-10.8776	-15.9805	-10.683	-15.9606								-1.66319e+10	59.7591	49.8045		-1.66319e+10	59.6735	51.9798
-3.56478e+10	-10.8804	-15.9755	-10.6843	-15.9542								-1.65909e+10	59.7003	49.9333		-1.65909e+10	58.8935	51.1923
-3.56375e+10	-10.8759	-15.9798	-10.6766	-15.9584								-1.65499e+10	60.0203	50.1995		-1.65499e+10	56.9362	49.1476
-3.56273e+10	-10.8756	-15.9797	-10.6742	-15.9578								-1.65089e+10	59.7294	49.9891		-1.65089e+10	56.1625	48.3832
-3.5617e+10	-10.8732	-15.9805	-10.6687	-15.958								-1.64679e+10	60.1383	50.3961		-1.64679e+10	56.4506	48.3744
-3.56068e+10	-10.8716	-15.9798	-10.6642	-15.9567								-1.64268e+10	60.2137	50.5711		-1.64268e+10	56.5389	48.8968
-3.55965e+10	-10.8669	-15.9853	-10.6565	-15.9626								-1.63858e+10	59.0205	50.3662		-1.63858e+10	56.4507	48.7419
-3.55863e+10	-10.8616	-15.9922	-10.6483	-15.9702								-1.63448e+10	56.7353	50.2829		-1.63448e+10	56.4709	48.5343
-3.5576e+10	-10.8626	-15.9861	-10.6465	-15.963								-1.63038e+10	56.7147	49.9373		-1.63038e+10	56.6252	48.3606
-3.55658e+10	-10.8624	-15.9795	-10.6426	-15.9551								-1.62628e+10	56.5929	49.9283		-1.62628e+10	56.4318	48.5739
-3.55555e+10	-10.8547	-15.9889	-10.6316	-15.9658								-1.62218e+10	56.6805	50.3744		-1.62218e+10	56.5364	49.0978
-3.55452e+10	-10.8471	-15.9956	-10.6202	-15.9733								-1.61807e+10	56.646	50.3397		-1.61807e+10	56.5451	49.0857
-3.5535e+10	-10.8513	-15.9894	-10.6239	-15.9667								-1.61397e+10	56.4496	50.0367		-1.61397e+10	56.381	48.8274
-3.55247e+10	-10.8478	-15.9852	-10.6158	-15.9618								-1.60987e+10	56.4095	49.5818		-1.60987e+10	56.4609	48.5281
-3.55145e+10	-10.8473	-15.979	-10.6123	-15.9548								-1.60577e+10	56.2438	49.8542		-1.60577e+10	56.2191	48.6727
-3.55042e+10	-10.8411	-15.9809	-10.6021	-15.9572								-1.60167e+10	56.5517	49.4263		-1.60167e+10	56.4645	48.3552
-3.5494e+10	-10.8376	-15.9832	-10.5961	-15.9605								-1.59757e+10	57.1124	49.5103		-1.59757e+10	57.0297	48.614
-3.54837e+10	-10.8379	-15.9782	-10.5947	-15.9556								-1.59347e+10	56.9195	49.496		-1.59347e+10	56.8148	48.7063
-3.54735e+10	-10.8392	-15.9641	-10.5917	-15.9398								-1.58936e+10	56.6718	49.4517		-1.58936e+10	56.544	48.5683
-3.54632e+10	-10.8456	-15.947	-10.5962	-15.9212								-1.58526e+10	56.7405	49.1551		-1.58526e+10	56.6415	48.5435
-3.5453e+10	-10.8348	-15.9564	-10.581	-15.9329								-1.58116e+10	56.7999	49.4415		-1.58116e+10	56.7698	48.7167
-3.54427e+10	-10.8345	-15.9505	-10.5786	-15.9271								-1.57706e+10	56.7518	49.8425		-1.57706e+10	56.6457	49.0728
-3.54325e+10	-10.8282	-15.9536	-10.5697	-15.9319								-1.57296e+10	56.6911	49.7298		-1.57296e+10	56.6209	49.0293
-3.54222e+10	-10.8287	-15.9397	-10.566	-15.917								-1.56886e+10	56.7416	49.2652		-1.56886e+10	56.722	48.5821
-3.54119e+10	-10.8169	-15.9475	-10.5503	-15.927								-1.56475e+10	57.4248	49.674		-1.56475e+10	57.3517	48.9537
-3.54017e+10	-10.7969	-15.966	-10.5253	-15.949								-1.56065e+10	57.3649	49.4969		-1.56065e+10	57.2673	48.5782
-3.53914e+10	-10.7875	-15.9741	-10.5134	-15.9598								-1.55655e+10	57.1909	49.6357		-1.55655e+10	57.0478	48.7316
-3.53812e+10	-10.7837	-15.957	-10.504	-15.941								-1.55245e+10	57.2068	49.439		-1.55245e+10	57.0323	48.552
-3.53709e+10	-10.7776	-15.9458	-10.4926	-15.9293								-1.54835e+10	57.7064	49.3258		-1.54835e+10	57.6446	48.5099
-3.53607e+10	-10.7609	-15.9639	-10.4727	-15.9518								-1.54425e+10	57.4099	49.5096		-1.54425e+10	57.3686	48.637
-3.53504e+10	-10.7565	-15.9558	-10.4661	-15.9436								-1.54014e+10	57.2997	49.62		-1.54014e+10	57.1264	48.6149
-3.53402e+10	-10.7591	-15.9087	-10.4606	-15.8899								-1.53604e+10	57.3175	49.7668		-1.53604e+10	57.3214	49.1681
-3.53299e+10	-10.7414	-15.9069	-10.4348	-15.8892								-1.53194e+10	57.4773	49.261		-1.53194e+10	57.5172	48.7275
-3.53197e+10	-10.7401	-15.8978	-10.4324	-15.8807								-1.52784e+10	57.657	49.4431		-1.52784e+10	57.6208	48.8558
-3.53094e+10	-10.757	-15.8406	-10.4469	-15.8159								-1.52374e+10	57.6736	49.5951		-1.52374e+10	57.647	49.1551
-3.52992e+10	-10.7754	-15.7759	-10.4612	-15.743								-1.51964e+10	57.7978	49.2685		-1.51964e+10	57.7737	48.4732
-3.52889e+10	-10.7651	-15.7429	-10.4412	-15.7056								-1.51554e+10	57.6305	49.6389		-1.51554e+10	57.6118	48.7356
-3.52786e+10	-10.7526	-15.7543	-10.4285	-15.7205								-1.51143e+10	57.5464	49.7491		-1.51143e+10	57.5091	48.9542
-3.52684e+10	-10.7502	-15.7463	-10.4265	-15.713								-1.50733e+10	57.6598	49.6896		-1.50733e+10	57.6596	48.9291
-3.52581e+10	-10.7402	-15.7489	-10.4184	-15.7159								-1.50323e+10	58.2895	49.7341		-1.50323e+10	58.1888	48.8678
-3.52479e+10	-10.7045	-15.7671	-10.3756	-15.7368								-1.49913e+10	58.4113	49.7098		-1.49913e+10	58.2687	48.9894
-3.52376e+10	-10.6638	-15.7938	-10.3296	-15.7666								-1.49503e+10	58.3964	49.3588		-1.49503e+10	58.3261	48.6859
-3.52274e+10	-10.6318	-15.8006	-10.2923	-15.7737								-1.49093e+10	58.4971	49.9108		-1.49093e+10	58.3653	49.2027
-3.52171e+10	-10.5978	-15.8388	-10.2561	-15.8181								-1.48682e+10	58.848	49.7867		-1.48682e+10	58.7336	49.133
-3.52069e+10	-10.5597	-15.8391	-10.2094	-15.8169								-1.48272e+10	58.4119	49.5301		-1.48272e+10	58.3316	48.8402
-3.51966e+10	-10.5356	-15.8024	-10.1727	-15.7747								-1.47862e+10	58.5703	49.691		-1.47862e+10	58.4885	48.9173
-3.51864e+10	-10.542	-15.7235	-10.1705	-15.6852								-1.47452e+10	58.7894	49.7204		-1.47452e+10	58.742	49.1589
-3.51761e+10	-10.5299	-15.676	-10.15	-15.631								-1.47042e+10	58.8673	49.6973		-1.47042e+10	58.8298	49.216
-3.51659e+10	-10.5389	-15.6282	-10.1568	-15.5779								-1.46632e+10	59.3618	49.7955		-1.46632e+10	59.2956	49.1441
-3.51556e+10	-10.5814	-15.4991	-10.1967	-15.4307								-1.46222e+10	59.4606	49.8647		-1.46222e+10	59.3541	49.1158
-3.51453e+10	-10.5957	-15.4094	-10.2034	-15.3294								-1.45811e+10	59.459	49.9719		-1.45811e+10	59.4296	49.1207
-3.51351e+10	-10.578	-15.342	-10.1746	-15.2509								-1.45401e+10	59.4831	50.0957		-1.45401e+10	59.4059	49.3116
-3.51248e+10	-10.5833	-15.2642	-10.1826	-15.1559								-1.44991e+10	59.6442	49.9757		-1.44991e+10	59.5771	49.2874
-3.51146e+10	-10.5792	-15.1992	-10.1764	-15.0785								-1.44581e+10	59.8931	50.1196		-1.44581e+10	59.7989	49.1851
-3.51043e+10	-10.5358	-15.1623	-10.1231	-15.0315								-1.44171e+10	59.8199	49.9338		-1.44171e+10	59.7178	49.0223
-3.50941e+10	-10.5129	-15.1213	-10.1036	-14.9757								-1.43761e+10	59.8138	49.3917		-1.43761e+10	59.6438	48.8904
-3.50838e+10	-10.4911	-15.1265	-10.0824	-14.9803								-1.4335e+10	59.6047	49.8721		-1.4335e+10	59.5361	49.3036
-3.50736e+10	-10.4481	-15.1751	-10.0359	-15.0372								-1.4294e+10	59.9235	50.0031		-1.4294e+10	59.9013	49.358
-3.50633e+10	-10.3499	-15.2313	-9.92879	-15.0921								-1.4253e+10	59.8638	49.9999		-1.4253e+10	59.8654	49.2895
-3.50531e+10	-10.3064	-15.2301	-9.87289	-15.0926								-1.4212e+10	60.0119	50.3852		-1.4212e+10	59.9244	49.796
-3.50428e+10	-10.2891	-15.1921	-9.85072	-15.0485								-1.4171e+10	59.8884	49.9788		-1.4171e+10	59.787	49.3792
-3.50326e+10	-10.2692	-15.0884	-9.81839	-14.9268								-1.413e+10	60.0846	50.0848		-1.413e+10	59.9519	49.3587
-3.50223e+10	-10.212	-15.0431	-9.74804	-14.8696								-1.40889e+10	60.2829	49.9941		-1.40889e+10	60.1405	49.2283
-3.5012e+10	-10.1648	-14.9917	-9.69143	-14.8045								-1.40479e+10	60.7922	50.0399		-1.40479e+10	60.7388	49.1592
-3.50018e+10	-10.1711	-14.7883	-9.68093	-14.5709								-1.40069e+10	60.5435	49.5406		-1.40069e+10	60.509	48.9151
-3.49915e+10	-10.2669	-14.5829	-9.7801	-14.3416								-1.39659e+10	60.3113	49.8977		-1.39659e+10	60.3262	49.1727
-3.49813e+10	-10.2182	-14.5202	-9.72543	-14.2616								-1.39249e+10	60.3584	49.7117		-1.39249e+10	60.3587	49.1418
-3.4971e+10	-10.1845	-14.4283	-9.68499	-14.1496								-1.38839e+10	60.5251	49.8054		-1.38839e+10	60.5015	49.6701
-3.49608e+10	-10.1537	-14.3899	-9.65708	-14.0972								-1.38429e+10	60.5721	49.7287		-1.38429e+10	60.4991	49.1702
-3.49505e+10	-10.1729	-14.2034	-9.66836	-13.8843								-1.38018e+10	60.9932	49.9632		-1.38018e+10	60.9309	49.0498
-3.49403e+10	-10.0854	-14.1779	-9.56747	-13.8475								-1.37608e+10	60.8412	49.8733		-1.37608e+10	60.776	49.1043
-3.493e+10	-9.95899	-14.2732	-9.44035	-13.9381								-1.37198e+10	60.8257	50.0169		-1.37198e+10	60.7567	49.2304
-3.49198e+10	-9.92096	-14.0489	-9.38715	-13.6748								-1.36788e+10	60.5474	49.9497		-1.36788e+10	60.5046	49.2928
-3.49095e+10	-9.96538	-13.9618	-9.43513	-13.5809								-1.36378e+10	60.6893	49.762		-1.36378e+10	60.6519	49.3269
-3.48993e+10	-9.89806	-13.8008	-9.34742	-13.3927								-1.35968e+10	60.6171	49.8447		-1.35968e+10	60.5685	49.4376
-3.4889e+10	-9.76186	-13.8085	-9.19704	-13.3872								-1.35557e+10	60.6257	49.6766		-1.35557e+10	60.6009	49.0151
-3.48787e+10	-9.7371	-13.7751	-9.175	-13.3435								-1.35147e+10	60.9817	50.2142		-1.35147e+10	60.9001	49.4196
-3.48685e+10	-9.65729	-13.6159	-9.08008	-13.1535								-1.34737e+10	60.9578	50.2559		-1.34737e+10	60.9193	49.7035
-3.48582e+10	-9.72185	-13.37	-9.1375	-12.8861								-1.34327e+10	60.7232	49.9127		-1.34327e+10	60.6742	49.4436
-3.4848e+10	-9.5502	-13.3145	-8.94151	-12.8088								-1.33917e+10	60.8105	50.2083		-1.33917e+10	60.7853	49.5155
-3.48377e+10	-9.53762	-13.2076	-8.92169	-12.69								-1.33507e+10	61.0582	50.41		-1.33507e+10	60.9879	49.436
-3.48275e+10	-9.49457	-13.2383	-8.88626	-12.7148								-1.33097e+10	60.8782	50.2624		-1.33097e+10	60.7965	49.3776
-3.48172e+10	-9.52552	-12.9767	-8.89184	-12.4375								-1.32686e+10	60.7216	49.946		-1.32686e+10	60.6615	49.2464
-3.4807e+10	-9.47682	-12.8589	-8.82887	-12.3051								-1.32276e+10	60.7073	49.912		-1.32276e+10	60.6658	49.2091
-3.47967e+10	-9.35786	-12.8396	-8.69336	-12.2762								-1.31866e+10	61.2523	49.9909		-1.31866e+10	61.2709	49.0692
-3.47865e+10	-9.30061	-12.77	-8.63431	-12.1903								-1.31456e+10	60.9096	50.3625		-1.31456e+10	60.8983	49.4517
-3.47762e+10	-9.20433	-12.6234	-8.54448	-12.0062								-1.31046e+10	60.9567	50.0487		-1.31046e+10	60.881	49.5089
-3.47659e+10	-9.17473	-12.3006	-8.48977	-11.655								-1.30636e+10	60.9923	49.4907		-1.30636e+10	60.8968	49.0294
-3.47557e+10	-9.01999	-12.2499	-8.32615	-11.5822								-1.30225e+10	61.1294	50.005		-1.30225e+10	61.0557	49.2492
-3.47454e+10	-8.81849	-12.1767	-8.1132	-11.4793								-1.29815e+10	61.2659	50.1428		-1.29815e+10	61.2414	49.4243
-3.47352e+10	-8.69609	-11.925	-7.98248	-11.19								-1.29405e+10	61.4015	50.0416		-1.29405e+10	61.3099	49.4045
-3.47249e+10	-8.76337	-11.6835	-8.03233	-10.9448								-1.28995e+10	61.6041	50.1239		-1.28995e+10	61.4901	49.3842
-3.47147e+10	-8.77802	-11.5018	-8.03069	-10.757								-1.28585e+10	61.6505	50.3524		-1.28585e+10	61.5201	49.62
-3.47044e+10	-8.57148	-11.6724	-7.82818	-10.9163								-1.28175e+10	61.4898	50.167		-1.28175e+10	61.3591	49.1904
-3.46942e+10	-8.57178	-11.6016	-7.83686	-10.8357								-1.27764e+10	61.4265	50.4273		-1.27764e+10	61.3753	49.594
-3.46839e+10	-8.65797	-11.347	-7.91311	-10.5753								-1.27354e+10	61.6174	50.1779		-1.27354e+10	61.6248	49.2467
-3.46737e+10	-8.71429	-11.2556	-7.98032	-10.4785								-1.26944e+10	61.7268	50.1922		-1.26944e+10	61.7144	49.4112
-3.46634e+10	-8.45435	-11.0671	-7.68633	-10.2609								-1.26534e+10	61.6075	50.3212		-1.26534e+10	61.4969	49.6195
-3.46532e+10	-8.26044	-10.8895	-7.48791	-10.0504								-1.26124e+10	61.8364	50.1336		-1.26124e+10	61.7305	49.3895
-3.46429e+10	-8.2628	-10.7856	-7.49219	-9.9395								-1.25714e+10	62.2755	50.3336		-1.25714e+10	62.2001	49.3607
-3.46326e+10	-8.15363	-10.4101	-7.35252	-9.54194								-1.25304e+10	62.3628	50.2712		-1.25304e+10	62.3284	49.5311
-3.46224e+10	-8.01501	-10.2367	-7.19528	-9.35241								-1.24893e+10	62.5913	50.0224		-1.24893e+10	62.5382	49.3972
-3.46121e+10	-7.6811	-10.0616	-6.83538	-9.1461								-1.24483e+10	62.2674	49.4851		-1.24483e+10	62.2114	48.9219
-3.46019e+10	-7.6415	-9.75232	-6.78353	-8.8233								-1.24073e+10	62.4347	49.9634		-1.24073e+10	62.4005	49.1832
-3.45916e+10	-7.49229	-9.62573	-6.62437	-8.6816								-1.23663e+10	62.6517	49.999		-1.23663e+10	62.5427	49.1426
-3.45814e+10	-7.56669	-9.33413	-6.67392	-8.39321								-1.23253e+10	62.7	49.6659		-1.23253e+10	62.6355	48.9361
-3.45711e+10	-7.44947	-9.27647	-6.54863	-8.3269								-1.22843e+10	62.7412	50.4491		-1.22843e+10	62.68	49.5076
-3.45609e+10	-7.34622	-9.2526	-6.43344	-8.29777								-1.22432e+10	63.1163	50.3298		-1.22432e+10	63.0947	49.6002
-3.45506e+10	-7.33759	-9.21	-6.4331	-8.25029								-1.22022e+10	62.9629	50.2978		-1.22022e+10	62.9274	49.493
-3.45404e+10	-7.35533	-9.07181	-6.46218	-8.10527								-1.21612e+10	63.2416	50.2858		-1.21612e+10	63.22	49.341
-3.45301e+10	-7.24915	-8.93009	-6.34198	-7.95454								-1.21202e+10	63.5454	50.1099		-1.21202e+10	63.4753	49.4969
-3.45199e+10	-6.97799	-8.68774	-6.07246	-7.68322								-1.20792e+10	63.4295	50.1623		-1.20792e+10	63.3327	49.5861
-3.45096e+10	-6.81243	-8.58168	-5.89318	-7.56593								-1.20382e+10	63.0717	50.5934		-1.20382e+10	62.9382	49.8204
-3.44993e+10	-6.67037	-8.30616	-5.7431	-7.27593								-1.19972e+10	63.0079	50.2804		-1.19972e+10	62.9569	49.5336
-3.44891e+10	-6.54647	-8.19345	-5.61445	-7.15355								-1.19561e+10	63.1361	50.1101		-1.19561e+10	63.0427	49.4541
-3.44788e+10	-6.33751	-8.14153	-5.38661	-7.09078								-1.19151e+10	63.5854	50.2466		-1.19151e+10	63.4566	49.5114
-3.44686e+10	-6.19509	-7.86565	-5.2379	-6.80258								-1.18741e+10	63.5351	50.228		-1.18741e+10	63.4507	49.4945
-3.44583e+10	-6.07966	-7.72335	-5.10569	-6.65491								-1.18331e+10	63.5402	50.3964		-1.18331e+10	63.4326	49.637
-3.44481e+10	-6.04692	-7.5847	-5.08266	-6.51036								-1.17921e+10	63.8877	50.5158		-1.17921e+10	63.7673	49.7926
-3.44378e+10	-5.80842	-7.42169	-4.84857	-6.32848								-1.17511e+10	63.666	50.1694		-1.17511e+10	63.6068	49.2502
-3.44276e+10	-5.68905	-7.04765	-4.69481	-5.95365								-1.171e+10	63.4459	50.0072		-1.171e+10	63.3955	49.0349
-3.44173e+10	-5.54342	-6.75883	-4.53539	-5.65822								-1.1669e+10	63.7207	49.965		-1.1669e+10	63.6424	49.2822
-3.44071e+10	-5.51172	-6.61078	-4.49053	-5.51086								-1.1628e+10	64.0063	50.433		-1.1628e+10	63.975	49.9212
-3.43968e+10	-5.40214	-6.51091	-4.38026	-5.40434								-1.1587e+10	64.1034	50.3804		-1.1587e+10	64.0688	49.8386
-3.43866e+10	-5.37522	-6.4641	-4.36522	-5.35384								-1.1546e+10	63.9944	50.2174		-1.1546e+10	63.9383	49.4214
-3.43763e+10	-5.48553	-6.16815	-4.43065	-5.07308								-1.1505e+10	63.826	50.0525		-1.1505e+10	63.7997	49.5195
-3.4366e+10	-5.55588	-6.30068	-4.50561	-5.20837								-1.14639e+10	63.8951	50.3176		-1.14639e+10	63.8726	49.8431
-3.43558e+10	-5.35525	-6.35931	-4.31475	-5.25367								-1.14229e+10	64.0454	50.1305		-1.14229e+10	63.9569	49.4331
-3.43455e+10	-5.33553	-6.3415	-4.30103	-5.23369								-1.13819e+10	64.4285	50.68		-1.13819e+10	64.3134	49.7982
-3.43353e+10	-5.31795	-6.22648	-4.28736	-5.11744								-1.13409e+10	64.3574	50.4585		-1.13409e+10	64.2479	49.7059
-3.4325e+10	-5.21077	-5.99557	-4.14756	-4.8865								-1.12999e+10	64.3503	50.3205		-1.12999e+10	64.2415	49.3989
-3.43148e+10	-4.95971	-5.98746	-3.90603	-4.86241								-1.12589e+10	64.2956	50.348		-1.12589e+10	64.2467	49.6478
-3.43045e+10	-4.43397	-5.76326	-3.38357	-4.60777								-1.12179e+10	64.1731	50.148		-1.12179e+10	64.118	49.2606
-3.42943e+10	-4.09107	-5.32859	-3.04509	-4.15844								-1.11768e+10	64.1021	49.7039		-1.11768e+10	64.0495	48.9976
-3.4284e+10	-3.85357	-4.88795	-2.78085	-3.71612								-1.11358e+10	64.2832	49.9613		-1.11358e+10	64.2597	49.235
-3.42738e+10	-3.63839	-4.6977	-2.54534	-3.51998								-1.10948e+10	64.2941	50.5391		-1.10948e+10	64.2277	49.8712
-3.42635e+10	-3.41023	-4.37275	-2.31433	-3.18935								-1.10538e+10	64.242	50.6037		-1.10538e+10	64.2236	49.8204
-3.42533e+10	-3.10594	-4.19001	-2.01548	-2.99286								-1.10128e+10	64.5867	50.4782		-1.10128e+10	64.5316	49.8859
-3.4243e+10	-3.12503	-3.9273	-2.02637	-2.73879								-1.09718e+10	64.6957	50.0076		-1.09718e+10	64.6118	49.3847
-3.42327e+10	-3.12626	-3.86421	-2.01631	-2.67857								-1.09307e+10	64.6278	50.2313		-1.09307e+10	64.5383	49.5685
-3.42225e+10	-2.9815	-3.67823	-1.85811	-2.49082								-1.08897e+10	64.59	50.494		-1.08897e+10	64.5356	49.7658
-3.42122e+10	-2.78422	-3.55854	-1.67106	-2.36239								-1.08487e+10	64.3085	50.3041		-1.08487e+10	64.2596	49.656
-3.4202e+10	-2.74435	-3.54874	-1.63811	-2.35004								-1.08077e+10	64.6623	50.1009		-1.08077e+10	64.5997	49.4976
-3.41917e+10	-2.86401	-3.34569	-1.73831	-2.16038								-1.07667e+10	64.8452	50.5252		-1.07667e+10	64.7325	49.7262
-3.41815e+10	-2.78031	-3.1272	-1.64264	-1.94422								-1.07257e+10	64.3191	50.478		-1.07257e+10	64.2222	49.4895
-3.41712e+10	-2.56223	-2.96183	-1.42707	-1.77187								-1.06847e+10	64.4874	50.1574		-1.06847e+10	64.3771	49.2887
-3.4161e+10	-2.51022	-3.07195	-1.39231	-1.87505								-1.06436e+10	64.5063	49.8862		-1.06436e+10	64.4182	48.9936
-3.41507e+10	-2.33214	-2.79272	-1.21102	-1.59477								-1.06026e+10	64.596	49.8177		-1.06026e+10	64.5441	49.1186
-3.41405e+10	-2.03206	-2.45157	-0.889263	-1.24983								-1.05616e+10	64.7732	50.159		-1.05616e+10	64.6941	49.608
-3.41302e+10	-1.74404	-2.32596	-0.608375	-1.11289								-1.05206e+10	65.1015	49.9344		-1.05206e+10	65.0209	49.3118
-3.412e+10	-1.67191	-2.4717	-0.544114	-1.24939								-1.04796e+10	65.1773	50.2822		-1.04796e+10	65.0546	49.4905
-3.41097e+10	-1.64799	-2.32837	-0.516264	-1.10974								-1.04386e+10	64.8973	50.0933		-1.04386e+10	64.7753	49.3241
-3.40994e+10	-1.54203	-2.15258	-0.397686	-0.935115								-1.03975e+10	64.8942	49.8053		-1.03975e+10	64.8198	48.9894
-3.40892e+10	-1.43116	-1.91726	-0.262787	-0.703302								-1.03565e+10	64.9594	49.9552		-1.03565e+10	64.8873	49.2125
-3.40789e+10	-1.50732	-1.98113	-0.342811	-0.768655								-1.03155e+10	64.9901	49.8199		-1.03155e+10	64.8769	48.9863
-3.40687e+10	-1.09371	-1.72962	0.0685334	-0.50422								-1.02745e+10	64.8207	50.0216		-1.02745e+10	64.7294	49.2575
-3.40584e+10	-1.0232	-1.46364	0.151758	-0.244594								-1.02335e+10	65.4584	50.2941		-1.02335e+10	65.365	49.5401
-3.40482e+10	-0.825545	-1.27562	0.356608	-0.0534673								-1.01925e+10	65.2911	50.1433		-1.01925e+10	65.2226	49.3159
-3.40379e+10	-0.526344	-0.937312	0.665312	0.287399								-1.01514e+10	65.1306	50.5323		-1.01514e+10	65.0409	49.6461
-3.40277e+10	-0.276565	-0.764762	0.904623	0.466762								-1.01104e+10	65.6218	50.2445		-1.01104e+10	65.5208	49.484
-3.40174e+10	-0.240015	-0.699617	0.941327	0.531377								-1.00694e+10	65.6713	50.0203		-1.00694e+10	65.6114	49.2578
-3.40072e+10	-0.298632	-0.618194	0.891455	0.606549								-1.00284e+10	65.8008	50.4464		-1.00284e+10	65.7037	49.4379
-3.39969e+10	-0.0813888	-0.492684	1.1033	0.738428								-9.98738e+09	65.7713	50.4521		-9.98738e+09	65.727	49.6025
-3.39867e+10	0.262916	-0.187662	1.44965	1.04901								-9.94637e+09	65.5711	50.2389		-9.94637e+09	65.5474	49.5943
-3.39764e+10	0.668778	0.183938	1.84328	1.42717								-9.90535e+09	65.7929	50.2683		-9.90535e+09	65.7109	49.5396
-3.39661e+10	0.781401	0.394374	1.96416	1.6346								-9.86434e+09	65.9855	50.2462		-9.86434e+09	65.8882	49.338
-3.39559e+10	0.955194	0.585149	2.13801	1.82646								-9.82332e+09	65.8665	50.0178		-9.82332e+09	65.7724	49.1056
-3.39456e+10	1.12691	0.693195	2.31105	1.93859								-9.78231e+09	65.913	50.3276		-9.78231e+09	65.8563	49.3582
-3.39354e+10	1.22646	0.81759	2.41491	2.06271								-9.74129e+09	66.0701	50.4721		-9.74129e+09	66.0348	49.6455
-3.39251e+10	1.36025	1.03971	2.55351	2.28236								-9.70028e+09	66.2508	50.5205		-9.70028e+09	66.1875	49.5601
-3.39149e+10	1.37362	1.07362	2.58062	2.31476								-9.65926e+09	66.3847	50.2031		-9.65926e+09	66.295	49.4219
-3.39046e+10	1.49018	1.20736	2.70157	2.44863								-9.61824e+09	66.5854	50.3467		-9.61824e+09	66.458	49.5391
-3.38944e+10	1.75252	1.52354	2.9738	2.76437								-9.57723e+09	66.3001	50.1822		-9.57723e+09	66.2109	49.7746
-3.38841e+10	1.8637	1.75435	3.09982	2.99067								-9.53621e+09	66.2185	50.3322		-9.53621e+09	66.1455	49.7464
-3.38739e+10	1.96546	1.83031	3.19368	3.06882								-9.4952e+09	66.4	50.2281		-9.4952e+09	66.3286	49.3092
-3.38636e+10	1.96452	1.87897	3.19435	3.11558								-9.45418e+09	66.6748	50.2351		-9.45418e+09	66.6063	49.6118
-3.38534e+10	1.90333	1.85	3.13566	3.08473								-9.41317e+09	66.7732	50.2944		-9.41317e+09	66.7168	49.7173
-3.38431e+10	2.0573	1.96127	3.28669	3.19883								-9.37215e+09	66.8515	50.2402		-9.37215e+09	66.792	49.5618
-3.38328e+10	1.98297	1.87376	3.20622	3.11164								-9.33113e+09	66.7834	50.2958		-9.33113e+09	66.7088	49.3282
-3.38226e+10	2.27186	2.0677	3.4877	3.31165								-9.29012e+09	66.534	50.4335		-9.29012e+09	66.4815	49.2349
-3.38123e+10	2.41188	2.19719	3.62737	3.4426								-9.2491e+09	66.8901	50.3529		-9.2491e+09	66.7918	49.4089
-3.38021e+10	2.62355	2.44773	3.84796	3.69241								-9.20809e+09	67.2768	50.3224		-9.20809e+09	67.1604	49.5852
-3.37918e+10	2.84093	2.63204	4.0621	3.87957								-9.16707e+09	67.1849	50.1234		-9.16707e+09	67.0648	49.2672
-3.37816e+10	3.00232	2.74771	4.22067	3.99816								-9.12606e+09	67.2378	50.2542		-9.12606e+09	67.1594	49.5949
-3.37713e+10	3.01786	2.75449	4.22954	4.00612								-9.08504e+09	67.3394	50.3415		-9.08504e+09	67.2463	49.5117
-3.37611e+10	3.08103	2.82638	4.2943	4.07779								-9.04403e+09	67.2211	50.3598		-9.04403e+09	67.119	49.3676
-3.37508e+10	3.12118	2.90907	4.34738	4.15767								-9.00301e+09	67.3164	50.0693		-9.00301e+09	67.2426	49.2857
-3.37406e+10	3.28827	3.02655	4.51042	4.27845								-8.96199e+09	67.331	50.1621		-8.96199e+09	67.2352	49.5552
-3.37303e+10	3.46111	3.14626	4.68317	4.40103								-8.92098e+09	67.8861	49.6168		-8.92098e+09	67.7649	49.0904
-3.37201e+10	3.58708	3.36559	4.8079	4.61796								-8.87996e+09	68.192	49.6419		-8.87996e+09	68.0869	49.0588
-3.37098e+10	3.78298	3.61055	5.01036	4.86149								-8.83895e+09	68.1383	50.2631		-8.83895e+09	68.0582	49.4907
-3.36995e+10	3.94346	3.86708	5.17882	5.11444								-8.79793e+09	67.9193	50.1657		-8.79793e+09	67.8389	49.5209
-3.36893e+10	4.1362	3.96192	5.36151	5.21481								-8.75692e+09	68.1487	50.146		-8.75692e+09	68.0654	49.1723
-3.3679e+10	4.20161	3.96305	5.42189	5.2192								-8.7159e+09	67.9384	50.0343		-8.7159e+09	67.8421	49.0273
-3.36688e+10	4.32115	4.15779	5.54235	5.41184								-8.67488e+09	68.0702	49.8559		-8.67488e+09	67.9747	49.2956
-3.36585e+10	4.27521	4.21777	5.51262	5.46554								-8.63387e+09	68.0634	50.0898		-8.63387e+09	67.9504	49.2055
-3.36483e+10	4.31161	4.242	5.54944	5.49034								-8.59285e+09	68.0721	50.2663		-8.59285e+09	67.9799	49.3856
-3.3638e+10	4.35498	4.21762	5.5855	5.46957								-8.55184e+09	67.9874	49.8353		-8.55184e+09	67.8885	49.0978
-3.36278e+10	4.32839	4.2105	5.56012	5.4614								-8.51082e+09	68.3303	49.8081		-8.51082e+09	68.2568	49.1038
-3.36175e+10	4.55811	4.49957	5.78762	5.75014								-8.46981e+09	68.2432	50.3574		-8.46981e+09	68.1687	49.6327
-3.36073e+10	4.64176	4.64101	5.88302	5.88808								-8.42879e+09	68.3431	50.4709		-8.42879e+09	68.2306	49.4884
-3.3597e+10	4.84992	4.74162	6.08782	5.99326								-8.38778e+09	68.0962	50.0832		-8.38778e+09	67.9841	48.9727
-3.35868e+10	5.14063	4.97204	6.3768	6.22727								-8.34676e+09	67.9485	50.1479		-8.34676e+09	67.8813	49.2802
-3.35765e+10	5.51781	5.39829	6.75906	6.65254								-8.30574e+09	68.1644	50.4049		-8.30574e+09	68.1201	49.5752
-3.35662e+10	5.58032	5.54655	6.8315	6.79633								-8.26473e+09	68.2148	50.382		-8.26473e+09	68.1296	49.3576
-3.3556e+10	5.87244	5.77091	7.12382	7.02383								-8.22371e+09	67.9891	49.8222		-8.22371e+09	67.9	49.1097
-3.35457e+10	5.89523	5.7223	7.13699	6.9795								-8.1827e+09	68.1883	49.7924		-8.1827e+09	68.103	49.0344
-3.35355e+10	6.04429	5.8649	7.28145	7.12381								-8.14168e+09	68.4937	50.3301		-8.14168e+09	68.4084	49.645
-3.35252e+10	5.94553	5.83843	7.1867	7.09376								-8.10067e+09	68.5474	50.2704		-8.10067e+09	68.4359	49.5055
-3.3515e+10	5.79628	5.69723	7.03913	6.95143								-8.05965e+09	68.3192	50.1097		-8.05965e+09	68.219	49.3056
-3.35047e+10	6.13461	5.9806	7.37444	7.2383								-8.01863e+09	68.3696	49.9203		-8.01863e+09	68.2847	49.0654
-3.34945e+10	6.00522	5.85979	7.24379	7.11698								-7.97762e+09	68.3181	50.0955		-7.97762e+09	68.1958	49.1929
-3.34842e+10	6.62749	6.50577	7.8694	7.76372								-7.9366e+09	68.2148	49.8128		-7.9366e+09	68.1026	49.3519
-3.3474e+10	6.621	6.57106	7.86771	7.8257								-7.89559e+09	68.3922	49.8693		-7.89559e+09	68.2871	49.241
-3.34637e+10	6.99492	6.929	8.24095	8.18536								-7.85457e+09	68.3345	50.118		-7.85457e+09	68.2262	49.0076
-3.34534e+10	7.29027	7.22134	8.53788	8.4782								-7.81356e+09	68.649	49.8492		-7.81356e+09	68.5987	48.719
-3.34432e+10	7.36239	7.30832	8.61146	8.56454								-7.77254e+09	68.2518	50.1358		-7.77254e+09	68.1927	49.2207
-3.34329e+10	7.39314	7.39868	8.64372	8.65296								-7.73153e+09	68.2322	49.9361		-7.73153e+09	68.1637	48.9434
-3.34227e+10	7.16632	7.20906	8.4203	8.46082								-7.69051e+09	68.4967	50.3409		-7.69051e+09	68.3702	49.224
-3.34124e+10	7.60366	7.5919	8.85621	8.84669								-7.64949e+09	68.6027	50.1988		-7.64949e+09	68.497	49.256
-3.34022e+10	7.79747	7.76075	9.04854	9.01709								-7.60848e+09	68.5529	49.93		-7.60848e+09	68.476	49.1319
-3.33919e+10	7.79443	7.73452	9.04162	8.99259								-7.56746e+09	68.4942	50.0933		-7.56746e+09	68.3776	49.4841
-3.33817e+10	8.06956	8.00939	9.31647	9.26827								-7.52645e+09	68.8584	50.1816		-7.52645e+09	68.7713	49.5174
-3.33714e+10	8.27065	8.20552	9.52244	9.46342								-7.48543e+09	68.8264	49.8494		-7.48543e+09	68.7337	49.0074
-3.33612e+10	8.31404	8.22459	9.56557	9.48329								-7.44442e+09	68.6672	49.428		-7.44442e+09	68.5625	48.945
-3.33509e+10	8.35138	8.26734	9.6013	9.52654								-7.4034e+09	68.7731	49.6783		-7.4034e+09	68.6824	49.3004
-3.33407e+10	8.39715	8.3727	9.6515	9.62906								-7.36238e+09	68.8332	49.6254		-7.36238e+09	68.7596	49.064
-3.33304e+10	8.48412	8.44925	9.7382	9.70616								-7.32137e+09	68.821	49.9545		-7.32137e+09	68.7249	49.4007
-3.33201e+10	8.37888	8.33527	9.63216	9.59241								-7.28035e+09	69.107	50.0547		-7.28035e+09	69.0171	49.2484
-3.33099e+10	8.41983	8.36867	9.67252	9.62623								-7.23934e+09	69.0228	49.7801		-7.23934e+09	68.9182	48.9917
-3.32996e+10	8.93349	8.85418	10.1831	10.1146								-7.19832e+09	69.4957	49.8182		-7.19832e+09	69.4189	49.0676
-3.32894e+10	8.83021	8.80992	10.0855	10.0668								-7.15731e+09	69.0924	49.894		-7.15731e+09	69.0067	48.9848
-3.32791e+10	8.91558	8.88834	10.1713	10.1453								-7.11629e+09	69.0928	49.9149		-7.11629e+09	69.0064	49.362
-3.32689e+10	8.88602	8.8696	10.1442	10.1254								-7.07528e+09	69.199	49.7579		-7.07528e+09	69.115	48.9861
-3.32586e+10	9.152	9.13298	10.4104	10.3893								-7.03426e+09	69.142	49.8603		-7.03426e+09	69.0637	49.0659
-3.32484e+10	9.28482	9.27604	10.5405	10.5334								-6.99324e+09	69.3576	49.5894		-6.99324e+09	69.2699	48.6417
-3.32381e+10	9.31098	9.2967	10.5652	10.5547								-6.95223e+09	69.6113	50.1038		-6.95223e+09	69.5166	49.1113
-3.32279e+10	9.44739	9.37668	10.698	10.6377								-6.91121e+09	69.1592	49.6636		-6.91121e+09	69.0795	48.9107
-3.32176e+10	9.57382	9.47223	10.8241	10.7343								-6.8702e+09	69.1428	50.0188		-6.8702e+09	69.0442	49.2355
-3.32074e+10	9.82667	9.75079	11.0767	11.0128								-6.82918e+09	69.0366	50.179		-6.82918e+09	68.9477	49.3905
-3.31971e+10	9.85966	9.76658	11.1082	11.0296								-6.78817e+09	69.0156	50.1389		-6.78817e+09	68.9399	49.3868
-3.31868e+10	9.94471	9.84756	11.197	11.1095								-6.74715e+09	69.2445	50.0261		-6.74715e+09	69.1675	49.2727
-3.31766e+10	9.95329	9.92606	11.2139	11.1833								-6.70613e+09	69.4497	50.328		-6.70613e+09	69.3466	49.5802
-3.31663e+10	10.148	10.1372	11.4102	11.3937								-6.66512e+09	69.0985	50.0106		-6.66512e+09	68.9878	49.0205
-3.31561e+10	10.2896	10.2619	11.5476	11.5206								-6.6241e+09	69.083	49.4818		-6.6241e+09	68.9692	48.5946
-3.31458e+10	10.4216	10.369	11.6774	11.6293								-6.58309e+09	69.3261	49.6489		-6.58309e+09	69.2329	48.7519
-3.31356e+10	10.5576	10.5376	11.8178	11.7958								-6.54207e+09	69.4959	50.1105		-6.54207e+09	69.387	49.1106
-3.31253e+10	10.7961	10.8029	12.0597	12.0595								-6.50106e+09	69.3995	49.7368		-6.50106e+09	69.3138	48.8104
-3.31151e+10	10.9577	10.9519	12.2208	12.2093								-6.46004e+09	69.1769	49.9925		-6.46004e+09	69.0836	48.8539
-3.31048e+10	11.205	11.1755	12.4655	12.4347								-6.41903e+09	69.4574	49.5775		-6.41903e+09	69.3964	48.8362
-3.30946e+10	11.1507	11.1614	12.4137	12.4186								-6.37801e+09	69.4613	49.9662		-6.37801e+09	69.3696	49.2655
-3.30843e+10	11.6013	11.6537	12.869	12.9087								-6.33699e+09	69.3081	49.738		-6.33699e+09	69.2415	49.3279
-3.30741e+10	11.7668	11.7945	13.0314	13.0515								-6.29598e+09	68.879	49.602		-6.29598e+09	68.8065	49.2627
-3.30638e+10	11.8273	11.8187	13.0875	13.0782								-6.25496e+09	68.97	49.7615		-6.25496e+09	68.8659	48.9234
-3.30535e+10	11.8769	11.8419	13.1333	13.1035								-6.21395e+09	68.9474	49.4755		-6.21395e+09	68.8647	48.6295
-3.30433e+10	11.894	11.8823	13.1516	13.1428								-6.17293e+09	68.7446	49.5941		-6.17293e+09	68.6575	48.9459
-3.3033e+10	11.9335	11.9368	13.1935	13.1962								-6.13192e+09	69.1124	49.9515		-6.13192e+09	69.0021	49.0641
-3.30228e+10	11.9456	11.9297	13.2061	13.1895								-6.0909e+09	68.8581	49.9807		-6.0909e+09	68.7458	48.936
-3.30125e+10	12.1669	12.1313	13.4259	13.3925								-6.04988e+09	68.8931	49.685		-6.04988e+09	68.8107	48.8319
-3.30023e+10	12.2674	12.2556	13.528	13.5155								-6.00887e+09	68.798	49.6276		-6.00887e+09	68.7113	48.7693
-3.2992e+10	12.4713	12.4913	13.7357	13.7493								-5.96785e+09	68.878	49.5797		-5.96785e+09	68.8137	48.6586
-3.29818e+10	12.6173	12.6423	13.8834	13.8999								-5.92684e+09	68.6713	49.738		-5.92684e+09	68.6011	48.7159
-3.29715e+10	12.7735	12.7547	14.0371	14.0144								-5.88582e+09	68.5857	49.8171		-5.88582e+09	68.4845	48.7683
-3.29613e+10	12.8856	12.8538	14.1485	14.1143								-5.84481e+09	68.7002	49.5922		-5.84481e+09	68.619	48.6343
-3.2951e+10	13.0941	13.1111	14.3589	14.3697								-5.80379e+09	68.9201	49.6173		-5.80379e+09	68.8366	48.685
-3.29408e+10	13.3685	13.3972	14.6347	14.6553								-5.76278e+09	68.8953	49.6063		-5.76278e+09	68.7919	48.8817
-3.29305e+10	13.4987	13.5124	14.7644	14.7712								-5.72176e+09	69.0151	49.4659		-5.72176e+09	68.9441	48.653
-3.29202e+10	13.6766	13.6633	14.9396	14.9239								-5.68074e+09	69.068	49.7012		-5.68074e+09	69.0045	48.9256
-3.291e+10	14.0057	13.9969	15.268	15.2577								-5.63973e+09	68.7413	49.9638		-5.63973e+09	68.658	49.3374
-3.28997e+10	14.2834	14.3029	15.5465	15.5627								-5.59871e+09	68.7209	50.0541		-5.59871e+09	68.6266	49.0642
-3.28895e+10	14.4104	14.4171	15.6719	15.6779								-5.5577e+09	68.9102	49.8755		-5.5577e+09	68.8339	48.9313
-3.28792e+10	14.7573	14.7398	16.0183	16.0018								-5.51668e+09	69.3672	49.7434		-5.51668e+09	69.2776	48.824
-3.2869e+10	15.032	14.9918	16.2901	16.2554								-5.47567e+09	69.0542	49.7853		-5.47567e+09	68.9505	48.7518
-3.28587e+10	15.0805	15.0592	16.3386	16.3222								-5.43465e+09	69.1774	49.8531		-5.43465e+09	69.0721	48.9525
-3.28485e+10	15.26	15.2453	16.5197	16.5078								-5.39363e+09	69.3641	49.7232		-5.39363e+09	69.2868	48.9856
-3.28382e+10	15.5679	15.538	16.829	16.8008								-5.35262e+09	69.3666	49.7241		-5.35262e+09	69.2857	48.8682
-3.2828e+10	15.946	15.9175	17.2087	17.18								-5.3116e+09	69.1489	49.651		-5.3116e+09	69.0759	48.8572
-3.28177e+10	15.9291	15.8937	17.1912	17.1566								-5.27059e+09	69.0405	49.9996		-5.27059e+09	68.9598	48.8328
-3.28075e+10	16.0396	16.0184	17.3016	17.2809								-5.22957e+09	68.9926	49.8233		-5.22957e+09	68.9031	48.5267
-3.27972e+10	16.5214	16.5111	17.7861	17.7728								-5.18856e+09	69.3095	49.5075		-5.18856e+09	69.2273	48.4666
-3.27869e+10	16.8861	16.8713	18.15	18.1334								-5.14754e+09	69.2973	49.1641		-5.14754e+09	69.208	48.4721
-3.27767e+10	17.0816	17.0742	18.345	18.3362								-5.10653e+09	69.26	49.6838		-5.10653e+09	69.1563	48.8036
-3.27664e+10	17.4084	17.4078	18.6715	18.6697								-5.06551e+09	69.4086	49.6413		-5.06551e+09	69.2968	48.501
-3.27562e+10	17.5255	17.5349	18.7897	18.7963								-5.02449e+09	69.9439	49.4827		-5.02449e+09	69.8363	48.5174
-3.27459e+10	17.7032	17.711	18.9685	18.9723								-4.98348e+09	69.7086	49.1997		-4.98348e+09	69.5825	48.4789
-3.27357e+10	17.7406	17.7423	19.0052	19.0039								-4.94246e+09	69.5813	49.4466		-4.94246e+09	69.4833	48.8108
-3.27254e+10	17.8957	17.8952	19.1587	19.1573								-4.90145e+09	69.5899	49.2187		-4.90145e+09	69.5121	48.5221
-3.27152e+10	17.9659	17.9743	19.2289	19.2361								-4.86043e+09	69.7561	49.3314		-4.86043e+09	69.6463	48.7365
-3.27049e+10	17.9686	17.9748	19.2317	19.2367								-4.81942e+09	69.8547	49.6903		-4.81942e+09	69.7484	48.9902
-3.26947e+10	18.2776	18.2764	19.54	19.5388								-4.7784e+09	69.7495	49.9759		-4.7784e+09	69.6351	48.9914
-3.26844e+10	18.6892	18.6777	19.9517	19.9405								-4.73738e+09	69.7714	49.6913		-4.73738e+09	69.6361	48.6054
-3.26742e+10	18.6622	18.6408	19.9225	19.9044								-4.69637e+09	70.1126	49.3233		-4.69637e+09	70.0111	48.5272
-3.26639e+10	18.9755	18.9623	20.2382	20.2252								-4.65535e+09	69.7997	49.1136		-4.65535e+09	69.8851	48.0929
-3.26536e+10	19.3641	19.3395	20.628	20.6028								-4.61434e+09	65.376	51.1022		-4.61434e+09	69.8368	48.411
-3.26434e+10	19.6539	19.6311	20.918	20.8944								-4.57332e+09	52.3152	52.3159		-4.57332e+09	70.3178	48.5574
-3.26331e+10	19.6391	19.6313	20.903	20.8939								-4.53231e+09	52.1782	52.179		-4.53231e+09	70.2165	48.1351
-3.26229e+10	19.7309	19.7266	20.994	20.9892								-4.49129e+09	51.6592	51.6597		-4.49129e+09	69.9073	48.0926
-3.26126e+10	19.9235	19.9242	21.1875	21.1865								-4.45028e+09	52.1486	52.1499		-4.45028e+09	69.7013	49.2513
-3.26024e+10	20.0997	20.1018	21.3636	21.3641								-4.40926e+09	52.2621	52.2624		-4.40926e+09	64.6081	51.1849
-3.25921e+10	20.0479	20.0417	21.3106	21.3045								-4.36824e+09	51.8466	51.8471		-4.36824e+09	51.5895	51.5898
-3.25819e+10	20.1444	20.1325	21.4054	21.3958								-4.32723e+09	52.0427	52.0428		-4.32723e+09	66.7085	50.6001
-3.25716e+10	20.6537	20.6469	21.9161	21.9099								-4.28621e+09	51.8214	51.8226		-4.28621e+09	69.7441	48.2503
-3.25614e+10	20.5664	20.5588	21.8292	21.8218								-4.2452e+09	52.047	52.047		-4.2452e+09	69.8825	48.522
-3.25511e+10	20.5458	20.5451	21.8081	21.8078								-4.20418e+09	52.3746	52.3736		-4.20418e+09	70.1862	48.5593
-3.25409e+10	20.7944	20.7915	22.0561	22.0544								-4.16317e+09	52.3663	52.3666		-4.16317e+09	69.9763	48.3312
-3.25306e+10	20.9834	20.9837	22.2452	22.2464								-4.12215e+09	67.9483	50.9619		-4.12215e+09	70.2965	48.2491
-3.25203e+10	21.0489	21.0543	22.3113	22.3167								-4.08113e+09	70.4962	49.0624		-4.08113e+09	70.3976	48.3009
-3.25101e+10	20.9244	20.9309	22.1868	22.1933								-4.04012e+09	70.3304	49.1119		-4.04012e+09	70.2191	48.3048
-3.24998e+10	21.2357	21.2363	22.4988	22.4989								-3.9991e+09	70.3415	48.9497		-3.9991e+09	70.2253	47.8359
-3.24896e+10	21.315	21.3014	22.5775	22.5648								-3.95809e+09	70.1216	49.3471		-3.95809e+09	69.998	48.3383
-3.24793e+10	21.2854	21.265	22.548	22.5286								-3.91707e+09	69.7654	49.2779		-3.91707e+09	69.6617	48.6218
-3.24691e+10	21.5268	21.5159	22.79	22.7791								-3.87606e+09	70.3197	49.4245		-3.87606e+09	70.2417	48.5856
-3.24588e+10	21.7106	21.7125	22.975	22.975								-3.83504e+09	70.2138	49.5784		-3.83504e+09	70.1291	48.7488
-3.24486e+10	21.7944	21.7881	23.0581	23.051								-3.79403e+09	70.0501	49.6825		-3.79403e+09	69.9587	48.7116
-3.24383e+10	21.6911	21.6761	22.9541	22.9395								-3.75301e+09	69.9757	49.1453		-3.75301e+09	69.8812	48.1307
-3.24281e+10	22.0125	22.0037	23.276	23.2668								-3.71199e+09	70.2925	49.5968		-3.71199e+09	70.1782	48.4351
-3.24178e+10	22.2245	22.227	23.4882	23.4896								-3.67098e+09	70.1685	49.5335		-3.67098e+09	70.0629	48.2444
-3.24076e+10	22.4302	22.4259	23.6939	23.6888								-3.62996e+09	69.8942	48.9697		-3.62996e+09	69.8189	47.947
-3.23973e+10	22.5665	22.5525	23.8296	23.8159								-3.58895e+09	69.9641	49.0654		-3.58895e+09	69.8766	48.1909
-3.2387e+10	22.681	22.6671	23.9437	23.9306								-3.54793e+09	69.9797	49.4613		-3.54793e+09	69.8837	48.6375
-3.23768e+10	22.8461	22.8428	24.1094	24.1057								-3.50692e+09	70.4235	49.7277		-3.50692e+09	70.3384	48.633
-3.23665e+10	22.7764	22.7739	24.0396	24.0368								-3.4659e+09	70.6553	49.5849		-3.4659e+09	70.5813	48.5658
-3.23563e+10	22.7318	22.7219	23.9944	23.9852								-3.42488e+09	69.9569	49.5603		-3.42488e+09	69.865	48.4793
-3.2346e+10	22.6877	22.6746	23.951	23.938								-3.38387e+09	70.2347	49.6633		-3.38387e+09	70.1367	48.715
-3.23358e+10	22.7075	22.6934	23.97	23.9569								-3.34285e+09	70.3093	49.547		-3.34285e+09	70.2033	48.6166
-3.23255e+10	22.7559	22.7542	24.0187	24.0171								-3.30184e+09	70.217	49.1292		-3.30184e+09	70.1118	48.4954
-3.23153e+10	22.9934	22.9913	24.2561	24.2543								-3.26082e+09	70.5581	48.864		-3.26082e+09	70.4657	48.1142
-3.2305e+10	23.0882	23.0775	24.3511	24.3408								-3.21981e+09	70.3123	49.3064		-3.21981e+09	70.2236	48.1828
-3.22948e+10	23.2906	23.2791	24.5535	24.5425								-3.17879e+09	70.2947	49.1494		-3.17879e+09	70.218	48.2618
-3.22845e+10	23.3617	23.3574	24.6238	24.6204								-3.13778e+09	70.6843	48.8722		-3.13778e+09	70.608	48.0883
-3.22743e+10	23.5292	23.5298	24.7919	24.7927								-3.09676e+09	70.7672	49.078		-3.09676e+09	70.6584	48.1446
-3.2264e+10	23.6878	23.6914	24.9511	24.9541								-3.05574e+09	70.7575	49.2414		-3.05574e+09	70.6345	48.4204
-3.22537e+10	23.9243	23.93	25.1887	25.1925								-3.01473e+09	70.7783	49.0111		-3.01473e+09	70.6756	48.1696
-3.22435e+10	24.0734	24.0759	25.3369	25.3386								-2.97371e+09	70.7478	48.7661		-2.97371e+09	70.6541	47.9876
-3.22332e+10	24.2938	24.2959	25.5564	25.5587								-2.9327e+09	70.5334	49.1201		-2.9327e+09	70.4418	48.3814
-3.2223e+10	24.3327	24.3383	25.5964	25.6009								-2.89168e+09	70.453	49.3176		-2.89168e+09	70.3682	48.679
-3.22127e+10	24.2784	24.2816	25.5419	25.5444								-2.85067e+09	70.6868	49.2188		-2.85067e+09	70.5901	48.3545
-3.22025e+10	24.3072	24.3103	25.5706	25.5731								-2.80965e+09	70.6697	49.336		-2.80965e+09	70.5372	48.4771
-3.21922e+10	24.2605	24.2615	25.5235	25.5243								-2.76863e+09	70.4756	49.6957		-2.76863e+09	70.3664	48.6935
-3.2182e+10	24.4531	24.4601	25.7169	25.7226								-2.72762e+09	70.3111	49.0693		-2.72762e+09	70.2236	48.5997
-3.21717e+10	24.6294	24.64	25.8936	25.9024								-2.6866e+09	70.4581	49.3075		-2.6866e+09	70.3879	48.4149
-3.21615e+10	24.7292	24.7305	25.993	25.9933								-2.64559e+09	70.6314	49.482		-2.64559e+09	70.5247	48.473
-3.21512e+10	24.9722	24.9702	26.2354	26.2332								-2.60457e+09	70.857	48.9885		-2.60457e+09	70.7673	48.1257
-3.21409e+10	25.311	25.3102	26.5734	26.5732								-2.56356e+09	71.0403	48.8613		-2.56356e+09	70.9348	48.037
-3.21307e+10	25.3053	25.2957	26.5674	26.5591								-2.52254e+09	70.6628	49.1149		-2.52254e+09	70.576	48.3017
-3.21204e+10	25.3529	25.3394	26.6151	26.6029								-2.48153e+09	70.8984	48.8081		-2.48153e+09	70.8375	47.739
-3.21102e+10	25.4676	25.4583	26.73	26.7217								-2.44051e+09	70.8835	48.9128		-2.44051e+09	70.7995	47.88
-3.20999e+10	25.6389	25.632	26.9012	26.8952								-2.39949e+09	70.7153	49.0791		-2.39949e+09	70.5936	48.021
-3.20897e+10	25.76	25.7601	27.0227	27.0231								-2.35848e+09	71.1647	49.3124		-2.35848e+09	71.0786	48.3076
-3.20794e+10	25.6798	25.6789	26.9431	26.9419								-2.31746e+09	70.4594	49.1365		-2.31746e+09	70.3514	48.3504
-3.20692e+10	25.806	25.8044	27.0689	27.0674								-2.27645e+09	70.3038	48.898		-2.27645e+09	70.1715	47.9252
-3.20589e+10	25.9464	25.9471	27.209	27.2101								-2.23543e+09	70.7007	49.1264		-2.23543e+09	70.604	47.928
-3.20487e+10	25.8235	25.8186	27.0856	27.0819								-2.19442e+09	70.5799	49.3438		-2.19442e+09	70.4876	48.3554
-3.20384e+10	25.8064	25.8097	27.0693	27.0725								-2.1534e+09	70.5459	49.4119		-2.1534e+09	70.4357	48.5977
-3.20282e+10	25.8678	25.8675	27.1312	27.1304								-2.11238e+09	70.5001	49.0256		-2.11238e+09	70.4046	48.0082
-3.20179e+10	26.1608	26.1619	27.4239	27.4248								-2.07137e+09	70.6917	49.1274		-2.07137e+09	70.5974	48.0836
-3.20076e+10	26.0909	26.0964	27.3542	27.3591								-2.03035e+09	71.0814	49.2436		-2.03035e+09	70.9764	48.1734
-3.19974e+10	26.3066	26.309	27.5699	27.5718								-1.98934e+09	70.9273	48.8077		-1.98934e+09	70.8405	47.9807
-3.19871e+10	26.2986	26.3091	27.5625	27.5715								-1.94832e+09	70.8992	48.8686		-1.94832e+09	70.8095	48.2405
-3.19769e+10	26.5681	26.575	27.8313	27.8377								-1.90731e+09	70.9445	49.2728		-1.90731e+09	70.8356	48.4775
-3.19666e+10	26.9122	26.9094	28.1749	28.1725								-1.86629e+09	70.6604	49.2718		-1.86629e+09	70.5665	48.2185
-3.19564e+10	27.0399	27.0389	28.3024	28.302								-1.82528e+09	70.8521	49.3995		-1.82528e+09	70.7378	48.4925
-3.19461e+10	27.1718	27.1718	28.4347	28.4348								-1.78426e+09	71.3334	49.2844		-1.78426e+09	71.2271	48.2057
-3.19359e+10	27.134	27.1372	28.3975	28.3999								-1.74324e+09	71.0193	48.8469		-1.74324e+09	70.9181	47.9558
-3.19256e+10	27.3325	27.3344	28.5958	28.5972								-1.70223e+09	70.8044	49.0189		-1.70223e+09	70.7042	48.1297
-3.19154e+10	27.3075	27.3102	28.571	28.573								-1.66121e+09	70.7984	49.2429		-1.66121e+09	70.7248	48.3742
-3.19051e+10	27.1314	27.1352	28.395	28.398								-1.6202e+09	70.8828	49.0486		-1.6202e+09	70.8161	48.2948
-3.18949e+10	27.1502	27.1548	28.414	28.4175								-1.57918e+09	70.9546	49.0357		-1.57918e+09	70.8597	48.2512
-3.18846e+10	27.128	27.1314	28.3918	28.3941								-1.53817e+09	71.1306	49.0627		-1.53817e+09	71.0268	48.212
-3.18743e+10	27.2148	27.2136	28.478	28.4766								-1.49715e+09	71.2216	49.1261		-1.49715e+09	71.1221	48.2015
-3.18641e+10	27.0079	27.0037	28.2712	28.2668								-1.45613e+09	70.9586	48.9174		-1.45613e+09	70.8696	47.9619
-3.18538e+10	27.0431	27.0433	28.3066	28.3061								-1.41512e+09	70.8734	49.1877		-1.41512e+09	70.7725	48.1552
-3.18436e+10	27.0166	27.0197	28.2801	28.2825								-1.3741e+09	70.9699	48.9769		-1.3741e+09	70.8768	48.2614
-3.18333e+10	27.1279	27.1329	28.3914	28.3956								-1.33309e+09	71.2116	49.1699		-1.33309e+09	71.1463	48.2135
-3.18231e+10	27.169	27.1675	28.4322	28.4305								-1.29207e+09	70.5821	49.1571		-1.29207e+09	70.5167	48.0011
-3.18128e+10	27.3245	27.3263	28.5877	28.5892								-1.25106e+09	70.8339	49.1061		-1.25106e+09	70.7457	48.1306
-3.18026e+10	27.7126	27.7229	28.9757	28.9855								-1.21004e+09	71.0678	49.0483		-1.21004e+09	70.9626	48.1252
-3.17923e+10	27.863	27.8732	29.1261	29.1358								-1.16903e+09	70.9961	48.8338		-1.16903e+09	70.899	47.8064
-3.17821e+10	28.2287	28.2363	29.4917	29.4991								-1.12801e+09	71.2778	48.843		-1.12801e+09	71.165	47.9228
-3.17718e+10	28.1012	28.1021	29.3639	29.3651								-1.08699e+09	70.9086	49.2178		-1.08699e+09	70.8008	48.0813
-3.17616e+10	28.1564	28.1579	29.4191	29.4209								-1.04598e+09	70.9941	48.4484		-1.04598e+09	70.9033	47.4177
-3.17513e+10	28.0382	28.043	29.3011	29.3059								-1.00496e+09	71.1108	48.9267		-1.00496e+09	71.0161	48.0351
-3.1741e+10	27.9225	27.9211	29.1856	29.1841								-9.63947e+08	71.1844	49.0278		-9.63947e+08	71.1029	48.1144
-3.17308e+10	27.8766	27.8771	29.1402	29.1399								-9.22932e+08	70.9772	49.1247		-9.22932e+08	70.8919	48.1358
-3.17205e+10	27.8056	27.8087	29.0692	29.0714								-8.81916e+08	70.6675	49.0662		-8.81916e+08	70.5361	48.1155
-3.17103e+10	27.9554	27.9584	29.2188	29.2212								-8.409e+08	71.1517	49.4772		-8.409e+08	71.0339	48.339
-3.17e+10	28.0854	28.093	29.3488	29.3556								-7.99885e+08	71.0222	49.3363		-7.99885e+08	70.9344	48.3238
-3.16898e+10	28.1583	28.1629	29.422	29.4255								-7.58869e+08	71.0885	49.3044		-7.58869e+08	71.0135	48.3228
-3.16795e+10	28.2263	28.2298	29.4901	29.4925								-7.17854e+08	70.9811	49.5041		-7.17854e+08	70.8919	48.6456
-3.16693e+10	28.3131	28.3141	29.5765	29.577								-6.76838e+08	70.9633	49.1479		-6.76838e+08	70.8849	48.3102
-3.1659e+10	28.31	28.3101	29.5733	29.573								-6.35822e+08	71.0611	49.4051		-6.35822e+08	70.9587	48.4741
-3.16488e+10	28.4853	28.488	29.7489	29.7508								-5.94807e+08	70.9298	49.3156		-5.94807e+08	70.8107	48.4381
-3.16385e+10	28.4582	28.4603	29.7218	29.723								-5.53791e+08	71.0666	49.0123		-5.53791e+08	70.9568	47.9555
-3.16283e+10	28.6966	28.7031	29.9603	29.9657								-5.12775e+08	71.3678	48.4251		-5.12775e+08	71.261	47.725
-3.1618e+10	28.9777	28.9835	30.2409	30.2463								-4.7176e+08	71.5109	48.7624		-4.7176e+08	71.4018	48.3372
-3.16077e+10	28.987	28.994	30.2502	30.2567								-4.30744e+08	71.3881	49.1667		-4.30744e+08	71.2893	48.4464
-3.15975e+10	29.0465	29.0516	30.3097	30.3144								-3.89729e+08	71.6461	49.0147		-3.89729e+08	71.5571	48.1945
-3.15872e+10	29.1824	29.1827	30.4455	30.4457								-3.48713e+08	71.7155	48.9672		-3.48713e+08	71.6226	48.1951
-3.1577e+10	29.2292	29.2256	30.4925	30.4887								-3.07697e+08	71.3354	49.0765		-3.07697e+08	71.227	48.3474
-3.15667e+10	29.2592	29.2556	30.5224	30.5186								-2.66682e+08	71.4054	49.0225		-2.66682e+08	71.3143	48.1361
-3.15565e+10	29.1293	29.1227	30.3926	30.3859								-2.25666e+08	71.7629	49.2051		-2.25666e+08	71.6661	48.5325
-3.15462e+10	29.3292	29.3326	30.5932	30.5951								-1.8465e+08	71.7683	49.2652		-1.8465e+08	71.676	48.3726
-3.1536e+10	29.4573	29.462	30.7212	30.7246								-1.43635e+08	71.2982	49.217		-1.43635e+08	71.2085	48.3528
-3.15257e+10	29.3638	29.367	30.6272	30.6298								-1.02619e+08	71.4999	48.8046		-1.02619e+08	71.4028	48.0312
-3.15155e+10	29.435	29.4419	30.6985	30.7045								-6.16035e+07	71.4433	48.9676		-6.16035e+07	71.3547	47.9463
-3.15052e+10	29.4201	29.4298	30.6844	30.692								-2.05879e+07	72.1736	61.7057		-2.05879e+07	72.0927	61.7627
-3.1495e+10	29.4961	29.5056	30.7604	30.7678								2.04277e+07	72.1607	61.7058		2.04277e+07	72.0808	61.7623
-3.14847e+10	29.5724	29.5726	30.8359	30.8354								6.14433e+07	71.4534	48.9659		6.14433e+07	71.3673	47.9593
-3.14744e+10	29.6823	29.6845	30.9458	30.9473								1.02459e+08	71.5103	48.7823		1.02459e+08	71.4127	48.0312
-3.14642e+10	29.8868	29.8943	31.1506	31.1568								1.43475e+08	71.3272	49.2254		1.43475e+08	71.2352	48.3593
-3.14539e+10	29.8168	29.8263	31.0808	31.0886								1.8449e+08	71.77	49.2566		1.8449e+08	71.6765	48.37
-3.14437e+10	29.6402	29.6484	30.9035	30.9111								2.25506e+08	71.769	49.1848		2.25506e+08	71.6721	48.517
-3.14334e+10	29.9265	29.9303	31.1898	31.1932								2.66521e+08	71.4153	49.049		2.66521e+08	71.324	48.1869
-3.14232e+10	29.9563	29.9604	31.2195	31.2232								3.07537e+08	71.369	49.0659		3.07537e+08	71.2634	48.353
-3.14129e+10	30.0241	30.0246	31.2873	31.2875								3.48553e+08	71.7053	48.9575		3.48553e+08	71.6119	48.188
-3.14027e+10	30.0072	30.004	31.2705	31.267								3.89568e+08	71.6313	48.9753		3.89568e+08	71.5415	48.1435
-3.13924e+10	30.109	30.1062	31.3724	31.3692								4.30584e+08	71.3898	49.1533		4.30584e+08	71.2917	48.4277
-3.13822e+10	30.232	30.2275	31.4953	31.4905								4.716e+08	71.5099	48.7754		4.716e+08	71.4051	48.3525
-3.13719e+10	30.0503	30.0521	31.314	31.3149								5.12615e+08	71.3535	48.4432		5.12615e+08	71.2464	47.7592
-3.13617e+10	29.8972	29.9021	31.1609	31.1647								5.53631e+08	71.0491	49.0248		5.53631e+08	70.9383	47.9738
-3.13514e+10	29.9861	29.988	31.2495	31.2508								5.94646e+08	70.9266	49.3076		5.94646e+08	70.808	48.4449
-3.13411e+10	29.9571	29.9581	31.2204	31.221								6.35662e+08	71.039	49.4275		6.35662e+08	70.9363	48.4787
-3.13309e+10	30.0734	30.0734	31.3366	31.3364								6.76678e+08	70.9547	49.1996		6.76678e+08	70.8772	48.3382
-3.13206e+10	30.1328	30.1362	31.3964	31.3989								7.17693e+08	70.9979	49.5032		7.17693e+08	70.9088	48.659
-3.13104e+10	30.1147	30.1171	31.3782	31.3799								7.58709e+08	71.1138	49.3108		7.58709e+08	71.0371	48.3089
-3.13001e+10	30.1724	30.1702	31.4358	31.4332								7.99725e+08	70.9811	49.3687		7.99725e+08	70.8924	48.3624
-3.12899e+10	30.1363	30.1369	31.3997	31.3998								8.4074e+08	71.1239	49.4823		8.4074e+08	71.007	48.3379
-3.12796e+10	30.1057	30.1088	31.3692	31.3715								8.81756e+08	70.6422	49.093		8.81756e+08	70.5108	48.154
-3.12694e+10	30.2816	30.2879	31.5452	31.5506								9.22771e+08	70.957	49.1146		9.22771e+08	70.8707	48.1192
-3.12591e+10	30.3376	30.3411	31.601	31.6039								9.63787e+08	71.1888	49.0111		9.63787e+08	71.1087	48.0863
-3.12489e+10	30.5488	30.5448	31.8119	31.808								1.0048e+09	71.1135	48.9384		1.0048e+09	71.0181	48.0284
-3.12386e+10	30.8176	30.8132	32.0805	32.0765								1.04582e+09	71.0115	48.4999		1.04582e+09	70.9205	47.4522
-3.12284e+10	30.9583	30.9545	32.2212	32.2177								1.08683e+09	70.9621	49.2027		1.08683e+09	70.8549	48.0644
-3.12181e+10	31.1976	31.1926	32.4608	32.4558								1.12785e+09	71.2615	48.8253		1.12785e+09	71.1492	47.948
-3.12078e+10	30.9968	30.99	32.26	32.2533								1.16887e+09	70.9931	48.8222		1.16887e+09	70.896	47.788
-3.11976e+10	31.0133	31.0066	32.2765	32.2699								1.20988e+09	71.0371	49.0648		1.20988e+09	70.9314	48.1273
-3.11873e+10	30.6648	30.6637	31.9281	31.9267								1.2509e+09	70.8698	49.1224		1.2509e+09	70.7842	48.1424
-3.11771e+10	30.5842	30.5856	31.8475	31.8485								1.29191e+09	70.5713	49.1535		1.29191e+09	70.5049	48.0088
-3.11668e+10	30.7002	30.7002	31.9637	31.9631								1.33293e+09	71.2055	49.2019		1.33293e+09	71.1382	48.2408
-3.11566e+10	30.6571	30.6583	31.9205	31.9212								1.37394e+09	70.9677	48.997		1.37394e+09	70.8746	48.2861
-3.11463e+10	30.7341	30.7365	31.9975	31.9994								1.41496e+09	70.8884	49.1646		1.41496e+09	70.7881	48.1398
-3.11361e+10	30.8145	30.817	32.0777	32.0799								1.45597e+09	70.9497	48.913		1.45597e+09	70.8607	47.9716
-3.11258e+10	31.052	31.0538	32.3153	32.3167								1.49699e+09	71.221	49.1379		1.49699e+09	71.1216	48.2341
-3.11156e+10	31.156	31.1605	32.4198	32.4232								1.53801e+09	71.1359	49.0456		1.53801e+09	71.0316	48.2084
-3.11053e+10	31.2916	31.2949	32.5552	32.5576								1.57902e+09	70.9735	49.0204		1.57902e+09	70.8781	48.2599
-3.10951e+10	31.3952	31.3984	32.6587	32.6612								1.62004e+09	70.898	49.0246		1.62004e+09	70.8309	48.2701
-3.10848e+10	31.7086	31.7114	32.972	32.9743								1.66105e+09	70.8384	49.2238		1.66105e+09	70.7682	48.3514
-3.10745e+10	31.816	31.8185	33.0794	33.0813								1.70207e+09	70.8196	49.0401		1.70207e+09	70.7192	48.1322
-3.10643e+10	31.8216	31.8238	33.085	33.0866								1.74308e+09	71.0469	48.8777		1.74308e+09	70.9445	47.9749
-3.1054e+10	31.9313	31.9289	33.1942	33.1921								1.7841e+09	71.3366	49.2919		1.7841e+09	71.2309	48.2053
-3.10438e+10	31.9217	31.9182	33.1845	33.1815								1.82512e+09	70.901	49.3915		1.82512e+09	70.786	48.4995
-3.10335e+10	31.8805	31.8779	33.1435	33.1411								1.86613e+09	70.6937	49.2631		1.86613e+09	70.6005	48.2175
-3.10233e+10	31.6509	31.6471	32.9141	32.9103								1.90715e+09	70.9438	49.2599		1.90715e+09	70.8339	48.4846
-3.1013e+10	31.4631	31.4635	32.7265	32.7265								1.94816e+09	70.8965	48.8671		1.94816e+09	70.8078	48.2418
-3.10028e+10	31.5445	31.5453	32.8078	32.8083								1.98918e+09	70.9271	48.8213		1.98918e+09	70.8394	48.0001
-3.09925e+10	31.5169	31.5162	32.7802	32.7792								2.03019e+09	71.0758	49.2159		2.03019e+09	70.9724	48.1696
-3.09823e+10	31.7784	31.7783	33.0416	33.0414								2.07121e+09	70.6921	49.1111		2.07121e+09	70.596	48.0125
-3.0972e+10	31.6687	31.6708	32.932	32.9337								2.11222e+09	70.5093	49.0233		2.11222e+09	70.4151	48.016
-3.09618e+10	31.7429	31.7416	33.006	33.0047								2.15324e+09	70.5266	49.4157		2.15324e+09	70.4179	48.6065
-3.09515e+10	31.8122	31.8076	33.0749	33.0709								2.19426e+09	70.5726	49.3488		2.19426e+09	70.4797	48.3747
-3.09412e+10	32.0385	32.0352	33.3015	33.2984								2.23527e+09	70.6714	49.1549		2.23527e+09	70.574	47.9599
-3.0931e+10	31.9917	31.9934	33.2549	33.2564								2.27629e+09	70.2887	48.9378		2.27629e+09	70.158	47.9404
-3.09207e+10	31.9153	31.9183	33.1787	33.1812								2.3173e+09	70.4469	49.1959		2.3173e+09	70.3394	48.3858
-3.09105e+10	32.1236	32.1221	33.3867	33.3852								2.35832e+09	71.187	49.3398		2.35832e+09	71.1003	48.3674
-3.09002e+10	32.1296	32.1281	33.3925	33.3912								2.39933e+09	70.7454	49.0684		2.39933e+09	70.6252	48.0301
-3.089e+10	32.12	32.1195	33.3829	33.3826								2.44035e+09	70.9045	48.9214		2.44035e+09	70.8192	47.8913
-3.08797e+10	32.2123	32.2125	33.4751	33.4756								2.48137e+09	70.9	48.79		2.48137e+09	70.8401	47.7319
-3.08695e+10	32.2784	32.274	33.541	33.5373								2.52238e+09	70.6428	49.1185		2.52238e+09	70.5558	48.3036
-3.08592e+10	32.3897	32.3852	33.6526	33.6485								2.5634e+09	71.028	48.8602		2.5634e+09	70.9209	48.0295
-3.0849e+10	32.2204	32.2203	33.4835	33.4834								2.60441e+09	70.8299	49.0087		2.60441e+09	70.7423	48.1351
-3.08387e+10	32.1001	32.1025	33.3635	33.3654								2.64543e+09	70.6079	49.4924		2.64543e+09	70.4997	48.4744
-3.08284e+10	32.084	32.0857	33.3476	33.3486								2.68644e+09	70.4538	49.3116		2.68644e+09	70.3842	48.4114
-3.08182e+10	31.9607	31.9614	33.2241	33.2244								2.72746e+09	70.2873	49.0704		2.72746e+09	70.1983	48.6005
-3.08079e+10	31.8922	31.8895	33.1553	33.1527								2.76847e+09	70.5062	49.6749		2.76847e+09	70.3975	48.687
-3.07977e+10	32.1264	32.1268	33.3897	33.3898								2.80949e+09	70.6043	49.3591		2.80949e+09	70.4755	48.4839
-3.07874e+10	32.2358	32.236	33.4992	33.499								2.85051e+09	70.6833	49.2244		2.85051e+09	70.586	48.3548
-3.07772e+10	32.3462	32.3461	33.6097	33.6091								2.89152e+09	70.4575	49.3018		2.89152e+09	70.374	48.6528
-3.07669e+10	32.3737	32.3702	33.6368	33.6335								2.93254e+09	70.5285	49.1091		2.93254e+09	70.4355	48.3732
-3.07567e+10	32.3075	32.3084	33.5709	33.5714								2.97355e+09	70.7546	48.802		2.97355e+09	70.6612	48.0155
-3.07464e+10	32.3266	32.3304	33.5902	33.5932								3.01457e+09	70.7973	49.0351		3.01457e+09	70.6945	48.1778
-3.07362e+10	32.1841	32.1843	33.4473	33.4473								3.05558e+09	70.7572	49.2404		3.05558e+09	70.631	48.4258
-3.07259e+10	32.1501	32.1489	33.4132	33.412								3.0966e+09	70.7559	49.0616		3.0966e+09	70.6474	48.1312
-3.07157e+10	32.1731	32.1705	33.4358	33.4338								3.13762e+09	70.7	48.8387		3.13762e+09	70.625	48.082
-3.07054e+10	32.2127	32.215	33.4757	33.478								3.17863e+09	70.3033	49.1601		3.17863e+09	70.2256	48.2833
-3.06951e+10	32.1895	32.1923	33.4525	33.4552								3.21965e+09	70.3006	49.2866		3.21965e+09	70.2125	48.1634
-3.06849e+10	32.1692	32.1689	33.4322	33.432								3.26066e+09	70.4848	48.8577		3.26066e+09	70.3952	48.0958
-3.06746e+10	32.0477	32.0478	33.3108	33.3108								3.30168e+09	70.2135	49.1159		3.30168e+09	70.1081	48.5004
-3.06644e+10	32.1475	32.1488	33.4105	33.4118								3.34269e+09	70.3015	49.5721		3.34269e+09	70.1962	48.6322
-3.06541e+10	32.3089	32.3134	33.572	33.5763								3.38371e+09	70.2224	49.6642		3.38371e+09	70.1229	48.7298
-3.06439e+10	32.4948	32.4964	33.7579	33.7594								3.42472e+09	69.8726	49.5478		3.42472e+09	69.7784	48.4728
-3.06336e+10	32.7069	32.7084	33.9701	33.9714								3.46574e+09	70.6301	49.5794		3.46574e+09	70.5553	48.5823
-3.06234e+10	32.953	32.9543	34.2162	34.2173								3.50676e+09	70.4096	49.7074		3.50676e+09	70.3256	48.6247
-3.06131e+10	32.9163	32.918	34.1792	34.181								3.54777e+09	69.9799	49.461		3.54777e+09	69.8863	48.6286
-3.06029e+10	32.8337	32.8378	34.0969	34.1006								3.58879e+09	69.9448	49.0788		3.58879e+09	69.8576	48.1951
-3.05926e+10	32.8442	32.8481	34.1076	34.1109								3.6298e+09	69.8604	48.9814		3.6298e+09	69.7866	47.9612
-3.05824e+10	32.7643	32.766	34.0276	34.029								3.67082e+09	70.1368	49.5596		3.67082e+09	70.03	48.2679
-3.05721e+10	32.7903	32.7933	34.0536	34.0562								3.71183e+09	70.2817	49.6158		3.71183e+09	70.1655	48.4382
-3.05618e+10	32.5966	32.5996	33.8597	33.8625								3.75285e+09	69.9652	49.1375		3.75285e+09	69.8702	48.1248
-3.05516e+10	32.9436	32.9486	34.207	34.2114								3.79387e+09	70.0314	49.6694		3.79387e+09	69.9404	48.6825
-3.05413e+10	32.9922	32.9972	34.2557	34.26								3.83488e+09	70.2292	49.5936		3.83488e+09	70.1443	48.7442
-3.05311e+10	32.92	32.924	34.1831	34.1869								3.8759e+09	70.3253	49.4147		3.8759e+09	70.2483	48.6052
-3.05208e+10	33.0067	33.0112	34.2696	34.274								3.91691e+09	69.7771	49.2824		3.91691e+09	69.6731	48.6243
-3.05106e+10	33.1277	33.1302	34.3907	34.3932								3.95793e+09	70.1049	49.3289		3.95793e+09	69.9807	48.3124
-3.05003e+10	33.179	33.1791	34.442	34.4422								3.99894e+09	70.3354	48.9704		3.99894e+09	70.2157	47.837
-3.04901e+10	32.9925	32.9891	34.2555	34.2523								4.03996e+09	70.3634	49.1053		4.03996e+09	70.2501	48.3029
-3.04798e+10	33.3382	33.3345	34.6013	34.5977								4.08097e+09	70.4931	49.0789		4.08097e+09	70.3927	48.2941
-3.04696e+10	33.4668	33.4627	34.7298	34.726								4.12199e+09	67.9902	50.9538		4.12199e+09	70.2945	48.2715
-3.04593e+10	33.4603	33.4575	34.7234	34.7207								4.16301e+09	52.3278	52.3282		4.16301e+09	69.9432	48.3433
-3.04491e+10	33.4593	33.4588	34.7224	34.7219								4.20402e+09	52.3736	52.3725		4.20402e+09	70.1824	48.5825
-3.04388e+10	33.5347	33.5368	34.7979	34.7997								4.24504e+09	52.0422	52.0421		4.24504e+09	69.8742	48.5218
-3.04285e+10	33.7519	33.7539	35.015	35.0169								4.28605e+09	51.8349	51.8362		4.28605e+09	69.7475	48.2409
-3.04183e+10	33.4503	33.4499	34.7133	34.713								4.32707e+09	52.0272	52.0272		4.32707e+09	66.7165	50.5732
-3.0408e+10	33.4816	33.4839	34.7448	34.7469								4.36808e+09	51.8179	51.8184		4.36808e+09	51.5712	51.5714
-3.03978e+10	33.5735	33.5759	34.8368	34.8389								4.4091e+09	52.2349	52.2351		4.4091e+09	64.3586	51.2075
-3.03875e+10	33.6546	33.6593	34.9181	34.9221								4.45012e+09	52.1735	52.1747		4.45012e+09	69.6954	49.2942
-3.03773e+10	33.7175	33.7214	34.9809	34.9842								4.49113e+09	51.6506	51.6509		4.49113e+09	69.8969	48.0791
-3.0367e+10	33.8165	33.8233	35.0799	35.086								4.53215e+09	52.1312	52.1322		4.53215e+09	70.179	48.1174
-3.03568e+10	33.948	33.9587	35.2114	35.2213								4.57316e+09	52.3209	52.3215		4.57316e+09	70.3095	48.5789
-3.03465e+10	33.9973	34.0072	35.2607	35.2698								4.61418e+09	65.3163	51.1446		4.61418e+09	69.8597	48.4312
-3.03363e+10	33.8287	33.8342	35.0919	35.097								4.65519e+09	69.7837	49.1744		4.65519e+09	69.8893	48.1296
-3.0326e+10	33.5796	33.581	34.8426	34.844								4.69621e+09	70.0748	49.2715		4.69621e+09	69.9735	48.4674
-3.03158e+10	33.6611	33.6641	34.9244	34.927								4.73722e+09	69.777	49.7214		4.73722e+09	69.6439	48.6158
-3.03055e+10	33.4739	33.4747	34.7372	34.7377								4.77824e+09	69.7722	49.9897		4.77824e+09	69.6573	48.9911
-3.02952e+10	33.3819	33.3818	34.6452	34.6448								4.81926e+09	69.8364	49.6858		4.81926e+09	69.7311	48.9904
-3.0285e+10	33.4787	33.4801	34.7421	34.743								4.86027e+09	69.7332	49.3612		4.86027e+09	69.6254	48.7694
-3.02747e+10	33.5676	33.5712	34.831	34.8341								4.90129e+09	69.5637	49.1882		4.90129e+09	69.4845	48.4892
-3.02645e+10	33.7552	33.7595	35.0186	35.0223								4.9423e+09	69.605	49.4448		4.9423e+09	69.5075	48.7989
-3.02542e+10	33.9525	33.9571	35.2159	35.2199								4.98332e+09	69.7128	49.2209		4.98332e+09	69.5876	48.4901
-3.0244e+10	33.983	33.9861	35.2463	35.249								5.02433e+09	69.9462	49.4927		5.02433e+09	69.8394	48.5226
-3.02337e+10	34.087	34.0897	35.3503	35.3527								5.06535e+09	69.4692	49.6332		5.06535e+09	69.3549	48.5052
-3.02235e+10	34.0879	34.0917	35.3511	35.3546								5.10637e+09	69.2339	49.6737		5.10637e+09	69.1308	48.7942
-3.02132e+10	34.1183	34.1234	35.3815	35.3862								5.14738e+09	69.325	49.1811		5.14738e+09	69.2356	48.5071
-3.0203e+10	34.1119	34.1206	35.3754	35.3832								5.1884e+09	69.3255	49.517		5.1884e+09	69.244	48.4833
-3.01927e+10	33.9073	33.9132	35.1706	35.176								5.22941e+09	69.053	49.7855		5.22941e+09	68.9633	48.5243
-3.01825e+10	34.049	34.0557	35.3123	35.3185								5.27043e+09	69.0737	49.9703		5.27043e+09	68.9941	48.8281
-3.01722e+10	34.2517	34.2579	35.515	35.5207								5.31144e+09	69.1089	49.6768		5.31144e+09	69.0359	48.8912
-3.01619e+10	34.1186	34.1236	35.3818	35.3864								5.35246e+09	69.3663	49.7339		5.35246e+09	69.2812	48.8715
-3.01517e+10	33.9742	33.9765	35.2373	35.2395								5.39347e+09	69.3145	49.7343		5.39347e+09	69.2389	48.9825
-3.01414e+10	33.9394	33.9401	35.2023	35.2031								5.43449e+09	69.1805	49.8579		5.43449e+09	69.0753	48.9734
-3.01312e+10	34.013	34.015	35.2759	35.278								5.47551e+09	69.055	49.7645		5.47551e+09	68.9529	48.7377
-3.01209e+10	34.0869	34.0899	35.3502	35.3528								5.51652e+09	69.3813	49.7347		5.51652e+09	69.2938	48.8235
-3.01107e+10	34.0526	34.0551	35.3159	35.318								5.55754e+09	68.9238	49.8647		5.55754e+09	68.8467	48.9132
-3.01004e+10	34.1255	34.1281	35.3889	35.391								5.59855e+09	68.7159	50.0612		5.59855e+09	68.624	49.0595
-3.00902e+10	34.1363	34.1411	35.3998	35.4038								5.63957e+09	68.7458	49.9541		5.63957e+09	68.6602	49.3295
-3.00799e+10	33.9835	33.9892	35.2471	35.2519								5.68058e+09	69.0717	49.6556		5.68058e+09	69.0075	48.8914
-3.00697e+10	34.1495	34.1565	35.4132	35.4191								5.7216e+09	69.0285	49.486		5.7216e+09	68.9553	48.6879
-3.00594e+10	34.1308	34.1381	35.3946	35.4007								5.76262e+09	68.8892	49.5765		5.76262e+09	68.7863	48.856
-3.00492e+10	34.1134	34.1199	35.3771	35.3826								5.80363e+09	68.8994	49.634		5.80363e+09	68.8159	48.6885
-3.00389e+10	34.0934	34.1004	35.357	35.363								5.84465e+09	68.7054	49.5689		5.84465e+09	68.6236	48.5987
-3.00286e+10	34.219	34.2254	35.4825	35.4881								5.88566e+09	68.6209	49.7976		5.88566e+09	68.521	48.7529
-3.00184e+10	34.3107	34.319	35.5746	35.5815								5.92668e+09	68.6779	49.7292		5.92668e+09	68.6075	48.699
-3.00081e+10	34.2141	34.2211	35.478	35.4836								5.96769e+09	68.8891	49.5612		5.96769e+09	68.8237	48.6176
-2.99979e+10	34.3314	34.3354	35.595	35.5981								6.00871e+09	68.8138	49.6277		6.00871e+09	68.7292	48.7711
-2.99876e+10	34.4336	34.438	35.697	35.7008								6.04972e+09	68.8869	49.6664		6.04972e+09	68.8055	48.804
-2.99774e+10	34.4669	34.4699	35.7303	35.7328								6.09074e+09	68.8675	49.9686		6.09074e+09	68.7546	48.9216
-2.99671e+10	34.6184	34.6199	35.8817	35.8828								6.13176e+09	69.128	49.9628		6.13176e+09	69.0151	49.0715
-2.99569e+10	34.6981	34.6967	35.9612	35.9599								6.17277e+09	68.7502	49.5643		6.17277e+09	68.6654	48.9423
-2.99466e+10	35.0349	35.0351	36.298	36.2982								6.21379e+09	68.9191	49.4872		6.21379e+09	68.8324	48.645
-2.99364e+10	35.1177	35.1199	36.381	36.3828								6.2548e+09	68.9653	49.7497		6.2548e+09	68.8602	48.8991
-2.99261e+10	35.0698	35.0744	36.3334	36.3371								6.29582e+09	68.8692	49.5979		6.29582e+09	68.7971	49.2551
-2.99159e+10	35.1597	35.1654	36.4235	36.428								6.33683e+09	69.2921	49.7098		6.33683e+09	69.2255	49.3168
-2.99056e+10	35.0229	35.027	36.2865	36.2897								6.37785e+09	69.4547	49.9604		6.37785e+09	69.3614	49.2721
-2.98953e+10	35.1717	35.1759	36.4351	36.4386								6.41887e+09	69.4736	49.5725		6.41887e+09	69.4106	48.8264
-2.98851e+10	34.9435	34.9472	36.207	36.21								6.45988e+09	69.2044	50.0025		6.45988e+09	69.1113	48.8733
-2.98748e+10	34.8782	34.8827	36.1418	36.1454								6.5009e+09	69.3615	49.7434		6.5009e+09	69.2754	48.8289
-2.98646e+10	34.9458	34.9489	36.2092	36.2118								6.54191e+09	69.4783	50.0946		6.54191e+09	69.3685	49.1063
-2.98543e+10	34.6961	34.7003	35.9596	35.963								6.58293e+09	69.3492	49.645		6.58293e+09	69.255	48.7605
-2.98441e+10	34.7531	34.7588	36.0167	36.0215								6.62394e+09	69.1004	49.4999		6.62394e+09	68.9862	48.6102
-2.98338e+10	34.6859	34.6957	35.9498	35.958								6.66496e+09	69.1216	50.0205		6.66496e+09	69.0105	49.0239
-2.98236e+10	34.7448	34.7514	36.0084	36.014								6.70597e+09	69.4604	50.3378		6.70597e+09	69.359	49.5732
-2.98133e+10	34.7548	34.7604	36.0182	36.0231								6.74699e+09	69.2434	50.0718		6.74699e+09	69.1646	49.2712
-2.98031e+10	34.814	34.8144	36.0772	36.0774								6.78801e+09	69.0073	50.1777		6.78801e+09	68.9331	49.3986
-2.97928e+10	34.8059	34.8042	36.0688	36.0674								6.82902e+09	69.0254	50.1687		6.82902e+09	68.9372	49.3819
-2.97826e+10	34.8855	34.8842	36.1484	36.1473								6.87004e+09	69.1943	50.0091		6.87004e+09	69.0947	49.2444
-2.97723e+10	35.0331	35.0291	36.296	36.2924								6.91105e+09	69.1827	49.6441		6.91105e+09	69.1011	48.9048
-2.9762e+10	35.0359	35.034	36.2991	36.2971								6.95207e+09	69.6415	50.0971		6.95207e+09	69.5463	49.1019
-2.97518e+10	35.1583	35.1586	36.4217	36.4215								6.99308e+09	69.3133	49.5808		6.99308e+09	69.2228	48.6404
-2.97415e+10	35.2822	35.2844	36.5457	36.5472								7.0341e+09	69.1339	49.8773		7.0341e+09	69.0559	49.0467
-2.97313e+10	35.3572	35.3614	36.6209	36.6241								7.07512e+09	69.1909	49.7621		7.07512e+09	69.1059	48.996
-2.9721e+10	35.371	35.3722	36.6344	36.6351								7.11613e+09	69.1126	49.9209		7.11613e+09	69.0242	49.3662
-2.97108e+10	35.2251	35.2264	36.4884	36.4893								7.15715e+09	69.0991	49.8762		7.15715e+09	69.0136	48.9993
-2.97005e+10	35.2186	35.2169	36.4817	36.48								7.19816e+09	69.4963	49.821		7.19816e+09	69.4186	49.0564
-2.96903e+10	35.0497	35.0476	36.3129	36.3107								7.23918e+09	69.075	49.7723		7.23918e+09	68.9696	48.9878
-2.968e+10	35.0224	35.0215	36.2857	36.2844								7.28019e+09	69.0998	50.0477		7.28019e+09	69.0087	49.2507
-2.96698e+10	35.1617	35.1623	36.4251	36.4253								7.32121e+09	68.8261	49.9487		7.32121e+09	68.7287	49.3958
-2.96595e+10	35.0795	35.0812	36.3429	36.3441								7.36222e+09	68.8344	49.6223		7.36222e+09	68.7615	49.0699
-2.96493e+10	35.1999	35.2021	36.4632	36.465								7.40324e+09	68.7769	49.651		7.40324e+09	68.6868	49.2692
-2.9639e+10	35.1229	35.1268	36.3862	36.3896								7.44426e+09	68.6645	49.4092		7.44426e+09	68.5588	48.9439
-2.96287e+10	35.0442	35.0463	36.3073	36.3093								7.48527e+09	68.8137	49.8739		7.48527e+09	68.72	49.0295
-2.96185e+10	35.1514	35.1522	36.4144	36.4152								7.52629e+09	68.8654	50.2075		7.52629e+09	68.7774	49.5257
-2.96082e+10	35.1658	35.1644	36.4287	36.4276								7.5673e+09	68.4932	50.0962		7.5673e+09	68.3765	49.4708
-2.9598e+10	35.2415	35.2428	36.5047	36.5058								7.60832e+09	68.5542	49.8662		7.60832e+09	68.4788	49.0899
-2.95877e+10	35.3158	35.3161	36.579	36.5791								7.64933e+09	68.5966	50.2364		7.64933e+09	68.4915	49.2989
-2.95775e+10	35.3898	35.3917	36.6532	36.6546								7.69035e+09	68.4925	50.3515		7.69035e+09	68.3644	49.2347
-2.95672e+10	35.622	35.6255	36.8854	36.8883								7.73137e+09	68.2632	49.9209		7.73137e+09	68.1952	48.9147
-2.9557e+10	35.5146	35.5181	36.778	36.781								7.77238e+09	68.2578	50.1611		7.77238e+09	68.1998	49.2514
-2.95467e+10	35.4288	35.432	36.6923	36.6948								7.8134e+09	68.6478	49.7882		7.8134e+09	68.5992	48.6857
-2.95365e+10	35.3844	35.3862	36.6478	36.6491								7.85441e+09	68.3528	50.1436		7.85441e+09	68.2414	48.9843
-2.95262e+10	35.4292	35.4331	36.6926	36.6959								7.89543e+09	68.334	49.8426		7.89543e+09	68.2279	49.2122
-2.95159e+10	35.4231	35.4247	36.6864	36.6876								7.93644e+09	68.2504	49.801		7.93644e+09	68.1411	49.3285
-2.95057e+10	35.403	35.4042	36.6662	36.6672								7.97746e+09	68.2845	50.127		7.97746e+09	68.159	49.2314
-2.94954e+10	35.5352	35.5398	36.7986	36.8026								8.01847e+09	68.3468	49.9568		8.01847e+09	68.2626	49.0805
-2.94852e+10	35.5448	35.5491	36.8081	36.8119								8.05949e+09	68.3168	50.1377		8.05949e+09	68.2138	49.3159
-2.94749e+10	35.6314	35.6357	36.8946	36.8985								8.10051e+09	68.526	50.2512		8.10051e+09	68.414	49.4972
-2.94647e+10	35.6335	35.6348	36.8966	36.8978								8.14152e+09	68.4597	50.3677		8.14152e+09	68.376	49.6448
-2.94544e+10	35.685	35.6887	36.9481	36.9516								8.18254e+09	68.1681	49.8051		8.18254e+09	68.0822	49.0417
-2.94442e+10	35.7149	35.7183	36.978	36.9812								8.22355e+09	68.0125	49.8024		8.22355e+09	67.9233	49.0819
-2.94339e+10	35.6935	35.6945	36.9566	36.9575								8.26457e+09	68.2061	50.3824		8.26457e+09	68.1223	49.3796
-2.94237e+10	35.6523	35.6517	36.9152	36.9148								8.30558e+09	68.141	50.397		8.30558e+09	68.0949	49.564
-2.94134e+10	35.7029	35.7011	36.9659	36.9643								8.3466e+09	67.9377	50.1183		8.3466e+09	67.8714	49.279
-2.94032e+10	35.6166	35.6155	36.8797	36.8786								8.38762e+09	68.0993	50.0629		8.38762e+09	67.9876	48.9556
-2.93929e+10	35.7235	35.7219	36.9866	36.985								8.42863e+09	68.3509	50.4988		8.42863e+09	68.2396	49.5096
-2.93826e+10	35.5979	35.5944	36.861	36.8576								8.46965e+09	68.2526	50.3486		8.46965e+09	68.1791	49.6254
-2.93724e+10	35.6	35.5976	36.863	36.8608								8.51066e+09	68.3325	49.793		8.51066e+09	68.2602	49.1159
-2.93621e+10	35.6613	35.6593	36.9243	36.9224								8.55168e+09	68.0302	49.8522		8.55168e+09	67.9348	49.0957
-2.93519e+10	35.6098	35.6096	36.8729	36.8726								8.59269e+09	68.0254	50.2912		8.59269e+09	67.9302	49.3972
-2.93416e+10	35.6538	35.6525	36.9169	36.9156								8.63371e+09	68.0501	50.0487		8.63371e+09	67.9332	49.1793
-2.93314e+10	35.739	35.7342	37.0019	36.9975								8.67472e+09	68.0856	49.807		8.67472e+09	67.9881	49.2471
-2.93211e+10	35.7982	35.7957	37.0612	37.0589								8.71574e+09	67.944	50.0783		8.71574e+09	67.8458	49.0519
-2.93109e+10	35.8061	35.8048	37.0692	37.0679								8.75676e+09	68.1473	50.1483		8.75676e+09	68.0635	49.1637
-2.93006e+10	35.6728	35.6751	36.936	36.9381								8.79777e+09	67.8993	50.1538		8.79777e+09	67.818	49.5102
-2.92904e+10	35.6286	35.6317	36.8916	36.8946								8.83879e+09	68.129	50.2543		8.83879e+09	68.0454	49.4761
-2.92801e+10	35.5978	35.601	36.8608	36.864								8.8798e+09	68.2003	49.6415		8.8798e+09	68.0942	49.0391
-2.92699e+10	35.6933	35.6985	36.9563	36.9614								8.92082e+09	67.8895	49.6301		8.92082e+09	67.7682	49.0968
-2.92596e+10	35.7999	35.803	37.0628	37.066								8.96183e+09	67.3399	50.1234		8.96183e+09	67.2444	49.5388
-2.92493e+10	35.8578	35.8589	37.1207	37.122								9.00285e+09	67.3004	50.0403		9.00285e+09	67.227	49.3073
-2.92391e+10	36.0067	36.0051	37.2697	37.2682								9.04387e+09	67.2138	50.3449		9.04387e+09	67.1123	49.3545
-2.92288e+10	35.9816	35.9798	37.2447	37.243								9.08488e+09	67.3222	50.3128		9.08488e+09	67.2285	49.5022
-2.92186e+10	36.134	36.1343	37.3971	37.3974								9.1259e+09	67.2309	50.2708		9.1259e+09	67.1527	49.6025
-2.92083e+10	36.1913	36.1916	37.4544	37.4546								9.16691e+09	67.1725	50.1713		9.16691e+09	67.0515	49.298
-2.91981e+10	36.1911	36.1931	37.4543	37.4561								9.20793e+09	67.2773	50.3621		9.20793e+09	67.165	49.6219
-2.91878e+10	36.0863	36.0886	37.3493	37.3515								9.24894e+09	66.9208	50.3575		9.24894e+09	66.8227	49.4301
-2.91776e+10	36.164	36.1658	37.427	37.4288								9.28996e+09	66.5403	50.4236		9.28996e+09	66.4876	49.2382
-2.91673e+10	36.1547	36.1566	37.4177	37.4196								9.33097e+09	66.7753	50.3008		9.33097e+09	66.6988	49.3164
-2.91571e+10	36.3571	36.3585	37.6203	37.6215								9.37199e+09	66.8411	50.246		9.37199e+09	66.7803	49.5773
-2.91468e+10	36.4309	36.4303	37.6941	37.6934								9.41301e+09	66.7712	50.3086		9.41301e+09	66.7158	49.725
-2.91366e+10	36.3714	36.3734	37.6347	37.6364								9.45402e+09	66.6419	50.237		9.45402e+09	66.5753	49.6066
-2.91263e+10	36.5624	36.5654	37.8257	37.8283								9.49504e+09	66.4037	50.2199		9.49504e+09	66.3357	49.3192
-2.9116e+10	36.5739	36.577	37.837	37.8399								9.53605e+09	66.2166	50.334		9.53605e+09	66.1451	49.7597
-2.91058e+10	36.4885	36.4913	37.7515	37.7542								9.57707e+09	66.295	50.1817		9.57707e+09	66.2055	49.761
-2.90955e+10	36.4005	36.4027	37.6633	37.6657								9.61808e+09	66.5633	50.3432		9.61808e+09	66.4354	49.5362
-2.90853e+10	36.3817	36.3827	37.6445	37.6457								9.6591e+09	66.3863	50.1973		9.6591e+09	66.2963	49.4422
-2.9075e+10	36.4536	36.4501	37.7163	37.7134								9.70012e+09	66.2361	50.5085		9.70012e+09	66.1752	49.5604
-2.90648e+10	36.4168	36.4137	37.6796	37.6769								9.74113e+09	66.0471	50.4736		9.74113e+09	66.0125	49.6495
-2.90545e+10	36.4023	36.3991	37.6652	37.6623								9.78215e+09	65.9157	50.3596		9.78215e+09	65.8587	49.3776
-2.90443e+10	36.517	36.5159	37.78	37.7791								9.82316e+09	65.8489	50.0417		9.82316e+09	65.7489	49.1283
-2.9034e+10	36.3707	36.3707	37.6336	37.6338								9.86418e+09	65.9882	50.2552		9.86418e+09	65.8961	49.3621
-2.90238e+10	36.455	36.4566	37.7179	37.7196								9.90519e+09	65.8072	50.291		9.90519e+09	65.7241	49.596
-2.90135e+10	36.3177	36.3199	37.5808	37.5829								9.94621e+09	65.59	50.2232		9.94621e+09	65.563	49.593
-2.90033e+10	36.0371	36.0399	37.3	37.3028								9.98722e+09	65.7761	50.4309		9.98722e+09	65.7289	49.5776
-2.8993e+10	36.1922	36.1952	37.4552	37.4582								1.00282e+10	65.7941	50.4471		1.00282e+10	65.699	49.4455
-2.89827e+10	36.1259	36.1289	37.389	37.3918								1.00693e+10	65.6614	50.0576		1.00693e+10	65.6042	49.2883
-2.89725e+10	35.9927	35.996	37.2559	37.259								1.01103e+10	65.5868	50.2555		1.01103e+10	65.4829	49.4939
-2.89622e+10	36.3218	36.3268	37.5851	37.5897								1.01513e+10	65.1208	50.5252		1.01513e+10	65.0304	49.6563
-2.8952e+10	36.5787	36.5847	37.8419	37.8475								1.01923e+10	65.2679	50.0945		1.01923e+10	65.1975	49.293
-2.89417e+10	36.812	36.8163	38.0752	38.0792								1.02333e+10	65.4487	50.2889		1.02333e+10	65.3522	49.5561
-2.89315e+10	36.7288	36.7332	37.9921	37.996								1.02743e+10	64.8168	50.0261		1.02743e+10	64.7289	49.2641
-2.89212e+10	36.574	36.5756	37.8371	37.8386								1.03153e+10	65.0015	49.8317		1.03153e+10	64.8861	48.9786
-2.8911e+10	36.8581	36.861	38.1213	38.1239								1.03564e+10	64.946	50.0227		1.03564e+10	64.876	49.2662
-2.89007e+10	36.9272	36.9278	38.1903	38.1909								1.03974e+10	64.8699	49.8303		1.03974e+10	64.7946	48.9995
-2.88905e+10	36.9754	36.9751	38.2385	38.2382								1.04384e+10	64.9226	50.0826		1.04384e+10	64.8002	49.3055
-2.88802e+10	37.0522	37.053	38.3152	38.316								1.04794e+10	65.1517	50.2879		1.04794e+10	65.0314	49.5033
-2.887e+10	37.1599	37.1588	38.4228	38.422								1.05204e+10	65.124	49.9331		1.05204e+10	65.0391	49.3127
-2.88597e+10	37.1771	37.1779	38.4401	38.4409								1.05614e+10	64.7494	50.1687		1.05614e+10	64.669	49.6078
-2.88494e+10	37.2143	37.2144	38.4772	38.4775								1.06025e+10	64.6255	49.7858		1.06025e+10	64.5619	49.1022
-2.88392e+10	37.1972	37.1968	38.4602	38.4599								1.06435e+10	64.5148	49.8691		1.06435e+10	64.4281	48.9876
-2.88289e+10	37.1785	37.1805	38.4415	38.4435								1.06845e+10	64.4753	50.1566		1.06845e+10	64.3669	49.2852
-2.88187e+10	37.0168	37.0196	38.2799	38.2826								1.07255e+10	64.3348	50.4793		1.07255e+10	64.2396	49.4915
-2.88084e+10	37.1656	37.1699	38.4289	38.4328								1.07665e+10	64.8589	50.5378		1.07665e+10	64.7468	49.7324
-2.87982e+10	37.2116	37.2152	38.4748	38.4782								1.08075e+10	64.6848	50.1429		1.08075e+10	64.6221	49.522
-2.87879e+10	37.2741	37.2798	38.5374	38.5426								1.08486e+10	64.3174	50.3276		1.08486e+10	64.2695	49.666
-2.87777e+10	37.1031	37.109	38.3664	38.3718								1.08896e+10	64.6275	50.4868		1.08896e+10	64.5728	49.7676
-2.87674e+10	37.0679	37.073	38.3312	38.336								1.09306e+10	64.6356	50.2138		1.09306e+10	64.5487	49.5404
-2.87572e+10	37.0046	37.0078	38.2679	38.2709								1.09716e+10	64.7041	50.011		1.09716e+10	64.6176	49.3735
-2.87469e+10	37.0099	37.0134	38.273	38.2764								1.10126e+10	64.5802	50.4865		1.10126e+10	64.5286	49.887
-2.87367e+10	36.8741	36.8779	38.1372	38.1409								1.10536e+10	64.2325	50.6534		1.10536e+10	64.216	49.8449
-2.87264e+10	36.9243	36.9287	38.1875	38.1917								1.10946e+10	64.2802	50.542		1.10946e+10	64.2094	49.8553
-2.87161e+10	37.0239	37.0268	38.2871	38.29								1.11357e+10	64.2835	49.9425		1.11357e+10	64.2578	49.2081
-2.87059e+10	36.9341	36.9381	38.1972	38.2012								1.11767e+10	64.1238	49.7087		1.11767e+10	64.0735	49.0061
-2.86956e+10	36.9764	36.9814	38.2395	38.2443								1.12177e+10	64.1705	50.1258		1.12177e+10	64.1158	49.2653
-2.86854e+10	36.9334	36.9378	38.1964	38.2007								1.12587e+10	64.3098	50.3306		1.12587e+10	64.2626	49.6219
-2.86751e+10	36.9607	36.9665	38.2237	38.2291								1.12997e+10	64.3548	50.3241		1.12997e+10	64.2465	49.4016
-2.86649e+10	37.1316	37.1347	38.3945	38.3974								1.13407e+10	64.3557	50.4364		1.13407e+10	64.2474	49.6816
-2.86546e+10	37.1424	37.146	38.4054	38.4088								1.13818e+10	64.4511	50.6976		1.13818e+10	64.3359	49.8002
-2.86444e+10	37.153	37.1557	38.4159	38.4184								1.14228e+10	64.0543	50.1461		1.14228e+10	63.965	49.4478
-2.86341e+10	37.2426	37.2448	38.5056	38.5076								1.14638e+10	63.8988	50.2939		1.14638e+10	63.874	49.8136
-2.86239e+10	37.2156	37.219	38.479	38.4819								1.15048e+10	63.8243	50.0561		1.15048e+10	63.7986	49.5238
-2.86136e+10	37.2493	37.2525	38.5127	38.5155								1.15458e+10	64.0214	50.1984		1.15458e+10	63.9689	49.3939
-2.86034e+10	37.0293	37.0335	38.2928	38.2964								1.15868e+10	64.1014	50.3681		1.15868e+10	64.0656	49.8253
-2.85931e+10	37.2483	37.253	38.5118	38.516								1.16278e+10	64.0252	50.4515		1.16278e+10	63.9921	49.9386
-2.85828e+10	37.3943	37.3994	38.6579	38.6625								1.16689e+10	63.7566	49.9865		1.16689e+10	63.6802	49.3211
-2.85726e+10	37.4076	37.4128	38.6711	38.6758								1.17099e+10	63.4401	50.0318		1.17099e+10	63.3902	49.0512
-2.85623e+10	37.4926	37.4943	38.756	38.7577								1.17509e+10	63.6416	50.1754		1.17509e+10	63.5848	49.2476
-2.85521e+10	37.6733	37.6736	38.9367	38.9371								1.17919e+10	63.8924	50.5127		1.17919e+10	63.7697	49.7916
-2.85418e+10	37.6851	37.6853	38.9483	38.9486								1.18329e+10	63.556	50.347		1.18329e+10	63.4468	49.6087
-2.85316e+10	37.5934	37.5933	38.8565	38.8564								1.18739e+10	63.5434	50.2092		1.18739e+10	63.4581	49.4727
-2.85213e+10	37.5631	37.5647	38.8261	38.8276								1.1915e+10	63.5962	50.2766		1.1915e+10	63.4735	49.5206
-2.85111e+10	37.571	37.573	38.8341	38.836								1.1956e+10	63.142	50.1261		1.1956e+10	63.0552	49.4673
-2.85008e+10	37.6076	37.6088	38.8707	38.8717								1.1997e+10	63.0098	50.3015		1.1997e+10	62.9657	49.5383
-2.84906e+10	37.4399	37.4419	38.7029	38.7046								1.2038e+10	63.0641	50.5743		1.2038e+10	62.9331	49.8115
-2.84803e+10	37.447	37.4484	38.71	38.7111								1.2079e+10	63.421	50.1262		1.2079e+10	63.3247	49.5602
-2.84701e+10	37.3341	37.3362	38.5977	38.5995								1.212e+10	63.5354	50.1151		1.212e+10	63.4728	49.5079
-2.84598e+10	37.4211	37.4213	38.6848	38.6847								1.21611e+10	63.2552	50.2908		1.21611e+10	63.2335	49.3476
-2.84495e+10	37.3339	37.3353	38.5976	38.5987								1.22021e+10	62.978	50.2909		1.22021e+10	62.9466	49.4852
-2.84393e+10	37.4118	37.416	38.675	38.6787								1.22431e+10	63.1137	50.3109		1.22431e+10	63.0915	49.5933
-2.8429e+10	37.4073	37.4129	38.6705	38.6754								1.22841e+10	62.7293	50.4117		1.22841e+10	62.6709	49.5057
-2.84188e+10	37.5236	37.5292	38.7872	38.792								1.23251e+10	62.682	49.6728		1.23251e+10	62.6212	48.9576
-2.84085e+10	37.5912	37.594	38.854	38.8564								1.23661e+10	62.6619	50.0262		1.23661e+10	62.5586	49.1562
-2.83983e+10	37.5125	37.5151	38.7751	38.7774								1.24071e+10	62.4751	49.9159		1.24071e+10	62.4473	49.1247
-2.8388e+10	37.5712	37.5744	38.8338	38.8367								1.24482e+10	62.2192	49.4717		1.24482e+10	62.1641	48.9335
-2.83778e+10	37.6726	37.6748	38.9361	38.9382								1.24892e+10	62.5984	50.0516		1.24892e+10	62.5407	49.3998
-2.83675e+10	37.6265	37.6289	38.8911	38.8934								1.25302e+10	62.3465	50.26		1.25302e+10	62.3133	49.5148
-2.83573e+10	37.6966	37.6983	38.9612	38.9628								1.25712e+10	62.2798	50.3289		1.25712e+10	62.2026	49.3556
-2.8347e+10	37.7804	37.7827	39.045	39.0471								1.26122e+10	61.8371	50.1487		1.26122e+10	61.73	49.3981
-2.83368e+10	37.9805	37.9834	39.2447	39.2473								1.26532e+10	61.6029	50.3669		1.26532e+10	61.4977	49.6445
-2.83265e+10	37.9493	37.9505	39.2135	39.2145								1.26943e+10	61.7533	50.2122		1.26943e+10	61.738	49.4367
-2.83162e+10	38.0673	38.0677	39.332	39.3322								1.27353e+10	61.6254	50.1537		1.27353e+10	61.6318	49.2067
-2.8306e+10	38.0252	38.0239	39.2904	39.2891								1.27763e+10	61.4177	50.4388		1.27763e+10	61.3629	49.6217
-2.82957e+10	38.0972	38.0963	39.3605	39.3595								1.28173e+10	61.5118	50.1695		1.28173e+10	61.3826	49.1855
-2.82855e+10	38.1611	38.1604	39.425	39.4242								1.28583e+10	61.6838	50.3402		1.28583e+10	61.547	49.6276
-2.82752e+10	38.0808	38.0806	39.3459	39.3455								1.28993e+10	61.634	50.1479		1.28993e+10	61.5168	49.3936
-2.8265e+10	37.9622	37.9617	39.2264	39.2259								1.29403e+10	61.3882	50.0343		1.29403e+10	61.2998	49.3782
-2.82547e+10	37.7472	37.7482	39.0109	39.0118								1.29814e+10	61.2942	50.12		1.29814e+10	61.2658	49.4359
-2.82445e+10	37.7941	37.7957	39.0568	39.0582								1.30224e+10	61.16	49.9746		1.30224e+10	61.0863	49.2078
-2.82342e+10	37.8749	37.8763	39.1389	39.1403								1.30634e+10	60.9448	49.5164		1.30634e+10	60.8569	49.0332
-2.8224e+10	37.823	37.8215	39.0878	39.0864								1.31044e+10	61.022	50.0554		1.31044e+10	60.9498	49.5276
-2.82137e+10	38.0616	38.061	39.3276	39.327								1.31454e+10	60.9129	50.3912		1.31454e+10	60.8988	49.4826
-2.82034e+10	38.2306	38.2311	39.4965	39.4969								1.31864e+10	61.2569	50		1.31864e+10	61.2724	49.0803
-2.81932e+10	38.1218	38.1227	39.388	39.3888								1.32275e+10	60.6938	49.9189		1.32275e+10	60.6561	49.196
-2.81829e+10	38.1086	38.1096	39.3751	39.376								1.32685e+10	60.6954	49.9536		1.32685e+10	60.6304	49.262
-2.81727e+10	38.1015	38.1013	39.3681	39.3679								1.33095e+10	60.8871	50.2679		1.33095e+10	60.8013	49.351
-2.81624e+10	38.1326	38.1334	39.3981	39.3988								1.33505e+10	61.0569	50.4053		1.33505e+10	60.9852	49.4143
-2.81522e+10	38.0914	38.0904	39.3544	39.3535								1.33915e+10	60.8308	50.2553		1.33915e+10	60.8009	49.5407
-2.81419e+10	38.2483	38.2465	39.5121	39.5104								1.34325e+10	60.7172	49.9272		1.34325e+10	60.6669	49.4593
-2.81317e+10	38.3343	38.3319	39.5976	39.5951								1.34736e+10	60.9506	50.252		1.34736e+10	60.9141	49.6906
-2.81214e+10	38.4477	38.4455	39.711	39.7088								1.35146e+10	61.0008	50.2452		1.35146e+10	60.9174	49.4295
-2.81112e+10	38.4445	38.4446	39.7085	39.7085								1.35556e+10	60.6385	49.7178		1.35556e+10	60.6136	49.0245
-2.81009e+10	38.4839	38.4855	39.7466	39.7478								1.35966e+10	60.6191	49.8399		1.35966e+10	60.5704	49.435
-2.80907e+10	38.4369	38.4395	39.7004	39.7026								1.36376e+10	60.6902	49.7749		1.36376e+10	60.6511	49.342
-2.80804e+10	38.3564	38.3585	39.6193	39.621								1.36786e+10	60.5415	49.9711		1.36786e+10	60.5023	49.3227
-2.80701e+10	38.2852	38.2887	39.5486	39.5517								1.37196e+10	60.8402	50.0156		1.37196e+10	60.7656	49.2203
-2.80599e+10	38.2022	38.2049	39.4666	39.469								1.37607e+10	60.7911	49.8638		1.37607e+10	60.7305	49.0677
-2.80496e+10	38.1978	38.2005	39.4601	39.4625								1.38017e+10	60.9913	49.967		1.38017e+10	60.9257	49.0435
-2.80394e+10	38.3163	38.3192	39.5768	39.5793								1.38427e+10	60.5615	49.7756		1.38427e+10	60.4906	49.2201
-2.80291e+10	38.4936	38.4968	39.7558	39.7586								1.38837e+10	60.4988	49.8234		1.38837e+10	60.4765	49.6916
-2.80189e+10	38.4386	38.4412	39.7004	39.7027								1.39247e+10	60.3488	49.6737		1.39247e+10	60.3473	49.1188
-2.80086e+10	38.5194	38.5198	39.7805	39.7808								1.39657e+10	60.3256	49.9102		1.39657e+10	60.3431	49.2203
-2.79984e+10	38.782	38.7828	40.0439	40.0446								1.40068e+10	60.5816	49.5409		1.40068e+10	60.5581	48.9311
-2.79881e+10	38.718	38.7168	39.9818	39.9805								1.40478e+10	60.769	50.0659		1.40478e+10	60.7147	49.1914
-2.79779e+10	38.7847	38.7828	40.0485	40.0467								1.40888e+10	60.2644	49.9863		1.40888e+10	60.1243	49.2277
-2.79676e+10	38.6948	38.6919	39.9588	39.9562								1.41298e+10	60.0457	50.0833		1.41298e+10	59.9093	49.3435
-2.79574e+10	38.7856	38.7835	40.0481	40.0462								1.41708e+10	59.912	50.0299		1.41708e+10	59.816	49.4136
-2.79471e+10	38.8337	38.8326	40.0942	40.0933								1.42118e+10	60.0428	50.3952		1.42118e+10	59.9504	49.8191
-2.79368e+10	38.7503	38.7487	40.0123	40.011								1.42528e+10	59.8682	49.9975		1.42528e+10	59.87	49.2868
-2.79266e+10	38.874	38.8733	40.1346	40.1343								1.42939e+10	59.9153	49.9838		1.42939e+10	59.8901	49.3412
-2.79163e+10	38.92	38.9184	40.1795	40.1784								1.43349e+10	59.572	49.8502		1.43349e+10	59.5034	49.2745
-2.79061e+10	39.1129	39.1141	40.3722	40.3736								1.43759e+10	59.785	49.3371		1.43759e+10	59.619	48.8429
-2.78958e+10	38.8756	38.8758	40.1336	40.1339								1.44169e+10	59.7993	49.9255		1.44169e+10	59.7012	49.0053
-2.78856e+10	38.8512	38.8514	40.1141	40.1144								1.44579e+10	59.9059	50.1105		1.44579e+10	59.8067	49.1658
-2.78753e+10	38.8765	38.8775	40.1356	40.1367								1.44989e+10	59.6611	49.9405		1.44989e+10	59.6006	49.2613
-2.78651e+10	38.8664	38.868	40.1299	40.1316								1.454e+10	59.4513	50.0519		1.454e+10	59.3712	49.2583
-2.78548e+10	38.7608	38.7633	40.0317	40.0341								1.4581e+10	59.4497	49.9636		1.4581e+10	59.4198	49.1185
-2.78446e+10	38.5743	38.5741	39.8478	39.8478								1.4622e+10	59.4699	49.8654		1.4622e+10	59.3653	49.0962
-2.78343e+10	38.4403	38.4405	39.7118	39.712								1.4663e+10	59.3621	49.8053		1.4663e+10	59.297	49.1374
-2.78241e+10	38.671	38.6702	39.9393	39.9387								1.4704e+10	58.8676	49.689		1.4704e+10	58.8343	49.2137
-2.78138e+10	38.7347	38.7319	40.0035	40.001								1.4745e+10	58.7954	49.7498		1.4745e+10	58.7447	49.1805
-2.78035e+10	38.7607	38.7577	40.027	40.0242								1.47861e+10	58.6096	49.6747		1.47861e+10	58.5284	48.9095
-2.77933e+10	38.7635	38.7606	40.0298	40.0271								1.48271e+10	58.3999	49.5476		1.48271e+10	58.316	48.8539
-2.7783e+10	38.9759	38.9735	40.2409	40.2386								1.48681e+10	58.8182	49.7765		1.48681e+10	58.7055	49.1207
-2.77728e+10	39.2039	39.2027	40.4733	40.4722								1.49091e+10	58.4943	49.9322		1.49091e+10	58.3657	49.2164
-2.77625e+10	39.0666	39.0656	40.3399	40.339								1.49501e+10	58.3872	49.3771		1.49501e+10	58.319	48.706
-2.77523e+10	39.0274	39.0275	40.2981	40.2983								1.49911e+10	58.4041	49.6712		1.49911e+10	58.2574	48.9808
-2.7742e+10	39.1184	39.1173	40.3828	40.3819								1.50321e+10	58.2879	49.785		1.50321e+10	58.1892	48.9271
-2.77318e+10	39.0226	39.0212	40.2843	40.2831								1.50732e+10	57.6529	49.694		1.50732e+10	57.6552	48.9361
-2.77215e+10	39.018	39.0161	40.2782	40.2765								1.51142e+10	57.5232	49.7593		1.51142e+10	57.4793	48.9594
-2.77113e+10	39.0256	39.0245	40.284	40.2829								1.51552e+10	57.6437	49.6572		1.51552e+10	57.6293	48.772
-2.7701e+10	39.183	39.1806	40.4436	40.4414								1.51962e+10	57.8233	49.2429		1.51962e+10	57.7968	48.4276
-2.76908e+10	39.1012	39.0983	40.3639	40.3613								1.52372e+10	57.6897	49.6317		1.52372e+10	57.6597	49.1758
-2.76805e+10	39.0989	39.0977	40.3633	40.3625								1.52782e+10	57.6369	49.4276		1.52782e+10	57.6067	48.8507
-2.76702e+10	39.2892	39.2895	40.5608	40.5612								1.53193e+10	57.4768	49.2825		1.53193e+10	57.5157	48.7293
-2.766e+10	39.269	39.2695	40.5444	40.545								1.53603e+10	57.3146	49.7587		1.53603e+10	57.3197	49.1493
-2.76497e+10	39.3118	39.3116	40.5879	40.5879								1.54013e+10	57.3021	49.5927		1.54013e+10	57.127	48.6004
-2.76395e+10	39.1575	39.156	40.4311	40.43								1.54423e+10	57.3908	49.4898		1.54423e+10	57.3452	48.6327
-2.76292e+10	39.375	39.3753	40.6498	40.6503								1.54833e+10	57.7016	49.3385		1.54833e+10	57.6399	48.4977
-2.7619e+10	39.3335	39.3334	40.6086	40.6087								1.55243e+10	57.2053	49.4513		1.55243e+10	57.0349	48.5683
-2.76087e+10	39.2418	39.2413	40.5122	40.5118								1.55653e+10	57.1889	49.6373		1.55653e+10	57.046	48.7293
-2.75985e+10	39.3897	39.3882	40.658	40.6569								1.56064e+10	57.3898	49.4983		1.56064e+10	57.2892	48.5743
-2.75882e+10	39.4308	39.4322	40.6948	40.6962								1.56474e+10	57.4225	49.6691		1.56474e+10	57.3534	48.9557
-2.7578e+10	39.4956	39.4963	40.7683	40.769								1.56884e+10	56.7882	49.2412		1.56884e+10	56.7674	48.5651
-2.75677e+10	39.4917	39.4916	40.7693	40.7694								1.57294e+10	56.6637	49.7322		1.57294e+10	56.5986	49.0257
-2.75575e+10	39.4486	39.4483	40.7251	40.7248								1.57704e+10	56.7078	49.8584		1.57704e+10	56.6012	49.0688
-2.75472e+10	39.5045	39.5034	40.7791	40.7782								1.58114e+10	56.7908	49.4468		1.58114e+10	56.7552	48.7155
-2.75369e+10	39.3896	39.389	40.6563	40.6559								1.58525e+10	56.7249	49.147		1.58525e+10	56.6231	48.5355
-2.75267e+10	39.3921	39.3897	40.6656	40.6634								1.58935e+10	56.6949	49.4283		1.58935e+10	56.5667	48.5546
-2.75164e+10	39.4008	39.4	40.6683	40.6675								1.59345e+10	56.8803	49.5016		1.59345e+10	56.7609	48.7115
-2.75062e+10	39.3693	39.3684	40.6344	40.6335								1.59755e+10	57.1258	49.4926		1.59755e+10	57.0393	48.6173
-2.74959e+10	39.3858	39.3844	40.67	40.6688								1.60165e+10	56.5461	49.4169		1.60165e+10	56.4559	48.3464
-2.74857e+10	39.6044	39.6042	40.892	40.8919								1.60575e+10	56.2177	49.8481		1.60575e+10	56.192	48.6657
-2.74754e+10	39.7863	39.7843	41.0706	41.069								1.60986e+10	56.4213	49.6028		1.60986e+10	56.4669	48.5431
-2.74652e+10	39.8413	39.8387	41.1212	41.1189								1.61396e+10	56.4681	50.055		1.61396e+10	56.3924	48.8579
-2.74549e+10	39.8181	39.8148	41.0941	41.0911								1.61806e+10	56.6617	50.335		1.61806e+10	56.5531	49.0753
-2.74447e+10	39.8651	39.8627	41.131	41.1289								1.62216e+10	56.6728	50.3722		1.62216e+10	56.5302	49.122
-2.74344e+10	39.772	39.771	41.0334	41.0324								1.62626e+10	56.5899	49.8971		1.62626e+10	56.4254	48.5429
-2.74242e+10	39.7108	39.7099	40.9648	40.964								1.63036e+10	56.7471	49.9902		1.63036e+10	56.6613	48.4175
-2.74139e+10	39.4871	39.4883	40.7424	40.7435								1.63446e+10	56.7131	50.2866		1.63446e+10	56.4708	48.5491
-2.74036e+10	39.5886	39.5892	40.8475	40.8481								1.63857e+10	58.9716	50.3237		1.63857e+10	56.4267	48.7272
-2.73934e+10	39.7214	39.7218	40.9902	40.9906								1.64267e+10	60.2224	50.5738		1.64267e+10	56.5435	48.8938
-2.73831e+10	39.7413	39.7397	41.0188	41.0173								1.64677e+10	60.1683	50.4045		1.64677e+10	56.4869	48.3668
-2.73729e+10	39.903	39.9019	41.1776	41.1765								1.65087e+10	59.7336	49.9792		1.65087e+10	56.1691	48.39
-2.73626e+10	39.8991	39.8987	41.1857	41.1853								1.65497e+10	60.0016	50.1834		1.65497e+10	56.8936	49.1309
-2.73524e+10	40.0029	40.0029	41.2967	41.2965								1.65907e+10	59.7465	49.9348		1.65907e+10	58.8941	51.1847
-2.73421e+10	39.9893	39.9909	41.2921	41.2937								1.66318e+10	59.7893	49.7969		1.66318e+10	59.6965	51.9768
-2.73319e+10	39.8637	39.868	41.1727	41.1767								1.66728e+10	59.8245	50.0914		1.66728e+10	58.5363	50.9247
-2.73216e+10	39.7985	39.8033	41.1	41.1047								1.67138e+10	59.3462	49.8492		1.67138e+10	55.7005	48.1421
-2.73114e+10	39.6915	39.695	40.9998	41.0032								1.67548e+10	59.512	50.263		1.67548e+10	55.8192	48.4725
-2.73011e+10	39.8234	39.8243	41.1168	41.1178								1.67958e+10	59.7797	50.5767		1.67958e+10	56.0774	48.4911
-2.72909e+10	39.633	39.632	40.9275	40.9266								1.68368e+10	59.5289	50.6129		1.68368e+10	55.7184	48.2498
-2.72806e+10	39.669	39.6695	40.9554	40.9557								1.68778e+10	57.8698	50.4877		1.68778e+10	55.6852	48.0359
-2.72703e+10	39.6912	39.6914	40.9746	40.9746								1.69189e+10	55.7114	50.4061		1.69189e+10	55.6812	48.2102
-2.72601e+10	39.7526	39.7541	41.0235	41.0247								1.69599e+10	55.4686	50.0494		1.69599e+10	55.3762	48.2098
-2.72498e+10	39.6264	39.6286	40.8993	40.9013								1.70009e+10	55.3585	49.472		1.70009e+10	55.2415	47.8536
-2.72396e+10	39.7299	39.7339	40.9973	41.001								1.70419e+10	55.1361	49.5878		1.70419e+10	55.0348	48.237
-2.72293e+10	40.0417	40.0455	41.3199	41.3234								1.70829e+10	54.8092	49.6154		1.70829e+10	54.7961	48.3289
-2.72191e+10	40.0614	40.0645	41.3389	41.3419								1.71239e+10	55.1168	49.565		1.71239e+10	55.0733	48.2908
-2.72088e+10	39.9823	39.9834	41.2692	41.2704								1.7165e+10	54.8576	49.2741		1.7165e+10	54.8636	48.2084
-2.71986e+10	40.1356	40.1353	41.4138	41.4136								1.7206e+10	54.4824	49.2022		1.7206e+10	54.468	48.2246
-2.71883e+10	40.2951	40.2956	41.5663	41.5667								1.7247e+10	54.372	48.8186		1.7247e+10	54.2698	47.966
-2.71781e+10	40.3558	40.3579	41.6412	41.6431								1.7288e+10	54.4613	48.8918		1.7288e+10	54.3377	47.9744
-2.71678e+10	40.0503	40.0531	41.3313	41.334								1.7329e+10	54.3364	48.6974		1.7329e+10	54.1768	47.9055
-2.71576e+10	40.2702	40.2726	41.5424	41.5447								1.737e+10	53.9963	48.313		1.737e+10	53.9531	47.6933
-2.71473e+10	40.4746	40.4781	41.7416	41.745								1.74111e+10	54.1259	48.5276		1.74111e+10	54.0262	47.8537
-2.7137e+10	40.6093	40.612	41.8829	41.8856								1.74521e+10	53.9072	48.8404		1.74521e+10	53.7166	48.0831
-2.71268e+10	40.7563	40.7597	42.0388	42.0422								1.74931e+10	53.975	48.7566		1.74931e+10	53.892	47.9255
-2.71165e+10	40.6155	40.6169	41.8992	41.9006								1.75341e+10	53.8633	48.6093		1.75341e+10	53.9081	48.0135
-2.71063e+10	40.673	40.6727	41.9758	41.9758								1.75751e+10	53.3198	48.9205		1.75751e+10	53.1935	48.225
-2.7096e+10	40.6061	40.6062	41.9075	41.9076								1.76161e+10	53.6012	49.0673		1.76161e+10	53.445	48.1495
-2.70858e+10	40.354	40.3538	41.6557	41.6556								1.76571e+10	53.5153	48.8022		1.76571e+10	53.4314	48.0699
-2.70755e+10	40.3642	40.3647	41.6537	41.6541								1.76982e+10	53.1241	48.7647		1.76982e+10	52.9663	48.0482
-2.70653e+10	40.0219	40.0226	41.3119	41.3125								1.77392e+10	53.2526	48.5856		1.77392e+10	53.06	47.7101
-2.7055e+10	39.9935	39.9938	41.2764	41.2767								1.77802e+10	52.9773	48.5672		1.77802e+10	52.7083	47.6686
-2.70448e+10	39.8606	39.8626	41.1213	41.1232								1.78212e+10	52.6711	48.5838		1.78212e+10	52.5827	47.6849
-2.70345e+10	40.0202	40.02	41.3016	41.3014								1.78622e+10	52.7166	48.2811		1.78622e+10	52.7385	47.4696
-2.70243e+10	40.2307	40.2286	41.5437	41.5419								1.79032e+10	52.5441	48.0561		1.79032e+10	52.3709	47.2932
-2.7014e+10	40.243	40.2395	41.57	41.567								1.79443e+10	52.4536	48.0211		1.79443e+10	52.327	47.4032
-2.70037e+10	40.4049	40.4024	41.7418	41.7397								1.79853e+10	52.5906	48.3669		1.79853e+10	52.4554	47.4387
-2.69935e+10	40.3742	40.3734	41.6948	41.6941								1.80263e+10	52.5428	47.9074		1.80263e+10	52.4403	47.2442
-2.69832e+10	40.1235	40.1225	41.4518	41.4509								1.80673e+10	52.4385	48.5591		1.80673e+10	52.2069	47.8812
-2.6973e+10	39.7987	39.7992	41.1471	41.1477								1.81083e+10	52.0631	48.4397		1.81083e+10	52.0164	47.9298
-2.69627e+10	39.8677	39.8707	41.173	41.176								1.81493e+10	52.0881	48.1674		1.81493e+10	51.9268	47.454
-2.69525e+10	39.9108	39.9154	41.1938	41.1982								1.81903e+10	52.1427	48.5166		1.81903e+10	51.885	47.8709
-2.69422e+10	39.8518	39.8546	41.1269	41.1295								1.82314e+10	51.9089	48.6008		1.82314e+10	51.6558	47.8856
-2.6932e+10	39.8379	39.839	41.1369	41.1379								1.82724e+10	51.7009	48.2234		1.82724e+10	51.6073	47.8151
-2.69217e+10	40.0697	40.069	41.379	41.3782								1.83134e+10	52.0322	48.587		1.83134e+10	51.8768	48.0411
-2.69115e+10	40.3466	40.3479	41.6435	41.6445								1.83544e+10	51.8348	48.4374		1.83544e+10	51.543	47.7078
-2.69012e+10	40.5423	40.5418	41.8396	41.8389								1.83954e+10	51.4974	48.2539		1.83954e+10	51.3997	47.5389
-2.68909e+10	40.3955	40.395	41.7292	41.7287								1.84364e+10	51.4291	48.3102		1.84364e+10	51.2386	47.4558
-2.68807e+10	40.4335	40.4322	41.7672	41.7661								1.84775e+10	51.2918	48.0613		1.84775e+10	51.1011	47.4291
-2.68704e+10	40.563	40.562	41.8667	41.8659								1.85185e+10	50.9955	47.8719		1.85185e+10	51.0125	47.2474
-2.68602e+10	40.7579	40.7571	42.0652	42.0647								1.85595e+10	51.1714	48.1042		1.85595e+10	51.0156	47.3441
-2.68499e+10	40.6287	40.6277	41.9012	41.9004								1.86005e+10	50.806	47.8602		1.86005e+10	50.5436	47.1352
-2.68397e+10	40.6743	40.6741	41.9456	41.9456								1.86415e+10	51.0218	48.1292		1.86415e+10	50.8396	47.3648
-2.68294e+10	40.5719	40.5727	41.8526	41.8535								1.86825e+10	50.8097	48.1674		1.86825e+10	50.6378	47.5838
-2.68192e+10	40.7807	40.7815	42.0765	42.0773								1.87236e+10	50.186	47.564		1.87236e+10	50.0813	47.0024
-2.68089e+10	40.8308	40.8331	42.106	42.1083								1.87646e+10	50.4179	47.9308		1.87646e+10	50.1815	47.0395
-2.67987e+10	40.8763	40.8767	42.1345	42.1351								1.88056e+10	50.6269	48.3516		1.88056e+10	50.2864	47.4824
-2.67884e+10	40.8908	40.8916	42.1478	42.1488								1.88466e+10	50.3416	48.3466		1.88466e+10	50.0549	47.7496
-2.67782e+10	40.8406	40.8389	42.1217	42.1204								1.88876e+10	49.9369	47.8569		1.88876e+10	49.7128	47.2249
-2.67679e+10	40.7638	40.763	42.0136	42.013								1.89286e+10	49.5205	47.5774		1.89286e+10	49.1622	46.8287
-2.67576e+10	40.8968	40.8951	42.1375	42.1359								1.89696e+10	50.0906	47.9113		1.89696e+10	49.8146	47.2663
-2.67474e+10	40.7363	40.7353	41.9759	41.9748								1.90107e+10	49.8793	47.632		1.90107e+10	49.7062	47.2327
-2.67371e+10	40.8056	40.8047	42.0727	42.0716								1.90517e+10	49.4987	47.4568		1.90517e+10	49.3585	47.1677
-2.67269e+10	40.7024	40.7027	41.985	41.9851								1.90927e+10	49.38	47.835		1.90927e+10	49.152	47.3535
-2.67166e+10	40.7909	40.792	42.0574	42.0583								1.91337e+10	49.3043	47.7904		1.91337e+10	48.9561	47.1659
-2.67064e+10	40.8805	40.8814	42.1442	42.1449								1.91747e+10	49.4965	47.9962		1.91747e+10	49.0448	47.295
-2.66961e+10	40.8465	40.847	42.124	42.1245								1.92157e+10	49.5572	48.0824		1.92157e+10	48.9187	47.1773
-2.66859e+10	40.9494	40.9491	42.2222	42.222								1.92568e+10	49.2572	47.9407		1.92568e+10	48.7595	47.205
-2.66756e+10	40.9853	40.9843	42.2728	42.2721								1.92978e+10	48.9521	47.6372		1.92978e+10	48.5546	46.9992
-2.66654e+10	41.0394	41.0379	42.3301	42.3287								1.93388e+10	48.6644	47.5372		1.93388e+10	48.302	46.8336
-2.66551e+10	41.1685	41.1677	42.4614	42.4606								1.93798e+10	48.3048	47.3682		1.93798e+10	48.0507	46.9041
-2.66449e+10	41.2269	41.2277	42.5174	42.5181								1.94208e+10	48.5754	47.3977		1.94208e+10	48.2271	46.866
-2.66346e+10	41.1674	41.1682	42.4425	42.4433								1.94618e+10	48.2559	47.1962		1.94618e+10	47.8943	46.5621
-2.66243e+10	41.0623	41.063	42.3438	42.3442								1.95028e+10	48.2034	47.3363		1.95028e+10	47.8091	46.6957
-2.66141e+10	41.0085	41.0092	42.2469	42.2473								1.95439e+10	48.1656	47.3046		1.95439e+10	47.7379	46.6405
-2.66038e+10	41.0097	41.0083	42.2362	42.2348								1.95849e+10	48.2498	47.5843		1.95849e+10	47.4774	46.675
-2.65936e+10	40.9484	40.9459	42.202	42.1997								1.96259e+10	47.7281	47.1797		1.96259e+10	47.1959	46.511
-2.65833e+10	41.0399	41.0353	42.2779	42.2735								1.96669e+10	48.0512	47.3989		1.96669e+10	47.465	46.6149
-2.65731e+10	41.0093	41.0045	42.2666	42.262								1.97079e+10	47.4729	47.0439		1.97079e+10	46.896	46.3704
-2.65628e+10	41.0623	41.058	42.344	42.3401								1.97489e+10	47.4555	47.0524		1.97489e+10	46.9475	46.4712
-2.65526e+10	41.1157	41.1135	42.4682	42.466								1.979e+10	47.6505	47.2368		1.979e+10	47.0165	46.5251
-2.65423e+10	40.9852	40.9838	42.331	42.3296								1.9831e+10	47.7245	47.2357		1.9831e+10	46.9832	46.427
-2.65321e+10	41.0243	41.0221	42.3469	42.3449								1.9872e+10	47.7091	47.3952		1.9872e+10	46.9845	46.5952
-2.65218e+10	41.0245	41.0239	42.3355	42.3349								1.9913e+10	47.5475	47.3669		1.9913e+10	46.9126	46.6868
-2.65116e+10	41.0799	41.0799	42.3991	42.399								1.9954e+10	46.8713	46.705		1.9954e+10	46.2022	45.9422
-2.65013e+10	41.1143	41.1139	42.4039	42.4035								1.9995e+10	47.6197	47.4764		1.9995e+10	46.8991	46.7168
-2.6491e+10	41.0075	41.0058	42.2759	42.2743								2.00361e+10	47.4161	47.2714		2.00361e+10	46.6897	46.4883
-2.64808e+10	40.9772	40.9765	42.2499	42.2494								2.00771e+10	47.189	47.051		2.00771e+10	46.4364	46.2515
-2.64705e+10	40.9618	40.9637	42.2588	42.2606								2.01181e+10	47.1824	47.05		2.01181e+10	46.514	46.3931
-2.64603e+10	41.15	41.1508	42.4213	42.4218								2.01591e+10	47.6153	47.545		2.01591e+10	46.9617	46.851
-2.645e+10	41.1623	41.163	42.4568	42.4571								2.02001e+10	47.5831	47.531		2.02001e+10	46.8603	46.7789
-2.64398e+10	41.2135	41.2123	42.4688	42.4676								2.02411e+10	47.4023	47.3604		2.02411e+10	46.7253	46.6518
-2.64295e+10	41.0729	41.0724	42.3359	42.3355								2.02821e+10	47.1924	47.1777		2.02821e+10	46.6403	46.6165
-2.64193e+10	41.2668	41.2647	42.5065	42.5043								2.03232e+10	47.6508	47.588		2.03232e+10	46.7954	46.7015
-2.6409e+10	41.3997	41.3964	42.6531	42.6497								2.03642e+10	47.8002	47.6845		2.03642e+10	47.1536	47.0107
-2.63988e+10	41.3333	41.3293	42.5644	42.5605								2.04052e+10	47.9037	47.8366		2.04052e+10	47.0577	46.9786
-2.63885e+10	41.5523	41.5469	42.8076	42.8026								2.04462e+10	47.5025	47.4532		2.04462e+10	46.5387	46.485
-2.63783e+10	41.4931	41.4903	42.7671	42.7643								2.04872e+10	47.4336	47.3899		2.04872e+10	46.7405	46.7131
-2.6368e+10	41.5504	41.547	42.8787	42.8754								2.05282e+10	47.5879	47.4973		2.05282e+10	47.0492	46.9961
-2.63577e+10	41.4069	41.4046	42.7532	42.7507								2.05693e+10	47.6729	47.6485		2.05693e+10	46.8808	46.908
-2.63475e+10	41.4246	41.4207	42.7599	42.7564								2.06103e+10	47.6102	47.6069		2.06103e+10	46.7314	46.7972
-2.63372e+10	41.5287	41.5253	42.8874	42.8844								2.06513e+10	47.7324	47.7074		2.06513e+10	46.928	46.9817
-2.6327e+10	41.3805	41.3767	42.7333	42.73								2.06923e+10	47.6246	47.6227		2.06923e+10	46.8532	46.9063
-2.63167e+10	41.6094	41.6037	42.9892	42.9841								2.07333e+10	48.0997	48.0933		2.07333e+10	47.3043	47.3604
-2.63065e+10	41.6879	41.6829	43.0067	43.0024								2.07743e+10	48.1579	48.1482		2.07743e+10	47.5782	47.6362
-2.62962e+10	41.4691	41.4642	42.8081	42.804								2.08153e+10	48.1034	48.1265		2.08153e+10	47.4036	47.4927
-2.6286e+10	41.51	41.5066	42.8366	42.8336								2.08564e+10	48.0983	48.1213		2.08564e+10	47.2396	47.3188
-2.62757e+10	41.3018	41.2993	42.6248	42.6225								2.08974e+10	47.978	48.005		2.08974e+10	47.3613	47.4358
-2.62655e+10	41.3334	41.3315	42.6735	42.672								2.09384e+10	48.2139	48.2304		2.09384e+10	47.3683	47.4152
-2.62552e+10	41.1375	41.1368	42.4691	42.469								2.09794e+10	65.9464	65.9465		2.09794e+10	65.9541	65.9544
-2.6245e+10	41.0561	41.0556	42.399	42.3988								2.10204e+10	65.9478	65.9478		2.10204e+10	65.9546	65.9547
-2.62347e+10	41.4214	41.421	42.7325	42.7322								2.10614e+10	48.1951	48.1956		2.10614e+10	47.3441	47.3447
-2.62244e+10	41.5957	41.594	42.8832	42.8818								2.11025e+10	48.1367	48.1371		2.11025e+10	47.4149	47.4155
-2.62142e+10	41.8242	41.8226	43.0927	43.0914								2.11435e+10	48.0736	48.0746		2.11435e+10	47.4578	47.459
-2.62039e+10	41.9355	41.9351	43.216	43.2155								2.11845e+10	48.3132	48.3127		2.11845e+10	47.685	47.6844
-2.61937e+10	41.8791	41.879	43.1664	43.1661								2.12255e+10	48.6634	48.6624		2.12255e+10	48.1809	48.1802
-2.61834e+10	41.6789	41.6782	43.0111	43.0105								2.12665e+10	48.3855	48.3852		2.12665e+10	47.8038	47.8035
-2.61732e+10	41.6862	41.6864	43.0174	43.0175								2.13075e+10	48.3692	48.3693		2.13075e+10	47.7667	47.7668
-2.61629e+10	41.3723	41.3724	42.727	42.7269								2.13486e+10	48.4643	48.4651		2.13486e+10	47.8608	47.8613
-2.61527e+10	41.2727	41.2727	42.6726	42.6724								2.13896e+10	48.1117	48.1115		2.13896e+10	47.4458	47.4457
-2.61424e+10	41.3944	41.394	42.779	42.7782								2.14306e+10	48.028	48.0283		2.14306e+10	47.4061	47.4065
-2.61322e+10	41.4575	41.4562	42.8437	42.8421								2.14716e+10	48.2058	48.2057		2.14716e+10	47.8233	47.8234
-2.61219e+10	41.5137	41.5128	42.826	42.825								2.15126e+10	47.842	47.8412		2.15126e+10	47.4571	47.4564
-2.61117e+10	41.6861	41.6838	42.9921	42.9897								2.15536e+10	47.9156	47.9141		2.15536e+10	47.3708	47.3693
-2.61014e+10	41.787	41.7849	43.1059	43.1038								2.15946e+10	48.135	48.1348		2.15946e+10	47.6012	47.6009
-2.60911e+10	41.7317	41.7302	43.0037	43.0022								2.16357e+10	48.5493	48.5484		2.16357e+10	47.9792	47.9781
-2.60809e+10	41.7268	41.7243	43.0087	43.0065								2.16767e+10	48.4645	48.4648		2.16767e+10	47.6005	47.6007
-2.60706e+10	41.6266	41.6241	42.9343	42.9322								2.17177e+10	48.0222	48.0225		2.17177e+10	47.2605	47.2607
-2.60604e+10	41.8792	41.8766	43.2296	43.2273								2.17587e+10	48.314	48.3135		2.17587e+10	47.5479	47.5474
-2.60501e+10	41.9293	41.9269	43.2718	43.2695								2.17997e+10	48.3118	48.3117		2.17997e+10	47.618	47.618
-2.60399e+10	41.9982	41.9944	43.3159	43.3123								2.18407e+10	48.46	48.4601		2.18407e+10	47.8526	47.8526
-2.60296e+10	41.9481	41.9453	43.2574	43.2548								2.18818e+10	47.8305	47.8313		2.18818e+10	47.3324	47.333
-2.60194e+10	41.8724	41.8705	43.2385	43.2367								2.19228e+10	48.3619	48.361		2.19228e+10	47.5931	47.5924
-2.60091e+10	41.8553	41.855	43.1834	43.1827								2.19638e+10	48.3877	48.3866		2.19638e+10	47.592	47.591
-2.59989e+10	41.8002	41.7992	43.0805	43.0792								2.20048e+10	48.2781	48.2781		2.20048e+10	47.6128	47.6128
-2.59886e+10	41.9872	41.9877	43.3018	43.3021								2.20458e+10	47.9002	47.9004		2.20458e+10	47.2921	47.2921
-2.59784e+10	41.8464	41.8464	43.1303	43.1301								2.20868e+10	48.065	48.0655		2.20868e+10	47.4602	47.4604
-2.59681e+10	41.8591	41.8587	43.1493	43.1485								2.21278e+10	48.077	48.0773		2.21278e+10	47.5727	47.5731
-2.59578e+10	41.919	41.917	43.2112	43.2092								2.21689e+10	47.93	47.9314		2.21689e+10	47.4078	47.4089
-2.59476e+10	41.9261	41.9245	43.2478	43.2463								2.22099e+10	48.4196	48.4194		2.22099e+10	47.8344	47.8339
-2.59373e+10	42.0912	42.0904	43.4088	43.4081								2.22509e+10	48.3716	48.3706		2.22509e+10	47.5355	47.5341
-2.59271e+10	41.9147	41.9138	43.1835	43.1825								2.22919e+10	48.0085	48.0082		2.22919e+10	47.2399	47.2395
-2.59168e+10	41.9429	41.9427	43.2428	43.2423								2.23329e+10	48.5388	48.5392		2.23329e+10	47.7826	47.7828
-2.59066e+10	41.9375	41.937	43.2877	43.2872								2.23739e+10	48.3315	48.3314		2.23739e+10	47.6624	47.6621
-2.58963e+10	42.121	42.1218	43.4121	43.4126								2.2415e+10	48.2154	48.215		2.2415e+10	47.4257	47.4256
-2.58861e+10	42.1641	42.1654	43.4412	43.4422								2.2456e+10	48.126	48.1263		2.2456e+10	47.3871	47.3875
-2.58758e+10	42.0912	42.0913	43.3388	43.3384								2.2497e+10	48.1224	48.1227		2.2497e+10	47.5296	47.5301
-2.58656e+10	41.9711	41.9711	43.3037	43.3037								2.2538e+10	47.9986	47.9995		2.2538e+10	47.4971	47.4982
-2.58553e+10	41.9605	41.9586	43.3092	43.3073								2.2579e+10	47.6491	47.6482		2.2579e+10	47.0713	47.0707
-2.58451e+10	41.9245	41.9238	43.2318	43.2307								2.262e+10	48.2372	48.2382		2.262e+10	47.6161	47.617
-2.58348e+10	41.7014	41.7005	43.0393	43.0372								2.26611e+10	48.0321	48.033		2.26611e+10	47.2882	47.2892
-2.58245e+10	41.9126	41.9128	43.1922	43.191								2.27021e+10	48.0099	48.0105		2.27021e+10	47.3877	47.3885
-2.58143e+10	41.9266	41.9258	43.2357	43.234								2.27431e+10	47.8431	47.8429		2.27431e+10	47.3148	47.3146
-2.5804e+10	41.9337	41.9332	43.2199	43.2181								2.27841e+10	48.1624	48.1629		2.27841e+10	47.5596	47.5595
-2.57938e+10	42.2823	42.2826	43.5685	43.5676								2.28251e+10	47.9098	47.9102		2.28251e+10	47.3564	47.3565
-2.57835e+10	42.2875	42.288	43.5331	43.5329								2.28661e+10	48.0962	48.097		2.28661e+10	47.5908	47.5912
-2.57733e+10	42.5379	42.5377	43.7009	43.7009								2.29071e+10	48.0307	48.0304		2.29071e+10	47.5755	47.5752
-2.5763e+10	42.4241	42.4236	43.5919	43.5917								2.29482e+10	48.0352	48.0347		2.29482e+10	47.5129	47.5123
-2.57528e+10	42.3368	42.3376	43.505	43.5053								2.29892e+10	48.1297	48.1293		2.29892e+10	47.5065	47.5061
-2.57425e+10	42.3172	42.3187	43.5137	43.5145								2.30302e+10	48.3098	48.31		2.30302e+10	47.6348	47.6351
-2.57323e+10	42.3637	42.3656	43.5338	43.5357								2.30712e+10	48.2412	48.2409		2.30712e+10	47.5517	47.5517
-2.5722e+10	42.4823	42.4844	43.6362	43.6388								2.31122e+10	47.9518	47.9516		2.31122e+10	47.3606	47.3606
-2.57118e+10	42.2932	42.2955	43.5695	43.5721								2.31532e+10	48.0531	48.0537		2.31532e+10	47.5828	47.5835
-2.57015e+10	42.3482	42.3519	43.5683	43.5719								2.31943e+10	47.9685	47.9693		2.31943e+10	47.2896	47.2905
-2.56912e+10	42.4105	42.4137	43.7522	43.7556								2.32353e+10	47.9528	47.9531		2.32353e+10	47.2427	47.2427
-2.5681e+10	42.5035	42.5072	43.8847	43.8887								2.32763e+10	47.521	47.522		2.32763e+10	46.9918	46.9928
-2.56707e+10	42.7234	42.7258	44.0798	44.0821								2.33173e+10	47.853	47.8531		2.33173e+10	47.4027	47.4027
-2.56605e+10	42.7354	42.7362	44.0521	44.0525								2.33583e+10	48.3286	48.3291		2.33583e+10	47.7106	47.711
-2.56502e+10	42.6699	42.6714	43.9442	43.9451								2.33993e+10	47.9809	47.9818		2.33993e+10	47.4801	47.4809
-2.564e+10	42.6671	42.6671	43.9851	43.9847								2.34403e+10	48.102	48.102		2.34403e+10	47.5831	47.5829
-2.56297e+10	42.8171	42.8173	43.9581	43.9575								2.34814e+10	47.9356	47.9352		2.34814e+10	47.2877	47.2875
-2.56195e+10	42.641	42.6387	43.7966	43.7939								2.35224e+10	47.8346	47.8333		2.35224e+10	47.2912	47.2902
-2.56092e+10	42.6808	42.6792	43.6794	43.6777								2.35634e+10	48.078	48.0788		2.35634e+10	47.6672	47.668
-2.5599e+10	42.6861	42.6847	43.7061	43.7048								2.36044e+10	48.1021	48.1029		2.36044e+10	47.5318	47.5327
-2.55887e+10	42.6687	42.667	43.723	43.7214								2.36454e+10	47.8602	47.86		2.36454e+10	47.2453	47.2453
-2.55784e+10	42.7275	42.7269	43.8856	43.8852								2.36864e+10	47.9673	47.9654		2.36864e+10	47.3142	47.3124
-2.55682e+10	42.8096	42.8083	43.9693	43.9686								2.37275e+10	47.9919	47.9893		2.37275e+10	47.5112	47.5087
-2.55579e+10	42.8019	42.8006	43.9306	43.9303								2.37685e+10	47.5622	47.5609		2.37685e+10	47.0287	47.0274
-2.55477e+10	42.8911	42.8906	44.0683	44.0686								2.38095e+10	47.6123	47.6118		2.38095e+10	47.1811	47.1805
-2.55374e+10	42.7536	42.7512	44.1129	44.1116								2.38505e+10	48.0959	48.0964		2.38505e+10	47.4836	47.4841
-2.55272e+10	42.6881	42.6864	44.0362	44.0353								2.38915e+10	47.9455	47.9456		2.38915e+10	47.4188	47.4188
-2.55169e+10	42.9055	42.9027	44.0939	44.0913								2.39325e+10	47.5196	47.52		2.39325e+10	46.9404	46.9408
-2.55067e+10	42.8423	42.84	44.0813	44.0794								2.39736e+10	47.3684	47.3697		2.39736e+10	46.9118	46.9132
-2.54964e+10	42.771	42.7706	43.9618	43.9615								2.40146e+10	47.6761	47.6774		2.40146e+10	47.1663	47.1676
-2.54862e+10	42.7812	42.7811	44.019	44.0185								2.40556e+10	47.7169	47.7175		2.40556e+10	47.298	47.2984
-2.54759e+10	42.8234	42.8232	44.0344	44.0341								2.40966e+10	47.7734	47.7728		2.40966e+10	47.3177	47.3171
-2.54657e+10	42.7384	42.738	43.8075	43.8072								2.41376e+10	47.7382	47.7382		2.41376e+10	47.1748	47.1747
-2.54554e+10	42.5919	42.5919	43.715	43.7154								2.41786e+10	47.6912	47.6915		2.41786e+10	47.0928	47.0928
-2.54451e+10	42.654	42.654	43.8996	43.9005								2.42196e+10	47.504	47.503		2.42196e+10	46.9263	46.9251
-2.54349e+10	42.4627	42.4613	43.8186	43.8181								2.42607e+10	47.5647	47.5637		2.42607e+10	47.0651	47.0642
-2.54246e+10	42.4795	42.4784	44.032	44.032								2.43017e+10	47.6627	47.662		2.43017e+10	47.2776	47.2773
-2.54144e+10	42.4065	42.4055	43.9846	43.9844								2.43427e+10	47.8736	47.874		2.43427e+10	47.4178	47.4182
-2.54041e+10	42.5396	42.539	44.2131	44.2138								2.43837e+10	47.4014	47.4018		2.43837e+10	46.9404	46.9405
-2.53939e+10	42.6846	42.6833	44.4775	44.4775								2.44247e+10	47.3064	47.3074		2.44247e+10	46.7456	46.7464
-2.53836e+10	42.8944	42.8931	44.4947	44.4941								2.44657e+10	47.8272	47.8274		2.44657e+10	47.2182	47.2183
-2.53734e+10	43.0088	43.008	44.5281	44.5281								2.45068e+10	47.7691	47.7696		2.45068e+10	47.2237	47.224
-2.53631e+10	43.0275	43.0278	44.5124	44.5131								2.45478e+10	47.7	47.701		2.45478e+10	47.251	47.252
-2.53529e+10	43.1493	43.15	44.4907	44.4918								2.45888e+10	47.399	47.3994		2.45888e+10	46.7768	46.7769
-2.53426e+10	43.1242	43.1242	44.4186	44.419								2.46298e+10	47.3758	47.3767		2.46298e+10	46.8538	46.8546
-2.53324e+10	42.9914	42.9927	44.0853	44.0866								2.46708e+10	47.6817	47.6823		2.46708e+10	47.1896	47.19
-2.53221e+10	42.8431	42.8443	44.1474	44.1483								2.47118e+10	47.7158	47.7144		2.47118e+10	47.2178	47.2165
-2.53118e+10	42.9157	42.9167	44.1861	44.1867								2.47528e+10	47.1789	47.1783		2.47528e+10	46.6983	46.6977
-2.53016e+10	42.8762	42.8769	44.2072	44.2073								2.47939e+10	47.5013	47.5027		2.47939e+10	47.051	47.0521
-2.52913e+10	42.9043	42.9054	44.1986	44.1992								2.48349e+10	47.9433	47.9437		2.48349e+10	47.3461	47.3466
-2.52811e+10	42.9608	42.9611	44.2863	44.2867								2.48759e+10	47.7713	47.7718		2.48759e+10	47.2229	47.2234
-2.52708e+10	43.1021	43.1046	44.4246	44.4268								2.49169e+10	47.4947	47.4939		2.49169e+10	47.0482	47.0474
-2.52606e+10	43.0496	43.0518	44.2471	44.2491								2.49579e+10	47.1663	47.1668		2.49579e+10	46.6856	46.6859
-2.52503e+10	43.0711	43.0721	44.3477	44.3488								2.49989e+10	47.3209	47.3216		2.49989e+10	46.9148	46.9153
-2.52401e+10	43.1025	43.1029	44.3908	44.3919								2.504e+10	47.4474	47.4475		2.504e+10	47.0629	47.0629
-2.52298e+10	43.096	43.0961	44.4538	44.454								2.5081e+10	47.6631	47.6634		2.5081e+10	47.1709	47.1711
-2.52196e+10	43.1116	43.1122	44.4152	44.4156								2.5122e+10	47.2634	47.2646		2.5122e+10	46.9351	46.9356
-2.52093e+10	43.2323	43.2322	44.5599	44.5594								2.5163e+10	46.3989	46.3982		2.5163e+10	46.9022	46.9002
-2.51991e+10	43.3043	43.3033	44.6834	44.6826								2.5204e+10	46.358	46.356		2.5204e+10	47.0984	47.0979
-2.51888e+10	43.3176	43.3176	44.6511	44.6515								2.5245e+10	46.1812	46.1816		2.5245e+10	46.7884	46.7895
-2.51785e+10	43.3666	43.3669	44.6981	44.6986								2.52861e+10	46.1246	46.126		2.52861e+10	46.6274	46.628
-2.51683e+10	43.3775	43.3774	44.7994	44.7997								2.53271e+10	46.1654	46.1662		2.53271e+10	46.0869	46.0874
-2.5158e+10	43.1557	43.1551	44.6244	44.6246								2.53681e+10	46.0897	46.0903		2.53681e+10	45.689	45.689
-2.51478e+10	43.1005	43.0993	44.5737	44.5731								2.54091e+10	46.0914	46.092		2.54091e+10	45.9952	45.9957
-2.51375e+10	42.9819	42.9806	44.4416	44.4402								2.54501e+10	45.8018	45.8043		2.54501e+10	47.0097	47.0106
-2.51273e+10	42.8543	42.8544	44.4262	44.4255								2.54911e+10	45.5713	45.5716		2.54911e+10	47.0225	47.023
-2.5117e+10	42.8117	42.8124	44.2739	44.2742								2.55321e+10	46.0871	46.0882		2.55321e+10	46.999	46.998
-2.51068e+10	42.6854	42.6871	44.1975	44.1984								2.55732e+10	46.1886	46.189		2.55732e+10	47.2567	47.2557
-2.50965e+10	43.0727	43.0738	44.5094	44.5099								2.56142e+10	46.0357	46.0364		2.56142e+10	46.6705	46.6712
-2.50863e+10	43.1749	43.1756	44.4775	44.478								2.56552e+10	46.9323	46.9325		2.56552e+10	46.659	46.6587
-2.5076e+10	43.2701	43.2725	44.5283	44.5302								2.56962e+10	47.3961	47.396		2.56962e+10	47.0235	47.0233
-2.50658e+10	43.4284	43.4298	44.6664	44.6674								2.57372e+10	47.3258	47.3262		2.57372e+10	46.9359	46.9361
-2.50555e+10	43.6773	43.678	44.9319	44.9319								2.57782e+10	47.365	47.3659		2.57782e+10	46.9505	46.9512
-2.50452e+10	43.7852	43.7847	44.9486	44.9472								2.58193e+10	47.3022	47.3032		2.58193e+10	46.9059	46.9068
-2.5035e+10	43.4689	43.4685	44.7158	44.7144								2.58603e+10	47.5777	47.5771		2.58603e+10	47.1281	47.1276
-2.50247e+10	43.2498	43.2496	44.6669	44.6658								2.59013e+10	47.631	47.6307		2.59013e+10	47.13	47.1296
-2.50145e+10	43.2499	43.25	44.618	44.6173								2.59423e+10	47.4915	47.4907		2.59423e+10	47.1631	47.1626
-2.50042e+10	43.2125	43.2125	44.573	44.5723								2.59833e+10	47.3527	47.3552		2.59833e+10	47.0554	47.0575
-2.4994e+10	43.1248	43.1246	44.4087	44.4078								2.60243e+10	47.6979	47.6988		2.60243e+10	47.314	47.3148
-2.49837e+10	43.0126	43.0141	44.3358	44.3369								2.60653e+10	47.1798	47.1802		2.60653e+10	46.7641	46.7642
-2.49735e+10	43.0072	43.0076	44.3141	44.3138								2.61064e+10	47.1953	47.1944		2.61064e+10	46.7745	46.7735
-2.49632e+10	43.1346	43.1349	44.5333	44.533								2.61474e+10	47.222	47.2224		2.61474e+10	46.8577	46.8577
-2.4953e+10	42.973	42.9732	44.4022	44.4018								2.61884e+10	47.0098	47.0113		2.61884e+10	46.6272	46.6288
-2.49427e+10	43.0253	43.0233	44.4098	44.4079								2.62294e+10	47.1599	47.1599		2.62294e+10	46.7062	46.706
-2.49325e+10	43.1935	43.192	44.5299	44.5284								2.62704e+10	47.377	47.3752		2.62704e+10	46.8902	46.8886
-2.49222e+10	43.0621	43.0606	44.3208	44.3195								2.63114e+10	47.2453	47.2437		2.63114e+10	46.7657	46.7644
-2.49119e+10	43.145	43.145	44.2445	44.2444								2.63525e+10	47.4126	47.4125		2.63525e+10	47.0051	47.0051
-2.49017e+10	43.1604	43.1608	44.2339	44.2345								2.63935e+10	47.0509	47.0521		2.63935e+10	46.6311	46.6323
-2.48914e+10	43.1922	43.1921	44.3156	44.3151								2.64345e+10	47.081	47.0802		2.64345e+10	46.6232	46.6223
-2.48812e+10	43.0597	43.0602	44.2416	44.2414								2.64755e+10	46.9117	46.9109		2.64755e+10	46.467	46.466
-2.48709e+10	43.0318	43.0331	44.2595	44.2598								2.65165e+10	47.3137	47.3139		2.65165e+10	46.914	46.9141
-2.48607e+10	42.9017	42.9022	44.1525	44.1524								2.65575e+10	47.2464	47.2472		2.65575e+10	46.7753	46.7762
-2.48504e+10	42.9399	42.9387	44.3025	44.3011								2.65986e+10	47.1545	47.155		2.65986e+10	46.704	46.7044
-2.48402e+10	42.876	42.8742	44.2203	44.2181								2.66396e+10	47.1985	47.2		2.66396e+10	46.7376	46.7388
-2.48299e+10	42.9841	42.9818	44.2643	44.2619								2.66806e+10	47.2634	47.2645		2.66806e+10	46.8117	46.8127
-2.48197e+10	43.196	43.1943	44.4695	44.4675								2.67216e+10	46.865	46.8654		2.67216e+10	46.4119	46.4124
-2.48094e+10	43.2563	43.2534	44.5302	44.5272								2.67626e+10	46.5535	46.5542		2.67626e+10	46.1413	46.1423
-2.47992e+10	43.2601	43.2571	44.4585	44.4552								2.68036e+10	46.5487	46.5497		2.68036e+10	46.1482	46.1493
-2.47889e+10	43.4031	43.4023	44.4975	44.4964								2.68446e+10	46.1688	46.1687		2.68446e+10	45.765	45.7652
-2.47786e+10	43.3367	43.3349	44.4941	44.4926								2.68857e+10	46.6977	46.6985		2.68857e+10	46.2967	46.2976
-2.47684e+10	43.4044	43.4035	44.5156	44.5148								2.69267e+10	46.5113	46.5117		2.69267e+10	46.0303	46.0307
-2.47581e+10	43.329	43.3274	44.468	44.4665								2.69677e+10	46.3954	46.3958		2.69677e+10	45.9241	45.9245
-2.47479e+10	43.2946	43.2946	44.3524	44.3522								2.70087e+10	46.4759	46.4745		2.70087e+10	46.037	46.0356
-2.47376e+10	43.4464	43.4478	44.5749	44.5759								2.70497e+10	46.6027	46.6034		2.70497e+10	46.1683	46.1689
-2.47274e+10	43.5393	43.5394	44.7289	44.7286								2.70907e+10	46.5318	46.5316		2.70907e+10	46.1393	46.139
-2.47171e+10	43.5143	43.5145	44.8246	44.8239								2.71318e+10	46.967	46.9665		2.71318e+10	46.6681	46.6679
-2.47069e+10	43.5786	43.5791	44.9009	44.9008								2.71728e+10	46.5143	46.5151		2.71728e+10	46.2433	46.244
-2.46966e+10	43.5714	43.571	44.8693	44.8686								2.72138e+10	46.4955	46.4963		2.72138e+10	46.2362	46.2368
-2.46864e+10	43.515	43.5139	44.8626	44.8613								2.72548e+10	46.6093	46.6106		2.72548e+10	46.2382	46.2393
-2.46761e+10	43.3429	43.3412	44.6124	44.611								2.72958e+10	46.3615	46.3615		2.72958e+10	45.9963	45.9963
-2.46659e+10	43.4292	43.4283	44.7101	44.7095								2.73368e+10	46.8167	46.8186		2.73368e+10	46.4148	46.4164
-2.46556e+10	43.5879	43.5878	44.8157	44.8159								2.73778e+10	46.9253	46.9251		2.73778e+10	46.5939	46.5939
-2.46453e+10	43.6094	43.6101	44.7786	44.7796								2.74189e+10	46.7046	46.7037		2.74189e+10	46.2906	46.2897
-2.46351e+10	43.6796	43.6799	44.6857	44.6867								2.74599e+10	46.4084	46.4074		2.74599e+10	45.9673	45.9663
-2.46248e+10	43.6604	43.6603	44.6593	44.6599								2.75009e+10	46.476	46.4762		2.75009e+10	46.057	46.0573
-2.46146e+10	43.7296	43.7291	44.7878	44.788								2.75419e+10	46.6077	46.6075		2.75419e+10	46.2397	46.2395
-2.46043e+10	43.6765	43.6757	44.6257	44.6253								2.75829e+10	46.4058	46.4043		2.75829e+10	46.0363	46.035
-2.45941e+10	43.4811	43.4808	44.4387	44.439								2.76239e+10	46.0295	46.0286		2.76239e+10	45.7137	45.7128
-2.45838e+10	43.4627	43.4624	44.5035	44.5036								2.7665e+10	45.9835	45.9835		2.7665e+10	45.6674	45.6674
-2.45736e+10	43.127	43.1268	44.4169	44.4169								2.7706e+10	46.4893	46.4886		2.7706e+10	46.1077	46.1071
-2.45633e+10	43.2097	43.2103	44.4618	44.4623								2.7747e+10	46.1685	46.1695		2.7747e+10	45.7364	45.737
-2.45531e+10	43.3515	43.3529	44.4672	44.4681								2.7788e+10	46.0268	46.0265		2.7788e+10	45.6465	45.6461
-2.45428e+10	43.5235	43.5262	44.703	44.7048								2.7829e+10	45.8898	45.8899		2.7829e+10	45.5409	45.5408
-2.45326e+10	43.7315	43.7332	44.8381	44.8392								2.787e+10	46.2988	46.299		2.787e+10	45.9753	45.9751
-2.45223e+10	43.7008	43.701	44.754	44.754								2.79111e+10	46.1419	46.1412		2.79111e+10	45.8528	45.8521
-2.4512e+10	43.9839	43.9841	44.8916	44.8914								2.79521e+10	46.29	46.2894		2.79521e+10	46.0065	46.0059
-2.45018e+10	44.2178	44.2176	45.2148	45.2145								2.79931e+10	45.8031	45.8019		2.79931e+10	45.4795	45.4785
-2.44915e+10	44.2827	44.282	45.3598	45.3588								2.80341e+10	45.8992	45.8996		2.80341e+10	45.5477	45.5481
-2.44813e+10	43.9971	43.9949	45.2344	45.2323								2.80751e+10	46.0904	46.0911		2.80751e+10	45.7478	45.7485
-2.4471e+10	43.9402	43.9383	45.2181	45.2167								2.81161e+10	46.0651	46.0652		2.81161e+10	45.7167	45.7169
-2.44608e+10	44.0813	44.0798	45.3753	45.3742								2.81571e+10	45.8979	45.8977		2.81571e+10	45.5674	45.5672
-2.44505e+10	43.9074	43.9056	45.2691	45.2676								2.81982e+10	46.3191	46.3183		2.81982e+10	45.9847	45.984
-2.44403e+10	44.0308	44.0297	45.3456	45.3447								2.82392e+10	46.0273	46.0275		2.82392e+10	45.7437	45.744
-2.443e+10	44.015	44.0145	45.2724	45.2718								2.82802e+10	46.2763	46.276		2.82802e+10	46.0014	46.0014
-2.44198e+10	44.2265	44.2272	45.3374	45.338								2.83212e+10	46.0651	46.0652		2.83212e+10	45.7045	45.7048
-2.44095e+10	44.3722	44.3729	45.5531	45.5535								2.83622e+10	45.9739	45.9741		2.83622e+10	45.6148	45.6148
-2.43993e+10	44.4217	44.423	45.5342	45.535								2.84032e+10	45.8894	45.8896		2.84032e+10	45.6042	45.6043
-2.4389e+10	44.3149	44.3164	45.4452	45.4458								2.84443e+10	45.6881	45.6875		2.84443e+10	45.3795	45.3789
-2.43787e+10	44.1868	44.188	45.2779	45.278								2.84853e+10	45.8638	45.8626		2.84853e+10	45.4753	45.4742
-2.43685e+10	44.0387	44.0379	45.1591	45.158								2.85263e+10	45.9614	45.9605		2.85263e+10	45.6041	45.6035
-2.43582e+10	44.1513	44.1507	45.242	45.2408								2.85673e+10	45.7634	45.7649		2.85673e+10	45.4036	45.4048
-2.4348e+10	44.1807	44.1802	45.2689	45.2677								2.86083e+10	45.8186	45.8203		2.86083e+10	45.5321	45.5338
-2.43377e+10	43.918	43.9172	44.9611	44.9601								2.86493e+10	46.0684	46.068		2.86493e+10	45.6875	45.6869
-2.43275e+10	44.3319	44.3315	45.3433	45.3431								2.86903e+10	45.865	45.8655		2.86903e+10	45.5237	45.5242
-2.43172e+10	44.4127	44.412	45.4155	45.4152								2.87314e+10	45.3851	45.386		2.87314e+10	44.978	44.9789
-2.4307e+10	44.3467	44.3469	45.3414	45.3415								2.87724e+10	45.4707	45.4729		2.87724e+10	45.1343	45.1363
-2.42967e+10	44.2489	44.2494	45.329	45.3295								2.88134e+10	45.8186	45.8207		2.88134e+10	45.3393	45.341
-2.42865e+10	44.0743	44.0742	45.2465	45.2467								2.88544e+10	45.8402	45.8403		2.88544e+10	45.4583	45.4582
-2.42762e+10	44.1489	44.1485	45.3478	45.3472								2.88954e+10	45.6124	45.6116		2.88954e+10	45.2705	45.2697
-2.42659e+10	43.6713	43.6715	45.0305	45.0296								2.89364e+10	45.5611	45.5623		2.89364e+10	45.2077	45.2087
-2.42557e+10	43.6129	43.6136	44.9472	44.9469								2.89775e+10	45.5724	45.5737		2.89775e+10	45.2292	45.2304
-2.42454e+10	43.5806	43.5816	44.9316	44.9321								2.90185e+10	45.5628	45.5634		2.90185e+10	45.1971	45.1976
-2.42352e+10	43.8146	43.8152	44.9962	44.9964								2.90595e+10	45.3451	45.3435		2.90595e+10	45.0322	45.0308
-2.42249e+10	43.9396	43.9413	45.0672	45.0677								2.91005e+10	45.5714	45.5698		2.91005e+10	45.2597	45.2581
-2.42147e+10	43.9199	43.9207	44.998	44.9983								2.91415e+10	45.8198	45.8194		2.91415e+10	45.5206	45.5203
-2.42044e+10	44.1632	44.1636	45.1198	45.1196								2.91825e+10	45.2358	45.237		2.91825e+10	44.8619	44.8631
-2.41942e+10	44.1434	44.144	45.2141	45.2142								2.92236e+10	45.1634	45.163		2.92236e+10	44.7753	44.775
-2.41839e+10	44.1279	44.128	45.2849	45.2844								2.92646e+10	45.3678	45.3685		2.92646e+10	45.0123	45.0128
-2.41737e+10	44.0583	44.0587	45.4295	45.4294								2.93056e+10	45.2011	45.2003		2.93056e+10	44.8665	44.8658
-2.41634e+10	43.9851	43.9855	45.2851	45.2854								2.93466e+10	45.1876	45.1858		2.93466e+10	44.8594	44.858
-2.41532e+10	43.9453	43.9454	45.2548	45.2551								2.93876e+10	44.9357	44.9365		2.93876e+10	44.6748	44.6755
-2.41429e+10	43.9865	43.9859	45.3354	45.3355								2.94286e+10	45.357	45.3582		2.94286e+10	45.0925	45.0935
-2.41326e+10	43.9295	43.9279	45.2536	45.2525								2.94696e+10	45.3876	45.3876		2.94696e+10	45.1143	45.1144
-2.41224e+10	44.1033	44.1016	45.2384	45.2369								2.95107e+10	45.1821	45.1823		2.95107e+10	44.9434	44.9438
-2.41121e+10	44.0224	44.0206	45.0396	45.0381								2.95517e+10	44.8837	44.8846		2.95517e+10	44.5967	44.5974
-2.41019e+10	43.955	43.9531	45.0928	45.0917								2.95927e+10	44.7944	44.7953		2.95927e+10	44.4822	44.4828
-2.40916e+10	43.9933	43.9904	45.2189	45.2169								2.96337e+10	45.0428	45.0417		2.96337e+10	44.8147	44.8138
-2.40814e+10	44.2169	44.2149	45.5553	45.5539								2.96747e+10	44.9683	44.9661		2.96747e+10	44.6918	44.6901
-2.40711e+10	44.3116	44.3103	45.5557	45.5548								2.97157e+10	44.8607	44.8612		2.97157e+10	44.5087	44.5093
-2.40609e+10	44.2994	44.2981	45.6032	45.6026								2.97568e+10	45.0824	45.0831		2.97568e+10	44.7165	44.717
-2.40506e+10	44.3055	44.305	45.6174	45.6172								2.97978e+10	44.9458	44.9444		2.97978e+10	44.6388	44.6378
-2.40404e+10	44.5305	44.529	45.7253	45.7233								2.98388e+10	45.1831	45.1831		2.98388e+10	44.8305	44.8307
-2.40301e+10	44.4814	44.4801	45.6754	45.6738								2.98798e+10	45.2963	45.2959		2.98798e+10	45.0003	45.0002
-2.40199e+10	44.328	44.3261	45.4804	45.4789								2.99208e+10	44.8923	44.8934		2.99208e+10	44.5837	44.5847
-2.40096e+10	44.338	44.3367	45.4822	45.4812								2.99618e+10	44.5339	44.5334		2.99618e+10	44.299	44.2986
-2.39993e+10	44.4082	44.4055	45.6273	45.6254								3.00028e+10	44.7054	44.7056		3.00028e+10	44.3977	44.3979
-2.39891e+10	44.3698	44.3671	45.5857	45.5843								3.00439e+10	44.2137	44.2145		3.00439e+10	43.8778	43.8785
-2.39788e+10	44.435	44.4323	45.7358	45.7345								3.00849e+10	44.7443	44.7451		3.00849e+10	44.4118	44.4125
-2.39686e+10	44.5319	44.5316	45.8175	45.8174								3.01259e+10	44.7749	44.775		3.01259e+10	44.4357	44.4359
-2.39583e+10	44.4273	44.4268	45.6738	45.6734								3.01669e+10	44.6194	44.6193		3.01669e+10	44.2996	44.2996
-2.39481e+10	44.366	44.3659	45.5368	45.5371								3.02079e+10	44.6788	44.68		3.02079e+10	44.4398	44.4409
-2.39378e+10	44.4847	44.4861	45.6493	45.6507								3.02489e+10	44.368	44.3694		3.02489e+10	44.0918	44.0933
-2.39276e+10	44.5521	44.5537	45.6463	45.6481								3.029e+10	44.1092	44.1085		3.029e+10	43.7494	43.7488
-2.39173e+10	44.4829	44.4846	45.6379	45.6397								3.0331e+10	44.3858	44.3863		3.0331e+10	44.0493	44.0499
-2.39071e+10	44.2635	44.2636	45.3435	45.3445								3.0372e+10	44.2872	44.2879		3.0372e+10	43.9707	43.9713
-2.38968e+10	44.3505	44.3509	45.4505	45.4514								3.0413e+10	44.2109	44.2097		3.0413e+10	43.9776	43.9764
-2.38866e+10	44.5377	44.5381	45.7389	45.7396								3.0454e+10	44.0056	44.0045		3.0454e+10	43.6954	43.6943
-2.38763e+10	44.2943	44.2951	45.4965	45.4973								3.0495e+10	44.0934	44.0924		3.0495e+10	43.7916	43.7906
-2.3866e+10	44.2946	44.2957	45.6776	45.6787								3.05361e+10	43.878	43.8798		3.05361e+10	43.5481	43.5499
-2.38558e+10	44.4309	44.4315	45.6162	45.6167								3.05771e+10	44.021	44.0219		3.05771e+10	43.695	43.6961
-2.38455e+10	44.6559	44.6565	45.8416	45.8423								3.06181e+10	43.94	43.9412		3.06181e+10	43.6626	43.6636
-2.38353e+10	44.6886	44.689	45.8553	45.8565								3.06591e+10	43.8354	43.837		3.06591e+10	43.5511	43.5524
-2.3825e+10	44.692	44.6935	45.766	45.7684								3.07001e+10	44.2257	44.2254		3.07001e+10	43.8988	43.8987
-2.38148e+10	44.6452	44.6462	45.6887	45.6903								3.07411e+10	44.272	44.2718		3.07411e+10	44.002	44.002
-2.38045e+10	44.624	44.624	45.5764	45.5775								3.07821e+10	43.9724	43.9718		3.07821e+10	43.701	43.7007
-2.37943e+10	44.722	44.723	45.785	45.7869								3.08232e+10	43.6269	43.6275		3.08232e+10	43.3236	43.3241
-2.3784e+10	44.4923	44.4925	45.6394	45.6405								3.08642e+10	43.9494	43.9481		3.08642e+10	43.6342	43.6329
-2.37738e+10	44.6691	44.6692	45.7811	45.7818								3.09052e+10	43.9817	43.9816		3.09052e+10	43.7082	43.7081
-2.37635e+10	44.6975	44.6959	45.8599	45.859								3.09462e+10	43.8763	43.876		3.09462e+10	43.5745	43.5742
-2.37533e+10	44.7593	44.758	45.8864	45.8859								3.09872e+10	43.7342	43.7347		3.09872e+10	43.4539	43.4543
-2.3743e+10	44.7602	44.7589	45.9804	45.9796								3.10282e+10	43.9375	43.9374		3.10282e+10	43.6368	43.6368
-2.37327e+10	44.6876	44.6863	45.8485	45.8477								3.10693e+10	44.0918	44.0918		3.10693e+10	43.7808	43.7809
-2.37225e+10	44.6805	44.6793	45.7661	45.7651								3.11103e+10	43.7774	43.779		3.11103e+10	43.52	43.5213
-2.37122e+10	44.6056	44.6059	45.8094	45.8097								3.11513e+10	43.2473	43.2485		3.11513e+10	42.9856	42.9867
-2.3702e+10	44.5152	44.5148	45.8396	45.8395								3.11923e+10	43.6083	43.6069		3.11923e+10	43.306	43.3049
-2.36917e+10	44.3151	44.3149	45.5615	45.5612								3.12333e+10	43.7769	43.7754		3.12333e+10	43.5087	43.5072
-2.36815e+10	44.3244	44.3258	45.6611	45.6625								3.12743e+10	43.4927	43.4931		3.12743e+10	43.1674	43.1677
-2.36712e+10	44.1909	44.1914	45.4843	45.4851								3.13153e+10	43.2547	43.2543		3.13153e+10	42.9993	42.999
-2.3661e+10	44.4037	44.4041	45.9049	45.9052								3.13564e+10	43.2344	43.2354		3.13564e+10	42.9479	42.9486
-2.36507e+10	44.2682	44.2698	45.6737	45.6749								3.13974e+10	43.1785	43.1776		3.13974e+10	42.9051	42.9043
-2.36405e+10	44.3313	44.333	45.7638	45.7651								3.14384e+10	43.4187	43.4188		3.14384e+10	43.1409	43.1408
-2.36302e+10	44.6857	44.6887	46.0729	46.0758								3.14794e+10	43.2841	43.2844		3.14794e+10	43.0319	43.0322
-2.362e+10	44.8274	44.8287	46.226	46.2273								3.15204e+10	43.0535	43.0557		3.15204e+10	42.8089	42.8109
-2.36097e+10	44.8118	44.8123	46.1635	46.1641								3.15614e+10	43.1016	43.1009		3.15614e+10	42.8818	42.8813
-2.35994e+10	44.9091	44.9095	46.1363	46.1368								3.16025e+10	42.9605	42.9618		3.16025e+10	42.7095	42.7105
-2.35892e+10	44.8331	44.8314	46.0082	46.0065								3.16435e+10	42.8615	42.8618		3.16435e+10	42.4896	42.4901
-2.35789e+10	44.8571	44.8557	46.0779	46.0764								3.16845e+10	42.9441	42.9459		3.16845e+10	42.6137	42.6153
-2.35687e+10	44.4626	44.4596	45.6211	45.6185								3.17255e+10	42.8879	42.8886		3.17255e+10	42.5521	42.5528
-2.35584e+10	44.394	44.3913	45.5465	45.5442								3.17665e+10	43.2249	43.2266		3.17665e+10	42.9001	42.9016
-2.35482e+10	44.2699	44.2673	45.6326	45.6302								3.18075e+10	42.9072	42.9081		3.18075e+10	42.6359	42.6366
-2.35379e+10	44.1868	44.1849	45.5121	45.5106								3.18486e+10	42.5694	42.568		3.18486e+10	42.3145	42.3132
-2.35277e+10	44.3283	44.3256	45.6686	45.6665								3.18896e+10	42.8618	42.8621		3.18896e+10	42.6474	42.6477
-2.35174e+10	44.3259	44.3239	45.6059	45.6041								3.19306e+10	42.8768	42.8762		3.19306e+10	42.6351	42.6347
-2.35072e+10	44.4612	44.46	45.7858	45.7843								3.19716e+10	42.8114	42.8114		3.19716e+10	42.6024	42.6023
-2.34969e+10	44.4599	44.4597	45.7988	45.7986								3.20126e+10	42.5882	42.5888		3.20126e+10	42.2981	42.2986
-2.34867e+10	44.7697	44.7699	45.9573	45.9579								3.20536e+10	42.4662	42.4667		3.20536e+10	42.1071	42.1075
-2.34764e+10	44.8426	44.8431	45.9868	45.9873								3.20946e+10	42.8366	42.8365		3.20946e+10	42.4852	42.485
-2.34661e+10	44.7901	44.7912	45.9683	45.9694								3.21357e+10	42.9484	42.9474		3.21357e+10	42.6316	42.6306
-2.34559e+10	44.7888	44.7901	45.8868	45.8883								3.21767e+10	42.4076	42.4093		3.21767e+10	42.1426	42.1442
-2.34456e+10	44.9604	44.9616	46.071	46.0718								3.22177e+10	42.4697	42.4715		3.22177e+10	42.2454	42.247
-2.34354e+10	44.8868	44.8874	45.9226	45.9222								3.22587e+10	42.5821	42.5836		3.22587e+10	42.3011	42.3024
-2.34251e+10	44.8168	44.8175	45.79	45.7893								3.22997e+10	42.3135	42.3134		3.22997e+10	42.0335	42.0333
-2.34149e+10	44.8528	44.8531	45.9556	45.955								3.23407e+10	42.0683	42.067		3.23407e+10	41.8066	41.8056
-2.34046e+10	44.9033	44.9042	46.0486	46.0486								3.23818e+10	42.1835	42.1822		3.23818e+10	41.9845	41.9834
-2.33944e+10	44.7906	44.7899	45.9493	45.948								3.24228e+10	41.9433	41.9408		3.24228e+10	41.7363	41.7342
-2.33841e+10	44.7472	44.7456	45.9775	45.9759								3.24638e+10	41.7195	41.7178		3.24638e+10	41.4521	41.4509
-2.33739e+10	44.7757	44.7741	45.9863	45.9853								3.25048e+10	42.1302	42.131		3.25048e+10	41.86	41.861
-2.33636e+10	45.0177	45.0159	46.1235	46.122								3.25458e+10	42.1991	42.1985		3.25458e+10	41.8745	41.8741
-2.33534e+10	45.0431	45.0417	46.1172	46.1154								3.25868e+10	41.926	41.9253		3.25868e+10	41.6189	41.6185
-2.33431e+10	45.0596	45.0584	46.0635	46.0619								3.26278e+10	41.6864	41.6853		3.26278e+10	41.4199	41.419
-2.33328e+10	45.3325	45.3328	46.045	46.0447								3.26689e+10	41.6197	41.618		3.26689e+10	41.3206	41.319
-2.33226e+10	45.3648	45.3658	46.0365	46.037								3.27099e+10	41.2421	41.2422		3.27099e+10	40.9615	40.9617
-2.33123e+10	45.4661	45.4668	46.066	46.0663								3.27509e+10	41.3438	41.3443		3.27509e+10	41.0613	41.062
-2.33021e+10	45.3804	45.3811	45.9627	45.9636								3.27919e+10	41.5938	41.5926		3.27919e+10	41.403	41.4021
-2.32918e+10	45.1871	45.1884	45.8053	45.807								3.28329e+10	41.6639	41.6633		3.28329e+10	41.4082	41.4077
-2.32816e+10	45.133	45.1352	45.8226	45.825								3.28739e+10	41.7134	41.7137		3.28739e+10	41.5044	41.5047
-2.32713e+10	44.9886	44.9903	45.8291	45.8305								3.2915e+10	41.5703	41.5707		3.2915e+10	41.3877	41.388
-2.32611e+10	44.8732	44.8747	45.9154	45.9159								3.2956e+10	41.2966	41.2959		3.2956e+10	41.0498	41.0494
-2.32508e+10	44.9276	44.9278	46.0358	46.0354								3.2997e+10	41.1997	41.1997		3.2997e+10	40.9429	40.9432
-2.32406e+10	44.8888	44.8894	46.0604	46.0609								3.3038e+10	41.1475	41.1467		3.3038e+10	40.914	40.9133
-2.32303e+10	44.9945	44.9943	46.1374	46.1375								3.3079e+10	41.5458	41.5472		3.3079e+10	41.3461	41.3476
-2.32201e+10	45.1882	45.187	46.2386	46.238								3.312e+10	41.6001	41.6017		3.312e+10	41.3922	41.3938
-2.32098e+10	45.2135	45.212	46.1881	46.1871								3.31611e+10	41.5366	41.5385		3.31611e+10	41.3016	41.3036
-2.31995e+10	45.4066	45.4052	46.4214	46.4208								3.32021e+10	41.3491	41.3504		3.32021e+10	41.0609	41.062
-2.31893e+10	45.2076	45.207	46.1185	46.1182								3.32431e+10	41.3555	41.3569		3.32431e+10	41.0503	41.0515
-2.3179e+10	45.1178	45.1173	45.9403	45.9394								3.32841e+10	41.0341	41.0346		3.32841e+10	40.7906	40.7911
-2.31688e+10	45.1899	45.1898	46.0571	46.0563								3.33251e+10	41.0185	41.0199		3.33251e+10	40.7674	40.7686
-2.31585e+10	45.1122	45.1128	46.1181	46.1179								3.33661e+10	41.0943	41.0948		3.33661e+10	40.8104	40.8111
-2.31483e+10	45.1681	45.1684	46.3196	46.3195								3.34071e+10	40.9816	40.9803		3.34071e+10	40.7208	40.7196
-2.3138e+10	45.1495	45.1502	46.3362	46.336								3.34482e+10	40.9429	40.9432		3.34482e+10	40.705	40.7052
-2.31278e+10	45.1584	45.1587	46.5604	46.5604								3.34892e+10	40.7585	40.7588		3.34892e+10	40.5055	40.5058
-2.31175e+10	45.1462	45.1459	46.7303	46.7299								3.35302e+10	40.6874	40.6863		3.35302e+10	40.435	40.4341
-2.31073e+10	45.1608	45.16	46.7586	46.7576								3.35712e+10	40.8914	40.8902		3.35712e+10	40.6076	40.6067
-2.3097e+10	45.2764	45.2754	46.6871	46.6857								3.36122e+10	40.7254	40.725		3.36122e+10	40.4011	40.4007
-2.30868e+10	45.2311	45.2315	46.5923	46.5918								3.36532e+10	40.4515	40.4529		3.36532e+10	40.1833	40.1843
-2.30765e+10	45.3112	45.311	46.7379	46.7374								3.36943e+10	40.2884	40.289		3.36943e+10	40.0752	40.0758
-2.30662e+10	45.5348	45.5349	46.7211	46.721								3.37353e+10	40.4629	40.4622		3.37353e+10	40.1895	40.1887
-2.3056e+10	45.4609	45.4618	46.5011	46.5012								3.37763e+10	39.9817	39.9825		3.37763e+10	39.7592	39.7598
-2.30457e+10	45.4306	45.4322	46.5396	46.5409								3.38173e+10	40.1658	40.1637		3.38173e+10	39.9502	39.9483
-2.30355e+10	45.3919	45.3925	46.5237	46.5243								3.38583e+10	40.5479	40.5482		3.38583e+10	40.3569	40.3572
-2.30252e+10	45.3951	45.394	46.5148	46.5147								3.38993e+10	40.2141	40.2139		3.38993e+10	40.0168	40.0165
-2.3015e+10	45.4181	45.4181	46.4171	46.4173								3.39403e+10	40.0778	40.078		3.39403e+10	39.8224	39.8225
-2.30047e+10	45.2056	45.2055	46.3354	46.3357								3.39814e+10	40.273	40.271		3.39814e+10	40.0068	40.0051
-2.29945e+10	45.0798	45.0794	46.3037	46.3037								3.40224e+10	40.0252	40.0241		3.40224e+10	39.7649	39.7638
-2.29842e+10	45.3741	45.3742	46.452	46.4522								3.40634e+10	40.1001	40.0988		3.40634e+10	39.8258	39.8249
-2.2974e+10	45.216	45.2169	46.2781	46.2791								3.41044e+10	40.0446	40.045		3.41044e+10	39.8439	39.8442
-2.29637e+10	45.1301	45.1313	46.1537	46.1548								3.41454e+10	39.6146	39.6119		3.41454e+10	39.3797	39.3772
-2.29534e+10	45.0761	45.0754	46.3095	46.3092								3.41864e+10	39.7149	39.7126		3.41864e+10	39.4667	39.4647
-2.29432e+10	44.9441	44.943	46.2191	46.2183								3.42275e+10	39.5485	39.5456		3.42275e+10	39.3271	39.3248
-2.29329e+10	45.1648	45.1633	46.3344	46.333								3.42685e+10	39.2694	39.2693		3.42685e+10	38.9926	38.9926
-2.29227e+10	45.104	45.1036	46.3001	46.2995								3.43095e+10	39.6628	39.6634		3.43095e+10	39.4055	39.4061
-2.29124e+10	45.1435	45.1437	46.3543	46.3542								3.43505e+10	39.6604	39.6607		3.43505e+10	39.4392	39.4391
-2.29022e+10	45.1762	45.1757	46.5018	46.5012								3.43915e+10	39.4278	39.4289		3.43915e+10	39.1602	39.1613
-2.28919e+10	45.2988	45.2995	46.5775	46.5783								3.44325e+10	39.183	39.1845		3.44325e+10	38.9182	38.9197
-2.28817e+10	45.3717	45.3729	46.4941	46.4954								3.44736e+10	39.565	39.5676		3.44736e+10	39.326	39.3283
-2.28714e+10	45.3534	45.3554	46.3711	46.373								3.45146e+10	39.3455	39.3465		3.45146e+10	39.1373	39.138
-2.28612e+10	45.0751	45.0755	46.1995	46.2002								3.45556e+10	39.2309	39.231		3.45556e+10	39.0463	39.0462
-2.28509e+10	45.0183	45.0185	46.077	46.0772								3.45966e+10	39.4136	39.4107		3.45966e+10	39.1769	39.1741
-2.28407e+10	45.2253	45.2252	46.1627	46.1628								3.46376e+10	39.3826	39.3812		3.46376e+10	39.1568	39.1557
-2.28304e+10	45.2127	45.2135	46.1478	46.1483								3.46786e+10	39.0073	39.0068		3.46786e+10	38.8251	38.8247
-2.28201e+10	45.1189	45.1188	46.0603	46.0596								3.47196e+10	39.1641	39.1642		3.47196e+10	38.946	38.9461
-2.28099e+10	44.9594	44.9602	46.1441	46.1444								3.47607e+10	38.8051	38.8036		3.47607e+10	38.6034	38.6024
-2.27996e+10	45.1919	45.1924	46.2638	46.2641								3.48017e+10	39.1126	39.1124		3.48017e+10	38.9137	38.9134
-2.27894e+10	45.1825	45.1831	46.2199	46.2212								3.48427e+10	38.8315	38.8318		3.48427e+10	38.6087	38.609
-2.27791e+10	45.0756	45.0752	46.1483	46.1484								3.48837e+10	38.7515	38.752		3.48837e+10	38.5433	38.5438
-2.27689e+10	45.1409	45.1401	46.2694	46.2689								3.49247e+10	38.8605	38.8598		3.49247e+10	38.64	38.6396
-2.27586e+10	45.228	45.2271	46.3743	46.3741								3.49657e+10	38.4482	38.4488		3.49657e+10	38.2112	38.2118
-2.27484e+10	45.454	45.4526	46.4019	46.4011								3.50068e+10	38.5191	38.5213		3.50068e+10	38.3087	38.3104
-2.27381e+10	45.2836	45.2828	46.3251	46.3246								3.50478e+10	38.8247	38.825		3.50478e+10	38.5971	38.5971
-2.27279e+10	45.4072	45.4068	46.4789	46.478								3.50888e+10	38.3873	38.3869		3.50888e+10	38.1454	38.1449
-2.27176e+10	45.415	45.4151	46.4577	46.4573								3.51298e+10	38.1679	38.1666		3.51298e+10	38.0475	38.0463
-2.27074e+10	45.1916	45.1924	46.2806	46.2817								3.51708e+10	38.0267	38.0282		3.51708e+10	37.8528	37.8542
-2.26971e+10	45.1919	45.1928	46.2359	46.2371								3.52118e+10	37.9685	37.9692		3.52118e+10	37.7531	37.7537
-2.26868e+10	45.1706	45.1709	46.2801	46.2808								3.52528e+10	37.9292	37.9285		3.52528e+10	37.7133	37.7127
-2.26766e+10	45.067	45.0675	46.1811	46.1824								3.52939e+10	38.152	38.1528		3.52939e+10	37.9591	37.9598
-2.26663e+10	45.0407	45.0409	46.226	46.2273								3.53349e+10	37.7674	37.7668		3.53349e+10	37.5187	37.5181
-2.26561e+10	45.2514	45.2516	46.4404	46.4414								3.53759e+10	37.5633	37.5648		3.53759e+10	37.3665	37.3678
-2.26458e+10	45.3406	45.3402	46.4979	46.498								3.54169e+10	37.9736	37.9754		3.54169e+10	37.7829	37.7844
-2.26356e+10	45.3528	45.3521	46.6664	46.6661								3.54579e+10	37.912	37.9134		3.54579e+10	37.693	37.6943
-2.26253e+10	45.4298	45.429	46.7549	46.7543								3.54989e+10	37.6982	37.6985		3.54989e+10	37.4651	37.4654
-2.26151e+10	45.6714	45.6714	47.0026	47.0024								3.554e+10	37.4882	37.4885		3.554e+10	37.2752	37.2752
-2.26048e+10	45.6632	45.663	46.989	46.9887								3.5581e+10	37.8882	37.8868		3.5581e+10	37.6964	37.6949
-2.25946e+10	45.9199	45.9178	47.1009	47.0991								3.5622e+10	38.0765	38.0759		3.5622e+10	37.908	37.9074
-2.25843e+10	45.8352	45.833	46.9641	46.9621								3.5663e+10	37.6743	37.6731		3.5663e+10	37.4683	37.4673
-2.25741e+10	45.8987	45.8961	46.9247	46.9227								3.5704e+10	37.1167	37.1166		3.5704e+10	36.8975	36.8975
-2.25638e+10	45.8986	45.8964	46.88	46.8778								3.5745e+10	37.2435	37.2409		3.5745e+10	37.0187	37.0165
-2.25535e+10	45.7734	45.7714	46.6458	46.6433								3.57861e+10	37.2968	37.2968		3.57861e+10	37.0834	37.0835
-2.25433e+10	45.8539	45.852	46.6815	46.6791								3.58271e+10	37.0619	37.0626		3.58271e+10	36.8338	36.8347
-2.2533e+10	45.7282	45.7274	46.771	46.77								3.58681e+10	37.3298	37.33		3.58681e+10	37.091	37.0912
-2.25228e+10	45.7198	45.7194	46.8589	46.8585								3.59091e+10	37.0591	37.0592		3.59091e+10	36.8554	36.8557
-2.25125e+10	45.7551	45.7567	46.8075	46.808								3.59501e+10	36.8655	36.8673		3.59501e+10	36.6396	36.6412
-2.25023e+10	45.7324	45.7329	46.868	46.8677								3.59911e+10	36.4666	36.4678		3.59911e+10	36.2176	36.2184
-2.2492e+10	45.8209	45.8227	46.9391	46.9399								3.60321e+10	36.3604	36.3592		3.60321e+10	36.162	36.1609
-2.24818e+10	45.7062	45.7085	46.8548	46.856								3.60732e+10	36.7874	36.7872		3.60732e+10	36.5558	36.5557
-2.24715e+10	45.8618	45.8651	46.9671	46.9695								3.61142e+10	36.6671	36.6657		3.61142e+10	36.4496	36.4484
-2.24613e+10	45.8788	45.8819	46.8818	46.8842								3.61552e+10	36.3247	36.3236		3.61552e+10	36.1256	36.1249
-2.2451e+10	46.0656	46.0672	47.1105	47.1122								3.61962e+10	36.4143	36.4107		3.61962e+10	36.1799	36.1765
-2.24408e+10	46.0386	46.0397	47.1082	47.1095								3.62372e+10	36.2517	36.2502		3.62372e+10	36.0325	36.0313
-2.24305e+10	46.0499	46.0489	47.1664	47.1664								3.62782e+10	36.3635	36.3637		3.62782e+10	36.1639	36.1641
-2.24202e+10	46.2144	46.2135	47.2838	47.2839								3.63193e+10	36.6647	36.662		3.63193e+10	36.4596	36.4573
-2.241e+10	46.2019	46.2006	47.2711	47.2704								3.63603e+10	36.2291	36.2291		3.63603e+10	36.066	36.0661
-2.23997e+10	46.2282	46.2271	47.2861	47.2851								3.64013e+10	36.0449	36.0481		3.64013e+10	35.8582	35.861
-2.23895e+10	46.3135	46.3127	47.3755	47.3742								3.64423e+10	36.0805	36.0849		3.64423e+10	35.8626	35.8666
-2.23792e+10	46.284	46.2832	47.2971	47.2967								3.64833e+10	36.0786	36.0828		3.64833e+10	35.8617	35.8652
-2.2369e+10	46.2991	46.2991	47.3782	47.3785								3.65243e+10	35.921	35.9217		3.65243e+10	35.7069	35.7075
-2.23587e+10	46.1913	46.1914	47.3802	47.3807								3.65653e+10	35.9478	35.948		3.65653e+10	35.7374	35.7375
-2.23485e+10	46.0996	46.0997	47.3505	47.3507								3.66064e+10	35.9846	35.9836		3.66064e+10	35.791	35.7905
-2.23382e+10	46.0925	46.0921	47.3711	47.3708								3.66474e+10	35.9896	35.9911		3.66474e+10	35.7624	35.7638
-2.2328e+10	45.9154	45.915	47.2587	47.2585								3.66884e+10	35.7418	35.7418		3.66884e+10	35.5379	35.5376
-2.23177e+10	45.9165	45.9167	47.223	47.2228								3.67294e+10	35.4869	35.4851		3.67294e+10	35.2863	35.2846
-2.23075e+10	45.7822	45.7827	46.9211	46.9209								3.67704e+10	35.2264	35.2265		3.67704e+10	35.0196	35.0197
-2.22972e+10	46.0353	46.0365	47.2138	47.2146								3.68114e+10	35.4989	35.4977		3.68114e+10	35.2582	35.2572
-2.22869e+10	45.908	45.9086	47.249	47.2497								3.68525e+10	35.3025	35.2999		3.68525e+10	35.0853	35.0828
-2.22767e+10	46.0697	46.0708	47.2751	47.2766								3.68935e+10	35.4163	35.4141		3.68935e+10	35.1694	35.1676
-2.22664e+10	46.0814	46.0819	47.2037	47.2044								3.69345e+10	35.2753	35.2722		3.69345e+10	35.0643	35.0618
-2.22562e+10	45.9983	45.9977	47.234	47.2344								3.69755e+10	35.594	35.5919		3.69755e+10	35.3946	35.3926
-2.22459e+10	46.1032	46.103	47.4613	47.4613								3.70165e+10	35.1479	35.1446		3.70165e+10	34.9807	34.978
-2.22357e+10	45.8923	45.8916	47.33	47.3299								3.70575e+10	34.9649	34.9652		3.70575e+10	34.8093	34.8096
-2.22254e+10	45.6775	45.677	47.0302	47.0301								3.70986e+10	34.8394	34.841		3.70986e+10	34.6826	34.684
-2.22152e+10	45.829	45.8291	47.0927	47.0935								3.71396e+10	34.7327	34.7318		3.71396e+10	34.6083	34.6075
-2.22049e+10	45.5794	45.5797	47.064	47.065								3.71806e+10	34.6751	34.6743		3.71806e+10	34.466	34.4652
-2.21947e+10	45.6688	45.6697	47.0275	47.0289								3.72216e+10	34.6767	34.675		3.72216e+10	34.4409	34.4396
-2.21844e+10	45.7303	45.7323	47.1147	47.1173								3.72626e+10	34.4483	34.4488		3.72626e+10	34.2663	34.2667
-2.21742e+10	45.8127	45.814	47.1212	47.1229								3.73036e+10	34.7746	34.7752		3.73036e+10	34.6419	34.6426
-2.21639e+10	46.2019	46.2028	47.3942	47.3958								3.73446e+10	34.2714	34.2698		3.73446e+10	34.1365	34.1351
-2.21536e+10	46.3018	46.3019	47.3888	47.389								3.73857e+10	34.299	34.2989		3.73857e+10	34.1135	34.1133
-2.21434e+10	46.4155	46.4158	47.5207	47.5211								3.74267e+10	34.577	34.5763		3.74267e+10	34.4314	34.4307
-2.21331e+10	46.4776	46.4781	47.449	47.4495								3.74677e+10	34.2135	34.2128		3.74677e+10	34.0696	34.069
-2.21229e+10	46.4465	46.4467	47.3999	47.4001								3.75087e+10	33.9295	33.9289		3.75087e+10	33.7993	33.7988
-2.21126e+10	46.4124	46.4125	47.3229	47.3228								3.75497e+10	34.0524	34.0518		3.75497e+10	33.9059	33.9051
-2.21024e+10	46.2132	46.2137	47.2568	47.2569								3.75907e+10	33.8382	33.8388		3.75907e+10	33.674	33.6746
-2.20921e+10	46.2776	46.2782	47.1412	47.1418								3.76318e+10	33.9526	33.9553		3.76318e+10	33.7398	33.7423
-2.20819e+10	45.8939	45.8946	46.9459	46.9466								3.76728e+10	33.5276	33.5276		3.76728e+10	33.3569	33.3569
-2.20716e+10	45.8584	45.8584	46.9572	46.9578								3.77138e+10	33.0477	33.0462		3.77138e+10	32.8777	32.8766
-2.20614e+10	46.0455	46.0437	47.0951	47.0943								3.77548e+10	33.2109	33.211		3.77548e+10	33.0365	33.0368
-2.20511e+10	46.0382	46.0374	47.0938	47.0935								3.77958e+10	33.2342	33.2349		3.77958e+10	33.0431	33.0437
-2.20409e+10	46.2166	46.2162	47.1829	47.183								3.78368e+10	33.0945	33.0938		3.78368e+10	32.9194	32.9186
-2.20306e+10	46.2916	46.29	47.3122	47.3108								3.78778e+10	33.1188	33.1147		3.78778e+10	32.9155	32.9121
-2.20203e+10	46.6431	46.6409	47.4699	47.4676								3.79189e+10	33.473	33.4724		3.79189e+10	33.2548	33.2542
-2.20101e+10	46.7747	46.7728	47.6061	47.6041								3.79599e+10	33.0677	33.0676		3.79599e+10	32.8621	32.8619
-2.19998e+10	46.6938	46.6924	47.6208	47.6193								3.80009e+10	33.0567	33.0558		3.80009e+10	32.8648	32.864
-2.19896e+10	46.6604	46.6588	47.5857	47.584								3.80419e+10	32.8533	32.8541		3.80419e+10	32.6202	32.621
-2.19793e+10	46.5578	46.555	47.487	47.4839								3.80829e+10	32.2603	32.2617		3.80829e+10	32.05	32.0509
-2.19691e+10	46.3977	46.3957	47.3404	47.3379								3.81239e+10	32.6192	32.6188		3.81239e+10	32.4096	32.4094
-2.19588e+10	46.4437	46.4417	47.3391	47.3366								3.8165e+10	32.6341	32.6373		3.8165e+10	32.4376	32.4404
-2.19486e+10	46.3453	46.344	47.2684	47.266								3.8206e+10	32.2185	32.224		3.8206e+10	32.0108	32.0156
-2.19383e+10	46.4455	46.444	47.2461	47.2438								3.8247e+10	32	32.0016		3.8247e+10	31.7955	31.7966
-2.19281e+10	46.5236	46.5223	47.2155	47.2136								3.8288e+10	32.2123	32.2111		3.8288e+10	32.0074	32.0063
-2.19178e+10	46.5558	46.5553	47.3546	47.3537								3.8329e+10	31.9736	31.9694		3.8329e+10	31.7345	31.7312
-2.19076e+10	46.5354	46.5346	47.2912	47.2904								3.837e+10	31.7613	31.7599		3.837e+10	31.5577	31.5567
-2.18973e+10	46.509	46.5091	47.161	47.1608								3.84111e+10	31.8676	31.8625		3.84111e+10	31.6783	31.6737
-2.1887e+10	46.3187	46.3175	47.0534	47.0526								3.84521e+10	31.5765	31.5755		3.84521e+10	31.3751	31.3744
-2.18768e+10	46.3418	46.3416	47.1479	47.1481								3.84931e+10	31.7357	31.7328		3.84931e+10	31.5311	31.5286
-2.18665e+10	46.5287	46.5269	47.3225	47.3213								3.85341e+10	31.9172	31.9158		3.85341e+10	31.7057	31.7042
-2.18563e+10	46.5418	46.5396	47.2676	47.2658								3.85751e+10	31.135	31.1357		3.85751e+10	30.964	30.9646
-2.1846e+10	46.7854	46.7836	47.4072	47.4064								3.86161e+10	30.9642	30.9609		3.86161e+10	30.777	30.7739
-2.18358e+10	46.8779	46.8757	47.6053	47.6045								3.86571e+10	31.3627	31.3617		3.86571e+10	31.1367	31.1357
-2.18255e+10	46.7975	46.7954	47.6196	47.6184								3.86982e+10	31.1026	31.104		3.86982e+10	30.9247	30.9259
-2.18153e+10	46.8788	46.8769	47.6921	47.6905								3.87392e+10	31.1146	31.1163		3.87392e+10	30.9141	30.9153
-2.1805e+10	46.6535	46.6523	47.7255	47.7243								3.87802e+10	30.6496	30.649		3.87802e+10	30.4615	30.4608
-2.17948e+10	46.5387	46.5376	47.686	47.6853								3.88212e+10	30.6329	30.6337		3.88212e+10	30.428	30.429
-2.17845e+10	46.471	46.4702	47.6321	47.6311								3.88622e+10	30.7555	30.7555		3.88622e+10	30.5411	30.5409
-2.17743e+10	46.4627	46.4615	47.5625	47.5613								3.89032e+10	30.6134	30.6143		3.89032e+10	30.3763	30.3772
-2.1764e+10	46.4914	46.4906	47.5991	47.5986								3.89443e+10	30.8434	30.8404		3.89443e+10	30.6304	30.6277
-2.17537e+10	46.4513	46.4507	47.5839	47.5836								3.89853e+10	30.5392	30.5382		3.89853e+10	30.3251	30.3244
-2.17435e+10	46.4161	46.4156	47.4002	47.4								3.90263e+10	30.0594	30.0611		3.90263e+10	29.8752	29.8771
-2.17332e+10	46.5838	46.584	47.514	47.5141								3.90673e+10	29.7435	29.744		3.90673e+10	29.546	29.5466
-2.1723e+10	46.5907	46.5903	47.4525	47.4525								3.91083e+10	29.9626	29.9583		3.91083e+10	29.787	29.7831
-2.17127e+10	46.5926	46.5929	47.5725	47.5726								3.91493e+10	29.8085	29.8087		3.91493e+10	29.6427	29.6429
-2.17025e+10	46.59	46.5915	47.4851	47.4865								3.91903e+10	29.7731	29.7732		3.91903e+10	29.5685	29.5687
-2.16922e+10	46.5204	46.5206	47.4807	47.4808								3.92314e+10	29.5107	29.5106		3.92314e+10	29.27	29.2701
-2.1682e+10	46.5328	46.5328	47.4833	47.4835								3.92724e+10	29.2611	29.2569		3.92724e+10	29.0708	29.0668
-2.16717e+10	46.4336	46.4338	47.3924	47.3931								3.93134e+10	29.2236	29.2213		3.93134e+10	29.0534	29.0513
-2.16615e+10	46.1039	46.1038	47.302	47.3018								3.93544e+10	29.2724	29.2755		3.93544e+10	29.0734	29.0761
-2.16512e+10	46.1997	46.2007	47.4314	47.4323								3.93954e+10	29.3032	29.3059		3.93954e+10	29.1088	29.1112
-2.16409e+10	46.247	46.2468	47.6311	47.6305								3.94364e+10	29.4655	29.4651		3.94364e+10	29.2358	29.2354
-2.16307e+10	46.151	46.1507	47.4228	47.4226								3.94775e+10	28.7146	28.7129		3.94775e+10	28.4629	28.4611
-2.16204e+10	46.3051	46.3051	47.6263	47.6254								3.95185e+10	29.0252	29.0247		3.95185e+10	28.7701	28.7699
-2.16102e+10	46.5217	46.5215	47.7471	47.7465								3.95595e+10	28.993	28.9925		3.95595e+10	28.7382	28.7378
-2.15999e+10	46.6122	46.6129	47.6914	47.6922								3.96005e+10	28.7393	28.7395		3.96005e+10	28.5181	28.5183
-2.15897e+10	46.5347	46.5342	47.5944	47.5939								3.96415e+10	28.962	28.964		3.96415e+10	28.7123	28.7141
-2.15794e+10	46.551	46.5507	47.5616	47.5609								3.96825e+10	28.4212	28.4227		3.96825e+10	28.1396	28.1412
-2.15692e+10	46.6149	46.6141	47.6281	47.6273								3.97236e+10	28.0071	28.0111		3.97236e+10	27.7989	27.8024
-2.15589e+10	46.428	46.4284	47.3512	47.3516								3.97646e+10	27.9997	27.9995		3.97646e+10	27.7756	27.7752
-2.15487e+10	46.3356	46.3358	47.2672	47.2673								3.98056e+10	27.9	27.899		3.98056e+10	27.653	27.6522
-2.15384e+10	46.3255	46.3255	47.4141	47.4137								3.98466e+10	27.7788	27.7749		3.98466e+10	27.5241	27.5207
-2.15282e+10	46.206	46.2059	47.3434	47.3433								3.98876e+10	27.8848	27.8838		3.98876e+10	27.6137	27.613
-2.15179e+10	46.3757	46.3767	47.3743	47.3756								3.99286e+10	27.96	27.9607		3.99286e+10	27.6914	27.6918
[truncated: 6,194 more rows]

## Sheet: Fig1d
Amplitude	PDF of PAM8 wo notch	PDF of PAM8 with 900MHz notch
-4	0	0
-3.9598	0	0
-3.9196	0	0
-3.8794	0	0
-3.8392	0	1.90735e-06
-3.79899	0	1.90735e-06
-3.75879	0	0
-3.71859	0	1.90735e-06
-3.67839	0	0
-3.63819	0	1.90735e-06
-3.59799	0	3.8147e-06
-3.55779	0	1.90735e-06
-3.51759	0	1.90735e-06
-3.47739	0	7.62939e-06
-3.43719	0	3.8147e-06
-3.39698	0	7.62939e-06
-3.35678	0	7.62939e-06
-3.31658	0	1.14441e-05
-3.27638	1.90735e-06	1.52588e-05
-3.23618	1.90735e-06	3.62396e-05
-3.19598	5.72205e-06	3.24249e-05
-3.15578	7.62939e-06	4.3869e-05
-3.11558	9.53674e-06	4.57764e-05
-3.07538	7.62939e-06	5.72205e-05
-3.03518	2.09808e-05	8.58307e-05
-2.99497	2.09808e-05	9.34601e-05
-2.95477	3.8147e-05	0.000108719
-2.91457	3.8147e-05	0.000116348
-2.87437	6.67572e-05	0.000183105
-2.83417	7.05719e-05	0.000200272
-2.79397	0.000116348	0.00028801
-2.75377	0.000118256	0.000301361
-2.71357	0.000165939	0.000385284
-2.67337	0.000272751	0.000497818
-2.63317	0.000320435	0.000551224
-2.59296	0.000350952	0.000612259
-2.55276	0.000434875	0.000764847
-2.51256	0.000505447	0.000905991
-2.47236	0.000562668	0.0010128
-2.43216	0.000751495	0.00117493
-2.39196	0.000865936	0.0013237
-2.35176	0.00101852	0.00160408
-2.31156	0.0011692	0.00179672
-2.27136	0.00143242	0.00197029
-2.23116	0.00155258	0.00225449
-2.19095	0.00183296	0.0025425
-2.15075	0.0020771	0.00275993
-2.11055	0.00257492	0.0031395
-2.07035	0.00314903	0.00339699
-2.03015	0.00369263	0.00369072
-1.98995	0.00456619	0.00402832
-1.94975	0.0056076	0.00442886
-1.90955	0.00683975	0.00447845
-1.86935	0.00743866	0.00508881
-1.82915	0.00784302	0.00522041
-1.78894	0.00815582	0.00559998
-1.74874	0.00785255	0.00599289
-1.70854	0.00735855	0.00618553
-1.66834	0.00699615	0.00666046
-1.62814	0.00662231	0.00709343
-1.58794	0.00631332	0.00721169
-1.54774	0.00671387	0.00740623
-1.50754	0.00720787	0.00768852
-1.46734	0.00772476	0.00799751
-1.42714	0.00869179	0.00823975
-1.38693	0.00959396	0.00823975
-1.34673	0.0102978	0.0089035
-1.30653	0.0107956	0.00895119
-1.26633	0.0109844	0.00910568
-1.22613	0.010479	0.00919724
-1.18593	0.010107	0.00952721
-1.14573	0.00940514	0.00958633
-1.10553	0.00886536	0.00995636
-1.06533	0.00845528	0.0100555
-1.02513	0.00882721	0.0103149
-0.984925	0.0090065	0.010437
-0.944724	0.00971222	0.0104656
-0.904523	0.0106068	0.0104065
-0.864322	0.0109272	0.0105267
-0.824121	0.0115604	0.0106926
-0.78392	0.011858	0.0106335
-0.743719	0.0121288	0.0110321
-0.703518	0.0116901	0.0112019
-0.663317	0.0108948	0.0110016
-0.623116	0.0100155	0.0109215
-0.582915	0.00950241	0.0112705
-0.542714	0.00939178	0.0113926
-0.502513	0.00974274	0.0114212
-0.462312	0.00989532	0.0114517
-0.422111	0.0106468	0.0112705
-0.38191	0.0114689	0.011713
-0.341709	0.0116787	0.011591
-0.301508	0.0123653	0.0116291
-0.261307	0.012825	0.0114975
-0.221106	0.0125065	0.0116043
-0.180905	0.0120678	0.0117741
-0.140704	0.0113735	0.0117779
-0.100503	0.0106754	0.0117264
-0.0603015	0.0102062	0.0118198
-0.0201005	0.00991821	0.011528
0.0201005	0.00999451	0.0115566
0.0603015	0.0104828	0.0118427
0.100503	0.0108471	0.0116196
0.140704	0.0114365	0.0116825
0.180905	0.0119324	0.0118523
0.221106	0.0125542	0.0116444
0.261307	0.0128593	0.0117626
0.301508	0.0123692	0.0113277
0.341709	0.0117989	0.0115223
0.38191	0.0114307	0.0116348
0.422111	0.010498	0.0113907
0.462312	0.00967979	0.0115891
0.502513	0.00966072	0.0111713
0.542714	0.00970459	0.011507
0.582915	0.00977135	0.0111771
0.623116	0.0101948	0.0109196
0.663317	0.0108528	0.0112705
0.703518	0.0113888	0.0109787
0.743719	0.0121326	0.0109386
0.78392	0.0121422	0.0108414
0.824121	0.0117226	0.0108871
0.864322	0.0112114	0.0104408
0.904523	0.0104923	0.0105991
0.944724	0.00971413	0.0101242
0.984925	0.00891304	0.0101948
1.02513	0.00870514	0.0102291
1.06533	0.00855064	0.0100346
1.10553	0.0087986	0.009758
1.14573	0.00929451	0.00978661
1.18593	0.00988579	0.009552
1.22613	0.010416	0.00914001
1.26633	0.0108681	0.00926781
1.30653	0.0104332	0.00907326
1.34673	0.0103378	0.00866699
1.38693	0.00961876	0.00841713
1.42714	0.00873947	0.0084343
1.46734	0.00802994	0.00810051
1.50754	0.00694656	0.00784111
1.54774	0.00668144	0.00761032
1.58794	0.00651741	0.00701714
1.62814	0.00653839	0.00686836
1.66834	0.00687218	0.00657463
1.70854	0.00764656	0.00634956
1.74874	0.00795364	0.00607491
1.78894	0.00821495	0.00560951
1.82915	0.00770378	0.00525093
1.86935	0.00746155	0.00502586
1.90955	0.00655365	0.00460243
1.94975	0.00571632	0.00431442
1.98995	0.00460815	0.00396729
2.03015	0.0037365	0.00377274
2.07035	0.00315857	0.00333786
2.11055	0.00245094	0.00291634
2.15075	0.00201225	0.00280952
2.19095	0.00189018	0.00259781
2.23116	0.00158501	0.00215912
2.27136	0.00147057	0.00206375
2.31156	0.00122833	0.00182533
2.35176	0.00110435	0.00154495
2.39196	0.00097084	0.0014019
2.43216	0.000793457	0.00115204
2.47236	0.000665665	0.00097084
2.51256	0.00053978	0.000864029
2.55276	0.000413895	0.000810623
2.59296	0.000310898	0.000585556
2.63317	0.000259399	0.000585556
2.67337	0.000226974	0.000469208
2.71357	0.000146866	0.000360489
2.75377	0.000125885	0.000312805
2.79397	0.000114441	0.000255585
2.83417	7.82013e-05	0.000228882
2.87437	3.62396e-05	0.000169754
2.91457	3.24249e-05	0.000169754
2.95477	3.24249e-05	0.000108719
2.99497	2.47955e-05	0.00012207
3.03518	2.09808e-05	7.24792e-05
3.07538	1.33514e-05	7.05719e-05
3.11558	5.72205e-06	5.72205e-05
3.15578	3.8147e-06	4.19617e-05
3.19598	1.90735e-06	3.62396e-05
3.23618	1.90735e-06	2.67029e-05
3.27638	3.8147e-06	1.71661e-05
3.31658	0	1.33514e-05
3.35678	0	7.62939e-06
3.39698	0	5.72205e-06
3.43719	0	1.14441e-05
3.47739	0	3.8147e-06
3.51759	0	0
3.55779	0	3.8147e-06
3.59799	0	0
3.63819	0	1.90735e-06
3.67839	0	0
3.71859	0	0
3.75879	0	1.90735e-06
3.79899	0	0
3.8392	0	0
3.8794	0	0
3.9196	0	0
3.9598	0	0
4	0	0
