# Supplementary material for: Nonlinear noise spectrum measurement using a probability-maintained noise power ratio method
Source: Commun Eng. 2022 Dec 29;1:49. doi: 10.1038/s44172-022-00047-y (PMC10955953; doi:10.1038/s44172-022-00047-y)
Supplement: Supplementary file 5 — Supplementary Data 1-2 [file 44172_2022_47_MOESM5_ESM.xlsx]

## Sheet: Fig2bi
Freq(Hz)	PAM8	PM Notch Signal
-1.0495e+10	64.2278	68.5104
-1.04847e+10	64.6127	66.3686
-1.04744e+10	65.1376	65.145
-1.04642e+10	64.7123	65.0418
-1.04539e+10	64.833	65.2266
-1.04437e+10	64.3531	64.6926
-1.04334e+10	64.1109	64.7532
-1.04232e+10	63.9168	64.5828
-1.04129e+10	64.1987	64.8171
-1.04027e+10	64.4723	64.8205
-1.03924e+10	64.5251	64.8554
-1.03822e+10	64.457	64.7042
-1.03719e+10	64.3299	65.0087
-1.03617e+10	64.2722	64.884
-1.03514e+10	64.041	64.5967
-1.03411e+10	64.3061	64.4596
-1.03309e+10	64.6625	64.8501
-1.03206e+10	64.6468	64.9308
-1.03104e+10	64.1989	64.9386
-1.03001e+10	63.958	64.1811
-1.02899e+10	63.7639	64.4221
-1.02796e+10	64.1019	64.489
-1.02694e+10	64.1452	64.8394
-1.02591e+10	64.5004	65.0214
-1.02489e+10	64.3895	64.6474
-1.02386e+10	64.8177	64.7976
-1.02284e+10	64.8394	64.9462
-1.02181e+10	65.0878	65.0113
-1.02078e+10	65.1478	65.2551
-1.01976e+10	64.8094	65.1679
-1.01873e+10	64.3024	64.8053
-1.01771e+10	63.9001	64.6127
-1.01668e+10	63.8112	64.6165
-1.01566e+10	63.8506	64.1722
-1.01463e+10	64.5449	64.4662
-1.01361e+10	64.5728	64.5857
-1.01258e+10	65.1233	64.964
-1.01156e+10	64.6921	64.8076
-1.01053e+10	64.4493	64.9168
-1.00951e+10	64.2068	64.7267
-1.00848e+10	64.4952	64.962
-1.00745e+10	65.0074	65.1506
-1.00643e+10	65.0949	65.2734
-1.0054e+10	64.8725	64.9468
-1.00438e+10	64.7886	64.8003
-1.00335e+10	64.4386	64.829
-1.00233e+10	64.3719	64.9437
-1.0013e+10	64.6667	64.8992
-1.00028e+10	64.8032	65.068
-9.99251e+09	64.7145	64.9808
-9.98226e+09	64.3668	65.1283
-9.972e+09	64.4416	64.9275
-9.96175e+09	64.4654	64.8982
-9.9515e+09	64.1505	64.675
-9.94124e+09	64.1643	64.8905
-9.93099e+09	64.2922	64.5506
-9.92073e+09	64.4039	64.7244
-9.91048e+09	64.3932	64.7033
-9.90023e+09	64.4615	64.8298
-9.88997e+09	64.5232	64.8169
-9.87972e+09	64.2769	64.1179
-9.86946e+09	64.5541	64.3079
-9.85921e+09	64.6728	64.389
-9.84896e+09	64.6124	64.7628
-9.8387e+09	64.4451	64.9546
-9.82845e+09	63.7482	64.8228
-9.8182e+09	63.8576	64.9452
-9.80794e+09	64.0361	64.4771
-9.79769e+09	64.3403	64.8132
-9.78743e+09	64.467	64.9473
-9.77718e+09	64.4961	65.214
-9.76693e+09	64.4794	64.9212
-9.75667e+09	64.4689	65.0035
-9.74642e+09	64.2673	64.6851
-9.73616e+09	64.3123	65.0307
-9.72591e+09	64.4205	64.9352
-9.71566e+09	64.9133	65.2218
-9.7054e+09	64.6066	64.9629
-9.69515e+09	64.7824	65.1566
-9.68489e+09	64.316	64.9739
-9.67464e+09	64.5704	65.0751
-9.66439e+09	64.5208	65.1654
-9.65413e+09	64.3611	65.0303
-9.64388e+09	64.3036	64.9915
-9.63363e+09	64.6253	65.0465
-9.62337e+09	64.8822	65.3063
-9.61312e+09	64.8446	64.9916
-9.60286e+09	64.6146	64.6328
-9.59261e+09	64.4684	64.4097
-9.58236e+09	64.212	64.6825
-9.5721e+09	64.1532	64.3223
-9.56185e+09	64.2649	64.5652
-9.55159e+09	63.9987	64.2609
-9.54134e+09	64.1985	64.7456
-9.53109e+09	64.2561	64.9143
-9.52083e+09	64.3856	64.8611
-9.51058e+09	64.3558	65.0074
-9.50032e+09	64.2129	64.7647
-9.49007e+09	64.4119	64.7096
-9.47982e+09	64.1519	64.3581
-9.46956e+09	64.0462	64.4002
-9.45931e+09	64.4854	64.6629
-9.44905e+09	64.4435	65.0454
-9.4388e+09	64.8045	65.2212
-9.42855e+09	64.4982	65.0073
-9.41829e+09	64.6037	64.9571
-9.40804e+09	64.5585	65.0594
-9.39779e+09	64.6323	65.3751
-9.38753e+09	64.6073	65.3158
-9.37728e+09	64.5688	65.1728
-9.36702e+09	64.4852	64.8433
-9.35677e+09	64.2115	64.5635
-9.34652e+09	64.5446	64.7103
-9.33626e+09	64.5935	64.5867
-9.32601e+09	64.5072	64.7787
-9.31575e+09	63.8586	64.7372
-9.3055e+09	63.9514	64.6149
-9.29525e+09	64.1606	64.7824
-9.28499e+09	64.1254	64.7669
-9.27474e+09	63.8914	64.6701
-9.26448e+09	63.833	64.6642
-9.25423e+09	63.9344	64.5936
-9.24398e+09	64.3706	64.8395
-9.23372e+09	64.6453	64.6434
-9.22347e+09	64.5731	64.8514
-9.21321e+09	64.232	64.8618
-9.20296e+09	64.3236	64.8486
-9.19271e+09	64.444	64.6191
-9.18245e+09	64.2276	64.491
-9.1722e+09	63.8044	64.4983
-9.16195e+09	63.8834	64.5372
-9.15169e+09	64.5019	64.8637
-9.14144e+09	64.5823	64.9643
-9.13118e+09	64.379	64.6907
-9.12093e+09	63.9411	64.6155
-9.11068e+09	64.2077	64.5686
-9.10042e+09	64.3496	64.5176
-9.09017e+09	64.6189	64.6672
-9.07991e+09	64.7446	64.7882
-9.06966e+09	64.4686	64.8684
-9.05941e+09	63.9649	64.7774
-9.04915e+09	64.0015	65.01
-9.0389e+09	63.6742	64.3388
-9.02864e+09	64.181	64.6929
-9.01839e+09	64.2988	64.419
-9.00814e+09	64.3986	64.8934
-8.99788e+09	64.2022	64.6219
-8.98763e+09	64.0731	64.3907
-8.97738e+09	64.1941	64.7058
-8.96712e+09	64.0621	64.8474
-8.95687e+09	64.0714	64.8504
-8.94661e+09	64.2022	64.7657
-8.93636e+09	64.4899	64.8885
-8.92611e+09	64.6163	64.7378
-8.91585e+09	64.8446	64.6997
-8.9056e+09	64.859	64.6919
-8.89534e+09	64.744	64.7688
-8.88509e+09	65.0113	65.0511
-8.87484e+09	65.104	65.0833
-8.86458e+09	65.0861	65.0184
-8.85433e+09	64.8855	65.0069
-8.84407e+09	64.5726	65.2903
-8.83382e+09	64.5905	65.1914
-8.82357e+09	64.533	65.3739
-8.81331e+09	64.1334	64.5587
-8.80306e+09	64.1684	64.4188
-8.7928e+09	64.4779	64.2811
-8.78255e+09	64.7233	64.8565
-8.7723e+09	65.0066	65.2389
-8.76204e+09	64.8726	65.2023
-8.75179e+09	64.5558	64.6256
-8.74154e+09	64.5072	64.6163
-8.73128e+09	64.4042	64.5958
-8.72103e+09	64.7061	65.0457
-8.71077e+09	64.5067	64.7178
-8.70052e+09	64.3585	64.5221
-8.69027e+09	64.365	64.7204
-8.68001e+09	64.5374	64.73
-8.66976e+09	64.5999	65.1672
-8.6595e+09	64.6292	64.9294
-8.64925e+09	64.7451	64.9034
-8.639e+09	64.7848	64.7913
-8.62874e+09	64.7524	64.7197
-8.61849e+09	64.4149	64.5587
-8.60823e+09	64.1675	64.4937
-8.59798e+09	64.5446	65.0002
-8.58773e+09	64.7696	65.1342
-8.57747e+09	64.6429	65.2982
-8.56722e+09	64.3379	64.9847
-8.55696e+09	64.2733	64.5863
-8.54671e+09	64.5017	64.5853
-8.53646e+09	64.2142	64.4426
-8.5262e+09	64.5698	65.0487
-8.51595e+09	64.6347	65.1138
-8.5057e+09	64.7756	65.3053
-8.49544e+09	64.8027	65.4559
-8.48519e+09	64.6261	65.5281
-8.47493e+09	64.3815	65.3864
-8.46468e+09	64.5544	65.1547
-8.45443e+09	64.4911	64.9544
-8.44417e+09	64.5311	64.8205
-8.43392e+09	64.6138	64.7719
-8.42366e+09	64.7568	64.893
-8.41341e+09	64.6283	64.8263
-8.40316e+09	64.5363	64.9786
-8.3929e+09	64.0787	64.6562
-8.38265e+09	64.0339	64.6375
-8.37239e+09	64.1221	65.0821
-8.36214e+09	64.2178	65.1231
-8.35189e+09	64.3345	65.1285
-8.34163e+09	64.1896	64.7287
-8.33138e+09	64.1618	64.7113
-8.32113e+09	64.3223	64.784
-8.31087e+09	64.2281	64.7716
-8.30062e+09	64.0605	64.5851
-8.29036e+09	64.4042	64.8989
-8.28011e+09	64.4577	64.8389
-8.26986e+09	64.4583	64.9087
-8.2596e+09	64.2811	64.6423
-8.24935e+09	64.4591	65.0407
-8.23909e+09	64.2807	64.949
-8.22884e+09	64.2219	64.9673
-8.21859e+09	64.0452	64.8074
-8.20833e+09	64.0549	64.8306
-8.19808e+09	63.934	64.7585
-8.18782e+09	64.6163	65.1759
-8.17757e+09	64.6383	64.8422
-8.16732e+09	64.7215	64.9777
-8.15706e+09	64.3473	64.383
-8.14681e+09	64.606	64.8081
-8.13655e+09	64.8845	65.1253
-8.1263e+09	64.8023	65.5128
-8.11605e+09	64.9096	65.2153
-8.10579e+09	64.5756	64.6494
-8.09554e+09	64.575	64.4005
-8.08529e+09	64.4662	64.5788
-8.07503e+09	64.4158	64.7164
-8.06478e+09	64.4607	65.1196
-8.05452e+09	64.5282	64.7542
-8.04427e+09	64.5015	64.4158
-8.03402e+09	64.3729	64.1703
-8.02376e+09	64.3831	64.4121
-8.01351e+09	64.5669	64.7393
-8.00325e+09	64.6535	64.6682
-7.993e+09	64.2178	64.2772
-7.98275e+09	64.3295	64.2979
-7.97249e+09	64.3086	64.4095
-7.96224e+09	64.4249	64.6144
-7.95198e+09	64.2384	64.4991
-7.94173e+09	64.323	65.0248
-7.93148e+09	64.3555	64.8839
-7.92122e+09	64.2837	64.7577
-7.91097e+09	64.3326	64.5295
-7.90071e+09	64.5708	64.9769
-7.89046e+09	64.7799	65.3183
-7.88021e+09	64.4147	64.9468
-7.86995e+09	64.2115	64.721
-7.8597e+09	64.2445	64.7641
-7.84945e+09	64.5369	65.0275
-7.83919e+09	64.5562	65.1046
-7.82894e+09	64.5632	65.2247
-7.81868e+09	64.6927	65.3516
-7.80843e+09	64.6968	65.3175
-7.79818e+09	64.413	64.6746
-7.78792e+09	64.4595	64.3454
-7.77767e+09	64.3492	64.3399
-7.76741e+09	64.1062	64.4402
-7.75716e+09	63.9514	64.2898
-7.74691e+09	64.201	64.1674
-7.73665e+09	64.4574	64.4275
-7.7264e+09	64.1839	64.3664
-7.71614e+09	64.0638	64.7593
-7.70589e+09	64.0591	64.7941
-7.69564e+09	64.5321	64.8694
-7.68538e+09	64.6003	64.6942
-7.67513e+09	64.6678	64.6929
-7.66488e+09	64.081	64.5463
-7.65462e+09	64.4598	64.8634
-7.64437e+09	64.4563	64.9481
-7.63411e+09	64.7733	65.2143
-7.62386e+09	64.5963	64.9943
-7.61361e+09	64.7243	64.9675
-7.60335e+09	64.2754	64.6787
-7.5931e+09	64.0447	64.6652
-7.58284e+09	64.1573	64.6684
-7.57259e+09	63.9929	64.6003
-7.56234e+09	64.3303	64.5823
-7.55208e+09	64.3547	64.8196
-7.54183e+09	64.5281	64.5771
-7.53157e+09	64.6323	65.1678
-7.52132e+09	64.8434	65.3845
-7.51107e+09	64.636	65.2691
-7.50081e+09	64.6885	65.2249
-7.49056e+09	64.3441	64.8397
-7.4803e+09	64.457	64.9208
-7.47005e+09	64.2984	64.7795
-7.4598e+09	64.1054	64.6579
-7.44954e+09	63.8586	64.8176
-7.43929e+09	64.1868	64.5436
-7.42904e+09	64.2634	64.5426
-7.41878e+09	64.3715	64.3404
-7.40853e+09	64.5041	64.7508
-7.39827e+09	64.4883	65.0182
-7.38802e+09	64.3959	64.9716
-7.37777e+09	64.605	65.1477
-7.36751e+09	64.4756	64.8155
-7.35726e+09	64.5193	64.7866
-7.347e+09	64.2327	64.7095
-7.33675e+09	64.4839	64.8801
-7.3265e+09	64.4427	64.7601
-7.31624e+09	64.3101	64.7384
-7.30599e+09	64.225	65.068
-7.29573e+09	64.5359	65.0786
-7.28548e+09	64.7367	65.3056
-7.27523e+09	64.9053	65.0653
-7.26497e+09	64.7519	64.7686
-7.25472e+09	64.2395	64.3217
-7.24446e+09	63.8717	64.3973
-7.23421e+09	64.366	64.6835
-7.22396e+09	64.5321	65.0831
-7.2137e+09	64.9697	65.1685
-7.20345e+09	65.1066	65.0343
-7.1932e+09	65.1819	65.109
-7.18294e+09	64.9469	65.2104
-7.17269e+09	64.4948	65.1694
-7.16243e+09	64.3297	65.0076
-7.15218e+09	64.3303	65.0447
-7.14193e+09	64.3381	64.9514
-7.13167e+09	64.2607	64.9292
-7.12142e+09	64.3015	65.1199
-7.11116e+09	64.5294	65.1055
-7.10091e+09	64.5037	64.6141
-7.09066e+09	64.5444	64.4697
-7.0804e+09	64.5433	64.5129
-7.07015e+09	64.3654	64.7381
-7.05989e+09	64.3564	64.5492
-7.04964e+09	64.2299	64.4293
-7.03939e+09	64.6598	64.788
-7.02913e+09	64.5387	64.8138
-7.01888e+09	64.5754	65.0025
-7.00863e+09	64.4445	64.9093
-6.99837e+09	64.5545	64.8421
-6.98812e+09	64.2763	64.8192
-6.97786e+09	64.5104	64.8155
-6.96761e+09	64.7393	65.2218
-6.95736e+09	65.0721	65.6821
-6.9471e+09	64.5889	65.7207
-6.93685e+09	64.6002	65.5618
-6.92659e+09	64.3049	65.1753
-6.91634e+09	64.6625	65.0783
-6.90609e+09	64.6053	64.9538
-6.89583e+09	64.2984	64.6102
-6.88558e+09	64.519	64.5997
-6.87532e+09	64.4167	64.609
-6.86507e+09	64.4294	64.9967
-6.85482e+09	63.9431	65.0524
-6.84456e+09	63.7792	64.8737
-6.83431e+09	64.0883	64.9487
-6.82405e+09	64.2435	65.0708
-6.8138e+09	64.3706	65.1682
-6.80355e+09	64.1025	64.8891
-6.79329e+09	63.998	65.015
-6.78304e+09	64.1347	64.9206
-6.77279e+09	64.1344	64.79
-6.76253e+09	64.0455	64.6231
-6.75228e+09	64.0008	64.2821
-6.74202e+09	64.249	64.6133
-6.73177e+09	64.7315	64.7593
-6.72152e+09	64.6233	64.9864
-6.71126e+09	64.5043	64.6048
-6.70101e+09	64.0917	64.2695
-6.69075e+09	64.5953	64.5941
-6.6805e+09	64.4047	64.4007
-6.67025e+09	64.5732	64.8877
-6.65999e+09	64.1423	64.1035
-6.64974e+09	64.0773	64.3315
-6.63948e+09	64.0283	64.1229
-6.62923e+09	64.1534	64.9102
-6.61898e+09	64.6237	64.9007
-6.60872e+09	64.4962	64.9264
-6.59847e+09	64.6349	64.7178
-6.58821e+09	64.5891	64.7719
-6.57796e+09	64.4813	64.8078
-6.56771e+09	64.3242	64.7985
-6.55745e+09	64.5491	65.0147
-6.5472e+09	64.6611	64.9274
-6.53695e+09	64.7755	64.7755
-6.52669e+09	64.6679	64.6395
-6.51644e+09	64.78	64.709
-6.50618e+09	64.6656	64.7446
-6.49593e+09	64.6312	64.6881
-6.48568e+09	64.3954	64.5054
-6.47542e+09	64.4343	64.5296
-6.46517e+09	64.45	64.8787
-6.45491e+09	64.4934	64.8782
-6.44466e+09	64.2744	64.9974
-6.43441e+09	64.4524	65.0515
-6.42415e+09	64.7741	65.219
-6.4139e+09	64.896	65.1822
-6.40364e+09	64.9254	65.1585
-6.39339e+09	64.5674	65.169
-6.38314e+09	64.8092	64.9268
-6.37288e+09	64.8291	64.9174
-6.36263e+09	64.8759	64.8036
-6.35238e+09	64.6386	64.8522
-6.34212e+09	64.376	64.6819
-6.33187e+09	64.2675	64.5974
-6.32161e+09	64.4064	64.8677
-6.31136e+09	64.259	64.9967
-6.30111e+09	64.2873	65.0194
-6.29085e+09	64.085	64.9835
-6.2806e+09	64.1351	64.8653
-6.27034e+09	63.9342	64.5417
-6.26009e+09	64.6826	64.5736
-6.24984e+09	64.6422	64.7011
-6.23958e+09	64.6176	64.7767
-6.22933e+09	64.1255	64.9817
-6.21907e+09	64.5155	65.0486
-6.20882e+09	64.6619	65.1577
-6.19857e+09	64.3749	64.8781
-6.18831e+09	63.7465	64.1033
-6.17806e+09	63.6647	63.8661
-6.1678e+09	64.1007	64.3809
-6.15755e+09	64.4574	64.6602
-6.1473e+09	64.4847	64.7965
-6.13704e+09	64.2469	64.5586
-6.12679e+09	64.3775	64.4138
-6.11654e+09	64.4651	64.71
-6.10628e+09	64.3146	64.9335
-6.09603e+09	64.1712	64.8812
-6.08577e+09	63.6863	64.6005
-6.07552e+09	64.0997	64.8429
-6.06527e+09	63.9707	64.7772
-6.05501e+09	64.6356	64.8534
-6.04476e+09	64.4528	64.7378
-6.0345e+09	64.5487	64.8361
-6.02425e+09	64.38	65.0688
-6.014e+09	64.3307	64.9867
-6.00374e+09	64.3154	65.0294
-5.99349e+09	64.1867	64.6993
-5.98323e+09	64.0329	64.514
-5.97298e+09	64.4033	64.6625
-5.96273e+09	64.4944	64.7165
-5.95247e+09	64.6124	64.8141
-5.94222e+09	64.4523	64.7311
-5.93196e+09	64.222	64.9261
-5.92171e+09	64.232	64.5789
-5.91146e+09	63.9695	64.5897
-5.9012e+09	64.3715	64.4851
-5.89095e+09	64.0728	64.6834
-5.8807e+09	64.3243	64.7655
-5.87044e+09	64.0464	64.4462
-5.86019e+09	64.037	64.7868
-5.84993e+09	64.2033	64.8999
-5.83968e+09	64.5455	65.1736
-5.82943e+09	64.3163	64.5231
-5.81917e+09	64.5963	64.6577
-5.80892e+09	64.7699	64.7137
-5.79866e+09	64.8676	64.9858
-5.78841e+09	64.2538	64.7577
-5.77816e+09	64.05	64.8955
-5.7679e+09	64.7864	65.4032
-5.75765e+09	64.7803	65.4518
-5.74739e+09	64.7547	65.2773
-5.73714e+09	64.3582	64.5943
-5.72689e+09	64.5202	64.6545
-5.71663e+09	64.743	64.7958
-5.70638e+09	64.6173	65.0945
-5.69613e+09	64.6385	65.0937
-5.68587e+09	64.4922	64.7522
-5.67562e+09	64.3726	64.5144
-5.66536e+09	64.6416	64.5603
-5.65511e+09	64.6422	64.9712
-5.64486e+09	64.53	64.9938
-5.6346e+09	64.0244	64.56
-5.62435e+09	64.0132	64.1774
-5.61409e+09	64.1822	64.3201
-5.60384e+09	64.235	64.6417
-5.59359e+09	64.4654	64.8883
-5.58333e+09	64.3886	64.6027
-5.57308e+09	64.2173	64.5144
-5.56282e+09	63.8817	64.3704
-5.55257e+09	64.3598	64.5592
-5.54232e+09	64.4809	65.03
-5.53206e+09	65.0914	65.1248
-5.52181e+09	64.8745	65.1648
-5.51155e+09	64.9092	64.7216
-5.5013e+09	64.485	64.5177
-5.49105e+09	64.5628	64.5324
-5.48079e+09	64.0194	64.5885
-5.47054e+09	64.2424	64.6115
-5.46029e+09	64.3714	64.6675
-5.45003e+09	64.6908	64.9649
-5.43978e+09	64.7698	64.9362
-5.42952e+09	64.3101	64.5917
-5.41927e+09	64.5278	64.8464
-5.40902e+09	64.182	64.9972
-5.39876e+09	64.64	65.4358
-5.38851e+09	64.6847	65.4149
-5.37825e+09	65.095	65.6224
-5.368e+09	65.0748	65.6958
-5.35775e+09	64.9503	65.529
-5.34749e+09	64.7463	65.292
-5.33724e+09	64.3244	64.9613
-5.32698e+09	64.3462	65.1211
-5.31673e+09	64.6679	65.1797
-5.30648e+09	64.3897	65.0683
-5.29622e+09	64.5952	64.9591
-5.28597e+09	64.3069	64.9403
-5.27571e+09	64.364	64.5396
-5.26546e+09	64.2689	64.7436
-5.25521e+09	64.2631	64.5323
-5.24495e+09	64.2019	64.8311
-5.2347e+09	63.9043	64.5447
-5.22445e+09	63.9693	64.678
-5.21419e+09	64.1348	64.9011
-5.20394e+09	64.4087	65.0243
-5.19368e+09	64.5342	64.9581
-5.18343e+09	64.4665	64.9112
-5.17318e+09	64.5272	64.7303
-5.16292e+09	64.5239	64.6963
-5.15267e+09	64.6256	64.499
-5.14241e+09	64.4103	64.7532
-5.13216e+09	64.1784	64.9263
-5.12191e+09	64.0804	64.8538
-5.11165e+09	63.9175	64.8198
-5.1014e+09	64.2293	64.6856
-5.09114e+09	64.2714	64.7685
-5.08089e+09	64.3512	64.9478
-5.07064e+09	64.1167	64.9385
-5.06038e+09	64.2992	65.1724
-5.05013e+09	64.4061	64.8473
-5.03988e+09	64.7479	65.059
-5.02962e+09	64.9416	64.8009
-5.01937e+09	65.0304	64.8234
-5.00911e+09	65.1964	64.8812
-4.99886e+09	64.7926	64.5925
-4.98861e+09	64.0276	64.1659
-4.97835e+09	64.1252	63.9726
-4.9681e+09	64.2613	64.3621
-4.95784e+09	64.511	64.3795
-4.94759e+09	64.6946	64.7693
-4.93734e+09	64.1614	64.2193
-4.92708e+09	64.3002	64.3527
-4.91683e+09	64.3452	64.1687
-4.90657e+09	64.8303	64.6104
-4.89632e+09	64.6019	64.3395
-4.88607e+09	64.4789	64.4672
-4.87581e+09	64.458	64.6263
-4.86556e+09	64.5263	64.56
-4.8553e+09	64.4965	62.6617
-4.84505e+09	64.4964	60.1452
-4.8348e+09	64.3792	39.2215
-4.82454e+09	64.4048	38.994
-4.81429e+09	64.4563	39.4941
-4.80404e+09	64.6087	39.85
-4.79378e+09	64.6293	39.7216
-4.78353e+09	64.6843	39.3704
-4.77327e+09	64.5412	39.4188
-4.76302e+09	64.3266	39.5001
-4.75277e+09	63.9365	39.6131
-4.74251e+09	64.1867	39.7429
-4.73226e+09	64.5032	39.5269
-4.722e+09	64.8237	39.7835
-4.71175e+09	64.7123	39.6597
-4.7015e+09	64.5929	39.6215
-4.69124e+09	64.5786	39.3551
-4.68099e+09	64.6428	39.3533
-4.67073e+09	64.6033	39.4885
-4.66048e+09	64.4917	39.4717
-4.65023e+09	64.1953	39.233
-4.63997e+09	64.4211	39.4262
-4.62972e+09	64.6107	39.3415
-4.61946e+09	64.3923	39.5566
-4.60921e+09	64.703	39.0925
-4.59896e+09	64.1876	39.5672
-4.5887e+09	64.4033	39.5408
-4.57845e+09	64.4058	39.5136
-4.5682e+09	65.0786	39.2524
-4.55794e+09	65.4846	39.5972
-4.54769e+09	64.8561	39.7368
-4.53743e+09	64.1606	39.9521
-4.52718e+09	64.0981	39.8263
-4.51693e+09	64.5909	39.5067
-4.50667e+09	64.721	39.5304
-4.49642e+09	64.3483	39.293
-4.48616e+09	64.0588	39.3245
-4.47591e+09	64.1319	38.9672
-4.46566e+09	64.5262	39.0085
-4.4554e+09	64.9237	39.2855
-4.44515e+09	64.8699	39.3962
-4.43489e+09	64.9192	39.1994
-4.42464e+09	64.7488	39.0645
-4.41439e+09	64.6356	39.2807
-4.40413e+09	64.531	39.5479
-4.39388e+09	64.062	39.522
-4.38363e+09	64.2323	39.5598
-4.37337e+09	64.5031	39.6832
-4.36312e+09	64.6481	39.6316
-4.35286e+09	64.9538	39.5924
-4.34261e+09	64.6509	39.7805
-4.33236e+09	64.5757	40.0729
-4.3221e+09	64.1055	39.94
-4.31185e+09	64.2485	39.7473
-4.30159e+09	64.3202	39.5154
-4.29134e+09	64.379	39.0451
-4.28109e+09	63.8212	39.1968
-4.27083e+09	63.8183	39.0314
-4.26058e+09	64.276	39.4713
-4.25032e+09	64.5085	39.4311
-4.24007e+09	64.5475	39.7583
-4.22982e+09	64.2454	39.8041
-4.21956e+09	64.4259	39.4614
-4.20931e+09	64.7977	39.2817
-4.19905e+09	64.7446	39.5753
-4.1888e+09	64.7241	39.4627
-4.17855e+09	64.3105	39.6777
-4.16829e+09	64.2633	39.2941
-4.15804e+09	64.0713	40.0101
-4.14779e+09	64.1099	40.0274
-4.13753e+09	64.5832	40.1981
-4.12728e+09	64.6282	39.7719
-4.11702e+09	65.0276	39.543
-4.10677e+09	64.6494	39.3596
-4.09652e+09	65.0005	39.868
-4.08626e+09	64.4964	39.9444
-4.07601e+09	64.6485	40.2348
-4.06575e+09	64.6014	39.6603
-4.0555e+09	64.5263	39.528
-4.04525e+09	64.6106	39.1783
-4.03499e+09	64.4464	39.379
-4.02474e+09	64.5671	39.0563
-4.01448e+09	64.4057	39.3525
-4.00423e+09	64.5381	39.4205
-3.99398e+09	64.4077	39.6189
-3.98372e+09	64.5548	39.8714
-3.97347e+09	64.7347	39.5448
-3.96321e+09	64.7265	39.6798
-3.95296e+09	64.3061	39.4476
-3.94271e+09	63.7607	39.7812
-3.93245e+09	63.7315	39.6363
-3.9222e+09	63.8493	39.6368
-3.91195e+09	64.3817	53.9702
-3.90169e+09	64.1516	60.2831
-3.89144e+09	64.1685	62.9871
-3.88118e+09	64.1194	64.7333
-3.87093e+09	64.4463	64.6554
-3.86068e+09	64.7637	64.9747
-3.85042e+09	64.7981	64.7603
-3.84017e+09	64.4743	64.5146
-3.82991e+09	64.2072	63.9923
-3.81966e+09	63.9743	64.2586
-3.80941e+09	63.9333	64.0542
-3.79915e+09	63.9208	64.3712
-3.7889e+09	64.2333	64.2997
-3.77864e+09	64.4689	64.8518
-3.76839e+09	64.1628	64.4613
-3.75814e+09	64.0838	64.6033
-3.74788e+09	63.7993	64.4052
-3.73763e+09	64.0201	64.4668
-3.72738e+09	64.0192	64.1967
-3.71712e+09	64.338	64.3472
-3.70687e+09	64.8849	64.6248
-3.69661e+09	64.8046	64.6474
-3.68636e+09	64.401	64.4264
-3.67611e+09	64.0419	64.325
-3.66585e+09	64.0295	64.118
-3.6556e+09	64.0532	64.2741
-3.64534e+09	63.8617	63.8371
-3.63509e+09	64.0579	64.3657
-3.62484e+09	63.9685	64.4529
-3.61458e+09	64.2152	64.8558
-3.60433e+09	64.1423	64.9295
-3.59407e+09	64.1475	64.9045
-3.58382e+09	63.9461	64.5722
-3.57357e+09	63.764	64.4692
-3.56331e+09	63.9866	64.4073
-3.55306e+09	64.2225	64.949
-3.5428e+09	64.337	64.9056
-3.53255e+09	64.0458	64.8832
-3.5223e+09	63.9144	64.5839
-3.51204e+09	64.3424	64.908
-3.50179e+09	64.5357	64.996
-3.49154e+09	64.8482	65.2649
-3.48128e+09	64.6768	65.2727
-3.47103e+09	65.0905	65.162
-3.46077e+09	64.8852	65.0162
-3.45052e+09	64.6345	64.6257
-3.44027e+09	63.7019	64.1182
-3.43001e+09	64.0131	63.9266
-3.41976e+09	63.9846	64.0508
-3.4095e+09	64.0059	64.4421
-3.39925e+09	64.0846	65.031
-3.389e+09	64.2963	65.1586
-3.37874e+09	64.3408	65.141
-3.36849e+09	64.1268	65.234
-3.35823e+09	64.152	65.1875
-3.34798e+09	64.4475	65.1817
-3.33773e+09	64.5158	64.8517
-3.32747e+09	64.4003	64.8681
-3.31722e+09	64.1038	64.5893
-3.30696e+09	64.1513	64.3136
-3.29671e+09	64.0634	64.4937
-3.28646e+09	64.3102	64.6115
-3.2762e+09	64.2746	64.8644
-3.26595e+09	64.6141	64.7478
-3.2557e+09	64.5323	64.8962
-3.24544e+09	64.4583	64.9315
-3.23519e+09	64.3859	64.965
-3.22493e+09	64.3823	64.8025
-3.21468e+09	64.3694	64.373
-3.20443e+09	63.9981	64.2069
-3.19417e+09	63.9348	64.619
-3.18392e+09	63.8027	64.4653
-3.17366e+09	64.084	64.8749
-3.16341e+09	64.4016	64.8805
-3.15316e+09	64.5777	64.8934
-3.1429e+09	64.7073	65.1023
-3.13265e+09	64.7382	65.2035
-3.12239e+09	64.6483	65.0277
-3.11214e+09	64.3592	64.7526
-3.10189e+09	64.763	64.6964
-3.09163e+09	64.8862	64.8859
-3.08138e+09	64.9117	64.6305
-3.07113e+09	64.7379	64.3475
-3.06087e+09	64.4142	64.2427
-3.05062e+09	64.3885	64.7937
-3.04036e+09	64.4069	65.042
-3.03011e+09	64.8483	65.1644
-3.01986e+09	64.8235	64.5861
-3.0096e+09	64.3757	64.3982
-2.99935e+09	64.3318	64.5618
-2.98909e+09	64.5908	64.9822
-2.97884e+09	64.9287	65.0535
-2.96859e+09	64.8216	64.7069
-2.95833e+09	64.5833	64.5607
-2.94808e+09	64.3669	64.5279
-2.93782e+09	64.3898	64.8531
-2.92757e+09	64.4517	64.9799
-2.91732e+09	64.2764	64.6514
-2.90706e+09	64.473	64.7923
-2.89681e+09	64.2981	64.7597
-2.88655e+09	64.4613	64.9017
-2.8763e+09	64.1427	64.8517
-2.86605e+09	64.5925	65.0506
-2.85579e+09	64.8812	64.9989
-2.84554e+09	64.9092	64.921
-2.83529e+09	64.528	64.7664
-2.82503e+09	64.3134	65.0415
-2.81478e+09	63.9697	64.9714
-2.80452e+09	64.1593	64.7169
-2.79427e+09	64.326	65.2092
-2.78402e+09	64.5348	65.295
-2.77376e+09	64.4973	65.3234
-2.76351e+09	63.9711	64.4577
-2.75325e+09	63.7616	64.3434
-2.743e+09	64.0419	64.8452
-2.73275e+09	64.3966	64.9935
-2.72249e+09	64.3246	64.6724
-2.71224e+09	64.0938	64.2444
-2.70198e+09	64.159	64.3916
-2.69173e+09	64.1428	64.8354
-2.68148e+09	64.4603	65.1996
-2.67122e+09	64.2215	65.1948
-2.66097e+09	64.0955	64.8289
-2.65071e+09	63.8021	64.441
-2.64046e+09	64.2506	64.5343
-2.63021e+09	64.6251	64.8501
-2.61995e+09	64.4355	64.9386
-2.6097e+09	63.9677	64.9731
-2.59945e+09	64.3129	65.1169
-2.58919e+09	64.6332	65.0851
-2.57894e+09	65.0952	65.2982
-2.56868e+09	64.8112	64.7349
-2.55843e+09	64.6991	64.5935
-2.54818e+09	64.4701	64.4491
-2.53792e+09	64.566	64.9172
-2.52767e+09	64.3066	64.9405
-2.51741e+09	64.0091	64.9281
-2.50716e+09	64.0175	64.7403
-2.49691e+09	64.2297	64.8619
-2.48665e+09	64.4785	64.7663
-2.4764e+09	64.3752	64.7818
-2.46614e+09	64.8344	65.0745
-2.45589e+09	64.8606	64.8925
-2.44564e+09	64.6542	64.9249
-2.43538e+09	64.2361	64.4628
-2.42513e+09	64.3068	64.7345
-2.41488e+09	64.2392	64.8251
-2.40462e+09	64.1058	64.952
-2.39437e+09	64.0314	64.6508
-2.38411e+09	64.4532	64.4944
-2.37386e+09	64.8821	64.9431
-2.36361e+09	65.1418	65.0211
-2.35335e+09	65.0612	65.1396
-2.3431e+09	64.782	64.9276
-2.33284e+09	64.4785	64.7043
-2.32259e+09	64.2469	65.163
-2.31234e+09	63.796	65.0381
-2.30208e+09	63.4653	64.7237
-2.29183e+09	63.371	64.5184
-2.28157e+09	63.8248	64.4068
-2.27132e+09	64.2093	64.8099
-2.26107e+09	64.3376	64.9469
-2.25081e+09	64.184	64.7396
-2.24056e+09	64.334	64.7025
-2.2303e+09	64.3942	64.7244
-2.22005e+09	64.2257	64.8659
-2.2098e+09	64.4333	64.9131
-2.19954e+09	64.2728	64.7997
-2.18929e+09	64.4742	64.8106
-2.17904e+09	63.8612	64.533
-2.16878e+09	64.0651	64.8724
-2.15853e+09	64.2033	65.0492
-2.14827e+09	64.3964	65.3554
-2.13802e+09	64.0194	65.0728
-2.12777e+09	63.9469	64.9637
-2.11751e+09	63.8619	64.6188
-2.10726e+09	63.9765	64.5159
-2.097e+09	64.2137	64.0387
-2.08675e+09	64.1404	63.945
-2.0765e+09	64.1928	64.1516
-2.06624e+09	64.1202	64.4477
-2.05599e+09	64.4312	64.6199
-2.04573e+09	64.5076	64.7635
-2.03548e+09	64.5548	64.8595
-2.02523e+09	64.6496	65.0792
-2.01497e+09	64.7982	65.2415
-2.00472e+09	64.3641	64.9701
-1.99446e+09	64.4764	65.0941
-1.98421e+09	64.516	64.6965
-1.97396e+09	64.5368	64.6766
-1.9637e+09	64.5073	64.658
-1.95345e+09	64.3052	64.5377
-1.9432e+09	64.4297	64.5687
-1.93294e+09	64.3558	64.3168
-1.92269e+09	64.4251	64.5207
-1.91243e+09	64.239	64.4793
-1.90218e+09	64.4622	64.7704
-1.89193e+09	64.5144	65.0065
-1.88167e+09	64.2957	64.6788
-1.87142e+09	64.2359	64.6237
-1.86116e+09	64.0405	64.4693
-1.85091e+09	64.0822	64.6673
-1.84066e+09	64.1173	64.9282
-1.8304e+09	64.398	64.9628
-1.82015e+09	64.7461	65.2457
-1.80989e+09	64.7023	65.0164
-1.79964e+09	64.6689	64.6259
-1.78939e+09	64.5918	64.5159
-1.77913e+09	64.7194	64.535
-1.76888e+09	64.9801	64.9444
-1.75863e+09	64.9324	64.9724
-1.74837e+09	64.5676	65.0696
-1.73812e+09	64.3749	65.1132
-1.72786e+09	63.979	64.6864
-1.71761e+09	64.1504	64.6822
-1.70736e+09	64.3309	64.5677
-1.6971e+09	64.352	64.9803
-1.68685e+09	64.4826	65.1053
-1.67659e+09	64.398	65.0587
-1.66634e+09	64.4152	64.8401
-1.65609e+09	63.9423	64.5568
-1.64583e+09	64.1677	64.3524
-1.63558e+09	64.4164	64.4142
-1.62532e+09	64.6793	64.3861
-1.61507e+09	64.8492	64.5934
-1.60482e+09	64.5329	64.7189
-1.59456e+09	64.3325	64.8746
-1.58431e+09	64.1219	65.0509
-1.57405e+09	64.1547	65.3978
-1.5638e+09	64.401	65.4308
-1.55355e+09	64.5993	65.2999
-1.54329e+09	64.9565	65.182
-1.53304e+09	64.7956	65.4004
-1.52279e+09	64.6301	65.1215
-1.51253e+09	64.5845	64.7676
-1.50228e+09	64.3436	64.3261
-1.49202e+09	64.708	64.9769
-1.48177e+09	64.7172	65.1893
-1.47152e+09	64.8396	65.4217
-1.46126e+09	64.2673	65.0278
-1.45101e+09	64.0431	64.8372
-1.44075e+09	63.929	65.095
-1.4305e+09	64.3417	64.9771
-1.42025e+09	64.2181	64.6633
-1.40999e+09	64.4468	64.992
-1.39974e+09	64.3129	64.7156
-1.38948e+09	64.216	64.7704
-1.37923e+09	64.1022	64.4936
-1.36898e+09	64.0267	64.7093
-1.35872e+09	64.5635	64.5869
-1.34847e+09	64.8278	64.7473
-1.33821e+09	64.9626	64.7445
-1.32796e+09	64.5322	64.5003
-1.31771e+09	64.6032	64.5019
-1.30745e+09	64.1948	64.5181
-1.2972e+09	64.3842	64.3362
-1.28695e+09	64.1088	64.3083
-1.27669e+09	63.8929	64.1328
-1.26644e+09	64.177	64.4595
-1.25618e+09	64.3026	64.5924
-1.24593e+09	64.456	64.8263
-1.23568e+09	64.3104	64.7942
-1.22542e+09	64.5265	64.9096
-1.21517e+09	64.4372	64.8672
-1.20491e+09	64.4999	64.9126
-1.19466e+09	64.3846	64.6474
-1.18441e+09	64.056	64.4244
-1.17415e+09	64.0856	64.6311
-1.1639e+09	64.4392	64.9714
-1.15364e+09	64.6771	64.847
-1.14339e+09	64.9037	64.6493
-1.13314e+09	64.4533	64.5322
-1.12288e+09	64.6011	64.874
-1.11263e+09	64.4655	64.748
-1.10238e+09	64.6691	64.7364
-1.09212e+09	64.2649	64.3888
-1.08187e+09	63.9492	64.3921
-1.07161e+09	63.7865	64.3741
-1.06136e+09	64.042	64.4831
-1.05111e+09	64.6655	64.818
-1.04085e+09	64.9099	65.0327
-1.0306e+09	64.7425	64.8544
-1.02034e+09	64.3152	64.5311
-1.01009e+09	64.2479	65.1676
-9.99836e+08	64.2545	65.2751
-9.89582e+08	64.6263	65.1952
-9.79328e+08	64.5057	64.8041
-9.69074e+08	64.6128	64.779
-9.5882e+08	64.5428	64.9626
-9.48566e+08	64.5456	64.9918
-9.38313e+08	64.3577	64.9065
-9.28059e+08	64.4255	64.8384
-9.17805e+08	64.2469	64.5241
-9.07551e+08	64.2812	64.5302
-8.97297e+08	63.8893	64.3652
-8.87043e+08	63.5959	64.1286
-8.76789e+08	63.5463	64.1518
-8.66535e+08	63.663	64.361
-8.56281e+08	64.1654	64.5752
-8.46027e+08	64.6559	64.7705
-8.35773e+08	64.7624	64.9471
-8.2552e+08	64.7358	64.9876
-8.15266e+08	64.4639	64.7961
-8.05012e+08	64.2753	64.6209
-7.94758e+08	64.1915	64.1946
-7.84504e+08	64.1098	64.1628
-7.7425e+08	64.1071	64.0734
-7.63996e+08	64.0317	64.5644
-7.53742e+08	64.32	64.6286
-7.43488e+08	64.5306	64.6651
-7.33234e+08	64.3163	65.0565
-7.2298e+08	64.3605	65.0666
-7.12727e+08	64.0439	64.8618
-7.02473e+08	63.9003	64.5001
-6.92219e+08	64.2463	64.809
-6.81965e+08	64.3189	64.8698
-6.71711e+08	64.4267	64.7845
-6.61457e+08	64.0206	64.4605
-6.51203e+08	64.1948	64.7259
-6.40949e+08	64.3561	64.833
-6.30695e+08	64.4115	64.9534
-6.20441e+08	64.2278	64.6034
-6.10188e+08	63.9637	64.3283
-5.99934e+08	64.0015	64.4569
-5.8968e+08	63.7756	64.1619
-5.79426e+08	64.0569	64.1463
-5.69172e+08	63.9826	64.1944
-5.58918e+08	64.5372	64.5297
-5.48664e+08	64.3948	64.4185
-5.3841e+08	64.1912	64.2953
-5.28156e+08	64.1062	64.4625
-5.17902e+08	64.406	64.8013
-5.07648e+08	64.5999	64.8879
-4.97395e+08	64.8122	65.2683
-4.87141e+08	64.3544	64.8274
-4.76887e+08	64.5382	64.7187
-4.66633e+08	64.0793	64.7118
-4.56379e+08	64.7113	65.1594
-4.46125e+08	64.2389	65.1438
-4.35871e+08	64.3231	65.4806
-4.25617e+08	63.9418	65.4468
-4.15363e+08	64.5113	65.6094
-4.05109e+08	64.4949	65.2227
-3.94855e+08	64.6105	64.8754
-3.84602e+08	64.4905	64.7616
-3.74348e+08	64.7451	64.9168
-3.64094e+08	64.7646	64.8971
-3.5384e+08	64.6337	64.7185
-3.43586e+08	64.7745	64.5688
-3.33332e+08	64.5171	64.5503
-3.23078e+08	64.554	64.8761
-3.12824e+08	64.1787	65.0182
-3.0257e+08	63.9697	64.7988
-2.92316e+08	63.92	64.8193
-2.82063e+08	63.9108	64.6015
-2.71809e+08	64.3006	64.7787
-2.61555e+08	64.5686	65.0016
-2.51301e+08	64.7725	64.7951
-2.41047e+08	64.3302	64.5949
-2.30793e+08	64.4804	64.42
-2.20539e+08	64.5738	64.6426
-2.10285e+08	64.8876	64.845
-2.00031e+08	64.8794	65.0341
-1.89777e+08	64.5936	64.8344
-1.79523e+08	64.4542	64.7603
-1.6927e+08	64.4464	64.6739
-1.59016e+08	64.1994	64.7203
-1.48762e+08	63.8197	64.5172
-1.38508e+08	63.7435	64.5657
-1.28254e+08	64.0108	64.7227
-1.18e+08	64.4848	64.9916
-1.07746e+08	64.3589	64.9093
-9.74922e+07	64.5208	64.5159
-8.72383e+07	64.3558	64.439
-7.69844e+07	64.5637	64.6266
-6.67305e+07	64.5661	64.9522
-5.64766e+07	64.5046	64.8421
-4.62227e+07	64.0093	64.3769
-3.59688e+07	64.3168	64.6568
-2.57149e+07	64.5405	65.0007
-1.5461e+07	64.9139	65.3685
-5.20706e+06	64.9399	65.3912
5.04684e+06	64.9126	65.337
1.53008e+07	64.891	65.3435
2.55547e+07	64.5554	65.0787
3.58086e+07	64.2775	64.5501
4.60625e+07	63.98	64.3337
5.63164e+07	64.5109	64.8504
6.65703e+07	64.6601	65.0324
7.68242e+07	64.5654	64.6247
8.70781e+07	64.3849	64.527
9.7332e+07	64.5329	64.6109
1.07586e+08	64.3587	64.9789
1.1784e+08	64.4615	65.0003
1.28094e+08	64.055	64.7921
1.38348e+08	63.6808	64.5896
1.48602e+08	63.8251	64.5877
1.58855e+08	64.2361	64.7153
1.69109e+08	64.4137	64.7039
1.79363e+08	64.5024	64.7253
1.89617e+08	64.6181	64.8397
1.99871e+08	64.8778	65.0452
2.10125e+08	64.9084	64.827
2.20379e+08	64.5971	64.6832
2.30633e+08	64.4754	64.4254
2.40887e+08	64.3381	64.5851
2.51141e+08	64.76	64.8279
2.61395e+08	64.553	64.9742
2.71648e+08	64.3325	64.7923
2.81902e+08	63.9439	64.6088
2.92156e+08	63.9059	64.8215
3.0241e+08	63.9249	64.7213
3.12664e+08	64.1844	64.9618
3.22918e+08	64.5454	64.8734
3.33172e+08	64.5391	64.5899
3.43426e+08	64.7158	64.5454
3.5368e+08	64.6041	64.6517
3.63934e+08	64.7604	64.9572
3.74187e+08	64.7394	64.9293
3.84441e+08	64.558	64.757
3.94695e+08	64.6691	64.9529
4.04949e+08	64.4728	65.2123
4.15203e+08	64.5182	65.6112
4.25457e+08	63.9105	65.4444
4.35711e+08	64.3433	65.5153
4.45965e+08	64.1693	65.1426
4.56219e+08	64.6944	65.1977
4.66473e+08	64.1092	64.6825
4.76727e+08	64.4866	64.7323
4.8698e+08	64.3601	64.8247
4.97234e+08	64.755	65.2187
5.07488e+08	64.6996	64.9294
5.17742e+08	64.3804	64.8116
5.27996e+08	64.1246	64.4651
5.3825e+08	64.228	64.2798
5.48504e+08	64.4084	64.4238
5.58758e+08	64.5399	64.5429
5.69012e+08	63.9418	64.2239
5.79266e+08	64.0775	64.2512
5.8952e+08	63.7602	64.1772
5.99773e+08	64.1006	64.5324
6.10027e+08	63.959	64.2878
6.20281e+08	64.237	64.5761
6.30535e+08	64.4372	64.9076
6.40789e+08	64.3222	64.8226
6.51043e+08	64.2206	64.7074
6.61297e+08	64.0086	64.5354
6.71551e+08	64.4294	64.7769
6.81805e+08	64.3526	64.8768
6.92059e+08	64.2362	64.8021
7.02312e+08	63.924	64.5655
7.12566e+08	64.0421	64.8722
7.2282e+08	64.3495	65.0926
7.33074e+08	64.3317	65.0661
7.43328e+08	64.4629	64.6437
7.53582e+08	64.311	64.5572
7.63836e+08	64.107	64.5711
7.7409e+08	64.1579	64.1977
7.84344e+08	64.128	64.1655
7.94598e+08	64.211	64.2313
8.04852e+08	64.3156	64.6013
8.15105e+08	64.4089	64.72
8.25359e+08	64.7389	65.0005
8.35613e+08	64.7854	64.9801
8.45867e+08	64.6034	64.7831
8.56121e+08	64.1826	64.5747
8.66375e+08	63.8441	64.4533
8.76629e+08	63.5123	64.0966
8.86883e+08	63.6253	64.1924
8.97137e+08	63.8655	64.3852
9.07391e+08	64.2239	64.5258
9.17645e+08	64.2296	64.4922
9.27898e+08	64.4242	64.8191
9.38152e+08	64.3507	64.9554
9.48406e+08	64.5143	64.9102
9.5866e+08	64.5522	64.9784
9.68914e+08	64.6249	64.9521
9.79168e+08	64.5246	64.7911
9.89422e+08	64.6128	65.2643
9.99676e+08	64.3076	65.2484
1.00993e+09	64.1863	65.1263
1.02018e+09	64.2184	64.5119
1.03044e+09	64.7547	64.8911
1.04069e+09	64.8622	65.0086
1.05095e+09	64.6222	64.7772
1.0612e+09	63.9909	64.4286
1.07145e+09	63.7915	64.3924
1.08171e+09	63.8882	64.3635
1.09196e+09	64.2918	64.3541
1.10221e+09	64.6612	64.7238
1.11247e+09	64.4286	64.8273
1.12272e+09	64.5823	64.8075
1.13298e+09	64.3963	64.465
1.14323e+09	64.917	64.6846
1.15348e+09	64.7081	64.8303
1.16374e+09	64.4838	64.9381
1.17399e+09	64.1028	64.6821
1.18425e+09	64.0872	64.5505
1.1945e+09	64.4429	64.6557
1.20475e+09	64.4586	64.9331
1.21501e+09	64.3725	64.7935
1.22526e+09	64.4871	64.9682
1.23552e+09	64.3323	64.7817
1.24577e+09	64.4707	64.7934
1.25602e+09	64.296	64.5697
1.26628e+09	64.1823	64.4839
1.27653e+09	63.9343	64.0926
1.28679e+09	64.0908	64.2722
1.29704e+09	64.4163	64.3853
1.30729e+09	64.1173	64.4366
1.31755e+09	64.6166	64.5559
1.3278e+09	64.5543	64.5236
1.33805e+09	64.9707	64.7232
1.34831e+09	64.8408	64.7822
1.35856e+09	64.5934	64.5922
1.36882e+09	64.1586	64.6737
1.37907e+09	64.0751	64.5898
1.38932e+09	64.2519	64.8692
1.39958e+09	64.3029	64.6544
1.40983e+09	64.4794	65.0175
1.42009e+09	64.1976	64.6772
1.43034e+09	64.382	65.0338
1.44059e+09	63.933	65.0276
1.45085e+09	64.0347	64.8329
1.4611e+09	64.3369	65.1549
1.47136e+09	64.8484	65.4084
1.48161e+09	64.7493	65.2056
1.49186e+09	64.725	64.9724
1.50212e+09	64.3189	64.3955
1.51237e+09	64.4563	64.687
1.52262e+09	64.5904	65.0664
1.53288e+09	64.8035	65.4109
1.54313e+09	64.9353	65.2127
1.55339e+09	64.6377	65.3119
1.56364e+09	64.4196	65.3946
1.57389e+09	64.1715	65.3091
1.58415e+09	64.1463	65.0642
1.5944e+09	64.3485	64.9853
1.60466e+09	64.4473	64.7919
1.61491e+09	64.8512	64.6345
1.62516e+09	64.7593	64.4296
1.63542e+09	64.5219	64.484
1.64567e+09	64.2056	64.3833
1.65593e+09	63.9648	64.5537
1.66618e+09	64.4241	64.8543
1.67643e+09	64.3641	64.9883
1.68669e+09	64.4979	65.0905
1.69694e+09	64.334	64.9879
1.7072e+09	64.3328	64.5687
1.71745e+09	64.2221	64.7435
1.7277e+09	64.0107	64.6864
1.73796e+09	64.2558	65.0214
1.74821e+09	64.5793	65.0239
1.75846e+09	64.8763	65.0409
1.76872e+09	65.0073	64.9218
1.77897e+09	64.7236	64.5069
1.78923e+09	64.6614	64.5367
1.79948e+09	64.525	64.6058
1.80973e+09	64.6823	64.9256
1.81999e+09	64.7955	65.2374
1.83024e+09	64.4013	64.9774
1.8405e+09	64.0472	64.841
1.85075e+09	64.1167	64.7707
1.861e+09	64.0504	64.3672
1.87126e+09	64.2575	64.6054
1.88151e+09	64.3126	64.7587
1.89177e+09	64.4931	64.9774
1.90202e+09	64.4681	64.8113
1.91227e+09	64.2435	64.5202
1.92253e+09	64.4311	64.5166
1.93278e+09	64.41	64.3114
1.94304e+09	64.4479	64.6592
1.95329e+09	64.3282	64.5383
1.96354e+09	64.5214	64.6871
1.9738e+09	64.5597	64.6585
1.98405e+09	64.5097	64.5977
1.9943e+09	64.4688	65.1096
2.00456e+09	64.3847	65.0328
2.01481e+09	64.8345	65.2383
2.02507e+09	64.6576	65.1194
2.03532e+09	64.6051	64.8494
2.04557e+09	64.5237	64.7937
2.05583e+09	64.4197	64.555
2.06608e+09	64.1126	64.5548
2.07634e+09	64.1866	64.1553
2.08659e+09	64.1863	64.1154
2.09684e+09	64.1928	64.0813
2.1071e+09	63.8759	64.4101
2.11735e+09	63.8961	64.725
2.12761e+09	64.0178	64.92
2.13786e+09	64.0234	65.0789
2.14811e+09	64.4141	65.3638
2.15837e+09	64.2012	65.0631
2.16862e+09	64.071	64.7948
2.17887e+09	63.8137	64.5525
2.18913e+09	64.4582	64.8172
2.19938e+09	64.2642	64.7436
2.20964e+09	64.3878	64.9639
2.21989e+09	64.2833	64.972
2.23014e+09	64.411	64.6509
2.2404e+09	64.345	64.8281
2.25065e+09	64.1583	64.7444
2.26091e+09	64.3123	64.9197
2.27116e+09	64.2188	64.815
2.28141e+09	63.9387	64.4977
2.29167e+09	63.3854	64.4205
2.30192e+09	63.4358	64.7226
2.31218e+09	63.7869	65.0336
2.32243e+09	64.263	65.1935
2.33268e+09	64.559	64.7603
2.34294e+09	64.8235	64.861
2.35319e+09	65.0781	65.1301
2.36345e+09	65.1017	65.0243
2.3737e+09	64.8545	64.9955
2.38395e+09	64.4746	64.5412
2.39421e+09	63.9169	64.5659
2.40446e+09	64.0784	64.9177
2.41471e+09	64.1858	64.841
2.42497e+09	64.3265	64.7457
2.43522e+09	64.2176	64.3996
2.44548e+09	64.7224	64.9985
2.45573e+09	64.8748	64.8612
2.46598e+09	64.8472	65.0967
2.47624e+09	64.4066	64.7862
2.48649e+09	64.4474	64.7886
2.49675e+09	64.2165	64.8618
2.507e+09	64.0035	64.6514
2.51725e+09	63.972	64.8943
2.52751e+09	64.3163	64.9666
2.53776e+09	64.5665	64.9316
2.54802e+09	64.4582	64.5306
2.55827e+09	64.7142	64.5529
2.56852e+09	64.8368	64.6859
2.57878e+09	65.0245	65.2456
2.58903e+09	64.6953	65.0966
2.59929e+09	64.2961	65.1247
2.60954e+09	64.0005	64.9887
2.61979e+09	64.4539	64.9553
2.63005e+09	64.5751	64.8186
2.6403e+09	64.2425	64.4459
2.65055e+09	63.7914	64.4437
2.66081e+09	64.1457	64.8362
2.67106e+09	64.2342	65.2764
2.68132e+09	64.4725	65.206
2.69157e+09	64.1436	64.7648
2.70182e+09	64.1318	64.4383
2.71208e+09	64.101	64.2241
2.72233e+09	64.3608	64.6666
2.73259e+09	64.3486	64.9231
2.74284e+09	64.1024	64.8303
2.75309e+09	63.8292	64.3362
2.76335e+09	63.9978	64.5189
2.7736e+09	64.4453	65.3573
2.78386e+09	64.5151	65.2904
2.79411e+09	64.3746	65.2379
2.80436e+09	64.1878	64.7333
2.81462e+09	63.9588	65.0104
2.82487e+09	64.3247	65.0864
2.83512e+09	64.5794	64.769
2.84538e+09	64.9113	64.9242
2.85563e+09	64.8615	65.01
2.86589e+09	64.6281	65.0521
2.87614e+09	64.089	64.867
2.88639e+09	64.4999	64.9193
2.89665e+09	64.2909	64.6785
2.9069e+09	64.4641	64.8731
2.91716e+09	64.1884	64.6608
2.92741e+09	64.4558	64.9627
2.93766e+09	64.4128	64.8305
2.94792e+09	64.3675	64.5578
2.95817e+09	64.5442	64.4542
2.96843e+09	64.8358	64.684
2.97868e+09	64.9932	64.9367
2.98893e+09	64.6198	65.0886
2.99919e+09	64.2807	64.5732
3.00944e+09	64.419	64.3856
3.0197e+09	64.8051	64.5807
3.02995e+09	64.8723	65.1711
3.0402e+09	64.394	65.0002
3.05046e+09	64.4282	64.7764
3.06071e+09	64.3937	64.1863
3.07096e+09	64.7853	64.3473
3.08122e+09	64.9285	64.6447
3.09147e+09	64.9697	64.9615
3.10173e+09	64.7617	64.6724
3.11198e+09	64.3241	64.7545
3.12223e+09	64.662	65.0192
3.13249e+09	64.6362	65.1732
3.14274e+09	64.7093	65.0928
3.153e+09	64.5648	64.8898
3.16325e+09	64.4132	64.7765
3.1735e+09	64.1489	64.9026
3.18376e+09	63.7658	64.5085
3.19401e+09	63.9244	64.6332
3.20427e+09	64.0166	64.2659
3.21452e+09	64.3956	64.4608
3.22477e+09	64.407	64.8481
3.23503e+09	64.4093	65.0265
3.24528e+09	64.4724	64.9763
3.25554e+09	64.5975	64.871
3.26579e+09	64.6427	64.7086
3.27604e+09	64.3442	64.9002
3.2863e+09	64.3025	64.6942
3.29655e+09	64.0807	64.4965
3.3068e+09	64.1126	64.3017
3.31706e+09	64.0673	64.605
3.32731e+09	64.3402	64.8691
3.33757e+09	64.4549	64.8658
3.34782e+09	64.4111	65.1841
3.35807e+09	64.1606	65.156
3.36833e+09	64.1124	65.2004
3.37858e+09	64.3366	65.2194
3.38884e+09	64.3027	65.2392
3.39909e+09	64.0871	64.9829
3.40934e+09	64.0142	64.3687
3.4196e+09	63.9191	64.0706
3.42985e+09	63.9973	63.8321
3.44011e+09	63.7037	64.0853
3.45036e+09	64.6063	64.6254
3.46061e+09	64.8635	64.9952
3.47087e+09	65.0514	65.104
3.48112e+09	64.7139	65.2559
3.49137e+09	64.8388	65.2359
3.50163e+09	64.5684	65.0449
3.51188e+09	64.3714	64.9141
3.52214e+09	63.9481	64.6385
3.53239e+09	64.0491	64.8553
3.54264e+09	64.3181	64.9511
3.5529e+09	64.152	64.8623
3.56315e+09	63.941	64.3813
3.57341e+09	63.785	64.5002
3.58366e+09	63.915	64.5969
3.59391e+09	64.1378	64.8961
3.60417e+09	64.2842	65.0396
3.61442e+09	64.1723	64.7828
3.62468e+09	63.9568	64.4207
3.63493e+09	64.0357	64.3862
3.64518e+09	63.8246	63.9941
3.65544e+09	64.0651	64.2578
3.66569e+09	64.0146	64.1781
3.67595e+09	64.0929	64.3809
3.6862e+09	64.4953	64.5349
3.69645e+09	64.752	64.6191
3.70671e+09	64.9193	64.6213
3.71696e+09	64.3563	64.4045
3.72721e+09	63.9973	64.1797
3.73747e+09	64.0062	64.458
3.74772e+09	63.787	64.3776
3.75798e+09	64.054	64.6583
3.76823e+09	64.2085	64.4646
3.77848e+09	64.4307	64.8333
3.78874e+09	64.2775	64.2916
3.79899e+09	63.9469	64.4676
3.80925e+09	63.9961	64.1243
3.8195e+09	63.9444	64.196
3.82975e+09	64.1155	63.9163
3.84001e+09	64.4872	64.4883
3.85026e+09	64.7644	64.655
3.86052e+09	64.7443	65.0125
3.87077e+09	64.4729	64.6945
3.88102e+09	64.0886	64.6001
3.89128e+09	64.2238	63.1361
3.90153e+09	64.14	60.3918
3.91179e+09	64.4193	54.3282
3.92204e+09	63.85	39.6264
3.93229e+09	63.7213	39.6822
3.94255e+09	63.7291	39.7824
3.9528e+09	64.3661	39.4119
3.96305e+09	64.73	39.6603
3.97331e+09	64.7598	39.5468
3.98356e+09	64.5818	39.9241
3.99382e+09	64.4487	39.6301
4.00407e+09	64.5927	39.4105
4.01432e+09	64.4386	39.3932
4.02458e+09	64.5719	39.0785
4.03483e+09	64.5158	39.355
4.04509e+09	64.6368	39.1359
4.05534e+09	64.5366	39.5368
4.06559e+09	64.5994	39.7163
4.07585e+09	64.6461	40.2546
4.0861e+09	64.4834	39.9469
4.09636e+09	64.9619	39.9284
4.10661e+09	64.6356	39.3507
4.11686e+09	65.0531	39.5817
4.12712e+09	64.65	39.7486
4.13737e+09	64.6108	40.1753
4.14762e+09	64.1655	40.0116
4.15788e+09	64.0038	40.069
4.16813e+09	64.2414	39.3058
4.17839e+09	64.1947	39.5791
4.18864e+09	64.7015	39.5329
4.19889e+09	64.6872	39.5516
4.20915e+09	64.8411	39.3336
4.2194e+09	64.3906	39.4012
4.22966e+09	64.2333	39.8233
4.23991e+09	64.6213	39.7652
4.25016e+09	64.4786	39.4224
4.26042e+09	64.3444	39.4353
4.27067e+09	63.8587	39.0445
4.28093e+09	63.8301	39.1841
4.29118e+09	64.3067	39.0253
4.30143e+09	64.3616	39.5209
4.31169e+09	64.2542	39.7714
4.32194e+09	64.1183	39.9478
4.3322e+09	64.5802	40.0275
4.34245e+09	64.6614	39.7634
4.3527e+09	64.8764	39.6782
4.36296e+09	64.6692	39.614
4.37321e+09	64.4895	39.6844
4.38346e+09	64.1376	39.5195
4.39372e+09	63.9983	39.5534
4.40397e+09	64.5381	39.5365
4.41423e+09	64.6963	39.2372
4.42448e+09	64.7443	39.0023
4.43473e+09	64.8796	39.1486
4.44499e+09	64.8657	39.3229
4.45524e+09	64.9058	39.2684
4.4655e+09	64.5021	39.0431
4.47575e+09	64.1033	38.9485
4.486e+09	64.0847	39.3048
4.49626e+09	64.3877	39.296
4.50651e+09	64.7041	39.4435
4.51677e+09	64.6205	39.5236
4.52702e+09	64.1264	39.736
4.53727e+09	64.2511	39.9447
4.54753e+09	64.8648	39.7788
4.55778e+09	65.4356	39.581
4.56804e+09	65.0994	39.2256
4.57829e+09	64.2986	39.5197
4.58854e+09	64.3858	39.6157
4.5988e+09	64.2121	39.4943
4.60905e+09	64.6252	39.1438
4.6193e+09	64.4774	39.4941
4.62956e+09	64.5071	39.3361
4.63981e+09	64.397	39.426
4.65007e+09	64.1772	39.2955
4.66032e+09	64.3674	39.447
4.67057e+09	64.582	39.4937
4.68083e+09	64.5863	39.3716
4.69108e+09	64.5668	39.2983
4.70134e+09	64.612	39.665
4.71159e+09	64.6968	39.7011
4.72184e+09	64.7584	39.8078
4.7321e+09	64.5427	39.5603
4.74235e+09	64.1646	39.7268
4.75261e+09	63.9024	39.6131
4.76286e+09	64.255	39.454
4.77311e+09	64.5151	39.4303
4.78337e+09	64.676	39.3832
4.79362e+09	64.644	39.7465
4.80387e+09	64.617	39.8482
4.81413e+09	64.4401	39.6222
4.82438e+09	64.3798	39.0796
4.83464e+09	64.3818	39.2473
4.84489e+09	64.5378	59.8363
4.85514e+09	64.5134	62.6031
4.8654e+09	64.4962	64.5376
4.87565e+09	64.4036	64.6395
4.88591e+09	64.4845	64.4514
4.89616e+09	64.6447	64.4503
4.90641e+09	64.7936	64.571
4.91667e+09	64.3847	64.2155
4.92692e+09	64.3437	64.3654
4.93718e+09	64.1566	64.1756
4.94743e+09	64.6092	64.7501
4.95768e+09	64.6132	64.429
4.96794e+09	64.3109	64.4088
4.97819e+09	63.9805	63.9319
4.98845e+09	64.0112	64.1559
4.9987e+09	64.7526	64.5316
5.00895e+09	65.1506	64.8161
5.01921e+09	65.0263	64.8186
5.02946e+09	64.9478	64.8131
5.03971e+09	64.7526	65.0674
5.04997e+09	64.4615	64.8409
5.06022e+09	64.3497	65.1854
5.07048e+09	64.1107	64.9031
5.08073e+09	64.3679	64.9568
5.09098e+09	64.2626	64.8368
5.10124e+09	64.3086	64.6116
5.11149e+09	63.9089	64.7852
5.12175e+09	63.9881	64.7833
5.132e+09	64.2273	64.9412
5.14225e+09	64.3342	64.68
5.15251e+09	64.6169	64.4998
5.16276e+09	64.533	64.7071
5.17302e+09	64.5688	64.8026
5.18327e+09	64.5223	64.9803
5.19352e+09	64.5587	65.0933
5.20378e+09	64.4026	65.0991
5.21403e+09	64.1153	64.8213
5.22429e+09	63.9464	64.7411
5.23454e+09	63.9146	64.5327
5.24479e+09	64.1123	64.8253
5.25505e+09	64.2802	64.5938
5.2653e+09	64.2642	64.8088
5.27555e+09	64.3432	64.5495
5.28581e+09	64.3393	64.9641
5.29606e+09	64.5477	64.8768
5.30632e+09	64.4085	65.0225
5.31657e+09	64.6996	65.2146
5.32682e+09	64.39	65.0735
5.33708e+09	64.3245	64.9778
5.34733e+09	64.6969	65.3202
5.35759e+09	65.0267	65.64
5.36784e+09	65.0759	65.711
5.37809e+09	65.0892	65.6105
5.38835e+09	64.8056	65.4377
5.3986e+09	64.6496	65.5001
5.40886e+09	64.1272	64.983
5.41911e+09	64.4529	64.8396
5.42936e+09	64.2565	64.5221
5.43962e+09	64.7841	65.0202
5.44987e+09	64.6978	64.9445
5.46012e+09	64.378	64.6622
5.47038e+09	64.2796	64.5868
5.48063e+09	64.033	64.5054
5.49089e+09	64.487	64.5494
5.50114e+09	64.56	64.6386
5.51139e+09	64.8904	64.7511
5.52165e+09	64.7584	65.1046
5.5319e+09	65.0753	65.1659
5.54216e+09	64.5018	65.0279
5.55241e+09	64.3133	64.5435
5.56266e+09	63.8885	64.2621
5.57292e+09	64.2051	64.4698
5.58317e+09	64.438	64.5498
5.59343e+09	64.5711	64.9689
5.60368e+09	64.2137	64.6856
5.61393e+09	64.1655	64.3224
5.62419e+09	63.9102	64.0696
5.63444e+09	63.9847	64.5455
5.6447e+09	64.5159	64.908
5.65495e+09	64.6066	64.8949
5.6652e+09	64.6008	64.5935
5.67546e+09	64.2961	64.4922
5.68571e+09	64.5377	64.8469
5.69596e+09	64.6088	65.1134
5.70622e+09	64.6045	65.0967
5.71647e+09	64.7796	64.8649
5.72673e+09	64.5326	64.6727
5.73698e+09	64.3623	64.6561
5.74723e+09	64.7152	65.3322
5.75749e+09	64.7629	65.3689
5.76774e+09	64.6946	65.3114
5.778e+09	64.0448	64.9266
5.78825e+09	64.293	64.7575
5.7985e+09	64.8529	65.0034
5.80876e+09	64.7406	64.6663
5.81901e+09	64.6686	64.6626
5.82927e+09	64.3001	64.5121
5.83952e+09	64.5742	65.1835
5.84977e+09	64.1843	64.9087
5.86003e+09	64.0476	64.7047
5.87028e+09	64.069	64.4331
5.88054e+09	64.2812	64.7567
5.89079e+09	64.0946	64.7164
5.90104e+09	64.3469	64.5012
5.9113e+09	63.9351	64.6007
5.92155e+09	64.1907	64.5411
5.9318e+09	64.2458	64.8765
5.94206e+09	64.3535	64.6684
5.95231e+09	64.6076	64.8031
5.96257e+09	64.5365	64.7459
5.97282e+09	64.3652	64.7063
5.98307e+09	64.0339	64.4727
5.99333e+09	64.156	64.6636
6.00358e+09	64.3225	65.056
6.01384e+09	64.3047	64.97
6.02409e+09	64.5023	65.0206
6.03434e+09	64.6117	64.9946
6.0446e+09	64.4493	64.7412
6.05485e+09	64.6081	64.8329
6.06511e+09	63.9724	64.7024
6.07536e+09	64.1372	64.8035
6.08561e+09	63.7457	64.6551
6.09587e+09	64.1764	64.7881
6.10612e+09	64.3241	64.9199
6.11637e+09	64.4112	64.7606
6.12663e+09	64.3809	64.5413
6.13688e+09	64.266	64.5341
6.14714e+09	64.4412	64.85
6.15739e+09	64.5212	64.6979
6.16764e+09	64.1366	64.3688
6.1779e+09	63.6553	63.7881
6.18815e+09	63.6913	64.0034
6.19841e+09	64.318	64.7872
6.20866e+09	64.6542	65.0421
6.21891e+09	64.556	65.0328
6.22917e+09	64.1249	64.9099
6.23942e+09	64.6166	64.726
6.24968e+09	64.6519	64.7175
6.25993e+09	64.6909	64.5182
6.27018e+09	63.961	64.5202
6.28044e+09	64.1138	64.8157
6.29069e+09	64.0763	65.0044
6.30095e+09	64.3033	65.1239
6.3112e+09	64.3249	64.9693
6.32145e+09	64.4443	64.8879
6.33171e+09	64.2619	64.5311
6.34196e+09	64.4385	64.8084
6.35221e+09	64.6554	64.8922
6.36247e+09	64.8972	64.773
6.37272e+09	64.7519	64.9856
6.38298e+09	64.7448	64.8848
6.39323e+09	64.5736	65.122
6.40348e+09	64.7667	65.1069
6.41374e+09	64.9527	65.1506
6.42399e+09	64.7824	65.2375
6.43425e+09	64.4439	65.0089
6.4445e+09	64.2702	65.0061
6.45475e+09	64.4866	64.8905
6.46501e+09	64.4474	64.8151
6.47526e+09	64.4345	64.4952
6.48552e+09	64.3844	64.4388
6.49577e+09	64.5833	64.5704
6.50602e+09	64.683	64.7677
6.51628e+09	64.7559	64.7388
6.52653e+09	64.6797	64.6151
6.53679e+09	64.7718	64.8795
6.54704e+09	64.6664	64.8566
6.55729e+09	64.5462	65.0325
6.56755e+09	64.3179	64.867
6.5778e+09	64.4927	64.8318
6.58805e+09	64.5666	64.7581
6.59831e+09	64.6346	64.7467
6.60856e+09	64.4083	64.8496
6.61882e+09	64.5523	64.8284
6.62907e+09	64.1639	64.8874
6.63932e+09	63.9243	64.1386
6.64958e+09	64.0531	64.3437
6.65983e+09	64.192	64.1855
6.67009e+09	64.5853	64.8871
6.68034e+09	64.3862	64.4258
6.69059e+09	64.5784	64.6636
6.70085e+09	64.0719	64.3479
6.7111e+09	64.5161	64.5875
6.72136e+09	64.6817	64.9588
6.73161e+09	64.7134	64.7217
6.74186e+09	64.2457	64.6419
6.75212e+09	64.035	64.2849
6.76237e+09	64.0467	64.5171
6.77262e+09	64.1507	64.7966
6.78288e+09	64.089	64.979
6.79313e+09	64.0597	65.0152
6.80339e+09	64.0921	64.9013
6.81364e+09	64.3553	65.0561
6.82389e+09	64.2194	65.0389
6.83415e+09	64.1137	64.9716
6.8444e+09	63.7438	64.8595
6.85466e+09	63.9069	64.9296
6.86491e+09	64.366	64.9042
6.87516e+09	64.3765	64.6221
6.88542e+09	64.4501	64.5706
6.89567e+09	64.2864	64.5901
6.90593e+09	64.6254	65.0019
6.91618e+09	64.6017	65.1122
6.92643e+09	64.33	65.1355
6.93669e+09	64.5734	65.5432
6.94694e+09	64.594	65.6956
6.9572e+09	65.0812	65.6964
6.96745e+09	64.7468	65.1911
6.9777e+09	64.4846	64.8139
6.98796e+09	64.3599	64.6781
6.99821e+09	64.5176	64.8122
7.00846e+09	64.4253	64.9035
7.01872e+09	64.5417	65.0365
7.02897e+09	64.4854	64.7955
7.03923e+09	64.6522	64.7811
7.04948e+09	64.2257	64.3421
7.05973e+09	64.3042	64.6032
7.06999e+09	64.4262	64.8278
7.08024e+09	64.5898	64.5527
7.0905e+09	64.5659	64.474
7.10075e+09	64.5379	64.6469
7.111e+09	64.5616	65.1332
7.12126e+09	64.2583	65.0388
7.13151e+09	64.2449	64.9217
7.14177e+09	64.3873	64.9598
7.15202e+09	64.3582	65.0365
7.16227e+09	64.251	65.0028
7.17253e+09	64.4418	65.0843
7.18278e+09	64.9027	65.1408
7.19304e+09	65.1453	65.2049
7.20329e+09	65.0839	65.0678
7.21354e+09	64.9531	65.1035
7.2238e+09	64.5288	65.0428
7.23405e+09	64.3888	64.6517
7.2443e+09	63.8881	64.4245
7.25456e+09	64.2278	64.3153
7.26481e+09	64.6025	64.8508
7.27507e+09	64.8961	65.0336
7.28532e+09	64.7183	65.3054
7.29557e+09	64.5575	65.1179
7.30583e+09	64.2651	65.1625
7.31608e+09	64.3824	64.7497
7.32634e+09	64.4611	64.7839
7.33659e+09	64.4793	64.8327
7.34684e+09	64.2389	64.7179
7.3571e+09	64.5196	64.7644
7.36735e+09	64.475	64.8082
7.37761e+09	64.5535	65.1066
7.38786e+09	64.3901	65.0232
7.39811e+09	64.4945	65.0013
7.40837e+09	64.4462	64.6843
7.41862e+09	64.4289	64.3815
7.42887e+09	64.2749	64.5515
7.43913e+09	64.1693	64.4979
7.44938e+09	63.8733	64.8055
7.45964e+09	64.1368	64.6866
7.46989e+09	64.2634	64.7549
7.48014e+09	64.4858	64.9112
7.4904e+09	64.3253	64.8346
7.50065e+09	64.6427	65.2385
7.51091e+09	64.6076	65.3052
7.52116e+09	64.8046	65.4225
7.53141e+09	64.531	65.1683
7.54167e+09	64.5312	64.6194
7.55192e+09	64.28	64.7362
7.56218e+09	64.3296	64.4969
7.57243e+09	64.0654	64.618
7.58268e+09	64.2108	64.6476
7.59294e+09	64.0758	64.6375
7.60319e+09	64.2804	64.6676
7.61345e+09	64.662	64.9812
7.6237e+09	64.6044	65.0058
7.63395e+09	64.7897	65.2251
7.64421e+09	64.4237	64.9323
7.65446e+09	64.3905	64.7921
7.66471e+09	64.0557	64.542
7.67497e+09	64.5811	64.5696
7.68522e+09	64.7022	64.6732
7.69548e+09	64.5971	64.8989
7.70573e+09	63.9873	64.7304
7.71598e+09	64.0377	64.7443
7.72624e+09	64.1591	64.3952
7.73649e+09	64.4608	64.3974
7.74675e+09	64.3165	64.1958
7.757e+09	63.9324	64.2495
7.76725e+09	64.0599	64.4282
7.77751e+09	64.3629	64.3451
7.78776e+09	64.4452	64.2502
7.79802e+09	64.5437	64.7652
7.80827e+09	64.7698	65.2986
7.81852e+09	64.6813	65.3019
7.82878e+09	64.525	65.3166
7.83903e+09	64.5571	65.1276
7.84929e+09	64.4674	65.0509
7.85954e+09	64.2554	64.7227
7.86979e+09	64.351	64.8142
7.88005e+09	64.3293	64.9648
7.8903e+09	64.7516	65.3394
7.90055e+09	64.5607	65.0059
7.91081e+09	64.3145	64.531
7.92106e+09	64.2796	64.8759
7.93132e+09	64.3751	64.8707
7.94157e+09	64.3782	65.0266
7.95182e+09	64.2403	64.4862
7.96208e+09	64.4001	64.5381
7.97233e+09	64.304	64.3843
7.98259e+09	64.3684	64.3451
7.99284e+09	64.2372	64.3166
8.00309e+09	64.5449	64.6433
8.01335e+09	64.5685	64.7348
8.0236e+09	64.4481	64.5078
8.03386e+09	64.3091	64.1291
8.04411e+09	64.3311	64.3779
8.05436e+09	64.5308	64.7401
8.06462e+09	64.495	65.056
8.07487e+09	64.412	64.8019
8.08512e+09	64.4956	64.5606
8.09538e+09	64.5717	64.3137
8.10563e+09	64.5769	64.6433
8.11589e+09	64.9441	65.1785
8.12614e+09	64.7777	65.5391
8.13639e+09	64.8838	65.2011
8.14665e+09	64.6114	64.7971
8.1569e+09	64.3296	64.2924
8.16716e+09	64.7214	64.939
8.17741e+09	64.5858	64.7687
8.18766e+09	64.6551	65.1605
8.19792e+09	63.942	64.7625
8.20817e+09	64.0193	64.8362
8.21843e+09	64.0655	64.7917
8.22868e+09	64.2322	65.0132
8.23893e+09	64.2513	64.9416
8.24919e+09	64.4731	65.0162
8.25944e+09	64.203	64.7427
8.2697e+09	64.4377	64.8156
8.27995e+09	64.4163	64.8746
8.2902e+09	64.352	64.9012
8.30046e+09	64.0659	64.6105
8.31071e+09	64.1947	64.8579
8.32096e+09	64.2795	64.7964
8.33122e+09	64.0877	64.5701
8.34147e+09	64.241	64.7225
8.35173e+09	64.3282	65.2158
8.36198e+09	64.1725	65.1099
8.37223e+09	64.1349	65.1252
8.38249e+09	64.036	64.6264
8.39274e+09	64.0416	64.5612
8.403e+09	64.5544	64.9461
8.41325e+09	64.536	64.7996
8.4235e+09	64.7423	64.9025
8.43376e+09	64.7274	64.764
8.44401e+09	64.5163	64.7764
8.45427e+09	64.46	64.9454
8.46452e+09	64.5256	65.2005
8.47477e+09	64.445	65.4595
8.48503e+09	64.6409	65.5217
8.49528e+09	64.818	65.3818
8.50554e+09	64.7683	65.3349
8.51579e+09	64.6119	65.1543
8.52604e+09	64.6094	65.0655
8.5363e+09	64.2992	64.4618
8.54655e+09	64.5564	64.5595
8.5568e+09	64.2193	64.5835
8.56706e+09	64.346	64.9121
8.57731e+09	64.6558	65.2733
8.58757e+09	64.7978	65.139
8.59782e+09	64.5659	64.9082
8.60807e+09	64.1506	64.5892
8.61833e+09	64.4054	64.5739
8.62858e+09	64.7309	64.7299
8.63884e+09	64.8281	64.8919
8.64909e+09	64.7821	64.9182
8.65934e+09	64.6693	64.9011
8.6696e+09	64.5572	65.1805
8.67985e+09	64.4951	64.7983
8.69011e+09	64.3791	64.7515
8.70036e+09	64.3847	64.6144
8.71061e+09	64.5328	64.7743
8.72087e+09	64.7406	65.0206
8.73112e+09	64.4207	64.6131
8.74137e+09	64.4669	64.5551
8.75163e+09	64.5426	64.6556
8.76188e+09	64.8419	65.1129
8.77214e+09	64.9781	65.2324
8.78239e+09	64.7366	64.855
8.79264e+09	64.5143	64.3481
8.8029e+09	64.2201	64.4273
8.81315e+09	64.1642	64.593
8.82341e+09	64.5444	65.3696
8.83366e+09	64.5607	65.1678
8.84391e+09	64.6105	65.2747
8.85417e+09	64.8099	64.9576
8.86442e+09	65.0918	64.9097
8.87468e+09	65.1361	65.0645
8.88493e+09	64.9806	65.0606
8.89518e+09	64.831	64.7769
8.90544e+09	64.823	64.7059
8.91569e+09	64.8251	64.6768
8.92595e+09	64.6177	64.7013
8.9362e+09	64.4952	64.9541
8.94645e+09	64.2477	64.8188
8.95671e+09	64.105	64.9316
8.96696e+09	64.062	64.8547
8.97721e+09	64.2641	64.7534
8.98747e+09	64.0432	64.4231
8.99772e+09	64.2363	64.6216
9.00798e+09	64.3921	64.8586
9.01823e+09	64.3418	64.43
9.02848e+09	64.2231	64.6474
9.03874e+09	63.6626	64.3293
9.04899e+09	63.9584	64.911
9.05925e+09	64.032	64.7783
9.0695e+09	64.4246	64.8026
9.07975e+09	64.798	64.8511
9.09001e+09	64.6227	64.7261
9.10026e+09	64.4229	64.5353
9.11052e+09	64.2404	64.5034
9.12077e+09	63.9353	64.5525
9.13102e+09	64.3935	64.7008
9.14128e+09	64.5138	64.9183
9.15153e+09	64.5007	64.8552
9.16179e+09	63.8425	64.5081
9.17204e+09	63.8267	64.5148
9.18229e+09	64.1763	64.4072
9.19255e+09	64.474	64.7038
9.2028e+09	64.2173	64.8114
9.21305e+09	64.208	64.7006
9.22331e+09	64.4968	64.7185
9.23356e+09	64.6267	64.7479
9.24382e+09	64.3966	64.8406
9.25407e+09	63.9241	64.5773
9.26432e+09	63.7548	64.6994
9.27458e+09	63.9685	64.749
9.28483e+09	64.1384	64.7751
9.29509e+09	64.2726	64.8468
9.30534e+09	63.9839	64.6218
9.31559e+09	63.8962	64.7952
9.32585e+09	64.4226	64.7335
9.3361e+09	64.5915	64.5532
9.34636e+09	64.5732	64.6711
9.35661e+09	64.2613	64.6282
9.36686e+09	64.4541	64.7273
9.37712e+09	64.6302	65.1609
9.38737e+09	64.6209	65.378
9.39762e+09	64.5451	65.3063
9.40788e+09	64.6022	65.0592
9.41813e+09	64.6107	64.9751
9.42839e+09	64.4821	65.0061
9.43864e+09	64.7889	65.1999
9.44889e+09	64.4274	65.0602
9.45915e+09	64.5824	64.7457
9.4694e+09	64.0005	64.3416
9.47966e+09	64.1536	64.2978
9.48991e+09	64.4293	64.7224
9.50016e+09	64.2397	64.7269
9.51042e+09	64.3653	64.953
9.52067e+09	64.3959	64.9284
9.53093e+09	64.228	64.9676
9.54118e+09	64.1778	64.802
9.55143e+09	63.9824	64.3887
9.56169e+09	64.2903	64.6
9.57194e+09	64.2001	64.3403
9.5822e+09	64.1973	64.7009
9.59245e+09	64.4497	64.378
9.6027e+09	64.5847	64.6029
9.61296e+09	64.778	64.9247
9.62321e+09	64.8422	65.3145
9.63346e+09	64.545	65.0862
9.64372e+09	64.3255	64.982
9.65397e+09	64.3473	65.0668
9.66423e+09	64.5381	65.19
9.67448e+09	64.6201	65.0872
9.68473e+09	64.1681	64.9808
9.69499e+09	64.7748	65.1159
9.70524e+09	64.697	64.8778
9.7155e+09	64.9278	65.2129
9.72575e+09	64.4062	64.8711
9.736e+09	64.3089	65.0026
9.74626e+09	64.2779	64.682
9.75651e+09	64.4538	64.8517
9.76677e+09	64.4581	64.8967
9.77702e+09	64.4948	65.1191
9.78727e+09	64.4145	64.9877
9.79753e+09	64.347	64.8367
9.80778e+09	64.0295	64.6073
9.81804e+09	63.8641	65.0133
9.82829e+09	63.7297	64.7619
9.83854e+09	64.4016	64.8355
9.8488e+09	64.6193	64.8297
9.85905e+09	64.681	64.3737
9.8693e+09	64.5336	64.2692
9.87956e+09	64.3208	64.1079
9.88981e+09	64.5278	64.7621
9.90007e+09	64.5031	64.9209
9.91032e+09	64.4172	64.7158
9.92057e+09	64.4126	64.654
9.93083e+09	64.3365	64.6235
9.94108e+09	64.146	64.8432
9.95134e+09	64.1723	64.6177
9.96159e+09	64.4369	64.8476
9.97184e+09	64.3805	64.9438
9.9821e+09	64.329	65.1761
9.99235e+09	64.7181	64.9844
[truncated: 49 more rows]

## Sheet: Fig2bii
Amplitude	PAM8 symbols	PM Notch Signal
-12	0	0
-11.8794	0	0
-11.7588	0	0
-11.6382	0	0
-11.5176	0	0
-11.397	0	0
-11.2764	0	0
-11.1558	0	0
-11.0352	0	0
-10.9146	0	0
-10.794	0	0
-10.6734	0	0
-10.5528	0	0
-10.4322	0	0
-10.3116	0	0
-10.191	0	0
-10.0704	0	0
-9.94975	0	0
-9.82915	0	0
-9.70854	0	0
-9.58794	0	0
-9.46734	0	0
-9.34673	0	0
-9.22613	0	0
-9.10553	0	0
-8.98492	0	0
-8.86432	0	0
-8.74372	0	0
-8.62312	0	0
-8.50251	0	0
-8.38191	0	0
-8.26131	0	0
-8.1407	0	0
-8.0201	0	0
-7.8995	0	0
-7.77889	0	0
-7.65829	0	0
-7.53769	0	0
-7.41709	0	0
-7.29648	0	0
-7.17588	0	0
-7.05528	0.124769	0.126328
-6.93467	0	0
-6.81407	0	0
-6.69347	0	0
-6.57286	0	0
-6.45226	0	0
-6.33166	0	0
-6.21106	0	0
-6.09045	0	0
-5.96985	0	0
-5.84925	0	0
-5.72864	0	0
-5.60804	0	0
-5.48744	0	0
-5.36683	0	0
-5.24623	0	0
-5.12563	0	0
-5.00503	0.125461	0.124039
-4.88442	0	0
-4.76382	0	0
-4.64322	0	0
-4.52261	0	0
-4.40201	0	0
-4.28141	0	0
-4.1608	0	0
-4.0402	0	0
-3.9196	0	0
-3.79899	0	0
-3.67839	0	0
-3.55779	0	0
-3.43719	0	0
-3.31658	0	0
-3.19598	0	0
-3.07538	0	0
-2.95477	0.124023	0.125298
-2.83417	0	0
-2.71357	0	0
-2.59296	0	0
-2.47236	0	0
-2.35176	0	0
-2.23116	0	0
-2.11055	0	0
-1.98995	0	0
-1.86935	0	0
-1.74874	0	0
-1.62814	0	0
-1.50754	0	0
-1.38693	0	0
-1.26633	0	0
-1.14573	0	0
-1.02513	0.126912	0.125549
-0.904523	0	0
-0.78392	0	0
-0.663317	0	0
-0.542714	0	0
-0.422111	0	0
-0.301508	0	0
-0.180905	0	0
-0.0603015	0	0
0.0603015	0	0
0.180905	0	0
0.301508	0	0
0.422111	0	0
0.542714	0	0
0.663317	0	0
0.78392	0	0
0.904523	0	0
1.02513	0.125922	0.125702
1.14573	0	0
1.26633	0	0
1.38693	0	0
1.50754	0	0
1.62814	0	0
1.74874	0	0
1.86935	0	0
1.98995	0	0
2.11055	0	0
2.23116	0	0
2.35176	0	0
2.47236	0	0
2.59296	0	0
2.71357	0	0
2.83417	0	0
2.95477	0.126017	0.126251
3.07538	0	0
3.19598	0	0
3.31658	0	0
3.43719	0	0
3.55779	0	0
3.67839	0	0
3.79899	0	0
3.9196	0	0
4.0402	0	0
4.1608	0	0
4.28141	0	0
4.40201	0	0
4.52261	0	0
4.64322	0	0
4.76382	0	0
4.88442	0	0
5.00503	0.124444	0.123611
5.12563	0	0
5.24623	0	0
5.36683	0	0
5.48744	0	0
5.60804	0	0
5.72864	0	0
5.84925	0	0
5.96985	0	0
6.09045	0	0
6.21106	0	0
6.33166	0	0
6.45226	0	0
6.57286	0	0
6.69347	0	0
6.81407	0	0
6.93467	0	0
7.05528	0.12245	0.123222
7.17588	0	0
7.29648	0	0
7.41709	0	0
7.53769	0	0
7.65829	0	0
7.77889	0	0
7.8995	0	0
8.0201	0	0
8.1407	0	0
8.26131	0	0
8.38191	0	0
8.50251	0	0
8.62312	0	0
8.74372	0	0
8.86432	0	0
8.98492	0	0
9.10553	0	0
9.22613	0	0
9.34673	0	0
9.46734	0	0
9.58794	0	0
9.70854	0	0
9.82915	0	0
9.94975	0	0
10.0704	0	0
10.191	0	0
10.3116	0	0
10.4322	0	0
10.5528	0	0
10.6734	0	0
10.794	0	0
10.9146	0	0
11.0352	0	0
11.1558	0	0
11.2764	0	0
11.397	0	0
11.5176	0	0
11.6382	0	0
11.7588	0	0
11.8794	0	0
12	0	0

## Sheet: Fig2c
Freq(Hz)	PAM8 Rx	PAM8 Orth	Waveform PM Notch_Rx	Waveform PM Notch_Orth	Symbol PM Notch_Rx	Symbol PM Notch_Orth
-4.19796e+10	23.5295	23.5311	27.4332	27.4364	22.1696	22.1697
-4.19386e+10	23.2938	23.2954	28.2987	28.2923	22.6047	22.6005
-4.18975e+10	23.1142	23.1167	28.6342	28.6296	22.6622	22.6654
-4.18565e+10	23.1426	23.1434	28.6426	28.636	22.76	22.7741
-4.18155e+10	23.2694	23.2692	28.3317	28.3296	22.8156	22.837
-4.17745e+10	23.225	23.2245	28.2726	28.2708	23.0099	23.0277
-4.17335e+10	23.2464	23.2456	28.1038	28.1015	23.0871	23.1156
-4.16925e+10	23.06	23.0607	28.2585	28.2613	23.0903	23.1212
-4.16514e+10	23.0433	23.0441	28.4776	28.4784	23.094	23.1319
-4.16104e+10	22.8615	22.8615	28.4178	28.4182	23.1346	23.1663
-4.15694e+10	22.9902	22.9906	28.2279	28.2264	23.0746	23.1025
-4.15284e+10	23.2341	23.2344	28.0659	28.0662	22.9442	22.9741
-4.14874e+10	22.9666	22.9679	28.2897	28.2931	22.8167	22.8569
-4.14464e+10	22.7365	22.7358	28.2148	28.2155	22.7657	22.7801
-4.14054e+10	23.3915	23.3921	28.25	28.2524	22.9241	22.9407
-4.13643e+10	23.3633	23.3648	28.2271	28.2302	23.2449	23.2535
-4.13233e+10	23.3798	23.3804	28.2531	28.2577	23.3326	23.3589
-4.12823e+10	23.444	23.4443	28.15	28.1499	23.4892	23.5173
-4.12413e+10	23.747	23.7479	28.0286	28.0289	23.4162	23.4446
-4.12003e+10	23.5331	23.5332	28.202	28.1973	23.6228	23.6399
-4.11593e+10	23.3948	23.3948	28.3864	28.386	23.3016	23.3082
-4.11182e+10	23.5648	23.5655	28.5325	28.5259	23.4089	23.4174
-4.10772e+10	23.6993	23.6988	28.8585	28.8519	23.5191	23.5308
-4.10362e+10	24.2465	24.2463	28.9345	28.9244	23.8102	23.827
-4.09952e+10	24.3759	24.3757	29.0685	29.0635	24.1842	24.2017
-4.09542e+10	24.2423	24.2416	28.8016	28.795	24.0422	24.0706
-4.09132e+10	24.481	24.4803	28.6228	28.6132	23.9943	24.016
-4.08722e+10	24.6908	24.6911	28.5601	28.549	24.1918	24.222
-4.08311e+10	24.4031	24.4034	28.4815	28.4715	24.4583	24.4692
-4.07901e+10	25.1089	25.109	28.5997	28.5922	24.633	24.6444
-4.07491e+10	24.8219	24.8227	28.6366	28.6252	24.768	24.783
-4.07081e+10	24.745	24.745	29.0297	29.0166	24.8565	24.8782
-4.06671e+10	24.9809	24.9807	29.2765	29.2704	25.0768	25.1041
-4.06261e+10	25.0985	25.0991	29.3349	29.3251	25.1267	25.1494
-4.0585e+10	25.6144	25.6147	29.1911	29.1832	25.3339	25.3455
-4.0544e+10	25.4522	25.4517	28.9246	28.9127	25.3574	25.3696
-4.0503e+10	25.3229	25.3221	29.0936	29.0834	25.5019	25.5074
-4.0462e+10	25.8621	25.8612	28.8693	28.8621	25.7738	25.7743
-4.0421e+10	26.031	26.0314	28.9464	28.9368	26.0234	26.0099
-4.038e+10	25.9793	25.979	28.8168	28.8081	26.3178	26.3054
-4.03389e+10	25.7959	25.7952	28.7447	28.7373	26.4433	26.4416
-4.02979e+10	26.1064	26.1072	28.8987	28.8895	26.436	26.4484
-4.02569e+10	26.4728	26.4732	29.0755	29.0671	26.4894	26.4889
-4.02159e+10	26.7992	26.7985	29.4681	29.455	26.536	26.5364
-4.01749e+10	26.5544	26.5525	29.5031	29.4912	26.5723	26.5712
-4.01339e+10	26.7519	26.7512	29.637	29.6264	26.7156	26.7257
-4.00929e+10	26.9543	26.9539	29.3274	29.3123	26.7564	26.7693
-4.00518e+10	26.8846	26.883	29.6197	29.6046	27.1832	27.2005
-4.00108e+10	26.926	26.9249	29.5676	29.5541	27.4029	27.4142
-3.99698e+10	27.4666	27.4673	29.5122	29.4964	27.4554	27.4732
-3.99288e+10	27.6243	27.6257	29.6472	29.6312	27.5122	27.5317
-3.98878e+10	27.559	27.559	29.5278	29.507	27.6322	27.6568
-3.98468e+10	27.4496	27.4475	29.905	29.8835	27.9054	27.9118
-3.98057e+10	27.5755	27.5753	29.8904	29.8651	28.0092	27.9987
-3.97647e+10	27.6693	27.6703	30.0824	30.0605	27.9881	27.9729
-3.97237e+10	27.7189	27.7203	29.9969	29.9758	28.1409	28.1284
-3.96827e+10	28.0501	28.05	29.9256	29.9016	28.3198	28.3082
-3.96417e+10	28.6492	28.6506	29.975	29.9545	28.5519	28.5413
-3.96007e+10	28.5	28.4998	29.8756	29.8514	28.4893	28.4817
-3.95597e+10	28.7106	28.7103	29.8958	29.8731	28.5455	28.5471
-3.95186e+10	28.7241	28.7232	29.9363	29.9137	28.7108	28.7166
-3.94776e+10	28.3813	28.3811	30.1803	30.1559	28.9776	28.989
-3.94366e+10	29.1338	29.1335	30.3639	30.3412	29.1719	29.1857
-3.93956e+10	29.0251	29.0258	30.5123	30.4887	29.2099	29.221
-3.93546e+10	28.964	28.9658	30.4529	30.4298	29.3046	29.313
-3.93136e+10	29.0167	29.0154	30.2947	30.2719	29.3286	29.3314
-3.92725e+10	29.0144	29.0123	30.4571	30.4321	29.6706	29.6774
-3.92315e+10	29.2204	29.2204	30.6328	30.6084	29.8259	29.8339
-3.91905e+10	29.4789	29.4789	30.8501	30.8292	30.121	30.1302
-3.91495e+10	29.5866	29.5863	30.8512	30.8331	30.2413	30.2487
-3.91085e+10	29.7212	29.7184	31.1056	31.0886	30.1919	30.2049
-3.90675e+10	29.4709	29.4714	31.2856	31.2679	30.2773	30.2949
-3.90264e+10	29.7856	29.7868	31.3976	31.3791	30.2474	30.2675
-3.89854e+10	30.3269	30.3261	31.6542	31.6389	30.2954	30.3103
-3.89444e+10	30.5747	30.5727	31.3392	31.3191	30.3709	30.3809
-3.89034e+10	30.3238	30.3246	31.3523	31.3308	30.6334	30.6418
-3.88624e+10	30.5128	30.5123	31.2616	31.2394	30.8113	30.817
-3.88214e+10	30.3765	30.3777	31.3504	31.3321	30.976	30.9714
-3.87804e+10	30.409	30.4093	31.4859	31.4683	31.0162	31.0082
-3.87393e+10	30.8048	30.8055	31.1218	31.1014	31.0713	31.0633
-3.86983e+10	30.8661	30.8671	31.4117	31.3911	31.3351	31.3307
-3.86573e+10	31.0826	31.0819	31.4145	31.3974	31.5	31.4995
-3.86163e+10	30.69	30.6879	31.444	31.4255	31.5489	31.5492
-3.85753e+10	30.8225	30.8224	31.8204	31.8031	31.6766	31.6795
-3.85343e+10	31.6246	31.6237	32.0184	32.002	31.6325	31.6337
-3.84932e+10	31.4787	31.4769	32.0111	31.995	31.9322	31.9308
-3.84522e+10	31.3479	31.3471	31.9628	31.9424	32.0085	32.0102
-3.84112e+10	31.6391	31.636	31.956	31.9369	31.9308	31.9374
-3.83702e+10	31.5268	31.5255	32.1185	32.096	31.851	31.8635
-3.83292e+10	31.6849	31.6817	31.8283	31.8075	31.8176	31.8276
-3.82882e+10	31.9438	31.9436	31.7674	31.7484	32.0699	32.0804
-3.82472e+10	31.7473	31.7485	31.9111	31.8914	32.0755	32.0833
-3.82061e+10	31.939	31.9422	31.8632	31.8425	32.3743	32.3807
-3.81651e+10	32.368	32.3697	32.4811	32.4619	32.365	32.3644
-3.81241e+10	32.3708	32.3702	32.5568	32.5396	31.2494	31.2457
-3.80831e+10	31.9934	31.9957	32.9628	32.9462	29.471	29.47
-3.80421e+10	32.5366	32.5372	32.7196	32.7006	26.851	26.865
-3.80011e+10	32.8281	32.827	32.4563	32.4339	26.2657	26.2819
-3.796e+10	32.8195	32.8189	32.3292	32.3071	26.2716	26.2811
-3.7919e+10	33.2194	33.2189	32.6675	32.6489	26.5374	26.5385
-3.7878e+10	32.923	32.9196	32.9056	32.8847	26.8488	26.8562
-3.7837e+10	32.8224	32.8226	33.0994	33.0792	27.0181	27.0214
-3.7796e+10	32.9929	32.9928	32.7071	32.6852	27.123	27.1272
-3.7755e+10	32.961	32.9606	32.5964	32.5787	26.8975	26.8947
-3.77139e+10	32.8237	32.823	33.0238	33.0056	26.9476	26.9409
-3.76729e+10	33.2575	33.2573	33.204	33.1851	27.031	27.0314
-3.76319e+10	33.6861	33.6886	33.2551	33.2351	27.1578	27.1629
-3.75909e+10	33.5745	33.5757	32.8422	32.8197	27.1018	27.1172
-3.75499e+10	33.864	33.864	32.9673	32.9454	27.1459	27.1534
-3.75089e+10	33.7389	33.7383	33.2159	33.1949	27.1767	27.1788
-3.74679e+10	34.0135	34.0138	33.3595	33.338	27.3491	27.3436
-3.74268e+10	34.3744	34.3742	33.4892	33.4688	27.336	27.3393
-3.73858e+10	34.0779	34.0777	33.4629	33.4442	27.3016	27.3104
-3.73448e+10	34.1152	34.1144	33.3328	33.3152	27.4108	27.4165
-3.73038e+10	34.5557	34.5565	33.4997	33.4797	27.3968	27.3932
-3.72628e+10	34.2127	34.2128	33.7351	33.717	27.366	27.3592
-3.72218e+10	34.3896	34.3881	33.9222	33.9049	27.5171	27.5144
-3.71807e+10	34.4317	34.4304	33.9475	33.931	30.985	30.9825
-3.71397e+10	34.5361	34.5353	34.0002	33.9807	33.001	33.0016
-3.70987e+10	34.6405	34.6414	34.0987	34.078	34.4022	34.4036
-3.70577e+10	34.7717	34.772	34.0165	33.998	34.6136	34.6167
-3.70167e+10	34.9206	34.9172	33.9304	33.9144	34.8036	34.8095
-3.69757e+10	35.347	35.3453	34.194	34.1755	35.0764	35.0838
-3.69347e+10	35.0529	35.0508	34.5746	34.5563	35.3903	35.3888
-3.68936e+10	35.0785	35.0776	34.927	34.9101	35.4318	35.4301
-3.68526e+10	35.05	35.0482	35.1298	35.1136	35.5688	35.5619
-3.68116e+10	35.2464	35.2453	34.8753	34.8567	35.541	35.5423
-3.67706e+10	34.9947	34.995	34.8754	34.8558	35.664	35.6657
-3.67296e+10	35.2423	35.2418	34.7843	34.766	35.7938	35.8002
-3.66886e+10	35.4652	35.4656	34.9376	34.9226	36.0635	36.0711
-3.66475e+10	35.7159	35.7167	35.0301	35.013	36.2738	36.2847
-3.66065e+10	35.7397	35.7389	34.9629	34.9441	36.392	36.4032
-3.65655e+10	35.7257	35.7261	34.887	34.8674	36.2604	36.2642
-3.65245e+10	35.6731	35.6742	34.8306	34.8101	36.1292	36.1279
-3.64835e+10	35.8711	35.874	34.8585	34.8384	36.0329	36.0267
-3.64425e+10	35.83	35.8327	34.9264	34.9057	36.0775	36.0724
-3.64014e+10	35.8183	35.8204	35.0456	35.0259	36.1314	36.1284
-3.63604e+10	36.0293	36.0292	35.2593	35.2432	36.2676	36.2669
-3.63194e+10	36.4017	36.3996	35.4445	35.4299	36.3322	36.3353
-3.62784e+10	36.1319	36.1318	35.7447	35.7318	36.6539	36.6538
-3.62374e+10	35.9852	35.9836	35.6812	35.6684	36.7929	36.793
-3.61964e+10	36.1491	36.1456	35.5639	35.5515	36.817	36.8173
-3.61554e+10	36.0746	36.074	35.0469	35.0351	36.7874	36.789
-3.61143e+10	36.4275	36.4259	35.1467	35.1345	36.6925	36.6944
-3.60733e+10	36.4851	36.4848	35.2383	35.2265	36.6142	36.6154
-3.60323e+10	36.1083	36.1072	35.433	35.4221	36.6642	36.6659
-3.59913e+10	36.1814	36.1827	35.7157	35.7084	36.9633	36.9667
-3.59503e+10	36.5871	36.5882	35.8996	35.8933	37.2386	37.2441
-3.59093e+10	36.8054	36.8059	35.7665	35.7615	37.1231	37.1269
-3.58682e+10	37.0537	37.0542	35.8715	35.8674	37.0313	37.0297
-3.58272e+10	36.7679	36.7684	35.562	35.5572	37.2092	37.2098
-3.57862e+10	37.0142	37.0139	35.8943	35.8901	37.2823	37.2846
-3.57452e+10	36.9282	36.9261	36.221	36.2138	37.6021	37.6047
-3.57042e+10	36.816	36.8157	36.2996	36.2945	37.4545	37.4548
-3.56632e+10	37.3791	37.3775	36.1963	36.1893	37.5293	37.5318
-3.56222e+10	37.8641	37.8634	36.0139	36.0083	37.6587	37.6631
-3.55811e+10	37.6386	37.6376	36.6194	36.6133	37.9338	37.9353
-3.55401e+10	37.2578	37.2581	37.3693	37.3673	37.8704	37.8741
-3.54991e+10	37.4026	37.4025	37.3937	37.3905	37.7903	37.7903
-3.54581e+10	37.603	37.6039	36.9936	36.9905	37.7256	37.7235
-3.54171e+10	37.7436	37.7452	36.38	36.3761	37.8234	37.8169
-3.53761e+10	37.3079	37.3094	36.4445	36.4407	37.833	37.8312
-3.5335e+10	37.493	37.4929	36.6584	36.6534	37.9392	37.9407
-3.5294e+10	37.9232	37.9241	37.152	37.1475	38.0551	38.0594
-3.5253e+10	37.6793	37.6782	37.3683	37.3669	38.1758	38.1751
-3.5212e+10	37.7157	37.7161	37.5406	37.5411	38.3153	38.3127
-3.5171e+10	37.8075	37.8085	37.5423	37.5406	38.3679	38.3662
-3.513e+10	38.0656	38.0645	37.6975	37.6952	38.4978	38.5002
-3.50889e+10	38.1362	38.136	37.8858	37.8849	38.7313	38.7323
-3.50479e+10	38.573	38.5735	37.7322	37.7319	38.758	38.7587
-3.50069e+10	38.2375	38.2395	37.58	37.5829	38.8255	38.8247
-3.49659e+10	38.1796	38.1798	37.4467	37.4477	38.5777	38.5794
-3.49249e+10	38.6	38.5993	37.1472	37.1494	38.7964	38.7949
-3.48839e+10	38.5021	38.5023	37.4732	37.4751	38.8791	38.8739
-3.48429e+10	38.584	38.5845	37.9803	37.9834	39.1038	39.0985
-3.48018e+10	38.8906	38.8905	38.2239	38.2244	39.024	39.0214
-3.47608e+10	38.6071	38.6058	38.47	38.4703	39.1571	39.1572
-3.47198e+10	38.9219	38.9219	38.242	38.2433	38.9751	38.9731
-3.46788e+10	38.7837	38.7832	37.6972	37.6995	38.9907	38.9879
-3.46378e+10	39.1274	39.1264	37.395	37.3989	39.0535	39.0507
-3.45968e+10	39.1312	39.1287	37.553	37.556	39.1553	39.1575
-3.45557e+10	38.9989	38.9989	37.8473	37.85	39.3002	39.3047
-3.45147e+10	39.0698	39.0706	38.411	38.4139	39.5069	39.5122
-3.44737e+10	39.3026	39.3048	38.6298	38.6326	39.6009	39.6018
-3.44327e+10	38.845	38.8457	38.7205	38.7233	39.666	39.6651
-3.43917e+10	39.1236	39.1239	38.3974	38.4003	39.5028	39.4999
-3.43507e+10	39.3609	39.361	37.9746	37.9782	39.5465	39.5476
-3.43097e+10	39.3337	39.334	38.0582	38.0613	39.5924	39.596
-3.42686e+10	38.9619	38.9617	38.5067	38.5087	39.4847	39.4888
-3.42276e+10	39.2312	39.2291	38.5976	38.5992	39.6338	39.6392
-3.41866e+10	39.446	39.4441	38.9399	38.9426	39.7779	39.7785
-3.41456e+10	39.3701	39.368	38.9104	38.9135	39.8454	39.8425
-3.41046e+10	39.7545	39.7547	38.9516	38.9537	39.8352	39.8324
-3.40636e+10	39.8145	39.8136	38.6654	38.6686	39.7586	39.7586
-3.40225e+10	39.673	39.6718	38.6064	38.6105	39.788	39.7915
-3.39815e+10	39.9394	39.9377	39.0897	39.0938	40.036	40.0411
-3.39405e+10	39.8042	39.8047	39.554	39.556	40.2243	40.2286
-3.38995e+10	39.9688	39.9688	39.5698	39.5708	40.2979	40.3012
-3.38585e+10	40.2607	40.2609	39.3127	39.3151	40.3117	40.3116
-3.38175e+10	39.8451	39.8433	39.0669	39.0696	40.3524	40.3508
-3.37764e+10	39.7101	39.7105	38.837	38.8397	40.4411	40.4386
-3.37354e+10	40.1197	40.119	39.0481	39.0492	40.5407	40.5426
-3.36944e+10	39.9046	39.9048	39.3161	39.3177	40.6953	40.6958
-3.36534e+10	40.0898	40.0907	39.6097	39.6112	40.6793	40.6794
-3.36124e+10	40.3474	40.3471	39.3477	39.3505	40.792	40.7894
-3.35714e+10	40.5681	40.5673	39.3441	39.3466	40.9361	40.935
-3.35304e+10	40.3815	40.3807	39.2492	39.253	41.0698	41.0697
-3.34893e+10	40.4376	40.4377	39.909	39.9127	41.1484	41.1483
-3.34483e+10	40.6458	40.6459	39.9064	39.9101	41.0788	41.0775
-3.34073e+10	40.5828	40.5815	40.1819	40.1838	40.9491	40.9473
-3.33663e+10	40.7413	40.7417	40.3249	40.3275	41.0529	41.0529
-3.33253e+10	40.7139	40.7152	40.3087	40.3097	41.0417	41.0409
-3.32843e+10	40.7487	40.7488	40.1923	40.1943	41.0891	41.0889
-3.32432e+10	40.9797	40.9805	39.574	39.5743	41.054	41.0539
-3.32022e+10	40.9337	40.9348	39.4017	39.4038	41.2478	41.2504
-3.31612e+10	41.2235	41.2248	39.0696	39.0733	41.5765	41.5776
-3.31202e+10	41.3465	41.3476	39.3298	39.3352	41.6448	41.646
-3.30792e+10	41.3072	41.3079	39.9547	39.9585	41.5815	41.5805
-3.30382e+10	40.8762	40.8756	40.0556	40.0592	41.3875	41.3867
-3.29972e+10	40.9038	40.9037	40.0261	40.0294	41.34	41.338
-3.29561e+10	40.9757	40.975	40.1552	40.1584	41.3377	41.3368
-3.29151e+10	41.3216	41.3218	40.25	40.2522	41.5828	41.5821
-3.28741e+10	41.4013	41.4013	40.1982	40.2001	41.6746	41.6755
-3.28331e+10	41.3212	41.3205	40.2074	40.2092	41.6774	41.6764
-3.27921e+10	41.3538	41.3528	40.3164	40.3189	41.6106	41.6104
-3.27511e+10	41.0592	41.0598	40.3679	40.37	41.6481	41.6481
-3.271e+10	40.9083	40.9087	40.0411	40.0445	41.7326	41.7325
-3.2669e+10	41.2829	41.2815	39.8142	39.8187	41.8393	41.8398
-3.2628e+10	41.414	41.4132	40.1557	40.1605	41.9096	41.9073
-3.2587e+10	41.5686	41.5683	40.4632	40.4674	42.0789	42.0763
-3.2546e+10	41.757	41.7566	40.9508	40.9542	42.0379	42.0335
-3.2505e+10	41.7862	41.787	40.9258	40.9281	42.0739	42.0728
-3.24639e+10	41.4054	41.404	41.1226	41.1237	41.9681	41.968
-3.24229e+10	41.6903	41.6883	40.9545	40.9554	42.1594	42.162
-3.23819e+10	41.9094	41.9084	41.1247	41.1262	42.3262	42.3275
-3.23409e+10	41.7369	41.7358	40.4905	40.4942	42.4282	42.4287
-3.22999e+10	41.9651	41.965	40.1804	40.184	42.4251	42.4253
-3.22589e+10	42.1617	42.1628	39.8751	39.8782	42.3334	42.3348
-3.22179e+10	42.1397	42.1413	40.0522	40.055	42.3541	42.3557
-3.21768e+10	42.0865	42.0878	40.7705	40.771	42.3143	42.3159
-3.21358e+10	42.5599	42.5592	40.9607	40.9613	42.3154	42.3164
-3.20948e+10	42.4638	42.4637	41.223	41.2229	42.3373	42.3401
-3.20538e+10	42.0731	42.0737	40.8216	40.8226	42.7048	42.7072
-3.20128e+10	42.2077	42.2082	40.9711	40.9727	42.7247	42.7259
-3.19718e+10	42.531	42.5309	40.9623	40.9648	42.7734	42.775
-3.19307e+10	42.6034	42.6028	41.2744	41.278	42.6778	42.6768
-3.18897e+10	42.5326	42.5326	41.273	41.2763	42.6168	42.6159
-3.18487e+10	42.1976	42.1962	41.1856	41.1882	42.8967	42.8947
-3.18077e+10	42.5305	42.5313	41.3721	41.3749	43.0091	43.0078
-3.17667e+10	42.8644	42.8659	41.91	41.9123	43.07	43.0676
-3.17257e+10	42.4325	42.4329	42.0737	42.0764	42.9903	42.9873
-3.16847e+10	42.5602	42.5616	42.0332	42.0354	42.858	42.8517
-3.16436e+10	42.4337	42.4341	41.7393	41.7419	43.0997	43.096
-3.16026e+10	42.6249	42.6257	41.6901	41.6934	43.0473	43.0448
-3.15616e+10	42.8415	42.8409	42.0232	42.0269	43.662	43.6624
-3.15206e+10	42.7133	42.7152	42.2249	42.229	43.735	43.7359
-3.14796e+10	42.9813	42.9811	41.7211	41.7253	43.7827	43.7836
-3.14386e+10	43.064	43.064	41.3625	41.3672	43.8261	43.8267
-3.13975e+10	42.8593	42.8585	41.1604	41.1642	43.3264	43.3265
-3.13565e+10	42.893	42.8935	41.5457	41.5501	43.4869	43.4871
-3.13155e+10	42.9059	42.9056	41.4617	41.4662	43.3014	43.3021
-3.12745e+10	43.069	43.0692	41.7014	41.7057	43.462	43.4633
-3.12335e+10	43.4065	43.4051	41.7731	41.7774	43.5876	43.589
-3.11925e+10	43.2569	43.2557	42.3185	42.3231	43.5786	43.5784
-3.11514e+10	42.9678	42.9689	42.2744	42.2784	43.6208	43.6215
-3.11104e+10	43.5055	43.5065	42.2873	42.2913	43.4555	43.4561
-3.10694e+10	43.7085	43.7085	42.012	42.017	43.6866	43.6885
-3.10284e+10	43.5943	43.5944	42.0847	42.0888	43.8667	43.8667
-3.09874e+10	43.3861	43.3863	42.0268	42.0308	44.0224	44.0217
-3.09464e+10	43.5067	43.5064	41.9118	41.915	44.0568	44.0551
-3.09054e+10	43.6241	43.6239	42.0362	42.0398	43.6959	43.6934
-3.08643e+10	43.6261	43.6252	41.6781	41.6827	43.5912	43.5892
-3.08233e+10	43.2731	43.2735	41.7694	41.773	43.7487	43.746
-3.07823e+10	43.63	43.6297	41.9733	41.9772	44.0399	44.0384
-3.07413e+10	43.9352	43.935	42.2798	42.2846	44.0538	44.0524
-3.07003e+10	43.8109	43.8107	42.2728	42.2762	44.1138	44.1125
-3.06593e+10	43.4551	43.4563	42.6667	42.6703	44.0533	44.0507
-3.06182e+10	43.6225	43.6234	42.8682	42.8704	44.0026	43.9995
-3.05772e+10	43.6531	43.6544	43.1178	43.1211	43.9609	43.9566
-3.05362e+10	43.5035	43.5052	43.2628	43.2654	43.9072	43.9048
-3.04952e+10	43.732	43.731	43.3958	43.3996	44.2082	44.2062
-3.04542e+10	43.6606	43.6598	43.8854	43.8885	44.1699	44.1712
-3.04132e+10	43.8938	43.893	43.5395	43.5428	44.2513	44.2527
-3.03722e+10	43.9006	43.9013	42.9727	42.9752	44.0607	44.0618
-3.03311e+10	43.9876	43.988	42.1509	42.1544	44.2675	44.2665
-3.02901e+10	43.6875	43.6869	42.5193	42.5237	44.3137	44.312
-3.02491e+10	43.9771	43.9782	42.6938	42.6986	44.4078	44.4054
-3.02081e+10	44.3466	44.3475	42.6311	42.6352	44.3728	44.3711
-3.01671e+10	44.2043	44.2045	42.8705	42.8734	44.4015	44.4012
-3.01261e+10	44.29	44.2902	43.1902	43.1934	44.4992	44.4968
-3.0085e+10	44.31	44.3106	43.1918	43.1962	44.4816	44.4819
-3.0044e+10	43.8315	43.8321	43.2342	43.2373	44.339	44.3394
-3.0003e+10	44.2828	44.2829	43.3602	43.3633	44.3513	44.3547
-2.9962e+10	44.2472	44.2472	43.3103	43.3135	44.5806	44.582
-2.9921e+10	44.4623	44.4631	43.1848	43.1887	44.7874	44.7888
-2.988e+10	44.9191	44.919	43.4788	43.4824	44.9968	44.9962
-2.98389e+10	44.7616	44.7617	43.7493	43.7534	44.8566	44.857
-2.97979e+10	44.6294	44.6285	43.9665	43.9703	44.8143	44.8118
-2.97569e+10	44.6818	44.6821	43.5887	43.5916	44.6248	44.6233
-2.97159e+10	44.4558	44.4562	43.633	43.6352	44.8062	44.8034
-2.96749e+10	44.5931	44.5916	43.7051	43.7063	44.8202	44.8176
-2.96339e+10	44.6995	44.6987	43.8063	43.8072	44.9387	44.936
-2.95929e+10	44.4108	44.4114	43.7822	43.7838	45.0859	45.0843
-2.95518e+10	44.4306	44.4313	43.6018	43.6037	45.3149	45.3145
-2.95108e+10	44.8935	44.8939	43.8298	43.8311	45.4773	45.4754
-2.94698e+10	45.0448	45.0449	43.8224	43.8228	45.4356	45.4344
-2.94288e+10	45.0051	45.0059	43.7777	43.7787	45.2731	45.2711
-2.93878e+10	44.5703	44.571	43.8856	43.8875	45.2008	45.2014
-2.93468e+10	44.7959	44.7947	43.499	43.5017	45.1738	45.1727
-2.93057e+10	44.8677	44.8669	43.6047	43.6065	45.3716	45.3697
-2.92647e+10	44.9136	44.9142	43.6971	43.6992	45.21	45.2071
-2.92237e+10	44.6849	44.6847	44.2037	44.205	45.2312	45.2303
-2.91827e+10	44.7889	44.79	44.0393	44.0404	45.3502	45.3504
-2.91417e+10	45.462	45.4617	44.0609	44.0611	45.4266	45.4266
-2.91007e+10	45.1737	45.1723	43.7535	43.7533	45.5136	45.5117
-2.90597e+10	44.8628	44.8617	44.0658	44.0661	45.3621	45.36
-2.90186e+10	45.1537	45.1544	44.0024	44.0027	45.1913	45.19
-2.89776e+10	45.1526	45.1539	44.0729	44.0728	44.9853	44.9848
-2.89366e+10	45.1053	45.1063	43.7558	43.7545	45.1224	45.1221
-2.88956e+10	45.2406	45.2399	43.9453	43.9451	45.2435	45.2438
-2.88546e+10	45.3589	45.3591	43.9853	43.9861	45.4896	45.4899
-2.88136e+10	45.2584	45.26	44.3261	44.3277	45.4363	45.4361
-2.87725e+10	45.0607	45.0625	44.6243	44.6241	45.4397	45.4372
-2.87315e+10	44.8495	44.8502	44.8623	44.8621	45.4712	45.4693
-2.86905e+10	45.4486	45.4491	44.5611	44.5604	45.7602	45.7587
-2.86495e+10	45.6306	45.6303	44.2829	44.2817	45.7547	45.7542
-2.86085e+10	45.3842	45.3856	43.9987	43.9968	45.7362	45.7364
-2.85675e+10	45.3042	45.3053	44.3859	44.3847	45.8868	45.885
-2.85264e+10	45.4417	45.4409	44.8324	44.8318	45.8934	45.8911
-2.84854e+10	45.4071	45.4061	44.7637	44.7631	45.9723	45.9693
-2.84444e+10	45.2927	45.2922	44.9225	44.9217	45.8337	45.8314
-2.84034e+10	45.5489	45.5491	44.5517	44.5512	45.7274	45.7266
-2.83624e+10	45.5554	45.5557	44.6589	44.6586	45.6437	45.6444
-2.83214e+10	45.6127	45.613	44.6511	44.6496	45.7523	45.7541
-2.82804e+10	45.9108	45.9108	44.6397	44.6375	45.8288	45.8294
-2.82393e+10	45.6091	45.6094	44.843	44.8403	46.0733	46.0722
-2.81983e+10	45.8899	45.8893	44.8406	44.8381	46.0676	46.0682
-2.81573e+10	45.5371	45.5368	44.4392	44.4378	46.2413	46.2433
-2.81163e+10	45.6157	45.6157	44.2274	44.2253	46.187	46.1889
-2.80753e+10	45.6564	45.657	44.6926	44.6905	46.1414	46.1408
-2.80343e+10	45.4808	45.4811	45.0046	45.0019	46.0145	46.0124
-2.79932e+10	45.4233	45.4225	45.1709	45.1686	46.2486	46.248
-2.79522e+10	45.8795	45.8791	44.576	44.5724	46.4256	46.4251
-2.79112e+10	45.7376	45.7372	44.7191	44.7159	46.4193	46.4181
-2.78702e+10	45.8294	45.8297	44.6872	44.6833	46.3234	46.3212
-2.78292e+10	45.476	45.4761	44.7369	44.7341	46.1443	46.1436
-2.77882e+10	45.5074	45.5072	44.6798	44.6763	46.1719	46.1716
-2.77472e+10	45.6082	45.6089	44.6295	44.6262	46.1516	46.151
-2.77061e+10	46.0573	46.0566	45.1139	45.1089	46.1036	46.1017
-2.76651e+10	45.6234	45.6236	45.1117	45.1076	46.1333	46.1331
-2.76241e+10	45.6113	45.6106	45.1483	45.1442	46.246	46.2473
-2.75831e+10	45.988	45.9866	44.996	44.9935	46.2903	46.2924
-2.75421e+10	46.1343	46.1339	44.984	44.9816	46.2886	46.2885
-2.75011e+10	45.9463	45.9465	44.9457	44.9436	46.322	46.3206
-2.746e+10	45.8446	45.8437	44.6189	44.6176	46.5421	46.5396
-2.7419e+10	46.1807	46.18	44.8863	44.8844	46.6298	46.6287
-2.7378e+10	46.4289	46.4289	45.1405	45.1394	46.597	46.5955
-2.7337e+10	46.3479	46.3493	45.4174	45.4164	46.6618	46.6615
-2.7296e+10	45.8815	45.8816	45.674	45.6735	46.6348	46.6353
-2.7255e+10	46.1423	46.1435	45.8783	45.8781	46.7709	46.7699
-2.72139e+10	46.1525	46.1531	45.8718	45.872	46.499	46.4975
-2.71729e+10	46.1198	46.1202	45.7516	45.7514	46.5126	46.5115
-2.71319e+10	46.5401	46.5398	45.6595	45.6587	46.3929	46.3927
-2.70909e+10	46.0543	46.0541	45.5203	45.5188	46.6115	46.6086
-2.70499e+10	46.1458	46.1461	45.4389	45.4377	46.7595	46.7562
-2.70089e+10	45.9012	45.8999	45.3459	45.3451	46.6605	46.658
-2.69679e+10	45.8444	45.8446	45.2671	45.2661	46.5753	46.5739
-2.69268e+10	45.967	45.9673	45.405	45.4047	46.5367	46.5365
-2.68858e+10	46.2007	46.2014	45.5307	45.5304	46.5883	46.5877
-2.68448e+10	45.6881	45.688	46.0021	46.0012	46.7523	46.7501
-2.68038e+10	46.0246	46.0255	46.2632	46.2625	46.9302	46.9283
-2.67628e+10	45.9943	45.9952	46.2177	46.2173	46.9834	46.9816
-2.67218e+10	46.2588	46.2593	45.9569	45.9571	46.8256	46.8252
-2.66807e+10	46.6749	46.6759	45.7859	45.7863	46.691	46.6907
-2.66397e+10	46.6187	46.6197	45.9539	45.9537	46.6795	46.6806
-2.65987e+10	46.6162	46.6165	45.9123	45.9123	46.6363	46.6381
-2.65577e+10	46.7219	46.7224	45.764	45.764	46.7938	46.796
-2.65167e+10	46.7852	46.785	45.6861	45.6862	46.8224	46.8242
-2.64757e+10	46.3321	46.3312	45.8188	45.8198	46.9406	46.9399
-2.64347e+10	46.5105	46.5098	46.0844	46.0854	47.1387	47.1368
-2.63936e+10	46.5423	46.5435	46.5725	46.5737	47.3906	47.3877
-2.63526e+10	46.9123	46.912	46.4953	46.496	47.4671	47.4644
-2.63116e+10	46.7756	46.7744	46.5686	46.5695	47.3075	47.3055
-2.62706e+10	46.7787	46.7773	46.4642	46.4644	47.1268	47.1242
-2.62296e+10	46.5289	46.529	46.6696	46.6703	47.0319	47.0317
-2.61886e+10	46.5276	46.5292	46.5746	46.576	47.0404	47.0384
-2.61475e+10	46.7841	46.7842	46.4051	46.4067	47.0474	47.049
-2.61065e+10	46.7717	46.7709	46.2102	46.2122	47.0651	47.0647
-2.60655e+10	46.6564	46.657	45.9404	45.941	47.0941	47.0951
-2.60245e+10	47.0933	47.094	45.843	45.8444	46.9972	46.9941
-2.59835e+10	46.8787	46.8805	45.7972	45.798	46.6728	46.6708
-2.59425e+10	47.0488	47.0482	46.5171	46.5174	46.6074	46.6056
-2.59014e+10	47.0803	47.0799	46.5431	46.5434	46.457	46.4565
-2.58604e+10	47.0559	47.0555	46.9355	46.9361	45.6606	45.6592
-2.58194e+10	46.8322	46.833	46.7208	46.7218	44.593	44.5917
-2.57784e+10	46.8822	46.8828	46.6224	46.624	43.1161	43.1138
-2.57374e+10	46.8376	46.8378	46.4836	46.4846	42.9504	42.9499
-2.56964e+10	46.9934	46.9934	46.6211	46.622	42.8453	42.8452
-2.56554e+10	46.5077	46.5076	46.7376	46.7384	43.1965	43.1969
-2.56143e+10	46.5206	46.5213	46.4342	46.435	43.2552	43.2544
-2.55733e+10	47.1589	47.1581	46.5779	46.5791	43.3077	43.3068
-2.55323e+10	46.9258	46.925	46.8137	46.8146	43.2687	43.2686
-2.54913e+10	46.982	46.9823	46.879	46.8798	43.1562	43.153
-2.54503e+10	47.0678	47.0679	46.6415	46.6424	43.4883	43.4841
-2.54093e+10	46.6388	46.6382	46.3658	46.3662	43.5743	43.5703
-2.53682e+10	47.1049	47.1044	46.1475	46.1476	43.6839	43.6826
-2.53272e+10	46.6826	46.6828	46.4363	46.4361	43.3775	43.3775
-2.52862e+10	46.5462	46.5466	46.8627	46.8627	43.4467	43.4461
-2.52452e+10	46.6576	46.6585	46.8337	46.8336	43.4929	43.4939
-2.52042e+10	46.9468	46.9464	46.9055	46.9049	43.6394	43.6393
-2.51632e+10	46.8285	46.8266	46.8268	46.8264	43.5584	43.558
-2.51222e+10	46.7382	46.7387	46.7676	46.7673	43.6423	43.6406
-2.50811e+10	47.0715	47.0717	46.6043	46.6046	43.545	43.5449
-2.50401e+10	46.8963	46.8964	46.5122	46.5117	43.565	43.5669
-2.49991e+10	46.8202	46.8207	46.5789	46.5789	43.6089	43.6083
-2.49581e+10	46.5893	46.5897	46.9053	46.9054	43.695	43.6952
-2.49171e+10	46.9028	46.902	46.9573	46.9579	45.0886	45.0891
-2.48761e+10	47.1097	47.1103	46.8991	46.8991	46.2521	46.2539
-2.4835e+10	47.2	47.2004	46.6407	46.6403	47.2024	47.2026
-2.4794e+10	46.946	46.947	46.8505	46.8502	47.3391	47.3383
-2.4753e+10	46.5773	46.5768	46.7895	46.7896	47.3448	47.3432
-2.4712e+10	47.0898	47.0888	46.8457	46.8458	47.2375	47.2343
-2.4671e+10	47.052	47.0523	46.6145	46.6142	47.2555	47.2526
-2.463e+10	46.751	46.7519	46.6577	46.6578	47.2754	47.2718
-2.45889e+10	46.6651	46.6652	46.897	46.8974	47.3243	47.3229
-2.45479e+10	47.041	47.042	46.856	46.8567	47.3263	47.3268
-2.45069e+10	47.0644	47.0648	47.2409	47.2415	47.3972	47.3975
-2.44659e+10	47.0645	47.0646	47.379	47.3794	47.2867	47.287
-2.44249e+10	46.6252	46.6261	47.6504	47.6505	47.4241	47.4234
-2.43839e+10	46.806	46.806	47.6174	47.6174	47.3515	47.3524
-2.43429e+10	47.3362	47.3365	47.922	47.9218	47.4461	47.4486
-2.43018e+10	47.1047	47.1043	47.8384	47.8382	47.4636	47.4665
-2.42608e+10	46.9732	46.9725	47.6287	47.6289	47.4942	47.498
-2.42198e+10	46.7884	46.7873	47.4406	47.4414	47.5884	47.5908
-2.41788e+10	46.9317	46.9317	47.1888	47.1893	47.7024	47.7036
-2.41378e+10	47.0441	47.0441	47.434	47.4346	47.7769	47.776
-2.40968e+10	47.1315	47.1311	47.2833	47.2836	47.7259	47.7259
-2.40557e+10	47.1925	47.1925	47.1781	47.1784	47.6506	47.6513
-2.40147e+10	46.9531	46.9541	47.2921	47.2923	47.6419	47.6405
-2.39737e+10	46.7053	46.7064	47.2498	47.2497	47.6453	47.6427
-2.39327e+10	46.7098	46.71	47.3218	47.3227	47.6507	47.648
-2.38917e+10	47.2144	47.2141	47.4122	47.4124	47.5806	47.5787
-2.38507e+10	47.3011	47.3013	47.5486	47.5493	47.6846	47.6835
-2.38097e+10	47.069	47.0685	47.5711	47.571	47.8264	47.8256
-2.37686e+10	46.8409	46.8397	47.5143	47.5144	47.7813	47.7807
-2.37276e+10	47.3526	47.3504	47.6641	47.664	47.8114	47.8112
-2.36866e+10	47.1869	47.1853	47.6825	47.6824	47.4496	47.4491
-2.36456e+10	47.0981	47.0982	47.9076	47.9073	47.5174	47.5162
-2.36046e+10	47.3752	47.3761	48.3453	48.3447	47.5406	47.5388
-2.35636e+10	47.514	47.5146	48.1032	48.1025	47.6579	47.6565
-2.35225e+10	47.1932	47.1926	47.888	47.8871	47.4899	47.4889
-2.34815e+10	47.2089	47.2086	47.3807	47.3804	47.4779	47.4776
-2.34405e+10	47.4493	47.4492	47.5549	47.5547	47.4191	47.4195
-2.33995e+10	47.2698	47.2705	47.4131	47.413	47.55	47.5513
-2.33585e+10	47.5735	47.574	47.4513	47.4508	47.5497	47.5513
-2.33175e+10	47.2183	47.2184	47.6568	47.6566	47.5991	47.6006
-2.32764e+10	46.801	46.8021	47.9379	47.938	47.6691	47.6697
-2.32354e+10	47.1207	47.1207	48.1759	48.1761	47.874	47.8741
-2.31944e+10	47.1694	47.17	48.4464	48.4468	47.9318	47.9326
-2.31534e+10	47.4285	47.4288	48.6506	48.651	47.7508	47.7509
-2.31124e+10	47.1837	47.1836	49.272	49.2724	47.6924	47.6917
-2.30714e+10	47.3894	47.3894	49.3164	49.3163	47.6588	47.6586
-2.30304e+10	47.5416	47.542	49.0743	49.0738	47.6882	47.6875
-2.29893e+10	47.3639	47.3635	48.4811	48.4804	47.6429	47.6421
-2.29483e+10	47.3777	47.3773	48.0619	48.062	47.6153	47.6136
-2.29073e+10	47.4202	47.42	48.4482	48.4483	47.5512	47.5504
-2.28663e+10	47.4275	47.428	48.7488	48.749	47.5634	47.5623
-2.28253e+10	47.2173	47.2172	48.8151	48.8152	47.5249	47.5252
-2.27843e+10	47.47	47.4701	48.4537	48.4539	47.5864	47.5864
-2.27432e+10	47.1371	47.137	48.3658	48.3661	47.6694	47.6704
-2.27022e+10	47.1643	47.1651	48.3906	48.3915	47.7229	47.7226
-2.26612e+10	47.0706	47.0717	48.5261	48.5268	47.7095	47.7103
-2.26202e+10	47.4968	47.4977	48.0883	48.0897	47.7683	47.7695
-2.25792e+10	46.9267	46.9265	48.5133	48.5136	47.7758	47.7761
-2.25382e+10	47.2483	47.2495	48.63	48.6306	47.7542	47.7535
-2.24972e+10	47.3862	47.3868	48.8779	48.8775	47.5936	47.5936
-2.24561e+10	47.2248	47.2253	49.0072	49.007	47.5359	47.5365
-2.24151e+10	47.1808	47.1809	48.9932	48.9919	47.7232	47.7239
-2.23741e+10	47.474	47.4737	48.5291	48.5289	47.8047	47.8042
-2.23331e+10	47.5741	47.5738	48.4422	48.4414	47.9465	47.9463
-2.22921e+10	46.975	46.9744	48.6107	48.6113	47.7734	47.7741
-2.22511e+10	47.3619	47.3611	48.8136	48.8141	47.9248	47.9264
-2.221e+10	47.6757	47.6753	49.0634	49.0626	47.7934	47.7953
-2.2169e+10	47.221	47.2222	49.035	49.0337	47.6984	47.6992
-2.2128e+10	47.4443	47.4446	49.2473	49.245	47.6029	47.6025
-2.2087e+10	47.2635	47.2632	48.8247	48.8229	47.4449	47.4438
-2.2046e+10	47.1105	47.1099	48.7198	48.7177	47.6068	47.6062
-2.2005e+10	47.4868	47.486	48.7008	48.7	47.6226	47.62
-2.19639e+10	47.3936	47.3929	48.8637	48.8633	47.7428	47.7414
-2.19229e+10	47.4643	47.4638	49.1941	49.1946	47.7067	47.7035
-2.18819e+10	47.1308	47.1309	49.1822	49.1817	47.8097	47.807
-2.18409e+10	47.6184	47.618	48.9972	48.9968	47.7675	47.7659
-2.17999e+10	47.4844	47.4836	48.2943	48.2927	47.7345	47.7328
-2.17589e+10	47.44	47.4394	48.4082	48.4075	47.6139	47.6124
-2.17179e+10	47.0833	47.0828	48.3696	48.3695	47.5897	47.5899
-2.16768e+10	47.5645	47.5654	48.9195	48.9194	47.6667	47.667
-2.16358e+10	47.8587	47.858	49.2522	49.2523	47.6654	47.6666
-2.15948e+10	47.4657	47.4655	49.378	49.3783	47.6642	47.6631
-2.15538e+10	47.2241	47.2235	49.3803	49.3813	47.502	47.5014
-2.15128e+10	47.2778	47.2782	49.5439	49.5458	47.6887	47.6895
-2.14718e+10	47.6482	47.6472	49.2058	49.2076	47.7917	47.7946
-2.14307e+10	47.2997	47.3002	49.2821	49.2839	47.9575	47.9595
-2.13897e+10	47.2609	47.2608	49.2667	49.2679	47.9308	47.9322
-2.13487e+10	47.6755	47.6774	49.392	49.3929	47.9193	47.9195
-2.13077e+10	47.6069	47.608	49.2536	49.2534	47.9736	47.9733
-2.12667e+10	47.6435	47.6432	49.6214	49.6212	47.9992	47.9979
-2.12257e+10	48.0052	48.0038	49.6245	49.6247	48.0009	48.0012
-2.11847e+10	47.5254	47.525	49.9313	49.9317	47.9611	47.9605
-2.11436e+10	47.2713	47.2724	49.5346	49.5347	48.0092	48.0094
-2.11026e+10	47.2675	47.2685	49.5636	49.5632	48.0012	48.0027
-2.10616e+10	47.2514	47.2514	50.9138	50.9132	63.1176	63.1174
-2.10206e+10	65.9561	65.9562	50.7028	50.7023	63.1153	63.1147
-2.09796e+10	65.9538	65.9535	50.3639	50.3656	63.1106	63.1086
-2.09386e+10	47.2462	47.1365	50.4207	50.419	63.1109	63.107
-2.08975e+10	47.2116	47.0165	49.4036	49.3971	47.6859	47.4548
-2.08565e+10	47.0806	46.8462	49.5963	49.5937	47.6024	47.2926
-2.08155e+10	47.1291	46.8118	50.4127	50.4141	47.3353	46.9463
-2.07745e+10	47.3679	46.9741	50.0564	50.0381	47.2376	46.7852
-2.07335e+10	47.209	46.8303	49.8632	49.7945	47.2243	46.7245
-2.06925e+10	46.7169	46.2855	49.4344	49.3308	47.1729	46.663
-2.06514e+10	46.7663	46.2613	49.3367	49.2241	47.1832	46.6645
-2.06104e+10	46.5304	46.1051	49.6754	49.5776	47.1705	46.6076
-2.05694e+10	46.6881	46.363	49.6695	49.5813	47.2133	46.592
-2.05284e+10	46.8416	46.4263	50.1342	49.9981	47.0208	46.4679
-2.04874e+10	46.4949	46.0284	50.1843	49.9899	46.9012	46.4629
-2.04464e+10	46.4474	46.0032	50.1412	49.9181	46.6706	46.3682
-2.04054e+10	46.7957	46.4743	49.9582	49.6832	46.6784	46.3873
-2.03643e+10	46.9069	46.594	49.9589	49.6696	46.7256	46.486
-2.03233e+10	46.6697	46.4068	50.1646	49.8041	46.7279	46.4961
-2.02823e+10	46.431	46.3724	50.4779	50.0463	46.643	46.4487
-2.02413e+10	46.5813	46.3734	50.2712	49.7998	46.5919	46.4306
-2.02003e+10	46.7114	46.4358	50.0937	49.4968	46.5924	46.4218
-2.01593e+10	46.7033	46.4231	49.9703	49.4607	46.609	46.4047
-2.01182e+10	46.4824	46.292	50.9309	50.318	46.6975	46.466
-2.00772e+10	46.4268	46.1882	51.3169	50.743	46.6582	46.4569
-2.00362e+10	46.4667	46.2479	51.4636	50.7992	46.84	46.6253
-1.99952e+10	46.7559	46.555	51.1054	50.115	46.8794	46.6734
-1.99542e+10	46.1499	45.8801	50.8337	49.779	47.0485	46.7393
-1.99132e+10	46.6599	46.4022	50.9995	49.9159	47.1984	46.8396
-1.98722e+10	46.725	46.3056	50.6674	49.7241	47.3186	46.9302
-1.98311e+10	46.8732	46.257	51.0194	50.0795	47.4054	46.9816
-1.97901e+10	46.887	46.3275	51.0499	49.9478	47.2686	46.8057
-1.97491e+10	46.8166	46.2442	51.2499	49.9516	47.1936	46.7084
-1.97081e+10	46.7705	46.2191	51.3486	50.0904	47.2328	46.6288
-1.96671e+10	47.4174	46.5017	51.2418	49.6677	47.5395	46.8748
-1.96261e+10	47.0925	46.3354	51.5936	50.0288	47.6627	46.9045
-1.9585e+10	47.306	46.4168	51.6769	49.9436	47.7669	46.8614
-1.9544e+10	47.6852	46.5661	51.8176	50.0387	48.0553	46.9211
-1.9503e+10	47.7352	46.5474	52.0054	50.0752	48.1524	46.8094
-1.9462e+10	47.7082	46.2826	52.0746	50.2857	48.4068	47.037
-1.9421e+10	48.072	46.6936	52.3063	50.3781	48.3377	46.9919
-1.938e+10	47.875	46.6488	52.2974	50.3658	48.4312	47.0781
-1.93389e+10	48.2466	46.6479	52.1776	49.9803	48.4943	47.0736
-1.92979e+10	48.5208	46.9091	52.3125	49.8757	48.6783	47.0059
-1.92569e+10	48.663	46.9884	52.133	49.8486	48.7312	46.874
-1.92159e+10	48.8546	47.0485	52.2136	49.9136	48.8855	46.8063
-1.91749e+10	48.9937	47.2017	52.4043	49.867	48.9699	46.8695
-1.91339e+10	48.9174	47.0184	52.2412	49.5772	49.2272	47.1704
-1.90929e+10	48.9776	47.0104	52.6368	49.6545	49.3272	47.1769
-1.90518e+10	49.1537	46.8681	52.5567	49.5126	49.3794	47.1865
-1.90108e+10	49.547	47.0039	53.2634	50.1375	49.5664	47.0849
-1.89698e+10	49.673	46.9758	53.2661	50.345	49.6836	47.1763
-1.89288e+10	49.1054	46.5913	53.4419	50.512	49.7514	47.1835
-1.88878e+10	49.6577	46.951	53.3231	50.3754	49.885	47.0839
-1.88468e+10	50.0563	47.6015	53.1016	50.1906	50.0538	47.1607
-1.88057e+10	50.2228	47.3006	53.1868	49.9183	50.4544	47.3198
-1.87647e+10	50.0735	46.8387	53.096	49.8221	50.3992	47.5263
-1.87237e+10	50.0003	46.8308	53.0568	50.1932	50.5146	47.4705
-1.86827e+10	50.5618	47.3803	53.5547	50.3659	50.5497	47.3945
-1.86417e+10	50.8848	47.2821	53.7342	50.4002	50.7701	47.3804
-1.86007e+10	50.5588	46.9546	53.7055	49.7293	51.0412	47.5533
-1.85597e+10	50.9399	47.109	54.055	50.2153	51.1218	47.446
-1.85186e+10	50.9821	47.1275	53.769	49.9011	51.4628	47.5013
-1.84776e+10	50.9272	47.1399	54.2853	50.2357	51.3609	47.3183
-1.84366e+10	51.2059	47.2349	54.1323	50.3498	51.4364	47.4245
-1.83956e+10	51.3677	47.2926	54.2565	50.0239	51.5017	47.4921
-1.83546e+10	51.4389	47.4268	53.9367	49.9099	51.7711	47.4894
-1.83136e+10	51.8079	47.8755	53.88	49.6621	51.7407	47.4428
-1.82725e+10	51.4642	47.5849	54.2602	50.3865	51.883	47.5486
-1.82315e+10	51.595	47.6766	54.5218	50.4644	51.9514	47.7044
-1.81905e+10	51.8455	47.6945	54.8528	50.5272	52.068	47.7429
-1.81495e+10	51.8409	47.192	54.6439	50.27	52.0436	47.5872
-1.81085e+10	51.9406	47.6146	55.4004	50.6736	52.2898	47.7135
-1.80675e+10	52.1643	47.6366	55.1945	50.6891	52.4364	47.7355
-1.80264e+10	52.4354	46.9596	55.501	50.7022	52.5719	47.9176
-1.79854e+10	52.43	47.1605	55.4251	50.7143	52.5224	47.8916
-1.79444e+10	52.3209	47.3372	55.6083	50.1944	52.6682	47.8541
-1.79034e+10	52.389	47.0687	55.4805	50.594	52.8494	47.6632
-1.78624e+10	52.6743	47.279	55.279	50.2198	52.9199	47.83
-1.78214e+10	52.5549	47.5045	55.4835	50.2679	53.1814	47.8517
-1.77804e+10	52.7082	47.457	55.674	50.1273	53.4374	48.223
-1.77393e+10	53.0443	47.4475	55.8448	50.5497	53.5439	48.1443
-1.76983e+10	52.8756	47.8331	55.7446	50.6156	53.6122	47.8919
-1.76573e+10	53.3197	47.9427	55.7898	50.4447	53.5993	47.6249
-1.76163e+10	53.4901	48.0023	55.5862	49.8566	53.487	47.4878
-1.75753e+10	53.056	48.013	56.1368	50.0407	53.6207	47.7443
-1.75343e+10	53.8124	47.8655	56.444	49.9932	53.7081	47.793
-1.74932e+10	53.8108	47.7914	56.7455	50.3964	54.1405	47.8157
-1.74522e+10	53.6469	47.8408	56.6244	50.2529	54.3131	47.8883
-1.74112e+10	53.9399	47.5899	56.6241	50.2847	54.3505	47.9826
-1.73702e+10	53.8776	47.4656	56.5873	50.4294	54.2358	48.1943
-1.73292e+10	54.0786	47.6863	56.8239	50.4259	54.4255	48.0916
-1.72882e+10	54.3028	47.7917	56.9903	50.6571	54.5216	48.1089
-1.72472e+10	54.238	47.7072	56.8906	50.6432	54.7077	48.1405
-1.72061e+10	54.4463	48.0789	57.0019	50.7354	54.8161	48.2947
-1.71651e+10	54.8073	47.8944	57.3017	50.8759	55.0087	48.3209
-1.71241e+10	55.0228	48.0938	57.3471	50.7459	53.8324	48.383
-1.70831e+10	54.7379	48.07	57.2901	50.535	52.2509	48.4818
-1.70421e+10	54.9971	47.977	57.4916	50.073	49.0936	48.3891
-1.70011e+10	55.1711	47.6172	57.4296	49.8055	48.7214	48.6371
-1.696e+10	55.3888	47.9353	57.7887	49.8145	48.6864	48.5921
-1.6919e+10	55.6417	47.9841	57.7604	49.931	48.8246	48.7443
-1.6878e+10	55.6468	47.765	57.7432	50.2488	48.6703	48.6116
-1.6837e+10	55.663	48.0252	58.0027	50.3148	48.7016	48.6217
-1.6796e+10	55.998	48.0995	58.1491	50.6304	48.7237	48.605
-1.6755e+10	55.741	47.9866	58.1069	50.5009	48.7287	48.6135
-1.67139e+10	55.6271	47.7321	58.0702	50.3076	48.8068	48.7254
-1.66729e+10	56.1034	48.1857	58.0973	50.0742	48.7542	48.6769
-1.66319e+10	56.0495	47.9779	58.0593	50.3712	48.9707	48.8895
-1.65909e+10	56.0041	47.7247	58.2474	50.3427	48.9906	48.9146
-1.65499e+10	56.4123	48.3771	58.1784	50.2297	48.9817	48.9036
-1.65089e+10	56.0978	48.0705	58.346	49.6449	48.7718	48.6947
-1.64679e+10	56.3952	47.9897	58.3811	49.6005	48.7735	48.6733
-1.64268e+10	56.5404	48.5606	58.2426	49.7129	48.8186	48.7331
-1.63858e+10	56.4513	48.5135	58.4502	49.9435	48.7347	48.6605
-1.63448e+10	56.428	48.2592	58.2009	50.6454	48.5795	48.5048
-1.63038e+10	56.5624	48.0636	58.1503	50.5815	48.5808	48.5058
-1.62628e+10	56.4151	48.3781	58.5053	50.5984	48.6765	48.5864
-1.62218e+10	56.4781	48.8391	57.9989	50.1957	49.2013	49.1292
-1.61807e+10	56.4985	48.8625	58.2139	50.2492	52.9293	49.1853
-1.61397e+10	56.3434	48.5973	58.3906	50.3198	55.0436	49.0317
-1.60987e+10	56.3878	48.4033	58.4358	50.1962	56.4353	48.6437
-1.60577e+10	56.2263	48.4795	58.601	50.0813	56.6745	48.5536
-1.60167e+10	56.4978	48.0781	58.166	49.8718	56.7109	48.7587
-1.59757e+10	57.0155	48.2788	58.3051	49.9765	56.8317	48.6905
-1.59347e+10	56.7871	48.5233	58.5595	50.0808	56.9917	48.7847
-1.58936e+10	56.5219	48.4119	58.7175	49.9441	57.06	48.7763
-1.58526e+10	56.6013	48.457	58.7946	49.9875	57.115	48.9419
-1.58116e+10	56.7168	48.5799	58.5605	50.3554	57.0867	48.8622
-1.57706e+10	56.6345	48.8597	58.4574	50.3244	56.9938	48.8629
-1.57296e+10	56.6342	48.8276	58.5515	49.9697	57.0343	48.6257
-1.56886e+10	56.6897	48.4985	58.4393	49.79	57.3995	48.7491
-1.56475e+10	57.2927	48.7015	58.8076	50.0265	57.68	48.7303
-1.56065e+10	57.2097	48.2594	58.9735	50.273	57.6339	48.9848
-1.55655e+10	57.056	48.5294	59.0584	50.3744	57.4461	48.904
-1.55245e+10	57.0491	48.4366	58.9966	50.089	57.33	48.7342
-1.54835e+10	57.6044	48.2951	58.8117	49.8525	57.4621	48.7738
-1.54425e+10	57.3289	48.438	58.79	50.1711	57.5667	48.663
-1.54014e+10	57.096	48.4484	58.8503	49.9366	57.6406	48.7803
-1.53604e+10	57.3163	48.9715	58.9393	49.9733	57.7871	48.8356
-1.53194e+10	57.5643	48.6334	59.2266	49.8609	57.8524	48.7451
-1.52784e+10	57.6371	48.639	59.4336	49.9761	58.1332	48.8041
-1.52374e+10	57.634	48.8904	59.5787	50.0189	58.2343	48.8841
-1.51964e+10	57.7643	48.2357	59.3088	50.1779	58.322	48.7026
-1.51554e+10	57.5671	48.4417	59.368	50.4605	58.2672	48.7036
-1.51143e+10	57.4616	48.6014	59.236	50.4307	58.3067	48.5053
-1.50733e+10	57.6662	48.7632	59.4347	50.3242	58.2926	48.5371
-1.50323e+10	58.2059	48.7515	59.6836	50.0665	58.4455	48.5566
-1.49913e+10	58.278	48.8826	59.8474	50.4788	58.5765	48.819
-1.49503e+10	58.3055	48.6566	59.7713	50.4416	58.7134	48.9637
-1.49093e+10	58.3756	49.1259	59.5708	50.3637	58.7368	49.0619
-1.48682e+10	58.7495	48.9436	59.398	49.8602	58.7265	49.0281
-1.48272e+10	58.3522	48.7629	59.3787	49.667	58.8618	49.1555
-1.47862e+10	58.4728	48.7861	59.7392	50.0748	58.9565	48.9502
-1.47452e+10	58.7125	49.1129	60.029	50.474	59.312	48.9019
-1.47042e+10	58.8066	49.1247	60.1834	50.8255	59.4263	48.9361
-1.46632e+10	59.2686	48.953	60.1192	50.4425	59.5596	48.8899
-1.46222e+10	59.3411	48.7996	60.1472	50.8473	59.5673	48.7918
-1.45811e+10	59.4112	48.8687	60.4519	50.3932	59.6233	48.8464
-1.45401e+10	59.3534	49.0609	60.6326	51.363	59.6372	48.962
-1.44991e+10	59.5369	49.0222	60.8358	50.974	59.7749	48.9549
-1.44581e+10	59.75	48.8081	60.9594	51.0258	59.8532	48.8561
-1.44171e+10	59.6532	48.5341	60.9545	50.3363	60.0077	48.8416
-1.43761e+10	59.6027	48.6427	61.1318	50.3944	60.0118	48.9869
-1.4335e+10	59.4731	49.0075	61.0688	50.7434	59.9966	48.9232
-1.4294e+10	59.8949	49.1909	61.0712	50.7181	60.0039	49.0967
-1.4253e+10	59.8824	49.0794	61.0978	50.7046	60.1723	49.0991
-1.4212e+10	59.8915	49.5283	61.2197	50.5837	60.3828	49.1136
-1.4171e+10	59.7335	49.1104	61.0098	50.3105	60.5073	49.1297
-1.413e+10	59.9313	49.1769	61.2864	50.3102	60.571	49.125
-1.40889e+10	60.142	49.0159	61.2812	50.4475	60.8941	49.2085
-1.40479e+10	60.7226	48.7149	61.4352	50.6831	60.9425	48.8797
-1.40069e+10	60.4791	48.6229	61.6079	50.7938	60.9585	48.9046
-1.39659e+10	60.303	48.9613	61.4446	50.4504	60.6491	48.9622
-1.39249e+10	60.3464	49.001	61.3984	50.1115	60.7253	49.1073
-1.38839e+10	60.4732	49.4568	61.1097	50.3895	60.8559	49.2283
-1.38429e+10	60.4406	48.9877	61.6449	50.1782	61.0177	49.1814
-1.38018e+10	60.9042	48.8421	61.6738	50.7875	60.939	49.2017
-1.37608e+10	60.7735	48.8529	61.5769	50.5817	61.1002	49.3877
-1.37198e+10	60.7571	49.1355	61.5657	50.5635	61.0636	49.3599
-1.36788e+10	60.5169	49.1638	61.4881	50.1129	61.2052	49.3663
-1.36378e+10	60.6349	49.1008	61.6688	50.4491	61.1997	49.239
-1.35968e+10	60.5524	49.3029	61.5184	50.4021	61.1125	49.3698
-1.35557e+10	60.5808	48.8654	61.5401	50.7493	61.0618	49.3674
-1.35147e+10	60.9094	49.2835	61.6636	50.8693	61.1482	49.3013
-1.34737e+10	60.9319	49.5459	61.6261	50.4217	61.2477	49.5141
-1.34327e+10	60.6527	49.2491	61.6848	50.3268	61.2737	49.3718
-1.33917e+10	60.7773	49.3229	61.5566	50.546	61.2805	49.504
-1.33507e+10	60.9439	49.2347	61.6729	50.813	61.3569	49.4404
-1.33097e+10	60.7737	49.1181	61.4958	50.9421	61.3106	49.4919
-1.32686e+10	60.6621	49.1443	61.7929	50.7352	61.0305	49.2202
-1.32276e+10	60.6673	49.0809	61.8848	50.3847	61.2655	49.1132
-1.31866e+10	61.2326	48.9372	61.8772	50.2402	61.3838	49.1667
-1.31456e+10	60.9038	49.3554	62.0893	50.2466	61.5971	49.3011
-1.31046e+10	60.8726	49.3218	61.8941	50.4945	61.5753	49.279
-1.30636e+10	60.9004	48.9178	61.6788	50.664	61.4374	49.3031
-1.30225e+10	61.0666	49.1583	61.7702	50.4272	61.2581	49.181
-1.29815e+10	61.2002	49.219	61.8952	50.2813	61.2273	49.1696
-1.29405e+10	61.2798	49.0725	62.2324	50.3663	61.3484	49.1014
-1.28995e+10	61.4889	49.0833	62.581	50.6536	61.6277	49.2672
-1.28585e+10	61.5086	49.4613	62.5935	50.2633	61.7575	49.314
-1.28175e+10	61.3607	49.0669	62.4502	50.2904	62.0121	49.1731
-1.27764e+10	61.3561	49.3916	62.4389	50.1347	61.9045	49.1706
-1.27354e+10	61.6289	49.0195	62.2504	50.3138	62.0077	49.2787
-1.26944e+10	61.7036	49.2361	62.5024	50.4586	62.0411	49.4386
-1.26534e+10	61.4971	49.4152	62.4029	50.3739	62.0985	49.4299
-1.26124e+10	61.7151	49.194	62.676	50.3752	62.2091	49.262
-1.25714e+10	62.1873	49.2658	62.7498	50.4684	62.4302	49.36
-1.25304e+10	62.2757	49.3451	62.713	50.4364	62.6365	49.5199
-1.24893e+10	62.486	49.2018	62.6995	50.2591	62.77	49.589
-1.24483e+10	62.1909	48.8889	62.8696	50.2023	62.7557	49.6363
-1.24073e+10	62.3741	48.9687	62.9356	50.5712	62.6615	49.448
-1.23663e+10	62.5054	48.8603	63.1869	50.2242	62.8655	49.3945
-1.23253e+10	62.6314	48.9105	63.3618	50.35	62.969	49.2852
-1.22843e+10	62.6362	49.3518	63.6299	49.924	63.0727	49.2387
-1.22432e+10	63.0694	49.3981	63.5571	50.474	63.0763	49.2235
-1.22022e+10	62.9299	49.4415	63.7556	50.2508	63.197	49.287
-1.21612e+10	63.2106	49.1933	63.9705	50.3116	63.3528	49.2497
-1.21202e+10	63.4544	49.3015	64.312	50.1065	63.4926	49.0774
-1.20792e+10	63.3032	49.3347	64.1545	50.494	63.5354	49.1456
-1.20382e+10	62.9165	49.5338	64.0009	50.5147	63.5247	48.9628
-1.19972e+10	62.9496	49.3521	63.726	50.5898	63.6009	49.1336
-1.19561e+10	63.0338	49.3302	63.9418	50.6018	63.6012	49.1579
-1.19151e+10	63.4311	49.2194	63.7245	50.3199	63.5739	49.3113
-1.18741e+10	63.4277	49.2256	64.1346	50.3173	63.7096	49.3474
-1.18331e+10	63.4103	49.4135	63.9071	50.2898	63.7523	49.2932
-1.17921e+10	63.7412	49.6401	64.0295	50.384	63.8718	49.2085
-1.17511e+10	63.5723	49.0929	64.1917	50.9462	63.8964	49.2266
-1.171e+10	63.3734	49.0031	64.228	50.6196	63.9858	49.1541
-1.1669e+10	63.6196	49.1528	64.0583	49.9787	64.1979	49.1533
-1.1628e+10	63.9417	49.8107	64.4172	49.9734	64.3629	49.169
-1.1587e+10	64.0359	49.7107	64.5946	50.1652	64.4204	49.2201
-1.1546e+10	63.9193	49.2213	64.3707	50.6061	64.3623	49.2906
-1.1505e+10	63.7676	49.3608	64.4304	50.7511	64.3927	49.1414
-1.14639e+10	63.8277	49.6743	64.3857	50.8014	64.2539	49.2672
-1.14229e+10	63.934	49.1816	64.7291	50.4822	64.3386	49.1531
-1.13819e+10	64.2837	49.3959	64.67	50.3585	64.4752	49.2338
-1.13409e+10	64.2373	49.4101	65.0268	50.1322	64.6264	49.129
-1.12999e+10	64.2349	49.1176	64.7762	50.286	64.6474	49.1663
-1.12589e+10	64.2543	49.33	65.0184	50.258	64.6927	49.3601
-1.12179e+10	64.1119	48.9998	64.6776	50.1587	64.6718	49.3495
-1.11768e+10	64.0316	48.9167	64.9247	49.7798	64.5711	49.4126
-1.11358e+10	64.2507	49.0191	64.6117	49.5427	64.4602	49.2272
-1.10948e+10	64.2264	49.5851	64.6256	49.8689	64.4818	49.1308
-1.10538e+10	64.2063	49.5891	64.6911	50.2612	64.6703	49.2473
-1.10128e+10	64.5195	49.6632	64.8682	50.4377	64.711	49.3853
-1.09718e+10	64.6024	49.1473	65.094	50.4279	64.7875	49.6323
-1.09307e+10	64.5273	49.4684	65.2889	50.2705	64.8077	49.3849
-1.08897e+10	64.5229	49.6971	65.2264	50.4046	64.7365	49.3833
-1.08487e+10	64.2394	49.4405	65.1085	50.1026	64.7442	49.2516
-1.08077e+10	64.5918	49.4991	65.0912	49.7589	64.7997	49.3783
-1.07667e+10	64.7343	49.6781	64.9223	49.9024	64.8469	49.2711
-1.07257e+10	64.2156	49.3025	64.9503	50.5326	64.9147	49.3649
-1.06847e+10	64.3513	49.08	64.8171	50.8586	64.8675	49.2881
-1.06436e+10	64.3915	48.8462	64.9747	50.7474	64.9478	49.3926
-1.06026e+10	64.5235	48.9693	64.9686	49.9152	64.9247	49.2808
-1.05616e+10	64.6664	49.4898	65.575	49.594	65.4523	49.4874
-1.05206e+10	65.0244	49.1421	65.7005	49.819	65.5331	49.4972
-1.04796e+10	65.0505	49.2957	65.8263	49.8955	65.5578	49.4534
-1.04386e+10	64.7639	49.2038	65.7423	50.0258	65.577	49.461
-1.03975e+10	64.8138	48.8322	65.7928	49.9336	65.1701	49.3595
-1.03565e+10	64.8719	49.0779	65.725	50.0783	65.316	49.3978
-1.03155e+10	64.8543	48.8115	65.7149	49.7343	65.3114	49.4217
-1.02745e+10	64.734	49.0875	65.8856	49.7721	65.4748	49.5171
-1.02335e+10	65.3497	49.4452	66.0991	49.5439	65.5472	49.4682
-1.01925e+10	65.2233	49.3191	66.1995	49.5115	65.5556	49.4111
-1.01514e+10	65.0329	49.4702	66.2608	49.7139	65.6331	49.1955
-1.01104e+10	65.5211	49.2874	66.3659	49.9145	65.6699	49.3642
-1.00694e+10	65.6136	49.0328	66.6699	50.0681	65.8615	49.2838
-1.00284e+10	65.6939	49.3317	66.7756	49.7116	65.9544	49.4617
-9.98738e+09	65.7255	49.4412	66.582	50.1781	66.0049	49.363
-9.94637e+09	65.5286	49.3497	66.5751	49.9351	65.9965	49.2058
-9.90535e+09	65.6979	49.2807	66.5518	50.084	65.8541	49.3052
-9.86434e+09	65.8579	49.1598	66.4065	49.703	65.9782	49.2718
-9.82332e+09	65.7345	48.8391	66.499	49.5706	66.1768	49.3729
-9.78231e+09	65.8483	49.1269	66.5099	49.9839	66.3996	49.1996
-9.74129e+09	66.0388	49.4068	66.6558	50.1898	66.5171	49.0628
-9.70028e+09	66.1754	49.2979	66.7633	50.3394	66.6202	48.8953
-9.65926e+09	66.2633	49.1178	67.0733	50.3577	66.7013	48.8156
-9.61824e+09	66.4357	49.1737	67.183	50.3151	66.6703	49.0282
-9.57723e+09	66.1805	49.4391	67.2471	50.1032	66.6585	49.0911
-9.53621e+09	66.1111	49.5166	67.0646	49.8492	66.6464	49.2258
-9.4952e+09	66.3008	49.0434	67.0621	49.5557	66.867	49.1754
-9.45418e+09	66.5775	49.371	67.3773	49.6557	66.9639	49.1294
-9.41317e+09	66.6814	49.4857	67.6232	49.8938	67.186	49.0327
-9.37215e+09	66.7568	49.2773	67.7232	50.176	67.2303	49.0184
-9.33113e+09	66.6777	49.1622	67.4781	50.4616	67.2457	49.1534
-9.29012e+09	66.436	49.1533	67.4833	50.2746	67.2116	49.2174
-9.2491e+09	66.7571	49.1296	67.3577	49.9655	67.2662	49.1909
-9.20809e+09	67.1268	49.4095	67.3985	49.8524	67.3567	49.0417
-9.16707e+09	67.0422	49.0783	67.4582	50.1135	67.4123	49.0137
-9.12606e+09	67.1622	49.2758	67.6113	49.8303	67.4708	49.071
-9.08504e+09	67.2335	49.1882	67.5192	49.3691	67.468	49.204
-9.04403e+09	67.1003	49.2418	67.7477	49.3459	67.5598	49.2604
-9.00301e+09	67.2205	48.9588	67.8152	49.6611	67.7159	49.3064
-8.96199e+09	67.2109	49.1975	68.1649	49.7626	67.7994	49.3035
-8.92098e+09	67.7412	48.9037	68.5207	49.7356	67.9713	49.2444
-8.87996e+09	68.0585	48.8677	68.6453	49.1591	68.174	49.2567
-8.83895e+09	68.0376	49.266	68.7501	49.6941	68.174	49.2087
-8.79793e+09	67.8076	49.4142	68.4758	50.0958	68.1377	49.1531
-8.75692e+09	68.0385	49.1277	68.4327	50.2193	68.0972	48.9791
-8.7159e+09	67.8173	48.89	68.5909	49.6433	68.2356	48.9323
-8.67488e+09	67.96	49.09	68.5533	49.2683	68.2613	48.9928
-8.63387e+09	67.9358	48.8518	68.6716	49.4334	68.3013	49.1673
-8.59285e+09	67.9746	49.0376	68.6604	49.7153	68.2705	49.2929
-8.55184e+09	67.8806	48.8979	68.5645	49.5722	68.4962	49.2232
-8.51082e+09	68.2306	48.9359	68.6797	49.1923	68.6542	49.0763
-8.46981e+09	68.1313	49.4128	68.7282	49.0722	68.6399	48.8801
-8.42879e+09	68.2081	49.253	68.6252	49.2324	68.5898	48.9741
-8.38778e+09	67.9753	48.7302	68.6467	49.3893	68.5145	48.8909
-8.34676e+09	67.8684	48.9428	68.5195	49.4773	68.523	49.1697
-8.30574e+09	68.0855	49.2566	68.653	49.3409	68.5714	49.1556
-8.26473e+09	68.1089	49.0775	68.6716	49.1612	68.5594	49.2013
-8.22371e+09	67.8673	48.7748	68.7118	48.8404	68.5651	49.0555
-8.1827e+09	68.1036	48.8646	68.7832	49.1525	68.6936	49.0285
-8.14168e+09	68.4064	49.4592	68.9327	49.266	68.5798	48.9803
-8.10067e+09	68.427	49.1768	68.9755	48.7789	68.6192	49.0589
-8.05965e+09	68.2086	48.9626	68.9513	48.5589	68.4734	49.0186
-8.01863e+09	68.256	48.689	68.8431	48.3239	68.4318	49.1898
-7.97762e+09	68.1783	48.8505	68.8401	48.7021	68.4345	48.9685
-7.9366e+09	68.0796	49.1373	68.9275	49.308	68.675	49.013
-7.89559e+09	68.259	49.0302	69.0022	50.3553	68.8563	48.8035
-7.85457e+09	68.2062	48.8733	69.0411	50.3088	68.9359	49.0021
-7.81356e+09	68.5668	48.5172	68.9101	50.0383	68.7842	49.0815
-7.77254e+09	68.1649	48.9346	68.7123	48.8496	68.6866	49.0972
-7.73153e+09	68.1543	48.76	68.7937	48.6992	68.5532	49.1735
-7.69051e+09	68.3527	48.9242	68.8128	48.314	68.8041	49.2951
-7.64949e+09	68.4618	48.9786	68.9376	48.0748	68.9201	49.1007
-7.60848e+09	68.4491	48.859	68.895	48.0554	68.9221	49.0934
-7.56746e+09	68.3533	49.2489	69.0297	48.1946	69.1128	49.035
-7.52645e+09	68.7489	49.2314	69.1526	48.8714	69.142	49.2234
-7.48543e+09	68.7184	48.779	69.1434	49.4944	69.1583	49.1074
-7.44442e+09	68.5378	48.6398	69.0425	49.5683	69.0683	49.1555
-7.4034e+09	68.6455	49.0196	69.0068	49.44	69.12	49.0886
-7.36238e+09	68.7325	48.86	69.1934	48.7859	69.2767	49.0286
-7.32137e+09	68.7029	49.0605	69.3994	48.8471	69.3279	48.9275
-7.28035e+09	68.9889	48.9374	69.4556	49.0187	69.3221	48.881
-7.23934e+09	68.8918	48.7257	69.6783	49.2863	69.4592	48.8315
-7.19832e+09	69.3952	48.8549	69.6575	49.1325	69.4456	48.897
-7.15731e+09	68.9742	48.6953	69.6609	48.9694	69.6086	48.9902
-7.11629e+09	68.9834	48.9397	69.4864	48.8708	69.479	48.9554
-7.07528e+09	69.0874	48.7945	69.5481	48.9451	69.4287	48.7483
-7.03426e+09	69.0474	48.7711	69.6276	48.7193	69.373	48.6357
-6.99324e+09	69.2444	48.3281	69.7676	48.8349	69.7392	48.8673
-6.95223e+09	69.4969	48.756	69.8284	48.3956	69.7789	48.7948
-6.91121e+09	69.0619	48.6371	69.7932	48.7404	69.7928	48.8272
-6.8702e+09	69.0224	48.9906	69.5968	48.5328	69.6254	48.6092
-6.82918e+09	68.9132	49.086	69.5523	48.6771	69.6156	48.7096
-6.78817e+09	68.9158	49.1133	69.5228	48.8635	69.5536	48.7164
-6.74715e+09	69.1482	49.0201	69.475	49.036	69.4417	48.8621
-6.70613e+09	69.3186	49.4428	69.5026	48.9083	69.3165	48.7974
-6.66512e+09	68.96	48.832	69.4022	48.8993	69.3961	48.6723
-6.6241e+09	68.9528	48.3162	69.6166	48.7423	69.45	48.7603
-6.58309e+09	69.1963	48.3453	69.6842	49.4211	69.5254	48.6619
-6.54207e+09	69.3539	48.7148	69.8632	49.0569	69.4952	48.8992
-6.50106e+09	69.2859	48.5037	69.6492	48.8519	69.5345	48.8563
-6.46004e+09	69.067	48.6194	69.6763	48.6572	69.6047	48.9848
-6.41903e+09	69.3841	48.6117	69.6386	48.657	69.6756	48.8845
-6.37801e+09	69.3556	48.9675	69.513	49.2384	69.6241	48.864
-6.33699e+09	69.2165	49.0937	69.357	49.2723	69.5041	48.7795
-6.29598e+09	68.7956	49.1575	69.356	48.8388	69.4147	48.5395
-6.25496e+09	68.8487	48.8302	69.4662	48.3982	69.4148	48.5656
-6.21395e+09	68.846	48.4308	69.3096	48.4955	69.1856	48.6731
-6.17293e+09	68.6403	48.718	69.264	48.4651	69.1644	48.9913
-6.13192e+09	68.9806	48.8322	69.106	48.5986	69.1055	48.8788
-6.0909e+09	68.7254	48.8535	69.1818	48.5738	69.2426	48.8462
-6.04988e+09	68.7826	48.6679	69.1236	48.6176	69.3374	48.7653
-6.00887e+09	68.6953	48.5951	69.1054	48.7421	69.2353	48.7199
-5.96785e+09	68.7811	48.5791	69.2005	48.6668	69.1369	48.5052
-5.92684e+09	68.5764	48.5611	69.2438	48.6612	69.0718	48.4351
-5.88582e+09	68.4723	48.2985	69.248	48.7829	69.1149	48.3692
-5.84481e+09	68.5885	48.3014	69.1339	48.5099	69.1355	48.5741
-5.80379e+09	68.8018	48.5115	69.1844	48.2682	69.2988	48.6127
-5.76278e+09	68.7676	48.5763	69.2312	48.2505	69.3312	48.7533
-5.72176e+09	68.9244	48.3044	69.2023	47.723	69.306	48.7214
-5.68074e+09	68.9878	48.7973	69.0718	47.9261	69.079	48.7124
-5.63973e+09	68.6411	49.1648	69.0289	48.061	69.101	48.6684
-5.59871e+09	68.6109	48.9061	69.0693	48.41	69.0827	48.6089
-5.5577e+09	68.8114	48.6038	69.2653	48.4331	69.1722	48.4315
-5.51668e+09	69.2459	48.4529	69.2881	48.2514	69.1806	48.4308
-5.47567e+09	68.9343	48.5533	69.4937	48.2326	69.2215	48.3022
-5.43465e+09	69.0532	48.6308	69.431	48.1843	69.4363	48.498
-5.39363e+09	69.268	48.5924	69.6367	48.6623	69.7145	48.7857
-5.35262e+09	69.2624	48.5819	69.4687	48.6917	69.8198	48.74
-5.3116e+09	69.0393	48.782	69.6474	48.9872	69.6802	48.6858
-5.27059e+09	68.933	48.5584	69.3231	48.7309	69.523	48.5125
-5.22957e+09	68.8811	48.2933	69.3808	48.1999	69.5492	48.6447
-5.18856e+09	69.194	48.3563	69.4486	48.1108	69.5642	48.7125
-5.14754e+09	69.1793	48.3783	69.6107	48.1957	69.6617	48.7446
-5.10653e+09	69.1378	48.722	69.6119	48.4978	69.6798	48.5464
-5.06551e+09	69.2805	48.2545	69.855	48.1505	69.7525	48.5161
-5.02449e+09	69.8258	48.1822	69.9137	48.3039	69.6215	48.3954
-4.98348e+09	69.5818	48.3498	69.9878	47.7668	69.4812	48.5923
-4.94246e+09	69.4658	48.6409	69.8715	48.0019	69.4948	48.3919
-4.90145e+09	69.4768	48.2969	69.5874	47.618	69.1752	48.585
-4.86043e+09	69.6248	48.4876	67.8837	47.8428	67.3756	48.9115
-4.81942e+09	69.7268	48.7727	64.4446	48.2036	64.0847	49.006
-4.7784e+09	69.6025	48.7266	48.5436	48.5451	48.9379	48.9922
-4.73738e+09	69.6109	48.3834	50.0333	50.0349	48.5318	48.5516
-4.69637e+09	69.9863	48.1363	50.0648	50.0662	48.4205	48.4836
-4.65535e+09	69.8584	47.9313	49.9984	49.9988	48.4835	48.508
-4.61434e+09	69.8189	48.3215	48.6635	48.6632	48.7527	48.711
-4.57332e+09	70.2983	48.3593	48.277	48.2762	48.7913	48.7853
-4.53231e+09	70.1829	47.8134	48.6083	48.6088	49.0137	48.959
-4.49129e+09	69.8809	47.9353	48.7159	48.7151	48.8472	48.9715
-4.45028e+09	70.0856	48.504	49.2092	49.2081	49.0434	49.1502
-4.40926e+09	69.8938	48.3768	49.2447	49.2437	49.228	49.2677
-4.36824e+09	70.0627	48.0611	49.3305	49.3307	49.3054	49.1471
-4.32723e+09	70.1155	48.1011	48.9488	48.9496	49.1785	48.9746
-4.28621e+09	69.7141	47.9293	48.7721	48.775	49.0642	48.7672
-4.2452e+09	69.8581	48.1089	48.6361	48.6381	49.1214	48.78
-4.20418e+09	70.154	48.2058	48.9327	48.9347	49.2268	48.8625
-4.16317e+09	69.9446	48.0101	48.9815	48.9834	49.1141	48.8726
-4.12215e+09	70.2712	47.9132	48.9036	48.9057	49.0492	48.8605
-4.08113e+09	70.3824	48.1218	48.6675	48.6671	49.1157	48.9219
-4.04012e+09	70.1972	47.9697	48.2669	48.2643	49.035	48.9436
-3.9991e+09	70.1992	47.6775	48.8539	48.8512	49.0811	49.0147
-3.95809e+09	69.9814	48.0198	59.5895	48.8925	57.3674	48.8879
-3.91707e+09	69.6375	48.3116	66.3838	48.7616	66.0084	48.7715
-3.87606e+09	70.2138	48.4019	68.8894	48.4315	68.6222	48.5405
-3.83504e+09	70.1071	48.3834	70.4056	48.0019	70.2364	48.3386
-3.79403e+09	69.9277	48.4427	70.1435	47.5991	70.2314	48.3571
-3.75301e+09	69.8535	47.8283	70.1908	47.5717	70.2411	48.1886
-3.71199e+09	70.1551	48.2849	70.3233	48.4253	70.2479	48.0945
-3.67098e+09	70.0317	48.0528	70.239	48.5788	70.1816	48.0191
-3.62996e+09	69.7876	47.7277	70.177	48.1591	70.2154	48.2335
-3.58895e+09	69.844	47.9166	69.9603	47.4163	70.4929	48.2447
-3.54793e+09	69.8671	48.3886	70.1419	47.9998	70.7298	48.2815
-3.50692e+09	70.308	48.3629	70.5481	47.9746	70.7697	48.1986
-3.4659e+09	70.5512	48.1824	70.4585	48.2229	70.4892	48.2128
-3.42488e+09	69.8389	48.1676	70.443	48.3149	70.6366	48.156
-3.38387e+09	70.1154	48.6061	70.3134	47.887	70.6598	48.0358
-3.34285e+09	70.1756	48.4285	70.4238	47.6115	70.8696	48.069
-3.30184e+09	70.0885	48.2239	70.5666	47.5491	70.8025	48.1309
-3.26082e+09	70.4583	47.8741	70.6136	47.535	70.6205	48.2503
-3.21981e+09	70.2015	47.9046	70.646	48.0655	70.7084	48.296
-3.17879e+09	70.1913	47.9473	70.6761	48.4048	70.789	48.1652
-3.13778e+09	70.5861	47.8657	70.8296	48.4081	70.818	48.039
-3.09676e+09	70.6432	47.807	70.893	48.5239	70.857	47.9768
-3.05574e+09	70.6083	48.1522	70.9726	47.9459	70.7219	48.1528
-3.01473e+09	70.6606	47.7959	70.8707	47.9615	70.7169	48.0915
-2.97371e+09	70.632	47.5824	70.8928	48.2285	70.8625	48.0704
-2.9327e+09	70.429	48.0168	70.6702	48.4947	70.9016	47.8894
-2.89168e+09	70.3528	48.3066	70.8857	48.4658	70.939	48.051
-2.85067e+09	70.5711	48.0668	70.7549	48.3481	70.9798	48.1386
-2.80965e+09	70.5168	48.1996	70.7665	47.8789	71.0012	48.2938
-2.76863e+09	70.3473	48.4178	70.4832	47.781	70.9951	48.1482
-2.72762e+09	70.2015	48.2592	70.5519	47.6861	71.0029	48.1881
-2.6866e+09	70.3585	48.2641	70.5802	47.6639	70.914	48.0478
-2.64559e+09	70.5051	48.1429	70.6873	47.8448	71.0552	48.1219
-2.60457e+09	70.7475	47.8307	70.8423	47.6035	71.0198	47.9879
-2.56356e+09	70.9198	47.7471	70.8268	47.3272	71.084	48.0163
-2.52254e+09	70.5523	47.9063	70.7885	47.427	71.0004	48.028
-2.48153e+09	70.8132	47.5058	70.7514	47.3151	71.0655	47.9979
-2.44051e+09	70.776	47.79	70.7633	47.3541	70.9835	47.9923
-2.39949e+09	70.5668	47.7373	70.9882	47.459	71.069	47.9141
-2.35848e+09	71.0522	48.0535	70.8117	47.2639	71.1551	47.793
-2.31746e+09	70.3386	48.0266	70.826	47.3617	71.116	47.9228
-2.27645e+09	70.1491	47.6029	70.5214	47.2352	71.0444	48.0612
-2.23543e+09	70.5755	47.6818	70.6101	48.0991	70.9696	48.2125
-2.19442e+09	70.4598	48.1251	70.6441	48.0002	71.1846	48.1051
-2.1534e+09	70.4146	48.439	70.5564	48.0686	71.1134	47.9625
-2.11238e+09	70.3825	47.7291	70.5242	47.5396	71.0148	48.0028
-2.07137e+09	70.5678	47.7953	70.6544	47.4904	71.0141	48.2008
-2.03035e+09	70.9422	47.9207	70.8459	47.9152	71.0664	48.1795
-1.98934e+09	70.8146	47.7365	71.0141	47.7134	71.1635	47.9887
-1.94832e+09	70.7833	47.9738	70.9625	47.8266	71.0802	47.9727
-1.90731e+09	70.804	48.2116	70.8709	47.7829	70.9515	47.9379
-1.86629e+09	70.5431	48.0092	70.9632	48.11	71.1971	48.0059
-1.82528e+09	70.7152	48.3178	70.9679	47.903	71.1295	47.875
-1.78426e+09	71.2007	48.0051	71.0255	48.1718	71.2721	47.9321
-1.74324e+09	70.8928	47.7134	71.0314	48.0997	71.2481	47.9653
-1.70223e+09	70.6936	48.0379	70.944	48.107	71.2682	48.113
-1.66121e+09	70.704	48.1263	70.9441	47.9168	71.1143	48.1698
-1.6202e+09	70.7871	47.978	70.821	48.0456	71.2091	48.1213
-1.57918e+09	70.8278	47.9887	71.0572	47.898	71.434	48.0916
-1.53817e+09	71	47.8075	70.958	47.9592	71.5562	47.983
-1.49715e+09	71.0964	47.9592	70.9677	47.9407	71.4297	47.8714
-1.45613e+09	70.8452	47.7226	70.8432	48.0548	71.3306	47.9685
-1.41512e+09	70.746	47.7833	70.803	47.6784	71.3003	47.9657
-1.3741e+09	70.8531	47.987	70.7442	47.4175	71.0871	48.0814
-1.33309e+09	71.1264	47.9025	70.9537	47.8635	70.9887	48.1289
-1.29207e+09	70.4959	47.5447	71.0044	48.0553	70.9284	48.0263
-1.25106e+09	70.7229	47.8186	70.9886	48.1395	71.0956	48.0817
-1.21004e+09	70.9402	47.8893	70.8898	47.8469	71.2312	48.0433
-1.16903e+09	70.8832	47.6402	70.9841	47.1921	71.2762	48.1201
-1.12801e+09	71.1409	47.6531	70.7877	47.5312	71.1513	48.1266
-1.08699e+09	70.7786	47.8595	71.0037	47.64	71.1831	48.0037
-1.04598e+09	70.8691	47.2887	70.8591	48.0174	71.3706	47.9326
-1.00496e+09	70.9827	47.8086	71.1317	47.9496	71.4929	47.9489
-9.63947e+08	71.0831	47.8697	71.0167	48.2014	71.3925	47.9752
-9.22932e+08	70.876	48.098	70.8845	48.1939	71.1994	47.839
-8.81916e+08	70.5257	47.9745	70.8256	47.7087	71.244	47.8467
-8.409e+08	71.0149	48.0042	70.8622	47.3934	71.1004	47.974
-7.99885e+08	70.9107	48.0611	71.0145	46.9603	71.2385	47.9473
-7.58869e+08	70.9844	48.0326	70.9649	47.3222	71.3561	47.8963
-7.17854e+08	70.8617	48.278	70.9452	46.9985	71.4373	47.8412
-6.76838e+08	70.8492	48.0772	71.0723	47.3475	71.5853	47.8761
-6.35822e+08	70.9339	48.2098	70.9338	47.5452	71.4019	48.062
-5.94807e+08	70.7807	48.2342	71.0572	47.7686	71.3054	48.0618
-5.53791e+08	70.9357	47.7506	71.2559	47.5699	71.4049	47.8495
-5.12775e+08	71.2469	47.5562	71.2795	47.7453	71.5977	47.7877
-4.7176e+08	71.3781	48.1898	71.3379	47.7392	71.8819	47.6348
-4.30744e+08	71.2576	48.1288	71.281	47.3211	71.9632	47.7652
-3.89729e+08	71.5291	47.9197	71.5045	47.3077	71.9677	47.8449
-3.48713e+08	71.5849	47.8638	71.4993	47.4903	71.7407	48.1006
-3.07697e+08	71.2008	48.0638	71.479	47.8163	71.7738	48.144
-2.66682e+08	71.2984	47.9754	71.4589	48.3995	71.7821	48.1294
-2.25666e+08	71.6498	48.2914	71.478	48.2615	71.7664	48.1911
-1.8465e+08	71.6494	48.1149	71.4502	48.3683	71.751	47.9346
-1.43635e+08	71.1872	48.1053	71.3457	47.6485	71.7287	48.0227
-1.02619e+08	71.3853	47.8446	71.3914	47.6554	71.6807	47.7883
-6.16035e+07	71.3198	47.7347	71.7173	58.7128	71.9586	59.0011
-2.05879e+07	72.0669	61.7752	71.7944	58.7394	72.066	58.9943
2.04277e+07	72.0542	61.7747	71.723	58.7338	72.0699	58.9939
6.14433e+07	71.3324	47.7409	71.7936	58.7134	71.9668	59.002
1.02459e+08	71.3944	47.8488	71.3124	47.6445	71.6851	47.8011
1.43475e+08	71.2141	48.126	71.3529	47.7477	71.7493	48.0223
1.8449e+08	71.6495	48.114	71.3814	48.3334	71.7588	47.9168
2.25506e+08	71.6566	48.2744	71.5132	48.4493	71.7646	48.1772
2.66521e+08	71.3084	48.015	71.4769	48.3891	71.8134	48.1297
3.07537e+08	71.238	48.0808	71.4556	48.1639	71.7703	48.1402
3.48553e+08	71.5745	47.8567	71.4548	47.6751	71.7379	48.1021
3.89568e+08	71.5126	47.8757	71.533	47.2658	71.9581	47.8413
4.30584e+08	71.2587	48.1238	71.3297	47.3595	71.9705	47.7696
4.716e+08	71.3821	48.1933	71.4022	47.7164	71.8881	47.6237
5.12615e+08	71.2321	47.6014	71.4431	47.6429	71.6057	47.7662
5.53631e+08	70.9184	47.7627	71.279	47.5954	71.3986	47.8626
5.94646e+08	70.7778	48.246	71.1061	47.8921	71.3033	48.048
6.35662e+08	70.9112	48.2086	70.9399	47.6208	71.4014	48.0651
6.76678e+08	70.8415	48.1147	71.0327	47.3449	71.5819	47.9001
7.17693e+08	70.8786	48.2841	70.9721	46.9497	71.4396	47.8292
7.58709e+08	71.007	48.0341	70.9521	47.1506	71.3542	47.9026
7.99725e+08	70.8696	48.086	71.0498	46.9942	71.2417	47.9267
8.4074e+08	70.9878	47.9955	70.8279	47.3495	71.0991	47.9739
8.81756e+08	70.4984	48.0163	71.0074	47.707	71.25	47.8547
9.22771e+08	70.8551	48.0938	70.8577	48.1175	71.1999	47.8425
9.63787e+08	71.0898	47.8385	70.9756	48.2277	71.4102	47.996
1.0048e+09	70.9846	47.8049	71.2133	48.0001	71.4924	47.9282
1.04582e+09	70.8859	47.3184	70.8874	47.9032	71.3669	47.9293
1.08683e+09	70.8315	47.8461	71.0243	47.7585	71.186	48.0102
1.12785e+09	71.1252	47.6772	70.7952	47.5582	71.1527	48.1344
1.16887e+09	70.8807	47.6321	70.9116	47.3459	71.2686	48.1227
1.20988e+09	70.9081	47.8884	70.8846	47.5142	71.2126	48.0391
1.2509e+09	70.762	47.8279	71.0224	48.1464	71.0996	48.0615
1.29191e+09	70.484	47.5719	71.0102	48.12	70.9531	48.0364
1.33293e+09	71.1188	47.9329	70.9394	47.9652	70.9766	48.1313
1.37394e+09	70.8506	48.0101	70.9534	47.5687	71.0749	48.0893
1.41496e+09	70.7618	47.7744	70.831	47.5972	71.2967	47.9693
1.45597e+09	70.836	47.7403	70.7968	48.0474	71.333	47.9706
1.49699e+09	71.0957	47.9922	70.9931	47.9559	71.4377	47.8651
1.53801e+09	71.0045	47.8095	71.0143	48.0862	71.5656	47.9809
1.57902e+09	70.8464	47.9869	71.0061	48.0508	71.4264	48.1136
1.62004e+09	70.8014	47.9643	70.8925	47.9061	71.2217	48.1076
1.66105e+09	70.7482	48.1148	71.0372	48.0766	71.1033	48.1526
1.70207e+09	70.7101	48.0426	70.9167	48.3243	71.2624	48.1056
1.74308e+09	70.9193	47.7265	70.9765	47.984	71.2748	47.9955
1.7841e+09	71.2041	47.999	71.0918	48.2967	71.2775	47.9383
1.82512e+09	70.7624	48.3234	71.0069	47.7884	71.1291	47.8801
1.86613e+09	70.5778	48.0087	70.9803	47.9621	71.194	47.9978
1.90715e+09	70.8023	48.2133	70.8492	47.7647	70.9501	47.9402
1.94816e+09	70.7817	47.9768	70.9376	47.9181	71.0683	47.9624
1.98918e+09	70.8143	47.7499	70.9504	47.6532	71.1782	47.9869
2.03019e+09	70.9382	47.9046	70.821	47.8607	71.067	48.1788
2.07121e+09	70.5677	47.7625	70.7229	47.5707	71.0208	48.2024
2.11222e+09	70.3927	47.7369	70.5952	47.5328	71.0088	48.0058
2.15324e+09	70.3965	48.4407	70.5549	47.9292	71.1147	47.9613
2.19426e+09	70.4525	48.1392	70.655	47.9164	71.1694	48.0992
2.23527e+09	70.5451	47.7023	70.5893	48.0437	70.9563	48.2257
2.27629e+09	70.1345	47.6387	70.5391	47.383	71.0422	48.0555
2.3173e+09	70.3279	48.0641	70.7968	47.4047	71.1285	47.9177
2.35832e+09	71.075	48.1063	70.7662	47.3285	71.1934	47.8034
2.39933e+09	70.5982	47.7342	71.0376	47.4315	71.0712	47.9306
2.44035e+09	70.7958	47.7926	70.716	47.3302	70.9827	47.987
2.48137e+09	70.8155	47.4961	70.8007	47.3546	71.08	48.0151
2.52238e+09	70.5321	47.9119	70.8727	47.4759	71.0337	48.0346
2.5634e+09	70.9055	47.7362	70.8102	47.3674	71.0908	48.0014
2.60441e+09	70.7219	47.8486	70.8196	47.5627	71.0116	47.9963
2.64543e+09	70.4793	48.145	70.6979	47.8767	71.0544	48.0902
2.68644e+09	70.3554	48.2628	70.6637	47.6795	70.9141	48.0386
2.72746e+09	70.1763	48.2621	70.5263	47.7545	71.0177	48.1973
2.76847e+09	70.3778	48.4146	70.4616	47.8102	70.9898	48.1499
2.80949e+09	70.4547	48.2146	70.6313	47.923	71.019	48.2957
2.85051e+09	70.5672	48.0732	70.7123	47.8926	70.9745	48.1406
2.89152e+09	70.3587	48.275	70.8529	48.4438	70.9331	48.0617
2.93254e+09	70.4221	48.0135	70.7957	48.4328	70.9089	47.8688
2.97355e+09	70.6408	47.5954	70.8644	48.2201	70.8353	48.0827
3.01457e+09	70.6801	47.8156	70.8419	47.9978	70.7136	48.0973
3.05558e+09	70.6044	48.1613	70.8807	47.7287	70.7317	48.162
3.0966e+09	70.6317	47.7876	70.9912	48.2618	70.8506	47.9773
3.13762e+09	70.6034	47.8597	70.812	48.3887	70.8178	48.0358
3.17863e+09	70.1993	47.9681	70.6827	48.6201	70.7866	48.1569
3.21965e+09	70.1901	47.893	70.637	48.1103	70.7096	48.2905
3.26066e+09	70.3864	47.8685	70.5982	47.8539	70.6236	48.2559
3.30168e+09	70.084	48.2234	70.5716	47.4662	70.8049	48.1342
3.34269e+09	70.1684	48.4409	70.4274	47.6368	70.8817	48.0463
3.38371e+09	70.1019	48.6095	70.3236	47.8357	70.6589	48.036
3.42472e+09	69.7509	48.1612	70.4946	47.8377	70.6602	48.151
3.46574e+09	70.5255	48.1971	70.4633	48.2018	70.4997	48.222
3.50676e+09	70.2954	48.3539	70.4746	48.4314	70.7651	48.1991
3.54777e+09	69.868	48.3927	70.2368	47.8945	70.7381	48.2859
3.58879e+09	69.8256	47.9185	69.9522	47.5281	70.4848	48.2485
3.6298e+09	69.7566	47.7429	70.1807	48.1675	70.222	48.2317
3.67082e+09	69.9992	48.0782	70.2135	48.6543	70.1722	48.0257
3.71183e+09	70.1428	48.2906	70.2815	48.4846	70.2488	48.104
3.75285e+09	69.8416	47.8229	70.2533	47.7426	70.2272	48.1846
3.79387e+09	69.9094	48.4132	70.1081	47.439	70.2424	48.3571
3.83488e+09	70.1213	48.3765	70.5222	47.9341	70.2408	48.3132
3.8759e+09	70.2208	48.4193	69.0973	48.2924	68.6247	48.5368
3.91691e+09	69.6487	48.3224	66.792	48.6076	66.031	48.7565
3.95793e+09	69.964	47.9976	60.9702	48.7833	57.4824	48.8892
3.99894e+09	70.1894	47.6704	48.7714	48.7691	49.0522	48.9922
4.03996e+09	70.2275	47.9604	48.7067	48.704	49.0562	48.9735
4.08097e+09	70.3775	48.118	48.6552	48.6547	49.0976	48.9172
4.12199e+09	70.2693	47.9352	48.9283	48.9303	49.0381	48.8612
4.16301e+09	69.9135	48.0176	48.9732	48.975	49.118	48.8853
4.20402e+09	70.1508	48.2254	48.8758	48.878	49.2242	48.8734
4.24504e+09	69.8496	48.1018	48.5737	48.5757	49.1104	48.7903
4.28605e+09	69.7168	47.92	48.9062	48.9088	49.0764	48.7869
4.32707e+09	70.0444	48.1134	48.8612	48.8623	49.2281	49.0068
4.36808e+09	70.0318	48.0665	49.3865	49.3868	49.3177	49.1506
4.4091e+09	69.8425	48.3932	49.242	49.241	49.2368	49.265
4.45012e+09	70.1061	48.5128	49.2402	49.2394	49.0708	49.1581
4.49113e+09	69.8698	47.9187	48.7147	48.7142	48.8452	48.9766
4.53215e+09	70.1458	47.8125	48.8155	48.8157	49.0021	48.9628
4.57316e+09	70.2904	48.3776	48.2607	48.2607	48.8243	48.8208
4.61418e+09	69.8407	48.3334	48.5653	48.5648	48.7464	48.7078
4.65519e+09	69.8629	47.9647	49.9574	49.9577	48.4758	48.5023
4.69621e+09	69.9481	48.1091	49.9386	49.94	48.429	48.4844
4.73722e+09	69.6181	48.3906	50.006	50.0073	48.5225	48.5391
4.77824e+09	69.625	48.7275	48.5598	48.5615	48.9245	48.9813
4.81926e+09	69.7098	48.7756	63.8403	48.402	64.0632	49.0068
4.86027e+09	69.6027	48.5154	67.4472	47.9521	67.3484	48.9032
4.90129e+09	69.4497	48.2664	69.3963	47.5629	69.1709	48.5864
4.9423e+09	69.4889	48.6346	69.8736	47.972	69.5044	48.3855
4.98332e+09	69.5857	48.3619	70.0175	47.7734	69.5052	48.5962
5.02433e+09	69.8289	48.1859	69.9624	48.3083	69.6348	48.3946
5.06535e+09	69.3374	48.2552	69.9342	48.1857	69.7359	48.5084
5.10637e+09	69.1132	48.719	69.6756	48.5028	69.7023	48.5445
5.14738e+09	69.2071	48.4006	69.6012	48.1581	69.6842	48.7472
5.1884e+09	69.2111	48.3662	69.4259	48.1089	69.5816	48.7238
5.22941e+09	68.9411	48.3088	69.4622	48.2314	69.5508	48.6574
5.27043e+09	68.9662	48.5514	69.2397	48.652	69.5264	48.5152
5.31144e+09	68.9991	48.8057	69.5663	48.9423	69.6939	48.6902
5.35246e+09	69.2569	48.5858	69.6519	48.765	69.8181	48.7364
5.39347e+09	69.2205	48.5915	69.552	48.794	69.7109	48.7697
5.43449e+09	69.0567	48.6379	69.4578	48.2385	69.4429	48.4834
5.47551e+09	68.937	48.5424	69.4805	48.2591	69.2197	48.3095
5.51652e+09	69.2611	48.4654	69.3604	48.1627	69.1823	48.4267
5.55754e+09	68.8244	48.5938	69.3308	48.4053	69.1605	48.441
5.59855e+09	68.6078	48.9004	69.0452	48.4043	69.0939	48.6055
5.63957e+09	68.6449	49.1396	69.0688	48.0156	69.0949	48.6608
5.68058e+09	68.9902	48.7729	69.0382	47.951	69.0713	48.6974
5.7216e+09	68.9345	48.3233	69.2354	47.833	69.3181	48.7175
5.76262e+09	68.7625	48.5523	69.3183	48.0808	69.3251	48.7545
5.80363e+09	68.7824	48.5085	69.2364	48.2625	69.3067	48.6218
5.84465e+09	68.5928	48.2777	69.1168	48.5433	69.1425	48.5783
5.88566e+09	68.5087	48.2694	69.0971	48.7318	69.1188	48.3709
5.92668e+09	68.5827	48.5468	69.1718	48.5874	69.0469	48.4179
5.96769e+09	68.7901	48.5441	69.217	48.4543	69.138	48.5068
6.00871e+09	68.7123	48.6056	69.2997	48.5804	69.2242	48.7277
6.04972e+09	68.7784	48.6404	69.0377	48.5954	69.3437	48.7812
6.09074e+09	68.7342	48.8363	69.1233	48.4127	69.2334	48.8483
6.13176e+09	68.9927	48.8442	69.0779	48.3457	69.1067	48.8804
6.17277e+09	68.6478	48.7085	69.2781	48.4689	69.1744	48.9959
6.21379e+09	68.814	48.4466	69.3001	48.4962	69.1856	48.6677
6.2548e+09	68.8437	48.8068	69.3562	48.496	69.4282	48.5578
6.29582e+09	68.7857	49.15	69.2743	48.9468	69.4143	48.5561
6.33683e+09	69.2008	49.078	69.3915	49.2726	69.5116	48.7529
6.37785e+09	69.3469	48.9681	69.5361	49.171	69.6308	48.8767
6.41887e+09	69.3985	48.6017	69.6459	48.7014	69.6754	48.8763
6.45988e+09	69.094	48.6394	69.6949	48.2556	69.6046	48.985
6.5009e+09	69.2477	48.5162	69.5583	48.8818	69.5321	48.8855
6.54191e+09	69.3356	48.7177	69.7749	49.0621	69.4968	48.8943
6.58293e+09	69.2197	48.3587	69.7946	49.3585	69.5417	48.665
6.62394e+09	68.9707	48.3306	69.697	48.8002	69.4432	48.7589
6.66496e+09	68.9835	48.8302	69.5376	49.0823	69.3726	48.6809
6.70597e+09	69.3299	49.4374	69.4753	48.9072	69.3051	48.7873
6.74699e+09	69.1448	49.0084	69.5283	49.1356	69.4434	48.8896
6.78801e+09	68.9097	49.1194	69.5359	48.7135	69.5506	48.7155
6.82902e+09	68.9029	49.0795	69.4705	48.6799	69.6153	48.7058
6.87004e+09	69.0716	49.007	69.6196	48.4857	69.6113	48.6105
6.91105e+09	69.0844	48.6342	69.7637	48.8197	69.7957	48.8348
6.95207e+09	69.5259	48.7488	69.7503	48.376	69.7685	48.8023
6.99308e+09	69.1959	48.3296	69.8159	48.7993	69.7442	48.8614
7.0341e+09	69.0383	48.7347	69.6674	48.6784	69.3769	48.6885
7.07512e+09	69.0785	48.8091	69.5344	48.8396	69.4216	48.7457
7.11613e+09	69.0015	48.9415	69.481	48.6595	69.4834	48.9475
7.15715e+09	68.9797	48.7062	69.6697	48.9352	69.5994	48.9844
7.19816e+09	69.3951	48.845	69.6147	49.1367	69.4516	48.887
7.23918e+09	68.9444	48.719	69.6822	49.1264	69.4619	48.8479
7.28019e+09	68.9809	48.9516	69.4795	49.0737	69.3056	48.8815
7.32121e+09	68.7071	49.0503	69.4218	48.8833	69.3276	48.9353
7.36222e+09	68.7347	48.8561	69.196	48.9669	69.2858	49.0324
7.40324e+09	68.6505	48.9937	68.9886	49.3636	69.1429	49.0895
7.44426e+09	68.5324	48.6319	69.0475	49.6642	69.0554	49.1393
7.48527e+09	68.7037	48.7903	69.0945	49.4364	69.1431	49.0982
7.52629e+09	68.7543	49.2228	69.1594	49.1605	69.1542	49.2243
7.5673e+09	68.3518	49.2357	69.0647	48.0361	69.1298	49.0612
7.60832e+09	68.4521	48.83	68.9249	48.1152	68.9142	49.098
7.64933e+09	68.4565	49.0093	69.0592	48.2303	68.9175	49.0795
7.69035e+09	68.3469	48.9269	68.9034	48.3193	68.825	49.2858
7.73137e+09	68.1842	48.7367	68.772	48.6108	68.5572	49.1771
7.77238e+09	68.171	48.9521	68.6612	48.9729	68.7037	49.1176
7.8134e+09	68.568	48.4889	68.8673	50.0013	68.7768	49.0841
7.85441e+09	68.2223	48.846	69.0787	50.3185	68.9355	49.0096
7.89543e+09	68.2	49.0092	68.9066	50.2837	68.846	48.8059
7.93644e+09	68.1189	49.1156	68.8892	49.302	68.6759	49.0113
7.97746e+09	68.1431	48.8963	68.7822	48.9269	68.4322	48.9666
8.01847e+09	68.2344	48.7089	68.8427	48.1562	68.4303	49.2148
8.05949e+09	68.2029	48.9882	68.9193	48.5602	68.465	49.0249
8.10051e+09	68.4054	49.1719	69.0053	48.8547	68.6003	49.0688
8.14152e+09	68.3719	49.4524	68.9925	49.3894	68.5922	48.9958
8.18254e+09	68.0843	48.877	68.8772	49.265	68.6894	49.0323
8.22355e+09	67.8893	48.761	68.7594	48.8934	68.5606	49.0504
8.26457e+09	68.1021	49.1012	68.6588	49.122	68.5619	49.1961
8.30558e+09	68.0591	49.2486	68.7335	49.1978	68.5578	49.164
8.3466e+09	67.8597	48.9447	68.5321	49.4133	68.5214	49.1597
8.38762e+09	67.9783	48.7294	68.6314	49.3771	68.5173	48.883
8.42863e+09	68.217	49.2624	68.6492	49.1972	68.5965	48.9603
8.46965e+09	68.1426	49.4083	68.685	49.0564	68.6407	48.8793
8.51066e+09	68.2339	48.9578	68.6851	49.2558	68.653	49.0705
8.55168e+09	67.9258	48.89	68.7744	49.6122	68.4964	49.2251
8.59269e+09	67.9243	49.0504	68.6745	49.736	68.2772	49.2929
8.63371e+09	67.9193	48.8259	68.6904	49.7135	68.3375	49.1692
8.67472e+09	67.9732	49.0559	68.6079	49.1791	68.2729	48.9898
8.71574e+09	67.8197	48.8967	68.5286	49.6146	68.232	48.9536
8.75676e+09	68.0357	49.1189	68.4294	50.3187	68.0941	48.9788
8.79777e+09	67.7879	49.4062	68.5316	50.1245	68.1548	49.1382
8.83879e+09	68.0249	49.2626	68.5975	49.741	68.1725	49.1985
8.8798e+09	68.0653	48.8259	68.6288	49.4245	68.1564	49.2568
8.92082e+09	67.7446	48.9007	68.4732	49.7268	67.9918	49.2588
8.96183e+09	67.221	49.1846	68.2391	49.7695	67.8014	49.3027
9.00285e+09	67.2061	48.9958	67.9021	49.8528	67.742	49.3275
9.04387e+09	67.0922	49.2236	67.7739	49.1417	67.6047	49.2618
9.08488e+09	67.2163	49.1861	67.5909	49.4257	67.4772	49.2145
9.1259e+09	67.1556	49.2739	67.6214	49.7922	67.4744	49.0574
9.16691e+09	67.0304	49.0893	67.5038	50.1255	67.4208	49.0078
9.20793e+09	67.1309	49.4498	67.3512	49.68	67.3489	49.0288
9.24894e+09	66.7862	49.1386	67.3921	49.8393	67.2585	49.1851
9.28996e+09	66.4422	49.146	67.4601	50.1823	67.2054	49.211
9.33097e+09	66.6685	49.1496	67.4928	50.4444	67.244	49.1417
9.37199e+09	66.7448	49.2972	67.7541	50.2105	67.245	49.028
9.41301e+09	66.6804	49.4985	67.6302	49.9538	67.1843	49.0263
9.45402e+09	66.5463	49.3701	67.2532	49.6209	66.9838	49.1335
9.49504e+09	66.3087	49.0616	67.0583	49.4864	66.8812	49.1794
9.53605e+09	66.1115	49.5232	66.9981	49.6833	66.6583	49.227
9.57707e+09	66.1755	49.4126	67.1964	50.1028	66.6574	49.0807
9.61808e+09	66.4148	49.1672	67.168	50.2166	66.6745	49.031
9.6591e+09	66.2646	49.1389	67.0401	50.3427	66.7047	48.8115
9.70012e+09	66.1637	49.3082	66.7909	50.3151	66.6258	48.8989
9.74113e+09	66.0162	49.4186	66.7253	50.1758	66.5294	49.0485
9.78215e+09	65.8508	49.1438	66.4802	49.927	66.3917	49.1969
9.82316e+09	65.7127	48.8651	66.4606	49.7463	66.1513	49.3887
9.86418e+09	65.8646	49.1772	66.4733	49.5548	65.9546	49.2846
9.90519e+09	65.7127	49.325	66.5024	50.1084	65.8578	49.299
9.94621e+09	65.5439	49.3546	66.5615	49.9222	66.0042	49.2152
9.98722e+09	65.7276	49.4082	66.6112	50.1647	65.9845	49.3531
1.00282e+10	65.6886	49.3278	66.8216	49.7161	65.9381	49.4667
1.00693e+10	65.6065	49.0592	66.6812	50.028	65.8428	49.273
1.01103e+10	65.4844	49.2934	66.4406	49.9183	65.6598	49.3613
1.01513e+10	65.0232	49.4716	66.2328	49.8335	65.6327	49.189
1.01923e+10	65.201	49.2827	66.2377	49.5937	65.553	49.4088
1.02333e+10	65.3373	49.4785	66.0926	49.5232	65.5435	49.4475
1.02743e+10	64.7331	49.0957	65.9772	49.8037	65.4795	49.5074
1.03153e+10	64.8644	48.8089	65.6856	49.8348	65.3211	49.4239
1.03564e+10	64.8594	49.1239	65.7004	50.0792	65.3186	49.4079
1.03974e+10	64.7911	48.8519	65.6332	49.9167	65.1629	49.3369
1.04384e+10	64.7882	49.1961	65.8361	50.0265	65.5631	49.4608
1.04794e+10	65.0253	49.2996	65.8856	50.0273	65.5596	49.4637
1.05204e+10	65.0443	49.149	65.692	49.8025	65.5316	49.4946
1.05614e+10	64.6431	49.493	65.5052	49.6391	65.4634	49.4911
1.06025e+10	64.5408	48.9755	65.2412	49.9408	64.9429	49.282
1.06435e+10	64.4028	48.8483	65.1138	50.7586	64.9475	49.3905
1.06845e+10	64.3399	49.0691	64.7103	50.8242	64.8555	49.2709
1.07255e+10	64.2345	49.295	64.9237	50.5416	64.9191	49.368
1.07665e+10	64.7476	49.6785	65.0886	49.9575	64.8486	49.2731
1.08075e+10	64.611	49.5402	65.1958	49.7264	64.8002	49.3811
1.08486e+10	64.2503	49.4604	65.1915	50.0224	64.7442	49.239
1.08896e+10	64.5632	49.705	65.0872	50.3614	64.7466	49.3892
1.09306e+10	64.5367	49.4448	65.238	50.3381	64.8255	49.3919
1.09716e+10	64.609	49.1457	65.216	50.4361	64.8039	49.6261
1.10126e+10	64.5173	49.6721	64.9443	50.423	64.7367	49.4138
1.10536e+10	64.1996	49.6168	64.7139	50.2505	64.6629	49.2551
1.10946e+10	64.208	49.5717	64.7507	49.811	64.479	49.1565
1.11357e+10	64.2485	48.9796	64.6354	49.7338	64.4826	49.2188
1.11767e+10	64.0542	48.9248	64.7704	49.8728	64.5998	49.4192
1.12177e+10	64.1072	49.005	64.7263	50.1081	64.6801	49.352
1.12587e+10	64.273	49.2967	64.8067	50.1887	64.6818	49.3371
1.12997e+10	64.239	49.1163	64.6757	50.4735	64.6435	49.1883
1.13407e+10	64.2372	49.3933	64.8309	49.9958	64.6257	49.1432
1.13818e+10	64.3059	49.3968	64.7011	50.3227	64.4766	49.238
1.14228e+10	63.9426	49.1995	64.6617	50.334	64.3425	49.1618
1.14638e+10	63.8312	49.6563	64.3826	50.8133	64.2383	49.2502
1.15048e+10	63.7668	49.3429	64.339	50.7912	64.3835	49.1486
1.15458e+10	63.9474	49.1948	64.3386	50.6708	64.338	49.2772
1.15868e+10	64.0323	49.6929	64.4365	50.2371	64.4222	49.2337
1.16278e+10	63.9607	49.8268	64.4656	50.1057	64.3479	49.1666
1.16689e+10	63.6548	49.1769	64.17	49.983	64.2038	49.1613
1.17099e+10	63.3681	49.0074	64.0892	50.5696	63.9915	49.1534
1.17509e+10	63.5539	49.0906	63.9779	50.868	63.9078	49.2388
1.17919e+10	63.7442	49.6355	64.0071	50.4489	63.8767	49.2029
1.18329e+10	63.4272	49.4028	64.0528	50.2373	63.7461	49.2911
1.18739e+10	63.4326	49.2109	64.004	50.3903	63.707	49.3525
1.1915e+10	63.4467	49.2264	63.9231	50.39	63.5652	49.3084
1.1956e+10	63.0496	49.3454	63.8327	50.602	63.5656	49.1494
1.1997e+10	62.957	49.3482	63.6218	50.6486	63.5774	49.1216
1.2038e+10	62.91	49.5288	63.9324	50.6103	63.522	48.9646
1.2079e+10	63.2939	49.3095	64.1928	50.3929	63.5185	49.1297
1.212e+10	63.4519	49.3193	64.2733	50.0197	63.5119	49.0781
1.21611e+10	63.2222	49.1979	64.1265	50.2855	63.357	49.262
1.22021e+10	62.9505	49.43	63.6084	50.2436	63.1825	49.2945
1.22431e+10	63.0667	49.3975	63.5844	50.509	63.0801	49.2243
1.22841e+10	62.6301	49.3559	63.394	49.9249	63.0737	49.2198
1.23251e+10	62.6163	48.9286	63.3295	50.4625	62.9581	49.2646
1.23661e+10	62.522	48.8791	63.2786	50.1796	62.8302	49.3939
1.24071e+10	62.4247	48.9096	63.0011	50.4636	62.6552	49.4464
1.24482e+10	62.1446	48.9048	62.9344	50.1102	62.7569	49.6352
1.24892e+10	62.4866	49.1874	62.7402	50.2319	62.7693	49.597
1.25302e+10	62.2601	49.3194	62.7882	50.4553	62.6363	49.5211
1.25712e+10	62.1914	49.2775	62.6599	50.5046	62.4301	49.377
1.26122e+10	61.7152	49.1965	62.6731	50.3439	62.2042	49.2595
1.26532e+10	61.4975	49.437	62.3585	50.4756	62.1023	49.4455
1.26943e+10	61.7295	49.2597	62.2418	50.3673	62.0498	49.4374
1.27353e+10	61.6369	48.9696	62.295	50.3325	62.0058	49.2881
1.27763e+10	61.3455	49.4132	62.4847	50.1035	61.9084	49.1664
1.28173e+10	61.3862	49.068	62.5095	50.0798	62.0143	49.1782
1.28583e+10	61.5377	49.4632	62.437	50.2752	61.7521	49.3048
1.28993e+10	61.5157	49.0938	62.5249	50.6101	61.6511	49.2512
1.29403e+10	61.269	49.0394	62.3715	50.2878	61.3583	49.1015
1.29814e+10	61.2262	49.2295	62.0519	50.3049	61.2316	49.1695
1.30224e+10	61.0966	49.115	61.7768	50.3848	61.2605	49.1776
1.30634e+10	60.8598	48.9246	61.6391	50.7297	61.4361	49.3055
1.31044e+10	60.9414	49.3435	61.7684	50.6006	61.582	49.2604
1.31454e+10	60.8999	49.3945	62.1497	50.3056	61.5961	49.2895
1.31864e+10	61.2349	48.9639	61.9726	50.1252	61.3924	49.1679
1.32275e+10	60.6541	49.0735	61.8327	50.3519	61.244	49.0934
1.32685e+10	60.6291	49.1568	61.7101	50.5981	61.0275	49.2314
1.33095e+10	60.7787	49.0966	61.5074	50.9607	61.2812	49.4969
1.33505e+10	60.9427	49.2138	61.6359	50.8605	61.357	49.4489
1.33915e+10	60.7921	49.3378	61.4709	50.4923	61.2868	49.491
1.34325e+10	60.6471	49.2687	61.6471	50.4022	61.2641	49.3527
1.34736e+10	60.9269	49.5332	61.6904	50.5079	61.2423	49.5198
1.35146e+10	60.9261	49.2901	61.6862	50.6266	61.1685	49.3136
1.35556e+10	60.5975	48.8711	61.5787	50.8178	61.0674	49.3974
1.35966e+10	60.5549	49.3042	61.4629	50.4242	61.0909	49.3678
1.36376e+10	60.636	49.117	61.5881	50.3976	61.189	49.2135
1.36786e+10	60.5127	49.1945	61.4113	50.023	61.2085	49.3695
1.37196e+10	60.7681	49.1352	61.5143	50.5182	61.076	49.3566
1.37607e+10	60.7298	48.8318	61.6911	50.5677	61.0965	49.3675
1.38017e+10	60.8989	48.8377	61.6288	50.8723	60.9383	49.2244
1.38427e+10	60.4336	49.0399	61.6452	50.1909	61.0271	49.1852
1.38837e+10	60.4463	49.4709	61.4013	50.3861	60.8521	49.2308
1.39247e+10	60.3386	48.9804	61.1516	50.1189	60.7346	49.1063
1.39657e+10	60.3243	49.0084	61.3416	50.406	60.6374	48.9374
1.40068e+10	60.5309	48.6331	61.4726	50.6745	60.9516	48.919
1.40478e+10	60.6989	48.7544	61.382	50.7383	60.953	48.8842
1.40888e+10	60.1225	49.01	61.3222	50.4024	60.8903	49.1941
1.41298e+10	59.8931	49.1479	61.241	50.2894	60.5787	49.1279
1.41708e+10	59.7585	49.1341	61.1798	50.1458	60.5068	49.1279
1.42118e+10	59.9154	49.5513	60.9976	50.4409	60.3902	49.1168
1.42528e+10	59.8886	49.0784	61.0824	50.5495	60.1717	49.0889
1.42939e+10	59.8852	49.1788	61.1813	50.6477	60.0139	49.096
1.43349e+10	59.442	48.9886	61.0634	50.6286	60.0136	48.9193
1.43759e+10	59.579	48.6158	60.9055	50.2973	60.0225	49.014
1.44169e+10	59.6344	48.5079	60.9453	50.4263	59.998	48.831
1.44579e+10	59.7536	48.7802	61.1261	51.0864	59.8513	48.8533
1.44989e+10	59.5622	48.9928	60.874	50.924	59.7723	48.9193
1.454e+10	59.3219	49.0049	60.7445	51.4901	59.6459	48.9689
1.4581e+10	59.3984	48.8675	60.3112	50.3839	59.6242	48.8394
1.4622e+10	59.3557	48.7771	60.1831	50.9115	59.5659	48.7794
1.4663e+10	59.2707	48.9387	59.9594	50.5919	59.5484	48.9028
1.4704e+10	58.8109	49.1268	60.1998	50.7554	59.4321	48.9195
1.4745e+10	58.714	49.1287	59.9495	50.7075	59.2993	48.9059
1.47861e+10	58.513	48.7857	59.888	50.0793	58.9536	48.9676
1.48271e+10	58.3376	48.7769	59.3661	49.5258	58.8448	49.131
1.48681e+10	58.7248	48.931	59.2876	49.8139	58.7277	49.0281
1.49091e+10	58.377	49.145	59.5926	50.3123	58.7468	49.0585
1.49501e+10	58.3002	48.6728	59.7102	50.4626	58.7073	48.9602
1.49911e+10	58.2672	48.8601	59.8157	50.5382	58.5844	48.8134
1.50321e+10	58.2073	48.7933	59.7582	50.0905	58.4411	48.5438
1.50732e+10	57.6632	48.7764	59.5	50.2603	58.3264	48.5671
1.51142e+10	57.4325	48.5996	59.2848	50.5174	58.3026	48.4952
1.51552e+10	57.5813	48.4753	59.5208	50.4668	58.2646	48.693
1.51962e+10	57.7874	48.1988	59.3202	50.1815	58.3056	48.6902
1.52372e+10	57.6463	48.9061	59.4323	50.0241	58.2431	48.8836
1.52782e+10	57.6306	48.6421	59.3715	50.009	58.1268	48.8087
1.53193e+10	57.5639	48.6298	59.1706	49.8605	57.8569	48.7342
1.53603e+10	57.3153	48.9554	58.958	49.9833	57.7944	48.8366
1.54013e+10	57.098	48.4289	58.8766	50.0255	57.625	48.7776
1.54423e+10	57.3074	48.4344	58.8662	50.1149	57.5851	48.6627
1.54833e+10	57.6008	48.279	58.7348	49.8269	57.458	48.7835
1.55243e+10	57.0514	48.4552	58.8491	50.1023	57.3327	48.7292
1.55653e+10	57.0568	48.5402	58.9912	50.3126	57.4452	48.9232
1.56064e+10	57.2278	48.2493	58.9995	50.2948	57.6467	48.9938
1.56474e+10	57.2963	48.7134	58.7855	50.139	57.6829	48.7268
1.56884e+10	56.7348	48.4745	58.4697	49.5868	57.3941	48.7503
1.57294e+10	56.6118	48.8268	58.4788	49.9387	57.0275	48.6176
1.57704e+10	56.5915	48.8503	58.5299	50.3398	56.9914	48.8619
1.58114e+10	56.7037	48.5803	58.5103	50.347	57.069	48.8592
1.58525e+10	56.5807	48.4506	58.8066	49.976	57.0933	48.9467
1.58935e+10	56.5451	48.4062	58.6829	49.865	57.0457	48.7776
1.59345e+10	56.7353	48.5281	58.5334	50.1214	57.014	48.793
1.59755e+10	57.0248	48.2833	58.3048	49.9496	56.8272	48.693
1.60165e+10	56.4923	48.0727	58.2354	49.9076	56.6946	48.7464
1.60575e+10	56.1971	48.4714	58.5298	50.0751	56.6648	48.5496
1.60986e+10	56.3941	48.4111	58.4053	50.2087	56.4373	48.6299
1.61396e+10	56.3533	48.6174	58.3876	50.2911	55.0687	49.039
1.61806e+10	56.5081	48.8489	58.3519	50.3188	52.942	49.185
1.62216e+10	56.4687	48.8562	57.9564	50.0795	49.2201	49.1488
1.62626e+10	56.4116	48.3514	58.2715	50.514	48.6898	48.6038
1.63036e+10	56.5954	48.1051	58.1571	50.6206	48.5626	48.4877
1.63446e+10	56.4285	48.27	58.2124	50.6443	48.5763	48.5025
1.63857e+10	56.4291	48.5027	58.4555	49.93	48.7442	48.6697
1.64267e+10	56.5444	48.5594	58.3614	49.8138	48.7923	48.7056
1.64677e+10	56.4353	47.9873	58.3586	49.651	48.7721	48.674
1.65087e+10	56.1052	48.0684	58.3361	49.6371	48.7766	48.6993
1.65497e+10	56.396	48.3774	58.3038	50.2368	48.9704	48.8952
1.65907e+10	56.0277	47.7247	58.3338	50.4339	48.9897	48.9143
1.66318e+10	56.0655	47.9404	58.025	50.3755	48.9685	48.8878
1.66728e+10	56.1716	48.1628	58.1119	50.2596	48.7456	48.6698
1.67138e+10	55.6463	47.7699	58.1164	50.3232	48.8063	48.7253
1.67548e+10	55.7558	48.0044	58.1206	50.3383	48.7287	48.6114
1.67958e+10	56.0036	48.0986	58.0059	50.6052	48.7145	48.5906
1.68368e+10	55.6882	48.0051	58.0114	50.2822	48.6693	48.5852
1.68778e+10	55.6557	47.7228	57.855	50.3159	48.6721	48.6113
1.69189e+10	55.6498	47.9793	57.5824	49.8818	48.8349	48.754
1.69599e+10	55.355	47.92	57.7764	49.7217	48.6869	48.5887
1.70009e+10	55.2066	47.6422	57.4408	49.8179	48.7417	48.6553
1.70419e+10	55.0015	47.9845	57.4087	49.8473	49.0777	48.389
1.70829e+10	54.7296	48.0376	57.2681	50.5474	52.2399	48.4961
1.71239e+10	55.0218	48.0931	57.3517	50.7499	53.83	48.3789
1.7165e+10	54.7917	47.9008	57.2132	50.8372	54.9991	48.3151
1.7206e+10	54.4583	48.0447	57.2287	50.8045	54.8091	48.3028
1.7247e+10	54.2596	47.7098	56.7723	50.3815	54.7276	48.1572
1.7288e+10	54.3035	47.7727	57.0054	50.6529	54.5233	48.1006
1.7329e+10	54.1112	47.6858	56.8161	50.422	54.4316	48.0803
1.737e+10	53.8875	47.4177	56.6138	50.4572	54.2363	48.2046
1.74111e+10	53.9424	47.583	56.6669	50.3627	54.3692	47.9898
1.74521e+10	53.6638	47.8291	56.5003	50.0685	54.2929	47.8737
1.74931e+10	53.8272	47.801	56.751	50.4432	54.1345	47.7942
1.75341e+10	53.8285	47.8596	56.4827	50.0052	53.7106	47.7945
1.75751e+10	53.1108	48.02	56.1781	50.0545	53.6027	47.7452
1.76161e+10	53.4772	48.0132	55.5813	49.8238	53.4878	47.4825
1.76571e+10	53.3433	47.9553	55.7808	50.4046	53.5945	47.6403
1.76982e+10	52.894	47.8471	55.7571	50.6551	53.6152	47.897
1.77392e+10	53.0962	47.4838	55.87	50.6255	53.5523	48.1509
1.77802e+10	52.7164	47.4626	55.7009	50.2541	53.4359	48.2257
1.78212e+10	52.5444	47.4847	55.5342	50.4264	53.1866	47.853
1.78622e+10	52.6739	47.2912	55.487	50.1694	52.9273	47.8274
1.79032e+10	52.3915	47.0722	55.4675	50.5775	52.8498	47.6557
1.79443e+10	52.3008	47.3168	55.6006	50.1127	52.6595	47.8517
1.79853e+10	52.4271	47.1679	55.4203	50.6488	52.5211	47.8794
1.80263e+10	52.4058	46.9491	55.4888	50.6716	52.5994	47.9094
1.80673e+10	52.1697	47.6355	55.4277	50.7425	52.4318	47.7408
1.81083e+10	51.9475	47.6301	55.3828	50.6262	52.2952	47.6923
1.81493e+10	51.8553	47.2035	54.5824	50.1274	52.0706	47.6053
1.81903e+10	51.8761	47.667	54.8651	50.5615	52.0659	47.7459
1.82314e+10	51.6036	47.6851	54.5393	50.5029	51.9534	47.7016
1.82724e+10	51.4744	47.5662	54.2611	50.3843	51.8817	47.5434
1.83134e+10	51.804	47.8948	53.887	49.6806	51.7322	47.438
1.83544e+10	51.4799	47.4193	54.144	49.9063	51.785	47.5193
1.83954e+10	51.3713	47.289	54.2685	50.0547	51.5144	47.496
1.84364e+10	51.2115	47.2211	54.1005	50.2462	51.4347	47.4302
1.84775e+10	50.9365	47.1515	54.1388	50.4005	51.3335	47.3113
1.85185e+10	50.9627	47.119	53.7824	49.9316	51.4608	47.4836
1.85595e+10	50.9451	47.1277	54.0315	50.1598	51.1418	47.4626
1.86005e+10	50.5404	46.9599	53.7047	49.7267	51.0315	47.541
1.86415e+10	50.8357	47.2426	53.7335	50.399	50.771	47.3901
1.86825e+10	50.5294	47.3198	53.4829	50.2173	50.5442	47.3966
1.87236e+10	50.0174	46.8394	53.0665	50.2117	50.527	47.4841
1.87646e+10	50.0661	46.8105	53.0705	49.7683	50.3992	47.5199
1.88056e+10	50.2201	47.2998	53.1051	49.742	50.4531	47.3203
1.88466e+10	50.0523	47.6105	53.0522	50.095	50.0611	47.1727
1.88876e+10	49.6478	46.9582	53.2496	50.2307	49.894	47.0867
1.89286e+10	49.0913	46.5767	53.3003	50.5736	49.7599	47.187
1.89696e+10	49.6774	46.9736	53.2839	50.3786	49.6842	47.179
1.90107e+10	49.5482	46.992	53.2654	50.142	49.5585	47.0828
1.90517e+10	49.1576	46.8473	52.8134	49.5497	49.3974	47.1933
1.90927e+10	48.9848	47.0124	52.4783	49.334	49.3307	47.1814
1.91337e+10	48.923	47.0144	52.2862	49.6622	49.2259	47.1633
1.91747e+10	48.9929	47.1928	52.3943	49.8479	48.9649	46.8646
1.92157e+10	48.875	47.0556	52.2583	49.9888	48.8802	46.7967
1.92568e+10	48.6778	46.9939	52.2255	49.7017	48.7039	46.8454
1.92978e+10	48.5165	46.9044	52.3108	49.8728	48.6895	47.0143
1.93388e+10	48.2316	46.645	52.1498	49.9335	48.5185	47.0878
1.93798e+10	47.8829	46.6475	52.2683	50.3203	48.4468	47.1058
1.94208e+10	48.0768	46.6896	52.2573	50.3014	48.3404	46.9772
1.94618e+10	47.7054	46.2942	52.111	50.3404	48.3918	47.0231
1.95028e+10	47.7185	46.5418	51.9364	49.9671	48.1492	46.8154
1.95439e+10	47.6656	46.5445	51.8544	50.0944	48.0396	46.9042
1.95849e+10	47.2996	46.4192	51.5627	49.7737	47.765	46.8574
1.96259e+10	47.0665	46.3145	51.7288	49.991	47.6675	46.8906
1.96669e+10	47.4182	46.4959	51.2107	49.623	47.538	46.8745
1.97079e+10	46.7731	46.2205	51.3309	50.0655	47.2307	46.6253
1.97489e+10	46.7824	46.2484	51.249	49.9506	47.1965	46.7139
1.979e+10	46.8689	46.3066	51.0094	49.9209	47.2864	46.8124
1.9831e+10	46.8657	46.2495	51.0445	50.1102	47.4039	46.9826
1.9872e+10	46.741	46.3142	50.6882	49.7502	47.3179	46.9268
1.9913e+10	46.6561	46.4146	51.0028	49.9205	47.1949	46.8373
1.9954e+10	46.1215	45.8568	50.9894	49.9766	47.0544	46.7432
1.9995e+10	46.7566	46.552	51.0996	50.1076	46.9002	46.694
2.00361e+10	46.4872	46.2908	51.4089	50.7357	46.8321	46.6204
2.00771e+10	46.4133	46.1751	51.3607	50.793	46.6704	46.4673
2.01181e+10	46.4629	46.2699	50.9378	50.3259	46.6869	46.4497
2.01591e+10	46.7004	46.418	50.0607	49.5623	46.6207	46.4195
2.02001e+10	46.691	46.4103	50.0934	49.4966	46.6065	46.4344
2.02411e+10	46.5766	46.3712	50.2632	49.7909	46.5896	46.4264
2.02821e+10	46.4554	46.3946	50.5835	50.1626	46.6485	46.456
2.03232e+10	46.6738	46.4082	50.2119	49.8718	46.7232	46.4963
2.03642e+10	46.8944	46.5779	50.0295	49.745	46.7287	46.4896
2.04052e+10	46.7949	46.4715	49.7566	49.468	46.6824	46.3945
2.04462e+10	46.4144	45.9746	50.1116	49.887	46.6514	46.3447
2.04872e+10	46.4472	45.9726	50.2283	50.036	46.9126	46.4751
2.05282e+10	46.8285	46.4086	50.1477	50.012	47.0205	46.4666
2.05693e+10	46.7184	46.391	49.6487	49.5601	47.2046	46.5857
2.06103e+10	46.5466	46.1297	49.7268	49.6301	47.1756	46.6106
2.06513e+10	46.7681	46.258	49.4408	49.3308	47.177	46.6599
2.06923e+10	46.717	46.2811	49.3385	49.2326	47.1922	46.6849
2.07333e+10	47.1994	46.8178	49.8557	49.7868	47.1811	46.6887
2.07743e+10	47.3822	46.9913	50.1181	50.1	47.236	46.7833
2.08153e+10	47.1558	46.8363	50.4384	50.4398	47.3247	46.9362
2.08564e+10	47.0708	46.8338	49.5858	49.5832	47.6096	47.2993
2.08974e+10	47.1675	46.9706	49.5474	49.5411	47.6959	47.465
2.09384e+10	47.2389	47.1282	50.2763	50.2746	63.1105	63.1067
2.09794e+10	65.9542	65.9538	50.3617	50.3633	63.1108	63.1088
2.10204e+10	65.9557	65.9558	50.7264	50.726	63.1152	63.1146
2.10614e+10	47.2888	47.2887	50.8175	50.817	63.118	63.1179
2.11025e+10	47.275	47.2758	49.638	49.6376	47.9948	47.9963
2.11435e+10	47.2688	47.27	49.569	49.5693	48.0167	48.0167
2.11845e+10	47.5228	47.5223	49.6882	49.6883	47.9711	47.9706
2.12255e+10	47.9876	47.9862	49.6221	49.6224	48.0019	48.0022
2.12665e+10	47.6506	47.6503	49.5944	49.5943	48.0583	48.0569
2.13075e+10	47.6146	47.6157	49.3606	49.3605	47.9678	47.9675
2.13486e+10	47.6695	47.6715	49.4112	49.412	47.9251	47.9253
2.13896e+10	47.2547	47.2545	49.3004	49.3015	47.9209	47.9223
2.14306e+10	47.3052	47.3058	49.3203	49.3222	47.9803	47.9821
2.14716e+10	47.6386	47.6378	49.2034	49.2052	47.7878	47.7905
2.15126e+10	47.2798	47.2801	49.3513	49.3531	47.6788	47.6797
2.15536e+10	47.2228	47.2222	49.3708	49.3719	47.5037	47.5033
2.15946e+10	47.4729	47.4727	49.2322	49.2324	47.6575	47.6563
2.16357e+10	47.8561	47.8554	49.1744	49.1745	47.6611	47.6623
2.16767e+10	47.57	47.571	49.0453	49.0454	47.6665	47.6666
2.17177e+10	47.1017	47.1012	48.3426	48.3425	47.5753	47.5757
2.17587e+10	47.4584	47.4579	48.3938	48.3931	47.6191	47.6176
2.17997e+10	47.4627	47.4619	48.3585	48.3567	47.7328	47.7312
2.18407e+10	47.6111	47.6107	48.9654	48.9647	47.755	47.7534
2.18818e+10	47.1027	47.1028	49.1411	49.1407	47.8083	47.8055
2.19228e+10	47.438	47.4375	49.0984	49.0991	47.6939	47.6908
2.19638e+10	47.3871	47.3863	48.9053	48.9051	47.7584	47.7571
2.20048e+10	47.4947	47.494	48.7426	48.7417	47.6039	47.6012
2.20458e+10	47.1598	47.1592	48.8153	48.8134	47.6089	47.6081
2.20868e+10	47.2849	47.2847	48.7932	48.7914	47.4436	47.4426
2.21278e+10	47.4532	47.4533	49.3417	49.3396	47.5992	47.5987
2.21689e+10	47.2216	47.2227	49.0809	49.0797	47.6962	47.697
2.22099e+10	47.6827	47.6824	49.0375	49.0369	47.787	47.7889
2.22509e+10	47.3443	47.3434	48.7966	48.797	47.9179	47.9195
2.22919e+10	46.989	46.9884	48.6415	48.642	47.7699	47.7707
2.23329e+10	47.579	47.5788	48.5936	48.5931	47.9467	47.9465
2.23739e+10	47.4859	47.4856	48.4926	48.4922	47.8103	47.8097
2.2415e+10	47.2106	47.2106	48.9194	48.9184	47.7284	47.7291
2.2456e+10	47.2144	47.2149	48.9687	48.9687	47.5354	47.5359
2.2497e+10	47.3639	47.3645	48.8806	48.8801	47.596	47.5958
2.2538e+10	47.2666	47.2677	48.7911	48.7918	47.7507	47.75
2.2579e+10	46.9458	46.9456	48.4958	48.4959	47.7826	47.7829
2.262e+10	47.4876	47.4885	48.2888	48.2899	47.7693	47.7704
2.26611e+10	47.0852	47.0861	48.4277	48.4281	47.7024	47.7033
2.27021e+10	47.154	47.1548	48.3647	48.3657	47.7186	47.7182
2.27431e+10	47.1302	47.1299	48.3876	48.3879	47.6805	47.6815
2.27841e+10	47.4843	47.4843	48.5285	48.529	47.6023	47.6022
2.28251e+10	47.2863	47.2863	48.7598	48.7599	47.5249	47.5252
2.28661e+10	47.4383	47.4388	48.8403	48.8403	47.572	47.571
2.29071e+10	47.4063	47.406	48.4773	48.4774	47.5569	47.556
2.29482e+10	47.3655	47.365	48.0249	48.0247	47.6242	47.6226
2.29892e+10	47.3658	47.3654	48.364	48.3633	47.646	47.6453
2.30302e+10	47.5241	47.5244	49.01	49.0094	47.6937	47.6929
2.30712e+10	47.4156	47.4156	49.3238	49.3236	47.6485	47.6484
2.31122e+10	47.1851	47.1849	49.2891	49.2893	47.6777	47.6772
2.31532e+10	47.4194	47.4198	48.6962	48.6965	47.7528	47.7529
2.31943e+10	47.1783	47.179	48.3633	48.3638	47.9229	47.9236
2.32353e+10	47.1458	47.1459	48.2095	48.2097	47.8601	47.8602
2.32763e+10	46.8298	46.8309	48.1162	48.1161	47.673	47.6736
2.33173e+10	47.2241	47.2242	47.6233	47.623	47.607	47.6084
2.33583e+10	47.5735	47.5739	47.4901	47.4896	47.565	47.5667
2.33993e+10	47.2853	47.286	47.3571	47.357	47.5508	47.5521
2.34403e+10	47.4653	47.4651	47.5025	47.5024	47.4156	47.4159
2.34814e+10	47.2067	47.2064	47.2658	47.2654	47.5124	47.5122
2.35224e+10	47.1943	47.1935	47.8333	47.8326	47.5022	47.5012
2.35634e+10	47.5048	47.5054	48.1608	48.1601	47.6517	47.6503
2.36044e+10	47.3664	47.3673	48.1474	48.1469	47.5349	47.5333
2.36454e+10	47.0719	47.072	47.9462	47.9458	47.5184	47.5172
2.36864e+10	47.1987	47.1971	47.6085	47.6083	47.4505	47.45
2.37275e+10	47.3543	47.3522	47.6471	47.647	47.8254	47.8252
2.37685e+10	46.8708	46.8697	47.6093	47.6096	47.775	47.7744
2.38095e+10	47.0414	47.0409	47.6422	47.642	47.8359	47.8351
2.38505e+10	47.3054	47.3057	47.5616	47.5623	47.6615	47.6604
2.38915e+10	47.2466	47.2463	47.3821	47.3825	47.5907	47.5887
2.39325e+10	46.6993	46.6995	47.3264	47.3273	47.6605	47.6577
2.39736e+10	46.7008	46.7019	47.32	47.32	47.6343	47.6318
2.40146e+10	46.9677	46.9687	47.2307	47.2309	47.6473	47.646
2.40556e+10	47.1755	47.1756	47.1933	47.1937	47.6862	47.6869
2.40966e+10	47.1156	47.1153	47.2687	47.2689	47.7221	47.7222
2.41376e+10	47.0432	47.0432	47.3986	47.3993	47.7858	47.785
2.41786e+10	46.9501	46.9502	47.2024	47.203	47.6979	47.6991
2.42196e+10	46.791	46.79	47.4368	47.4375	47.5884	47.5908
2.42607e+10	46.8805	46.8797	47.6182	47.6185	47.5043	47.5082
2.43017e+10	47.0954	47.0952	47.7396	47.7396	47.4679	47.4708
2.43427e+10	47.315	47.3153	47.9121	47.912	47.4444	47.4469
2.43837e+10	46.7793	46.7794	47.6192	47.6192	47.3539	47.3549
2.44247e+10	46.5786	46.5794	47.6521	47.6523	47.4441	47.4436
2.44657e+10	47.0609	47.061	47.2972	47.2976	47.2966	47.2968
2.45068e+10	47.0591	47.0594	47.3461	47.3466	47.3946	47.3949
2.45478e+10	47.0714	47.0723	46.9293	46.93	47.3299	47.3303
2.45888e+10	46.663	46.6631	46.84	46.8404	47.3204	47.3192
2.46298e+10	46.7149	46.7157	46.728	46.7283	47.2749	47.2712
2.46708e+10	47.0467	47.0471	46.6509	46.6506	47.2473	47.2442
2.47118e+10	47.0795	47.0785	46.8123	46.8125	47.2397	47.2363
2.47528e+10	46.5771	46.5767	46.7823	46.7823	47.3408	47.3391
2.47939e+10	46.9348	46.9358	46.7766	46.7764	47.3362	47.3353
2.48349e+10	47.1988	47.1992	46.6974	46.697	47.1998	47.2
2.48759e+10	47.1277	47.1282	46.8745	46.8747	46.2467	46.2485
2.49169e+10	46.9109	46.9101	46.9594	46.96	45.0969	45.0973
2.49579e+10	46.5517	46.552	46.9748	46.975	43.7131	43.7132
2.49989e+10	46.8187	46.8192	46.6187	46.6186	43.6047	43.6041
2.504e+10	46.9422	46.9423	46.6062	46.6056	43.5706	43.573
2.5081e+10	47.0702	47.0704	46.6384	46.6385	43.5445	43.5443
2.5122e+10	46.7865	46.787	46.7261	46.7259	43.6408	43.6392
2.5163e+10	46.7742	46.7723	46.7909	46.7906	43.5668	43.5667
2.5204e+10	46.9902	46.9897	46.9715	46.9709	43.656	43.6559
2.5245e+10	46.6462	46.647	46.9404	46.9402	43.4985	43.4994
2.52861e+10	46.5457	46.5462	46.8553	46.8554	43.4588	43.4581
2.53271e+10	46.6171	46.6173	46.3285	46.3283	43.39	43.3901
2.53681e+10	47.0891	47.0886	46.1669	46.167	43.6822	43.681
2.54091e+10	46.6129	46.6122	46.2936	46.294	43.5707	43.5669
2.54501e+10	47.0699	47.0699	46.5866	46.5875	43.4822	43.4783
2.54911e+10	46.9771	46.9775	46.8583	46.8589	43.1601	43.1571
2.55321e+10	46.9387	46.9378	46.7545	46.7556	43.2567	43.2567
2.55732e+10	47.1421	47.1412	46.5826	46.5838	43.3625	43.3619
2.56142e+10	46.5395	46.5401	46.392	46.393	43.2608	43.26
2.56552e+10	46.5307	46.5306	46.7205	46.7213	43.1975	43.1976
2.56962e+10	46.9329	46.9327	46.5966	46.5976	42.8507	42.8506
2.57372e+10	46.8503	46.8504	46.5105	46.5114	42.9649	42.9647
2.57782e+10	46.8904	46.891	46.7428	46.7445	43.1069	43.1044
2.58193e+10	46.8351	46.8359	46.6374	46.6386	44.5956	44.5944
2.58603e+10	47.0316	47.0312	46.9298	46.9305	45.6548	45.6534
2.59013e+10	47.0556	47.0551	46.584	46.5843	46.4635	46.463
2.59423e+10	47.0703	47.0697	46.4584	46.4588	46.6193	46.6175
2.59833e+10	46.8872	46.8891	45.906	45.9068	46.7076	46.7054
2.60243e+10	47.1266	47.1272	46.0424	46.0441	47.0087	47.0057
2.60653e+10	46.6839	46.6843	45.9396	45.9403	47.0874	47.0884
2.61064e+10	46.737	46.7362	46.2043	46.2062	47.0751	47.0747
2.61474e+10	46.7899	46.7899	46.338	46.3397	47.1064	47.1076
2.61884e+10	46.5432	46.5447	46.4772	46.4784	47.0473	47.0454
2.62294e+10	46.5763	46.5763	46.6726	46.6734	47.0373	47.037
2.62704e+10	46.7885	46.7872	46.503	46.5032	47.1335	47.1309
2.63114e+10	46.7404	46.7391	46.5516	46.5525	47.3159	47.3138
2.63525e+10	46.9142	46.9139	46.5722	46.573	47.4623	47.4597
2.63935e+10	46.5214	46.5227	46.6914	46.6926	47.3845	47.3816
2.64345e+10	46.5204	46.5198	46.0816	46.0825	47.1312	47.1293
2.64755e+10	46.3449	46.344	45.967	45.9679	46.9334	46.9329
2.65165e+10	46.8044	46.8042	45.5778	45.5781	46.8119	46.8138
2.65575e+10	46.7096	46.7101	45.7554	45.7554	46.7849	46.7871
2.65986e+10	46.6271	46.6273	46.0599	46.0597	46.6692	46.6709
2.66396e+10	46.6046	46.6057	46.0462	46.0459	46.6661	46.6672
2.66806e+10	46.6705	46.6715	45.7908	45.7913	46.6795	46.6791
2.67216e+10	46.2325	46.2329	45.9113	45.9116	46.8379	46.8374
2.67626e+10	45.9939	45.9948	46.1701	46.1697	46.9869	46.9851
2.68036e+10	46.0329	46.0339	46.2168	46.2159	46.944	46.9423
2.68446e+10	45.6702	45.6701	46.0095	46.0086	46.7607	46.7587
2.68857e+10	46.2079	46.2086	45.5535	45.5533	46.6019	46.6013
2.69267e+10	45.9625	45.9627	45.3845	45.3841	46.532	46.5316
2.69677e+10	45.8597	45.86	45.2627	45.2617	46.562	46.5606
2.70087e+10	45.9147	45.9134	45.3292	45.3284	46.6525	46.6499
2.70497e+10	46.0793	46.0797	45.4667	45.4654	46.7685	46.7653
2.70907e+10	46.0668	46.0666	45.5281	45.5265	46.5938	46.5909
2.71318e+10	46.5541	46.5537	45.6465	45.6457	46.3947	46.3945
2.71728e+10	46.1436	46.144	45.8171	45.8169	46.556	46.555
2.72138e+10	46.1753	46.1758	45.8455	45.8457	46.5051	46.5038
2.72548e+10	46.1311	46.1322	45.8365	45.8362	46.7702	46.7692
2.72958e+10	45.8683	45.8684	45.712	45.7117	46.6336	46.6342
2.73368e+10	46.3109	46.3123	45.4402	45.4392	46.6415	46.6414
2.73778e+10	46.4731	46.4731	45.0926	45.0915	46.6162	46.6145
2.74189e+10	46.1981	46.1975	44.9185	44.9168	46.6394	46.6383
2.74599e+10	45.8668	45.8659	44.641	44.6398	46.5383	46.5357
2.75009e+10	45.9292	45.9296	44.948	44.9459	46.324	46.3226
2.75419e+10	46.104	46.1037	44.9121	44.9098	46.2918	46.2916
2.75829e+10	45.9508	45.9494	44.9592	44.9568	46.3043	46.3062
2.76239e+10	45.6099	45.609	45.2991	45.2949	46.2409	46.2422
2.7665e+10	45.6267	45.6267	45.0827	45.0786	46.1171	46.117
2.7706e+10	46.0623	46.0616	45.0928	45.0878	46.0942	46.0923
2.7747e+10	45.6177	45.6182	44.6144	44.6112	46.153	46.1524
2.7788e+10	45.5208	45.5205	44.5326	44.5291	46.1761	46.1759
2.7829e+10	45.4841	45.4841	44.7478	44.7451	46.133	46.1324
2.787e+10	45.8861	45.8862	44.711	44.7073	46.3098	46.3079
2.79111e+10	45.7432	45.7427	44.73	44.7266	46.4265	46.4253
2.79521e+10	45.8875	45.8871	44.5886	44.585	46.4187	46.4183
2.79931e+10	45.399	45.3979	45.2213	45.219	46.2457	46.2453
2.80341e+10	45.4633	45.4637	45.011	45.0085	46.0119	46.0098
2.80751e+10	45.6384	45.639	44.7977	44.7952	46.1367	46.1359
2.81161e+10	45.638	45.6379	44.2256	44.223	46.1911	46.193
2.81571e+10	45.5422	45.5419	44.4642	44.4627	46.2309	46.2328
2.81982e+10	45.8904	45.8898	44.8808	44.8782	46.0734	46.0741
2.82392e+10	45.6194	45.6197	44.8212	44.8187	46.0714	46.0704
2.82802e+10	45.8945	45.8944	44.6398	44.6373	45.8206	45.8212
2.83212e+10	45.5967	45.5969	44.7132	44.712	45.7506	45.7523
2.83622e+10	45.5424	45.5426	44.5504	44.5502	45.6443	45.6451
2.84032e+10	45.57	45.5703	44.5645	44.5641	45.7511	45.7506
2.84443e+10	45.3045	45.304	44.8873	44.8865	45.8081	45.8061
2.84853e+10	45.3567	45.3558	44.8461	44.8457	45.9595	45.9565
2.85263e+10	45.4724	45.4715	44.9052	44.9046	45.9138	45.9114
2.85673e+10	45.306	45.3072	44.3817	44.3807	45.9085	45.9068
2.86083e+10	45.4064	45.4079	43.9877	43.9857	45.7354	45.7357
2.86493e+10	45.6346	45.6343	44.2291	44.2279	45.7562	45.7556
2.86903e+10	45.4599	45.4604	44.4809	44.48	45.7563	45.7547
2.87314e+10	44.8746	44.8753	44.8526	44.8524	45.476	45.4741
2.87724e+10	45.0246	45.0264	44.6354	44.6351	45.4617	45.4593
2.88134e+10	45.2505	45.2521	44.5715	44.5726	45.431	45.4309
2.88544e+10	45.3789	45.3791	43.986	43.9866	45.4899	45.4903
2.88954e+10	45.2044	45.2036	43.9455	43.9453	45.2392	45.2394
2.89364e+10	45.0916	45.0926	43.7657	43.7646	45.1062	45.106
2.89775e+10	45.108	45.1092	44.1308	44.1305	44.9941	44.9936
2.90185e+10	45.0874	45.0881	44.099	44.0992	45.195	45.1937
2.90595e+10	44.9139	44.9127	44.0592	44.0596	45.3718	45.3698
2.91005e+10	45.1603	45.1589	43.815	43.8152	45.5078	45.5058
2.91415e+10	45.4235	45.4231	44.1456	44.1458	45.4423	45.4421
2.91825e+10	44.771	44.7722	44.0726	44.0738	45.3468	45.347
2.92236e+10	44.6932	44.6929	44.2606	44.262	45.2319	45.2311
2.92646e+10	44.9152	44.9158	43.7174	43.7195	45.2109	45.2079
2.93056e+10	44.7906	44.7899	43.6712	43.673	45.3703	45.3685
2.93466e+10	44.7513	44.7501	43.3038	43.3064	45.1812	45.1801
2.93876e+10	44.5861	44.5868	43.7275	43.7297	45.2021	45.2027
2.94286e+10	45.0023	45.0031	43.7542	43.7553	45.2888	45.2869
2.94696e+10	45.034	45.0341	43.7591	43.7595	45.4328	45.4316
2.95107e+10	44.8875	44.8877	43.7871	43.7885	45.4778	45.476
2.95517e+10	44.4764	44.4769	43.6631	43.6648	45.3229	45.3224
2.95927e+10	44.3661	44.3668	43.7758	43.7776	45.0853	45.0838
2.96337e+10	44.6972	44.6963	43.6983	43.6997	44.9595	44.9569
2.96747e+10	44.5905	44.589	43.6327	43.634	44.8224	44.8198
2.97157e+10	44.4354	44.4359	43.6028	43.6049	44.8163	44.8135
2.97568e+10	44.6832	44.6836	43.8101	43.8131	44.6163	44.6149
2.97978e+10	44.5901	44.5891	43.9598	43.9635	44.8121	44.8097
2.98388e+10	44.7464	44.7465	43.854	43.8579	44.8486	44.8488
2.98798e+10	44.922	44.9219	43.4669	43.4706	44.989	44.9885
2.99208e+10	44.4786	44.4794	43.1788	43.1829	44.7947	44.7961
2.99618e+10	44.2346	44.2343	43.3422	43.3453	44.5906	44.5919
3.00028e+10	44.2952	44.2953	43.1172	43.1206	44.3786	44.3822
3.00439e+10	43.7909	43.7914	43.138	43.1411	44.384	44.3848
3.00849e+10	44.2874	44.288	43.3102	43.3147	44.4961	44.4963
3.01259e+10	44.2851	44.2854	43.2259	43.2292	44.5011	44.4988
3.01669e+10	44.2078	44.2079	42.896	42.8988	44.4094	44.409
3.02079e+10	44.3547	44.3556	42.6955	42.6995	44.3675	44.366
3.02489e+10	43.9836	43.9847	42.6569	42.6618	44.408	44.4056
3.029e+10	43.6839	43.6833	42.4734	42.4782	44.3128	44.311
3.0331e+10	43.9592	43.9597	42.1064	42.11	44.2699	44.2688
3.0372e+10	43.8965	43.8971	43.1488	43.1512	44.0728	44.074
3.0413e+10	43.9081	43.9073	43.4873	43.4908	44.2579	44.2593
3.0454e+10	43.6157	43.6149	43.9337	43.9366	44.1927	44.1939
3.0495e+10	43.7182	43.7172	43.4686	43.4726	44.2256	44.2236
3.05361e+10	43.4743	43.4758	43.1694	43.1721	43.9242	43.9217
3.05771e+10	43.6175	43.6187	43.129	43.1324	43.9556	43.9514
3.06181e+10	43.6019	43.6029	42.9421	42.9444	43.9939	43.9907
3.06591e+10	43.4615	43.4627	42.6067	42.6106	44.0658	44.063
3.07001e+10	43.796	43.7959	42.3426	42.3459	44.1045	44.1035
3.07411e+10	43.9068	43.9066	42.2573	42.2623	44.0656	44.0642
3.07821e+10	43.6162	43.6159	41.9649	41.9688	44.0312	44.0298
3.08232e+10	43.2616	43.2619	41.8248	41.8284	43.7571	43.7544
3.08642e+10	43.6188	43.6178	41.6985	41.7031	43.5767	43.5748
3.09052e+10	43.6469	43.6468	41.8992	41.9031	43.6887	43.6862
3.09462e+10	43.5072	43.5069	41.9414	41.9445	44.0571	44.0555
3.09872e+10	43.394	43.3943	41.9167	41.9209	44.0253	44.0245
3.10282e+10	43.5862	43.5863	42.1586	42.1626	43.8668	43.8666
3.10693e+10	43.718	43.7181	42.011	42.0158	43.6839	43.6859
3.11103e+10	43.4523	43.4533	42.235	42.239	43.4274	43.4283
3.11513e+10	42.9371	42.9382	42.1733	42.1776	43.6146	43.6153
3.11923e+10	43.2467	43.2456	42.1586	42.1632	43.5765	43.5763
3.12333e+10	43.42	43.4186	41.7673	41.7716	43.5847	43.5862
3.12743e+10	43.0557	43.056	41.7854	41.7897	43.4703	43.4717
3.13153e+10	42.915	42.9146	41.4246	41.4291	43.3219	43.3229
3.13564e+10	42.8711	42.8717	41.5632	41.5676	43.4898	43.4901
3.13974e+10	42.8541	42.8533	41.2542	41.2583	43.3051	43.3053
3.14384e+10	43.0818	43.0817	41.4174	41.4219	43.8015	43.8022
3.14794e+10	42.9727	42.9726	41.7236	41.7278	43.775	43.7759
3.15204e+10	42.723	42.7249	42.0804	42.0845	43.7385	43.7394
3.15614e+10	42.8284	42.8277	42.01	42.0143	43.7026	43.7029
3.16025e+10	42.6307	42.6316	41.6497	41.6532	43.0732	43.0705
3.16435e+10	42.4611	42.4614	41.9486	41.9516	43.0919	43.0881
3.16845e+10	42.5548	42.5562	42.0005	42.0027	42.8523	42.8463
3.17255e+10	42.4587	42.4592	42.0215	42.024	42.9855	42.9826
3.17665e+10	42.843	42.8445	41.7477	41.7504	43.0774	43.075
3.18075e+10	42.5561	42.557	41.5284	41.5308	43.011	43.0098
3.18486e+10	42.2275	42.2261	41.2316	41.2339	42.9068	42.9046
3.18896e+10	42.584	42.584	41.1915	41.1951	42.6465	42.6459
3.19306e+10	42.5923	42.5917	41.309	41.3124	42.6816	42.6808
3.19716e+10	42.5263	42.5262	40.9472	40.9496	42.7845	42.786
3.20126e+10	42.2087	42.2091	41.0816	41.0834	42.7286	42.7299
3.20536e+10	42.0748	42.0753	40.7954	40.7962	42.7049	42.7072
3.20946e+10	42.4482	42.4481	41.1111	41.1112	42.3461	42.3489
3.21357e+10	42.5625	42.5617	41.0491	41.0497	42.3297	42.3307
3.21767e+10	42.0993	42.1006	40.8037	40.8042	42.3251	42.3268
3.22177e+10	42.1483	42.1498	40.1873	40.1898	42.3585	42.3602
3.22587e+10	42.1999	42.2011	39.8933	39.8962	42.3204	42.3217
3.22997e+10	41.9795	41.9794	40.1871	40.1908	42.4203	42.4206
3.23407e+10	41.7398	41.7387	40.5547	40.5581	42.4278	42.4282
3.23818e+10	41.9049	41.904	41.0997	41.1015	42.3151	42.3164
3.24228e+10	41.6857	41.6836	40.858	40.8594	42.1592	42.1619
3.24638e+10	41.3997	41.3982	41.0842	41.0853	41.964	41.9639
3.25048e+10	41.7934	41.7944	40.8573	40.8597	42.0618	42.0607
3.25458e+10	41.8	41.7997	41.0256	41.0286	42.025	42.0204
3.25868e+10	41.5734	41.5732	40.5813	40.5858	42.0778	42.0751
3.26278e+10	41.413	41.4121	40.1605	40.1654	41.9051	41.9028
3.26689e+10	41.2905	41.2891	39.9332	39.9378	41.8402	41.8406
3.27099e+10	40.9156	40.916	39.9997	40.0029	41.7391	41.739
3.27509e+10	41.0302	41.0306	40.2861	40.2879	41.643	41.6429
3.27919e+10	41.3566	41.3556	40.3585	40.361	41.6218	41.6218
3.28329e+10	41.3219	41.3211	40.0821	40.0838	41.6666	41.6656
3.28739e+10	41.4147	41.4148	40.1727	40.1744	41.6667	41.6678
3.2915e+10	41.3439	41.344	40.1818	40.1837	41.5755	41.5744
3.2956e+10	41.0035	41.0027	40.2853	40.2886	41.2811	41.2807
3.2997e+10	40.9022	40.9019	39.9317	39.9347	41.3125	41.3108
3.3038e+10	40.8579	40.8573	40.0559	40.0596	41.3833	41.3826
3.3079e+10	41.3127	41.3135	39.9542	39.9578	41.5689	41.5681
3.312e+10	41.3353	41.3365	39.5101	39.5151	41.6601	41.6613
3.31611e+10	41.2376	41.2389	39.1731	39.1768	41.57	41.5708
3.32021e+10	40.9861	40.9872	39.1968	39.199	41.2315	41.2343
3.32431e+10	40.9874	40.9883	39.57	39.5705	41.0545	41.0545
3.32841e+10	40.7661	40.7663	40.1868	40.1894	41.0969	41.0965
3.33251e+10	40.7134	40.7148	40.3295	40.3303	41.0357	41.0351
3.33661e+10	40.7841	40.7845	40.2638	40.2668	41.0348	41.0351
3.34071e+10	40.6522	40.651	40.27	40.2723	40.9444	40.9428
3.34482e+10	40.6274	40.6274	39.8798	39.8837	41.0769	41.0756
3.34892e+10	40.4412	40.4413	39.918	39.9212	41.147	41.1468
3.35302e+10	40.3822	40.3813	39.3288	39.3321	41.0687	41.0688
3.35712e+10	40.5664	40.5656	39.3176	39.3196	40.9183	40.9174
3.36122e+10	40.3321	40.3317	39.3901	39.3928	40.7806	40.7781
3.36532e+10	40.1166	40.1177	39.4517	39.4534	40.6722	40.6724
3.36943e+10	40.0034	40.004	39.3473	39.3488	40.7104	40.7111
3.37353e+10	40.1155	40.1146	39.0658	39.0664	40.5323	40.5341
3.37763e+10	39.6866	39.687	38.7974	38.8005	40.4438	40.4414
3.38173e+10	39.8602	39.8583	38.8268	38.8296	40.3559	40.3544
3.38583e+10	40.3001	40.3003	39.3233	39.3257	40.2954	40.2951
3.38993e+10	39.9824	39.9824	39.631	39.6322	40.3051	40.3082
3.39403e+10	39.7787	39.7789	39.5609	39.5632	40.2101	40.2145
3.39814e+10	39.9613	39.9595	39.2111	39.215	40.0289	40.034
3.40224e+10	39.7221	39.721	38.7734	38.7773	39.7872	39.7908
3.40634e+10	39.7848	39.7836	38.8058	38.8088	39.7656	39.7656
3.41044e+10	39.7938	39.794	39.0176	39.02	39.848	39.8451
3.41454e+10	39.3558	39.3538	38.8515	38.8544	39.8461	39.8431
3.41864e+10	39.4355	39.4336	38.9361	38.9387	39.7779	39.7787
3.42275e+10	39.2635	39.2611	38.6003	38.6013	39.6165	39.6222
3.42685e+10	38.955	38.9547	38.4969	38.4994	39.4824	39.4866
3.43095e+10	39.3354	39.3355	38.0791	38.0816	39.5989	39.6018
3.43505e+10	39.3719	39.372	37.9719	37.9751	39.5479	39.5488
3.43915e+10	39.1041	39.1045	38.2097	38.2126	39.5037	39.5007
3.44325e+10	38.8678	38.8688	38.6824	38.6849	39.6449	39.6446
3.44736e+10	39.2859	39.2881	38.6105	38.6134	39.586	39.5865
3.45146e+10	39.1059	39.1069	38.3813	38.384	39.522	39.5273
3.45556e+10	38.9977	38.9978	37.8595	37.8621	39.332	39.3365
3.45966e+10	39.126	39.1235	37.5582	37.5613	39.1303	39.1328
3.46376e+10	39.1238	39.1228	37.4454	37.4501	39.0486	39.0462
3.46786e+10	38.7876	38.7871	37.8129	37.8149	38.988	38.9848
3.47196e+10	38.9225	38.9225	38.06	38.0612	38.988	38.9859
3.47607e+10	38.5731	38.5718	38.378	38.3781	39.158	39.1582
3.48017e+10	38.8946	38.8945	38.2286	38.2291	39.018	39.0154
3.48427e+10	38.5758	38.5762	38.001	38.0034	39.1125	39.107
3.48837e+10	38.4959	38.496	37.4999	37.5014	38.8686	38.8634
3.49247e+10	38.606	38.6054	37.1942	37.1962	38.7964	38.7947
3.49657e+10	38.1893	38.1896	37.4828	37.4835	38.5891	38.5909
3.50068e+10	38.2659	38.2676	37.8391	37.8413	38.8211	38.8204
3.50478e+10	38.5553	38.5557	37.7427	37.743	38.7659	38.7665
3.50888e+10	38.1094	38.1092	37.9369	37.9365	38.7255	38.7264
3.51298e+10	38.0249	38.0239	37.848	37.8463	38.5145	38.5174
3.51708e+10	37.7881	37.7891	37.551	37.5496	38.3756	38.3739
3.52118e+10	37.7122	37.7127	37.6111	37.6114	38.3215	38.3188
3.52528e+10	37.6761	37.6751	37.3981	37.3966	38.1797	38.1791
3.52939e+10	37.9189	37.9198	37.1238	37.1194	38.0674	38.0718
3.53349e+10	37.4719	37.4717	36.8128	36.8077	37.9542	37.9559
3.53759e+10	37.3224	37.3238	36.4546	36.4512	37.8455	37.8438
3.54169e+10	37.7214	37.7231	36.4288	36.4251	37.8021	37.7953
3.54579e+10	37.6364	37.6374	36.9591	36.9558	37.7217	37.7194
3.54989e+10	37.4267	37.4267	37.3555	37.3521	37.7958	37.7959
3.554e+10	37.223	37.2234	37.3952	37.393	37.8728	37.8763
3.5581e+10	37.6335	37.6325	36.5733	36.5673	37.9283	37.93
3.5622e+10	37.8387	37.8381	36.1312	36.1256	37.6485	37.6526
3.5663e+10	37.4181	37.4166	36.2504	36.2438	37.5386	37.5415
3.5704e+10	36.8277	36.8274	36.3002	36.2952	37.4582	37.4589
3.5745e+10	36.9515	36.9492	36.2493	36.2422	37.5998	37.6024
3.57861e+10	37.0022	37.0019	35.9238	35.9198	37.2849	37.2871
3.58271e+10	36.7448	36.7454	35.564	35.559	37.1902	37.1909
3.58681e+10	37.0415	37.0418	35.843	35.8389	37.0343	37.0328
3.59091e+10	36.7963	36.7968	35.8798	35.8751	37.1303	37.134
3.59501e+10	36.5962	36.5973	36.0808	36.0753	37.2317	37.2375
3.59911e+10	36.17	36.1713	35.755	35.7469	36.9722	36.9755
3.60321e+10	36.1171	36.1159	35.3887	35.378	36.6659	36.6678
3.60732e+10	36.4873	36.4867	35.1526	35.1402	36.6293	36.63
3.61142e+10	36.3861	36.3846	35.0188	35.0069	36.6911	36.6929
3.61552e+10	36.0682	36.0675	35.0513	35.0399	36.7821	36.7841
3.61962e+10	36.1402	36.1367	35.6273	35.6145	36.8117	36.8125
3.62372e+10	35.9854	35.9837	35.7069	35.6941	36.7929	36.793
3.62782e+10	36.1252	36.1251	35.7529	35.7402	36.6463	36.646
3.63193e+10	36.4035	36.4013	35.4487	35.4343	36.3406	36.3438
3.63603e+10	36.0233	36.023	35.1594	35.1434	36.2767	36.276
3.64013e+10	35.8188	35.821	35.1143	35.096	36.1137	36.1107
3.64423e+10	35.8277	35.8305	34.9117	34.8915	36.0836	36.0788
3.64833e+10	35.8364	35.8394	34.9323	34.9124	36.0325	36.0268
3.65243e+10	35.6726	35.6737	34.7208	34.7005	36.1369	36.136
3.65653e+10	35.7082	35.7088	34.9482	34.9294	36.2548	36.2584
3.66064e+10	35.7812	35.7802	34.876	34.8569	36.3921	36.403
3.66474e+10	35.7338	35.7348	34.9936	34.9772	36.2765	36.2874
3.66884e+10	35.4864	35.4869	34.8985	34.8838	36.0537	36.0611
3.67294e+10	35.239	35.2385	34.6052	34.5864	35.7924	35.7989
3.67704e+10	34.9699	34.9703	34.8191	34.7998	35.664	35.6657
3.68114e+10	35.2118	35.2105	34.8433	34.8246	35.5326	35.5341
3.68525e+10	35.0366	35.0347	35.1316	35.1156	35.5547	35.5472
3.68935e+10	35.1084	35.1072	34.8246	34.8076	35.4112	35.4096
3.69345e+10	35.0094	35.0072	34.7185	34.7009	35.4028	35.4016
3.69755e+10	35.3409	35.3391	34.1743	34.1562	35.0684	35.0762
3.70165e+10	34.9124	34.9091	33.9984	33.9815	34.7839	34.7893
3.70575e+10	34.7446	34.7448	34.0072	33.9886	34.6017	34.6047
3.70986e+10	34.6546	34.6556	34.2303	34.2094	34.4047	34.4062
3.71396e+10	34.5649	34.5639	34.1439	34.1249	33.0173	33.0179
3.71806e+10	34.433	34.4316	34.038	34.0224	30.9896	30.9872
3.72216e+10	34.3795	34.3781	33.8827	33.8652	27.5185	27.517
3.72626e+10	34.2067	34.2066	33.7193	33.7007	27.3664	27.3599
3.73036e+10	34.5866	34.5871	33.5382	33.5189	27.3853	27.3822
3.73446e+10	34.106	34.1052	33.4016	33.3838	27.4089	27.4136
3.73857e+10	34.0562	34.0559	33.4654	33.4466	27.3073	27.3164
3.74267e+10	34.3865	34.3863	33.4985	33.4789	27.3366	27.3402
3.74677e+10	34.0282	34.0282	33.4064	33.3854	27.3503	27.3459
3.75087e+10	33.7529	33.7524	33.2184	33.1976	27.173	27.1745
3.75497e+10	33.872	33.8719	33.0675	33.0467	27.1655	27.1733
3.75907e+10	33.6383	33.6394	32.7715	32.7484	27.0998	27.115
3.76318e+10	33.7168	33.7191	33.2194	33.1994	27.1633	27.1684
3.76728e+10	33.3242	33.3243	33.1561	33.1373	27.0427	27.0434
3.77138e+10	32.8268	32.8259	33.0319	33.0139	26.9343	26.9278
3.77548e+10	32.9778	32.9773	32.6233	32.6063	26.8892	26.8874
3.77958e+10	32.979	32.9789	32.6817	32.6591	27.1196	27.1236
3.78368e+10	32.8623	32.8623	33.0995	33.0799	27.0083	27.0113
3.78778e+10	32.8848	32.8815	32.9553	32.9348	26.8404	26.8467
3.79189e+10	33.2202	33.2197	32.6602	32.6409	26.5307	26.5307
3.79599e+10	32.8123	32.8118	32.4454	32.4234	26.2676	26.279
3.80009e+10	32.8261	32.8249	32.4216	32.3991	26.2825	26.2993
3.80419e+10	32.5521	32.5526	32.6448	32.6251	26.8471	26.8604
3.80829e+10	31.9978	31.9999	33.0292	33.0126	29.4575	29.4575
3.81239e+10	32.3646	32.364	32.6353	32.618	31.2528	31.2493
3.8165e+10	32.3784	32.3801	32.4706	32.4519	32.3624	32.3618
3.8206e+10	31.962	31.9655	31.9259	31.9052	32.3711	32.377
3.8247e+10	31.7355	31.7368	31.8938	31.8749	32.096	32.1032
3.8288e+10	31.9491	31.9489	31.8173	31.799	32.0667	32.077
3.8329e+10	31.6995	31.6963	31.8715	31.8507	31.8223	31.832
3.837e+10	31.5454	31.5442	32.1594	32.1375	31.8504	31.863
3.84111e+10	31.6592	31.6559	32.0583	32.0399	31.9363	31.9429
3.84521e+10	31.3337	31.3329	31.9584	31.9381	32.0031	32.0048
3.84931e+10	31.4867	31.485	32.0059	31.9897	31.9344	31.9331
3.85341e+10	31.6507	31.6498	31.9634	31.9466	31.6215	31.6226
3.85751e+10	30.8988	30.8985	31.7853	31.7684	31.6536	31.6569
3.86161e+10	30.7194	30.7173	31.4813	31.4637	31.551	31.5514
3.86571e+10	31.078	31.0774	31.4257	31.4081	31.497	31.4965
3.86982e+10	30.8688	30.8699	31.3379	31.3179	31.3319	31.3273
3.87392e+10	30.8629	30.8637	31.1264	31.1061	31.0704	31.0621
3.87802e+10	30.4223	30.4224	31.4651	31.4475	31.0179	31.0098
3.88212e+10	30.3655	30.3666	31.4171	31.3993	30.9813	30.9768
3.88622e+10	30.4951	30.4947	31.2404	31.2178	30.8011	30.8071
3.89032e+10	30.3182	30.319	31.4164	31.3955	30.6427	30.6514
3.89443e+10	30.5825	30.5804	31.4697	31.4503	30.363	30.3731
3.89853e+10	30.2976	30.2969	31.6007	31.585	30.2906	30.3056
3.90263e+10	29.8066	29.8077	31.3846	31.3662	30.2696	30.2901
3.90673e+10	29.4737	29.4743	31.2663	31.2487	30.2769	30.2948
3.91083e+10	29.7022	29.6992	31.1417	31.125	30.1932	30.2062
3.91493e+10	29.576	29.5759	30.9056	30.8872	30.2454	30.2529
3.91903e+10	29.5135	29.5135	30.8641	30.8431	30.1063	30.1151
3.92314e+10	29.2086	29.2086	30.648	30.6237	29.8306	29.8385
3.92724e+10	29.0151	29.0131	30.4422	30.4168	29.6472	29.6544
3.93134e+10	29.0187	29.0174	30.276	30.2528	29.3314	29.3343
3.93544e+10	29.0107	29.0126	30.4254	30.4021	29.2945	29.3034
3.93954e+10	29.0558	29.0566	30.5019	30.4784	29.2169	29.2286
3.94364e+10	29.1708	29.1706	30.352	30.3294	29.1734	29.1878
3.94775e+10	28.402	28.4019	30.1556	30.1313	28.9637	28.9751
3.95185e+10	28.7166	28.7158	29.8987	29.8744	28.6808	28.686
3.95595e+10	28.6955	28.6951	29.8706	29.8479	28.5462	28.5477
3.96005e+10	28.4794	28.4792	29.8819	29.8586	28.4889	28.4809
3.96415e+10	28.6539	28.6552	29.9124	29.8902	28.5201	28.5103
3.96825e+10	28.0741	28.074	29.923	29.8991	28.3035	28.2924
3.97236e+10	27.7109	27.7123	29.971	29.9498	28.1299	28.1176
3.97646e+10	27.7072	27.7083	30.1295	30.1083	27.9945	27.9789
3.98056e+10	27.5719	27.5716	29.9152	29.8899	28.0177	28.0058
3.98466e+10	27.4696	27.4675	29.857	29.8344	27.9138	27.9198
3.98876e+10	27.5429	27.543	29.5652	29.5464	27.6354	27.6605
3.99286e+10	27.6167	27.618	29.6099	29.5942	27.5164	27.5364
3.99696e+10	27.4784	27.4792	29.5289	29.5145	27.4548	27.4724
[truncated: 49 more rows]
