# Supplementary material for: Nonlinear noise spectrum measurement using a probability-maintained noise power ratio method
Source: Commun Eng. 2022 Dec 29;1:49. doi: 10.1038/s44172-022-00047-y (PMC10955953; doi:10.1038/s44172-022-00047-y)
Supplement: Supplementary file 6 — Supplementary Data 1-3 [file 44172_2022_47_MOESM6_ESM.xlsx]

## Sheet: Fig3a
Freq(Hz)	PAM8 Rx	PAM8 Orth	PM Notch Rx	PM Notch Orth
-4.1995e+10	-12.2746	-18.5732	-30.6244	-0.369905
-4.19847e+10	-12.275	-18.5728	-30.6033	-0.369571
-4.19744e+10	-12.2757	-18.572	-30.5609	-0.368899
-4.19642e+10	-12.2768	-18.5709	-30.4972	-0.367894
-4.19539e+10	-12.2779	-18.5697	-30.4124	-0.366558
-4.19437e+10	-12.2794	-18.5681	-30.3069	-0.364899
-4.19334e+10	-12.2811	-18.5663	-30.1897	-0.363053
-4.19232e+10	-12.2831	-18.5642	-30.0822	-0.361326
-4.19129e+10	-12.2854	-18.5618	-29.961	-0.359361
-4.19027e+10	-12.288	-18.5592	-29.827	-0.357163
-4.18924e+10	-12.2909	-18.5562	-29.6807	-0.354735
-4.18822e+10	-12.294	-18.5529	-29.5229	-0.352082
-4.18719e+10	-12.2975	-18.5494	-29.3544	-0.349209
-4.18617e+10	-12.3012	-18.5457	-29.1759	-0.346122
-4.18514e+10	-12.3052	-18.5416	-28.9881	-0.342826
-4.18411e+10	-12.3094	-18.5373	-28.792	-0.339328
-4.18309e+10	-12.314	-18.5328	-28.5881	-0.335634
-4.18206e+10	-12.3188	-18.5281	-28.3772	-0.331751
-4.18104e+10	-12.3239	-18.5231	-28.1601	-0.327686
-4.18001e+10	-12.3293	-18.5178	-27.9374	-0.323447
-4.17899e+10	-12.3349	-18.5124	-27.7098	-0.31904
-4.17796e+10	-12.3408	-18.5068	-27.4778	-0.314474
-4.17694e+10	-12.3469	-18.501	-27.2422	-0.309757
-4.17591e+10	-12.3533	-18.495	-27.0034	-0.304897
-4.17489e+10	-12.36	-18.4888	-26.7619	-0.299902
-4.17386e+10	-12.3669	-18.4824	-26.5183	-0.294781
-4.17284e+10	-12.3741	-18.476	-26.273	-0.289542
-4.17181e+10	-12.3815	-18.4693	-26.0264	-0.284195
-4.17078e+10	-12.3891	-18.4625	-25.7789	-0.278747
-4.16976e+10	-12.397	-18.4556	-25.531	-0.273207
-4.16873e+10	-12.4052	-18.4486	-25.2828	-0.267585
-4.16771e+10	-12.4135	-18.4415	-25.0347	-0.261888
-4.16668e+10	-12.4221	-18.4343	-24.787	-0.256126
-4.16566e+10	-12.4309	-18.427	-24.5399	-0.250308
-4.16463e+10	-12.44	-18.4196	-24.2938	-0.244441
-4.16361e+10	-12.4492	-18.4122	-24.0487	-0.238534
-4.16258e+10	-12.4587	-18.4047	-23.8048	-0.232597
-4.16156e+10	-12.4683	-18.3972	-23.5624	-0.226637
-4.16053e+10	-12.4782	-18.3896	-23.3216	-0.220662
-4.15951e+10	-12.4883	-18.3821	-23.0825	-0.21468
-4.15848e+10	-12.4986	-18.3745	-22.8453	-0.2087
-4.15745e+10	-12.509	-18.3669	-22.6101	-0.202728
-4.15643e+10	-12.5197	-18.3593	-22.3769	-0.196773
-4.1554e+10	-12.5305	-18.3517	-22.1458	-0.190842
-4.15438e+10	-12.5415	-18.3442	-21.917	-0.184942
-4.15335e+10	-12.5527	-18.3367	-21.6904	-0.17908
-4.15233e+10	-12.564	-18.3292	-21.4662	-0.173263
-4.1513e+10	-12.5755	-18.3218	-21.2444	-0.167497
-4.15028e+10	-12.5872	-18.3145	-21.025	-0.161788
-4.14925e+10	-12.599	-18.3072	-20.808	-0.156144
-4.14823e+10	-12.6109	-18.3	-20.5936	-0.150569
-4.1472e+10	-12.623	-18.2929	-20.3816	-0.145069
-4.14618e+10	-12.6352	-18.2858	-20.1722	-0.139651
-4.14515e+10	-12.6476	-18.2789	-19.9654	-0.134318
-4.14412e+10	-12.6601	-18.2721	-19.7611	-0.129076
-4.1431e+10	-12.6727	-18.2654	-19.5593	-0.12393
-4.14207e+10	-12.6854	-18.2588	-19.3601	-0.118884
-4.14105e+10	-12.6982	-18.2523	-19.1635	-0.113944
-4.14002e+10	-12.7111	-18.246	-18.9694	-0.109112
-4.139e+10	-12.7241	-18.2398	-18.7779	-0.104393
-4.13797e+10	-12.7372	-18.2338	-18.5889	-0.0997904
-4.13695e+10	-12.7504	-18.2279	-18.4024	-0.0953083
-4.13592e+10	-12.7636	-18.2221	-18.2185	-0.0909499
-4.1349e+10	-12.7769	-18.2166	-18.037	-0.0867182
-4.13387e+10	-12.7903	-18.2111	-17.8581	-0.0826163
-4.13284e+10	-12.8038	-18.2059	-17.6816	-0.0786471
-4.13182e+10	-12.8173	-18.2008	-17.5075	-0.0748133
-4.13079e+10	-12.8308	-18.1959	-17.3359	-0.0711173
-4.12977e+10	-12.8444	-18.1912	-17.1667	-0.0675616
-4.12874e+10	-12.858	-18.1867	-16.9998	-0.0641483
-4.12772e+10	-12.8716	-18.1824	-16.8354	-0.0608795
-4.12669e+10	-12.8853	-18.1782	-16.6733	-0.0577573
-4.12567e+10	-12.899	-18.1743	-16.5135	-0.0547833
-4.12464e+10	-12.9126	-18.1705	-16.356	-0.0519593
-4.12362e+10	-12.9263	-18.167	-16.2008	-0.0492867
-4.12259e+10	-12.94	-18.1637	-16.0478	-0.0467672
-4.12157e+10	-12.9537	-18.1605	-15.8971	-0.0444019
-4.12054e+10	-12.9673	-18.1576	-15.7485	-0.042192
-4.11951e+10	-12.981	-18.1549	-15.6022	-0.0401388
-4.11849e+10	-12.9946	-18.1524	-15.458	-0.0382431
-4.11746e+10	-13.0082	-18.1501	-15.3159	-0.0365058
-4.11644e+10	-13.0217	-18.148	-15.176	-0.0349278
-4.11541e+10	-13.0352	-18.1461	-15.0381	-0.0335097
-4.11439e+10	-13.0486	-18.1445	-14.9023	-0.032252
-4.11336e+10	-13.062	-18.1431	-14.7685	-0.0311552
-4.11234e+10	-13.0753	-18.1418	-14.6367	-0.0302197
-4.11131e+10	-13.0886	-18.1409	-14.5069	-0.0294458
-4.11029e+10	-13.1017	-18.1401	-14.3791	-0.0288335
-4.10926e+10	-13.1148	-18.1395	-14.2532	-0.0283829
-4.10824e+10	-13.1278	-18.1392	-14.1293	-0.0280938
-4.10721e+10	-13.1407	-18.1391	-14.0072	-0.0279662
-4.10618e+10	-13.1535	-18.1392	-13.887	-0.0279996
-4.10516e+10	-13.1663	-18.1395	-13.7687	-0.0281936
-4.10413e+10	-13.1789	-18.14	-13.6521	-0.0285475
-4.10311e+10	-13.1913	-18.1407	-13.5374	-0.0290608
-4.10208e+10	-13.2037	-18.1417	-13.4244	-0.0297323
-4.10106e+10	-13.216	-18.1429	-13.3132	-0.0305613
-4.10003e+10	-13.2281	-18.1442	-13.2038	-0.0315463
-4.09901e+10	-13.2401	-18.1458	-13.096	-0.0326862
-4.09798e+10	-13.2519	-18.1476	-12.9899	-0.0339794
-4.09696e+10	-13.2636	-18.1496	-12.8855	-0.0354242
-4.09593e+10	-13.2751	-18.1517	-12.7827	-0.0370187
-4.09491e+10	-13.2865	-18.1541	-12.6816	-0.0387608
-4.09388e+10	-13.2978	-18.1567	-12.582	-0.0406484
-4.09285e+10	-13.3088	-18.1594	-12.4841	-0.0426788
-4.09183e+10	-13.3197	-18.1623	-12.3877	-0.0448496
-4.0908e+10	-13.3305	-18.1655	-12.2928	-0.0471578
-4.08978e+10	-13.341	-18.1687	-12.1995	-0.0496002
-4.08875e+10	-13.3514	-18.1722	-12.1076	-0.0521737
-4.08773e+10	-13.3616	-18.1758	-12.0172	-0.0548746
-4.0867e+10	-13.3716	-18.1796	-11.9283	-0.0576991
-4.08568e+10	-13.3814	-18.1835	-11.8408	-0.0606433
-4.08465e+10	-13.3911	-18.1875	-11.7548	-0.0637028
-4.08363e+10	-13.4005	-18.1917	-11.6701	-0.0668732
-4.0826e+10	-13.4097	-18.1961	-11.5868	-0.0701498
-4.08158e+10	-13.4187	-18.2005	-11.5049	-0.0735275
-4.08055e+10	-13.4275	-18.2051	-11.4243	-0.0770011
-4.07952e+10	-13.4361	-18.2098	-11.345	-0.0805651
-4.0785e+10	-13.4445	-18.2146	-11.2671	-0.0842139
-4.07747e+10	-13.4527	-18.2195	-11.1904	-0.0879415
-4.07645e+10	-13.4606	-18.2245	-11.1149	-0.0917416
-4.07542e+10	-13.4683	-18.2295	-11.0408	-0.0956079
-4.0744e+10	-13.4758	-18.2346	-10.9678	-0.0995337
-4.07337e+10	-13.4831	-18.2398	-10.8961	-0.103512
-4.07235e+10	-13.4901	-18.245	-10.8255	-0.107536
-4.07132e+10	-13.4969	-18.2503	-10.7561	-0.111598
-4.0703e+10	-13.5035	-18.2556	-10.6879	-0.115691
-4.06927e+10	-13.5098	-18.2609	-10.6208	-0.119808
-4.06825e+10	-13.5159	-18.2663	-10.5548	-0.123939
-4.06722e+10	-13.5217	-18.2716	-10.4899	-0.128078
-4.06619e+10	-13.5273	-18.2769	-10.4261	-0.132216
-4.06517e+10	-13.5326	-18.2822	-10.3634	-0.136345
-4.06414e+10	-13.5377	-18.2875	-10.3017	-0.140456
-4.06312e+10	-13.5426	-18.2927	-10.2411	-0.144542
-4.06209e+10	-13.5472	-18.2979	-10.1814	-0.148593
-4.06107e+10	-13.5515	-18.303	-10.1227	-0.1526
-4.06004e+10	-13.5556	-18.308	-10.0651	-0.156557
-4.05902e+10	-13.5595	-18.313	-10.0083	-0.160452
-4.05799e+10	-13.563	-18.3178	-9.95256	-0.164279
-4.05697e+10	-13.5664	-18.3225	-9.8977	-0.168028
-4.05594e+10	-13.5694	-18.3272	-9.84374	-0.17169
-4.05492e+10	-13.5722	-18.3316	-9.79068	-0.175258
-4.05389e+10	-13.5748	-18.336	-9.73848	-0.178722
-4.05286e+10	-13.577	-18.3402	-9.68714	-0.182074
-4.05184e+10	-13.5791	-18.3442	-9.63664	-0.185307
-4.05081e+10	-13.5808	-18.348	-9.58695	-0.188412
-4.04979e+10	-13.5823	-18.3517	-9.53806	-0.19138
-4.04876e+10	-13.5835	-18.3552	-9.48996	-0.194206
-4.04774e+10	-13.5845	-18.3584	-9.44263	-0.19688
-4.04671e+10	-13.5852	-18.3615	-9.39605	-0.199396
-4.04569e+10	-13.5856	-18.3643	-9.3502	-0.201747
-4.04466e+10	-13.5858	-18.3669	-9.30506	-0.203926
-4.04364e+10	-13.5857	-18.3693	-9.26063	-0.205927
-4.04261e+10	-13.5853	-18.3714	-9.21687	-0.207744
-4.04159e+10	-13.5847	-18.3732	-9.17378	-0.209372
-4.04056e+10	-13.5838	-18.3748	-9.13133	-0.210804
-4.03953e+10	-13.5826	-18.3761	-9.08951	-0.212036
-4.03851e+10	-13.5811	-18.3772	-9.0483	-0.213064
-4.03748e+10	-13.5794	-18.3779	-9.00768	-0.213883
-4.03646e+10	-13.5775	-18.3784	-8.96764	-0.21449
-4.03543e+10	-13.5752	-18.3785	-8.92816	-0.214881
-4.03441e+10	-13.5727	-18.3784	-8.88923	-0.215054
-4.03338e+10	-13.57	-18.378	-8.85081	-0.215006
-4.03236e+10	-13.5669	-18.3772	-8.8129	-0.214735
-4.03133e+10	-13.5636	-18.3762	-8.77548	-0.21424
-4.03031e+10	-13.5601	-18.3748	-8.73853	-0.21352
-4.02928e+10	-13.5563	-18.3732	-8.70203	-0.212575
-4.02826e+10	-13.5522	-18.3712	-8.66597	-0.211404
-4.02723e+10	-13.5478	-18.3689	-8.63033	-0.210007
-4.0262e+10	-13.5432	-18.3663	-8.59509	-0.208387
-4.02518e+10	-13.5383	-18.3633	-8.56023	-0.206543
-4.02415e+10	-13.5332	-18.3601	-8.52574	-0.204477
-4.02313e+10	-13.5278	-18.3565	-8.49159	-0.202193
-4.0221e+10	-13.5222	-18.3527	-8.45778	-0.199692
-4.02108e+10	-13.5163	-18.3485	-8.42428	-0.196977
-4.02005e+10	-13.5101	-18.344	-8.39108	-0.194053
-4.01903e+10	-13.5037	-18.3392	-8.35815	-0.190922
-4.018e+10	-13.497	-18.3342	-8.32548	-0.187589
-4.01698e+10	-13.4901	-18.3288	-8.29306	-0.184059
-4.01595e+10	-13.4829	-18.3232	-8.26086	-0.180337
-4.01493e+10	-13.4755	-18.3172	-8.22887	-0.176427
-4.0139e+10	-13.4678	-18.311	-8.19708	-0.172335
-4.01287e+10	-13.4599	-18.3046	-8.16546	-0.168068
-4.01185e+10	-13.4517	-18.2978	-8.13399	-0.163631
-4.01082e+10	-13.4433	-18.2909	-8.10267	-0.15903
-4.0098e+10	-13.4347	-18.2836	-8.07147	-0.154273
-4.00877e+10	-13.4258	-18.2762	-8.04038	-0.149365
-4.00775e+10	-13.4166	-18.2685	-8.00938	-0.144315
-4.00672e+10	-13.4073	-18.2606	-7.97846	-0.139128
-4.0057e+10	-13.3977	-18.2525	-7.94759	-0.133812
-4.00467e+10	-13.3878	-18.2441	-7.91677	-0.128375
-4.00365e+10	-13.3778	-18.2356	-7.88598	-0.122823
-4.00262e+10	-13.3675	-18.2269	-7.8552	-0.117166
-4.00159e+10	-13.357	-18.2181	-7.82441	-0.111409
-4.00057e+10	-13.3462	-18.209	-7.79361	-0.10556
-3.99954e+10	-13.3353	-18.1998	-7.76277	-0.0996279
-3.99852e+10	-13.3241	-18.1905	-7.73189	-0.0936193
-3.99749e+10	-13.3127	-18.181	-7.70095	-0.087542
-3.99647e+10	-13.3011	-18.1715	-7.66993	-0.0814035
-3.99544e+10	-13.2893	-18.1618	-7.63882	-0.0752113
-3.99442e+10	-13.2772	-18.152	-7.60761	-0.0689727
-3.99339e+10	-13.265	-18.1421	-7.57629	-0.062695
-3.99237e+10	-13.2526	-18.1321	-7.54484	-0.0563854
-3.99134e+10	-13.2399	-18.1221	-7.51325	-0.0500509
-3.99032e+10	-13.2271	-18.112	-7.48152	-0.0436986
-3.98929e+10	-13.2141	-18.1018	-7.44962	-0.0373352
-3.98826e+10	-13.2009	-18.0916	-7.41755	-0.0309674
-3.98724e+10	-13.1875	-18.0814	-7.3853	-0.0246016
-3.98621e+10	-13.1739	-18.0711	-7.35286	-0.0182442
-3.98519e+10	-13.1602	-18.0609	-7.32022	-0.0119013
-3.98416e+10	-13.1462	-18.0506	-7.28737	-0.005579
-3.98314e+10	-13.1321	-18.0404	-7.2543	0.000716972
-3.98211e+10	-13.1179	-18.0301	-7.22101	0.00698098
-3.98109e+10	-13.1034	-18.0199	-7.18749	0.0132076
-3.98006e+10	-13.0888	-18.0098	-7.15372	0.0193915
-3.97904e+10	-13.0741	-17.9996	-7.11972	0.0255278
-3.97801e+10	-13.0592	-17.9896	-7.08547	0.0316114
-3.97699e+10	-13.0442	-17.9796	-7.05096	0.0376378
-3.97596e+10	-13.029	-17.9696	-7.0162	0.0436023
-3.97493e+10	-13.0137	-17.9597	-6.98117	0.0495008
-3.97391e+10	-12.9983	-17.95	-6.94588	0.055329
-3.97288e+10	-12.9827	-17.9403	-6.91032	0.061083
-3.97186e+10	-12.967	-17.9307	-6.8745	0.066759
-3.97083e+10	-12.9512	-17.9212	-6.8384	0.0723533
-3.96981e+10	-12.9353	-17.9119	-6.80204	0.0778625
-3.96878e+10	-12.9192	-17.9026	-6.7654	0.0832833
-3.96776e+10	-12.9031	-17.8935	-6.7285	0.0886125
-3.96673e+10	-12.8869	-17.8845	-6.69133	0.093847
-3.96571e+10	-12.8705	-17.8757	-6.65389	0.098984
-3.96468e+10	-12.8541	-17.867	-6.61619	0.104021
-3.96366e+10	-12.8376	-17.8585	-6.57823	0.108955
-3.96263e+10	-12.8211	-17.8501	-6.54002	0.113783
-3.9616e+10	-12.8044	-17.8419	-6.50155	0.118504
-3.96058e+10	-12.7877	-17.8339	-6.46283	0.123114
-3.95955e+10	-12.771	-17.826	-6.42388	0.127613
-3.95853e+10	-12.7542	-17.8183	-6.38468	0.131996
-3.9575e+10	-12.7373	-17.8108	-6.34526	0.136264
-3.95648e+10	-12.7204	-17.8035	-6.30562	0.140413
-3.95545e+10	-12.7035	-17.7963	-6.26576	0.144442
-3.95443e+10	-12.6865	-17.7894	-6.22569	0.14835
-3.9534e+10	-12.6695	-17.7827	-6.18542	0.152133
-3.95238e+10	-12.6525	-17.7762	-6.14496	0.155792
-3.95135e+10	-12.6355	-17.7698	-6.10432	0.159324
-3.95033e+10	-12.6184	-17.7637	-6.06351	0.162728
-3.9493e+10	-12.6014	-17.7578	-6.02253	0.166002
-3.94827e+10	-12.5844	-17.7521	-5.98141	0.169145
-3.94725e+10	-12.5674	-17.7467	-5.94014	0.172156
-3.94622e+10	-12.5504	-17.7414	-5.89874	0.175034
-3.9452e+10	-12.5335	-17.7364	-5.85722	0.177777
-3.94417e+10	-12.5165	-17.7316	-5.81559	0.180384
-3.94315e+10	-12.4996	-17.727	-5.77386	0.182855
-3.94212e+10	-12.4828	-17.7227	-5.73205	0.185188
-3.9411e+10	-12.466	-17.7186	-5.69017	0.187382
-3.94007e+10	-12.4492	-17.7147	-5.64822	0.189438
-3.93905e+10	-12.4326	-17.7111	-5.60623	0.191353
-3.93802e+10	-12.416	-17.7076	-5.5642	0.193128
-3.937e+10	-12.3994	-17.7044	-5.52214	0.194761
-3.93597e+10	-12.383	-17.7015	-5.48007	0.196253
-3.93494e+10	-12.3666	-17.6988	-5.438	0.197603
-3.93392e+10	-12.3503	-17.6963	-5.39595	0.198811
-3.93289e+10	-12.3342	-17.694	-5.35392	0.199877
-3.93187e+10	-12.3181	-17.692	-5.31192	0.200801
-3.93084e+10	-12.3021	-17.6902	-5.26998	0.201583
-3.92982e+10	-12.2863	-17.6886	-5.2281	0.202223
-3.92879e+10	-12.2706	-17.6872	-5.18629	0.202722
-3.92777e+10	-12.255	-17.6861	-5.14457	0.203081
-3.92674e+10	-12.2396	-17.6852	-5.10295	0.203299
-3.92572e+10	-12.2243	-17.6845	-5.06144	0.203379
-3.92469e+10	-12.2091	-17.6841	-5.02005	0.203322
-3.92367e+10	-12.1941	-17.6838	-4.9788	0.203128
-3.92264e+10	-12.1793	-17.6838	-4.93769	0.202799
-3.92161e+10	-12.1646	-17.6839	-4.89674	0.202337
-3.92059e+10	-12.1501	-17.6843	-4.85595	0.201745
-3.91956e+10	-12.1358	-17.6848	-4.81534	0.201023
-3.91854e+10	-12.1216	-17.6856	-4.77492	0.200175
-3.91751e+10	-12.1076	-17.6865	-4.73469	0.199203
-3.91649e+10	-12.0939	-17.6876	-4.69468	0.19811
-3.91546e+10	-12.0803	-17.6889	-4.65488	0.196899
-3.91444e+10	-12.0669	-17.6904	-4.6153	0.195574
-3.91341e+10	-12.0537	-17.692	-4.57597	0.194138
-3.91239e+10	-12.0408	-17.6938	-4.53687	0.192595
-3.91136e+10	-12.028	-17.6958	-4.49803	0.190949
-3.91034e+10	-12.0155	-17.6979	-4.45944	0.189204
-3.90931e+10	-12.0032	-17.7001	-4.42113	0.187365
-3.90828e+10	-11.9912	-17.7024	-4.38308	0.185437
-3.90726e+10	-11.9793	-17.7049	-4.34532	0.183425
-3.90623e+10	-11.9677	-17.7075	-4.30784	0.181335
-3.90521e+10	-11.9564	-17.7102	-4.27066	0.179171
-3.90418e+10	-11.9453	-17.7129	-4.23378	0.17694
-3.90316e+10	-11.9344	-17.7158	-4.1972	0.174649
-3.90213e+10	-11.9238	-17.7187	-4.16092	0.172302
-3.90111e+10	-11.9134	-17.7217	-4.12496	0.169908
-3.90008e+10	-11.9033	-17.7248	-4.08932	0.167472
-3.89906e+10	-11.8935	-17.7279	-4.054	0.165002
-3.89803e+10	-11.884	-17.731	-4.019	0.162504
-3.89701e+10	-11.8747	-17.7342	-3.98432	0.159986
-3.89598e+10	-11.8656	-17.7374	-3.94998	0.157456
-3.89495e+10	-11.8569	-17.7405	-3.91596	0.154922
-3.89393e+10	-11.8484	-17.7437	-3.88228	0.15239
-3.8929e+10	-11.8402	-17.7469	-3.84892	0.149869
-3.89188e+10	-11.8323	-17.75	-3.81591	0.147368
-3.89085e+10	-11.8247	-17.753	-3.78322	0.144893
-3.88983e+10	-11.8173	-17.756	-3.75087	0.142454
-3.8888e+10	-11.8103	-17.759	-3.71885	0.140059
-3.88778e+10	-11.8035	-17.7618	-3.68716	0.137716
-3.88675e+10	-11.797	-17.7646	-3.6558	0.135433
-3.88573e+10	-11.7908	-17.7673	-3.62477	0.133219
-3.8847e+10	-11.7849	-17.7698	-3.59407	0.131082
-3.88368e+10	-11.7793	-17.7723	-3.56369	0.12903
-3.88265e+10	-11.774	-17.7746	-3.53364	0.127071
-3.88162e+10	-11.769	-17.7767	-3.5039	0.125214
-3.8806e+10	-11.7643	-17.7787	-3.47447	0.123466
-3.87957e+10	-11.7598	-17.7805	-3.44535	0.121836
-3.87855e+10	-11.7557	-17.7821	-3.41654	0.120332
-3.87752e+10	-11.7519	-17.7836	-3.38803	0.118959
-3.8765e+10	-11.7483	-17.7848	-3.35982	0.117728
-3.87547e+10	-11.745	-17.7859	-3.33189	0.116643
-3.87445e+10	-11.7421	-17.7867	-3.30425	0.115712
-3.87342e+10	-11.7394	-17.7872	-3.27689	0.114943
-3.8724e+10	-11.737	-17.7876	-3.2498	0.114341
-3.87137e+10	-11.7349	-17.7877	-3.22298	0.113912
-3.87034e+10	-11.7331	-17.7875	-3.19641	0.113663
-3.86932e+10	-11.7315	-17.7871	-3.1701	0.113598
-3.86829e+10	-11.7303	-17.7864	-3.14403	0.113724
-3.86727e+10	-11.7293	-17.7854	-3.1182	0.114044
-3.86624e+10	-11.7286	-17.7841	-3.09259	0.114564
-3.86522e+10	-11.7282	-17.7826	-3.06721	0.115287
-3.86419e+10	-11.7281	-17.7807	-3.04203	0.116217
-3.86317e+10	-11.7282	-17.7786	-3.01707	0.117358
-3.86214e+10	-11.7286	-17.7761	-2.99229	0.118712
-3.86112e+10	-11.7293	-17.7733	-2.9677	0.120283
-3.86009e+10	-11.7302	-17.7703	-2.94329	0.122071
-3.85907e+10	-11.7314	-17.7669	-2.91905	0.12408
-3.85804e+10	-11.7328	-17.7632	-2.89497	0.12631
-3.85701e+10	-11.7345	-17.7591	-2.87103	0.128762
-3.85599e+10	-11.7364	-17.7548	-2.84724	0.131437
-3.85496e+10	-11.7385	-17.7501	-2.82357	0.134334
-3.85394e+10	-11.7409	-17.7452	-2.80003	0.137454
-3.85291e+10	-11.7436	-17.7399	-2.7766	0.140796
-3.85189e+10	-11.7464	-17.7343	-2.75326	0.144358
-3.85086e+10	-11.7495	-17.7283	-2.73003	0.14814
-3.84984e+10	-11.7528	-17.7221	-2.70687	0.152139
-3.84881e+10	-11.7563	-17.7155	-2.68379	0.156353
-3.84779e+10	-11.76	-17.7087	-2.66077	0.160779
-3.84676e+10	-11.7639	-17.7015	-2.6378	0.165416
-3.84574e+10	-11.768	-17.6941	-2.61488	0.170259
-3.84471e+10	-11.7723	-17.6864	-2.592	0.175304
-3.84368e+10	-11.7768	-17.6783	-2.56914	0.180549
-3.84266e+10	-11.7814	-17.67	-2.54629	0.185988
-3.84163e+10	-11.7862	-17.6615	-2.52346	0.191618
-3.84061e+10	-11.7912	-17.6526	-2.50063	0.197434
-3.83958e+10	-11.7963	-17.6435	-2.47778	0.203431
-3.83856e+10	-11.8016	-17.6342	-2.45492	0.209603
-3.83753e+10	-11.807	-17.6246	-2.43204	0.215946
-3.83651e+10	-11.8126	-17.6147	-2.40912	0.222453
-3.83548e+10	-11.8183	-17.6047	-2.38616	0.22912
-3.83446e+10	-11.8241	-17.5944	-2.36315	0.23594
-3.83343e+10	-11.83	-17.5839	-2.34009	0.242908
-3.83241e+10	-11.836	-17.5732	-2.31696	0.250016
-3.83138e+10	-11.8421	-17.5623	-2.29377	0.25726
-3.83035e+10	-11.8483	-17.5513	-2.2705	0.264633
-3.82933e+10	-11.8545	-17.54	-2.24715	0.272128
-3.8283e+10	-11.8609	-17.5286	-2.22371	0.279739
-3.82728e+10	-11.8673	-17.5171	-2.20018	0.287459
-3.82625e+10	-11.8738	-17.5054	-2.17655	0.295283
-3.82523e+10	-11.8803	-17.4936	-2.15282	0.303203
-3.8242e+10	-11.8868	-17.4817	-2.12898	0.311213
-3.82318e+10	-11.8934	-17.4696	-2.10503	0.319306
-3.82215e+10	-11.9	-17.4575	-2.08097	0.327476
-3.82113e+10	-11.9066	-17.4452	-2.05679	0.335717
-3.8201e+10	-11.9132	-17.4329	-2.03249	0.344021
-3.81908e+10	-11.9199	-17.4205	-2.00806	0.352384
-3.81805e+10	-11.9265	-17.4081	-1.98351	0.360797
-3.81702e+10	-11.9331	-17.3956	-1.95884	0.369255
-3.816e+10	-11.9396	-17.3831	-1.93403	0.377752
-3.81497e+10	-11.9461	-17.3705	-1.9091	0.386282
-3.81395e+10	-11.9526	-17.358	-1.88403	0.394838
-3.81292e+10	-11.959	-17.3454	-1.85883	0.403414
-3.8119e+10	-11.9654	-17.3328	-1.8335	0.412005
-3.81087e+10	-11.9716	-17.3202	-1.80804	0.420605
-3.80985e+10	-11.9779	-17.3077	-1.78245	0.429207
-3.80882e+10	-11.984	-17.2952	-1.75673	0.437807
-3.8078e+10	-11.99	-17.2827	-1.73088	0.446398
-3.80677e+10	-11.9959	-17.2702	-1.7049	0.454975
-3.80575e+10	-12.0017	-17.2579	-1.6788	0.463533
-3.80472e+10	-12.0074	-17.2456	-1.65257	0.472066
-3.80369e+10	-12.0129	-17.2333	-1.62622	0.480569
-3.80267e+10	-12.0183	-17.2212	-1.59975	0.489037
-3.80164e+10	-12.0236	-17.2091	-1.57317	0.497464
-3.80062e+10	-12.0287	-17.1971	-1.54648	0.505846
-3.79959e+10	-12.0337	-17.1853	-1.51968	0.514178
-3.79857e+10	-12.0384	-17.1735	-1.49277	0.522455
-3.79754e+10	-12.0431	-17.1619	-1.46576	0.530671
-3.79652e+10	-12.0475	-17.1504	-1.43865	0.538823
-3.79549e+10	-12.0517	-17.1391	-1.41145	0.546906
-3.79447e+10	-12.0558	-17.1278	-1.38416	0.554914
-3.79344e+10	-12.0596	-17.1168	-1.35679	0.562844
-3.79242e+10	-12.0633	-17.1059	-1.32933	0.57069
-3.79139e+10	-12.0667	-17.0951	-1.30181	0.578449
-3.79036e+10	-12.0699	-17.0845	-1.27421	0.586116
-3.78934e+10	-12.0729	-17.0741	-1.24655	0.593687
-3.78831e+10	-12.0757	-17.0639	-1.21883	0.601156
-3.78729e+10	-12.0782	-17.0538	-1.19106	0.608521
-3.78626e+10	-12.0805	-17.0439	-1.16323	0.615777
-3.78524e+10	-12.0825	-17.0343	-1.13537	0.62292
-3.78421e+10	-12.0843	-17.0248	-1.10747	0.629946
-3.78319e+10	-12.0858	-17.0155	-1.07953	0.63685
-3.78216e+10	-12.0871	-17.0065	-1.05158	0.643629
-3.78114e+10	-12.0881	-16.9976	-1.0236	0.650279
-3.78011e+10	-12.0889	-16.989	-0.995603	0.656795
-3.77909e+10	-12.0894	-16.9806	-0.967601	0.663175
-3.77806e+10	-12.0896	-16.9724	-0.939596	0.669415
-3.77703e+10	-12.0895	-16.9644	-0.911594	0.67551
-3.77601e+10	-12.0892	-16.9566	-0.8836	0.681458
-3.77498e+10	-12.0886	-16.9491	-0.85562	0.687255
-3.77396e+10	-12.0877	-16.9419	-0.82766	0.692897
-3.77293e+10	-12.0865	-16.9348	-0.799726	0.698381
-3.77191e+10	-12.0851	-16.928	-0.771822	0.703705
-3.77088e+10	-12.0833	-16.9214	-0.743955	0.708864
-3.76986e+10	-12.0813	-16.9151	-0.71613	0.713856
-3.76883e+10	-12.079	-16.909	-0.688352	0.718679
-3.76781e+10	-12.0764	-16.9032	-0.660626	0.723329
-3.76678e+10	-12.0735	-16.8976	-0.632958	0.727804
-3.76576e+10	-12.0703	-16.8923	-0.605353	0.732101
-3.76473e+10	-12.0669	-16.8872	-0.577816	0.736219
-3.7637e+10	-12.0632	-16.8823	-0.550352	0.740155
-3.76268e+10	-12.0591	-16.8777	-0.522965	0.743907
-3.76165e+10	-12.0549	-16.8733	-0.495661	0.747474
-3.76063e+10	-12.0503	-16.8692	-0.468444	0.750854
-3.7596e+10	-12.0454	-16.8654	-0.441318	0.754045
-3.75858e+10	-12.0403	-16.8617	-0.414289	0.757047
-3.75755e+10	-12.0349	-16.8583	-0.38736	0.759859
-3.75653e+10	-12.0292	-16.8552	-0.360537	0.762479
-3.7555e+10	-12.0233	-16.8522	-0.333822	0.764908
-3.75448e+10	-12.0171	-16.8496	-0.30722	0.767146
-3.75345e+10	-12.0107	-16.8471	-0.280735	0.769192
-3.75243e+10	-12.0039	-16.8449	-0.254371	0.771047
-3.7514e+10	-11.997	-16.8429	-0.228131	0.772711
-3.75037e+10	-11.9898	-16.8411	-0.20202	0.774185
-3.74935e+10	-11.9823	-16.8395	-0.17604	0.77547
-3.74832e+10	-11.9746	-16.8381	-0.150196	0.776568
-3.7473e+10	-11.9667	-16.837	-0.12449	0.77748
-3.74627e+10	-11.9585	-16.836	-0.0989256	0.778209
-3.74525e+10	-11.9501	-16.8353	-0.0735061	0.778757
-3.74422e+10	-11.9415	-16.8347	-0.0482345	0.779125
-3.7432e+10	-11.9326	-16.8343	-0.0231137	0.779318
-3.74217e+10	-11.9236	-16.8341	0.00185339	0.779338
-3.74115e+10	-11.9143	-16.8341	0.0266641	0.779188
-3.74012e+10	-11.9049	-16.8342	0.0513157	0.778873
-3.73909e+10	-11.8952	-16.8345	0.0758057	0.778397
-3.73807e+10	-11.8854	-16.835	0.100132	0.777763
-3.73704e+10	-11.8754	-16.8356	0.124291	0.776977
-3.73602e+10	-11.8652	-16.8363	0.148281	0.776044
-3.73499e+10	-11.8549	-16.8371	0.1721	0.774968
-3.73397e+10	-11.8443	-16.8381	0.195746	0.773755
-3.73294e+10	-11.8337	-16.8391	0.219216	0.772411
-3.73192e+10	-11.8228	-16.8403	0.242509	0.770942
-3.73089e+10	-11.8119	-16.8416	0.265623	0.769354
-3.72987e+10	-11.8008	-16.8429	0.288555	0.767654
-3.72884e+10	-11.7895	-16.8443	0.311304	0.765849
-3.72782e+10	-11.7782	-16.8457	0.333868	0.763944
-3.72679e+10	-11.7667	-16.8473	0.356245	0.761948
-3.72576e+10	-11.7551	-16.8488	0.378434	0.759869
-3.72474e+10	-11.7434	-16.8504	0.400432	0.757712
-3.72371e+10	-11.7316	-16.852	0.42224	0.755486
-3.72269e+10	-11.7197	-16.8536	0.443854	0.7532
-3.72166e+10	-11.7078	-16.8552	0.465274	0.75086
-3.72064e+10	-11.6957	-16.8568	0.486498	0.748475
-3.71961e+10	-11.6836	-16.8583	0.507525	0.746054
-3.71859e+10	-11.6714	-16.8599	0.528354	0.743603
-3.71756e+10	-11.6592	-16.8613	0.548983	0.741133
-3.71654e+10	-11.6469	-16.8627	0.569411	0.73865
-3.71551e+10	-11.6346	-16.8641	0.589637	0.736163
-3.71449e+10	-11.6223	-16.8654	0.609659	0.733682
-3.71346e+10	-11.6099	-16.8665	0.629478	0.731213
-3.71243e+10	-11.5975	-16.8676	0.649091	0.728766
-3.71141e+10	-11.585	-16.8686	0.668498	0.726348
-3.71038e+10	-11.5726	-16.8694	0.687698	0.723968
-3.70936e+10	-11.5602	-16.8701	0.70669	0.721634
-3.70833e+10	-11.5477	-16.8707	0.725472	0.719353
-3.70731e+10	-11.5353	-16.8711	0.744045	0.717134
-3.70628e+10	-11.5229	-16.8713	0.762408	0.714984
-3.70526e+10	-11.5105	-16.8714	0.780559	0.712911
-3.70423e+10	-11.4982	-16.8713	0.798498	0.710921
-3.70321e+10	-11.4858	-16.871	0.816224	0.709023
-3.70218e+10	-11.4735	-16.8705	0.833737	0.707222
-3.70116e+10	-11.4613	-16.8698	0.851036	0.705526
-3.70013e+10	-11.4491	-16.8689	0.868121	0.703941
-3.6991e+10	-11.437	-16.8678	0.884991	0.702472
-3.69808e+10	-11.4249	-16.8664	0.901645	0.701125
-3.69705e+10	-11.4129	-16.8648	0.918084	0.699907
-3.69603e+10	-11.4009	-16.863	0.934307	0.698822
-3.695e+10	-11.3891	-16.8609	0.950314	0.697874
-3.69398e+10	-11.3773	-16.8586	0.966103	0.69707
-3.69295e+10	-11.3656	-16.8561	0.981676	0.696412
-3.69193e+10	-11.354	-16.8532	0.997032	0.695904
-3.6909e+10	-11.3425	-16.8501	1.01217	0.695551
-3.68988e+10	-11.3311	-16.8468	1.02709	0.695354
-3.68885e+10	-11.3198	-16.8431	1.0418	0.695318
-3.68783e+10	-11.3086	-16.8392	1.05629	0.695444
-3.6868e+10	-11.2975	-16.8351	1.07056	0.695734
-3.68577e+10	-11.2865	-16.8306	1.08461	0.69619
-3.68475e+10	-11.2757	-16.8259	1.09845	0.696814
-3.68372e+10	-11.2649	-16.821	1.11207	0.697607
-3.6827e+10	-11.2543	-16.8157	1.12547	0.698569
-3.68167e+10	-11.2439	-16.8102	1.13866	0.699701
-3.68065e+10	-11.2335	-16.8044	1.15164	0.701002
-3.67962e+10	-11.2233	-16.7983	1.1644	0.702473
-3.6786e+10	-11.2133	-16.792	1.17694	0.704112
-3.67757e+10	-11.2034	-16.7854	1.18928	0.705919
-3.67655e+10	-11.1936	-16.7786	1.2014	0.707893
-3.67552e+10	-11.184	-16.7715	1.2133	0.710032
-3.6745e+10	-11.1745	-16.7642	1.225	0.712335
-3.67347e+10	-11.1652	-16.7566	1.23649	0.714799
-3.67244e+10	-11.156	-16.7488	1.24777	0.717422
-3.67142e+10	-11.147	-16.7407	1.25884	0.720201
-3.67039e+10	-11.1381	-16.7324	1.26971	0.723135
-3.66937e+10	-11.1295	-16.7239	1.28037	0.72622
-3.66834e+10	-11.1209	-16.7152	1.29082	0.729452
-3.66732e+10	-11.1125	-16.7062	1.30108	0.73283
-3.66629e+10	-11.1043	-16.6971	1.31113	0.736348
-3.66527e+10	-11.0963	-16.6878	1.32098	0.740004
-3.66424e+10	-11.0884	-16.6783	1.33064	0.743794
-3.66322e+10	-11.0807	-16.6686	1.3401	0.747715
-3.66219e+10	-11.0732	-16.6587	1.34936	0.751761
-3.66117e+10	-11.0658	-16.6487	1.35844	0.755929
-3.66014e+10	-11.0586	-16.6385	1.36732	0.760215
-3.65911e+10	-11.0516	-16.6281	1.37601	0.764615
-3.65809e+10	-11.0447	-16.6177	1.38452	0.769124
-3.65706e+10	-11.038	-16.6071	1.39284	0.773738
-3.65604e+10	-11.0315	-16.5963	1.40098	0.778453
-3.65501e+10	-11.0251	-16.5855	1.40894	0.783264
-3.65399e+10	-11.0189	-16.5746	1.41673	0.788167
-3.65296e+10	-11.0129	-16.5636	1.42434	0.793157
-3.65194e+10	-11.0071	-16.5525	1.43178	0.79823
-3.65091e+10	-11.0014	-16.5413	1.43905	0.803382
-3.64989e+10	-10.9959	-16.53	1.44615	0.808608
-3.64886e+10	-10.9905	-16.5187	1.45309	0.813903
-3.64784e+10	-10.9853	-16.5074	1.45987	0.819263
-3.64681e+10	-10.9803	-16.496	1.46649	0.824684
-3.64578e+10	-10.9755	-16.4845	1.47295	0.830162
-3.64476e+10	-10.9708	-16.4731	1.47927	0.835691
-3.64373e+10	-10.9662	-16.4616	1.48543	0.841267
-3.64271e+10	-10.9618	-16.4502	1.49145	0.846887
-3.64168e+10	-10.9576	-16.4387	1.49733	0.852545
-3.64066e+10	-10.9535	-16.4273	1.50307	0.858238
-3.63963e+10	-10.9496	-16.4159	1.50868	0.863961
-3.63861e+10	-10.9459	-16.4045	1.51415	0.869709
-3.63758e+10	-10.9423	-16.3931	1.51949	0.87548
-3.63656e+10	-10.9388	-16.3818	1.52472	0.881267
-3.63553e+10	-10.9355	-16.3706	1.52982	0.887068
-3.63451e+10	-10.9323	-16.3594	1.5348	0.892877
-3.63348e+10	-10.9293	-16.3482	1.53967	0.898692
-3.63245e+10	-10.9264	-16.3372	1.54444	0.904506
-3.63143e+10	-10.9236	-16.3262	1.54909	0.910316
-3.6304e+10	-10.921	-16.3153	1.55365	0.916119
-3.62938e+10	-10.9185	-16.3046	1.55811	0.921908
-3.62835e+10	-10.9161	-16.2939	1.56247	0.927681
-3.62733e+10	-10.9139	-16.2833	1.56675	0.933434
-3.6263e+10	-10.9117	-16.2729	1.57095	0.93916
-3.62528e+10	-10.9097	-16.2625	1.57506	0.944857
-3.62425e+10	-10.9078	-16.2523	1.57909	0.95052
-3.62323e+10	-10.9061	-16.2423	1.58306	0.956145
-3.6222e+10	-10.9044	-16.2324	1.58695	0.961726
-3.62118e+10	-10.9028	-16.2226	1.59079	0.967261
-3.62015e+10	-10.9014	-16.213	1.59456	0.972743
-3.61912e+10	-10.9	-16.2035	1.59828	0.978169
-3.6181e+10	-10.8988	-16.1942	1.60195	0.983535
-3.61707e+10	-10.8976	-16.1851	1.60557	0.988834
-3.61605e+10	-10.8965	-16.1761	1.60915	0.994064
-3.61502e+10	-10.8956	-16.1673	1.61269	0.999219
-3.614e+10	-10.8947	-16.1587	1.61621	1.00429
-3.61297e+10	-10.8938	-16.1502	1.61969	1.00929
-3.61195e+10	-10.8931	-16.142	1.62315	1.01419
-3.61092e+10	-10.8924	-16.1339	1.62659	1.019
-3.6099e+10	-10.8918	-16.1261	1.63001	1.02371
-3.60887e+10	-10.8913	-16.1184	1.63343	1.02832
-3.60784e+10	-10.8908	-16.111	1.63683	1.03281
-3.60682e+10	-10.8904	-16.1037	1.64024	1.0372
-3.60579e+10	-10.89	-16.0967	1.64364	1.04147
-3.60477e+10	-10.8897	-16.0898	1.64706	1.04562
-3.60374e+10	-10.8894	-16.0832	1.65048	1.04964
-3.60272e+10	-10.8892	-16.0768	1.65393	1.05354
-3.60169e+10	-10.889	-16.0706	1.65739	1.05729
-3.60067e+10	-10.8889	-16.0647	1.66088	1.06091
-3.59964e+10	-10.8887	-16.0588	1.66439	1.06437
-3.59862e+10	-10.8887	-16.0532	1.66793	1.06769
-3.59759e+10	-10.8887	-16.0478	1.67153	1.07088
-3.59657e+10	-10.8887	-16.0426	1.67515	1.07388
-3.59554e+10	-10.8888	-16.0373	1.67881	1.07673
-3.59451e+10	-10.8887	-16.0329	1.68256	1.07943
-3.59349e+10	-10.8887	-16.0283	1.68632	1.08196
-3.59246e+10	-10.8889	-16.0237	1.69015	1.08428
-3.59144e+10	-10.889	-16.0197	1.69406	1.08645
-3.59041e+10	-10.8891	-16.0153	1.69797	1.08838
-3.58939e+10	-10.8889	-16.0121	1.70197	1.09019
-3.58836e+10	-10.8888	-16.009	1.70601	1.0918
-3.58734e+10	-10.8885	-16.0064	1.71016	1.09326
-3.58631e+10	-10.8886	-16.0032	1.71447	1.09455
-3.58529e+10	-10.8888	-16	1.71879	1.09557
-3.58426e+10	-10.8887	-15.9972	1.72319	1.09632
-3.58324e+10	-10.8886	-15.995	1.72763	1.097
-3.58221e+10	-10.8877	-15.9939	1.7322	1.09748
-3.58118e+10	-10.8879	-15.9916	1.73687	1.09774
-3.58016e+10	-10.8874	-15.9903	1.74161	1.09772
-3.57913e+10	-10.8878	-15.9871	1.74637	1.09768
-3.57811e+10	-10.8869	-15.9866	1.75122	1.09736
-3.57708e+10	-10.885	-15.9874	1.75647	1.09711
-3.57606e+10	-10.8847	-15.9862	1.76185	1.09634
-3.57503e+10	-10.8838	-15.9856	1.76724	1.09518
-3.57401e+10	-10.8843	-15.9833	1.77242	1.0939
-3.57298e+10	-10.8829	-15.9833	1.77791	1.09267
-3.57196e+10	-10.8818	-15.9834	1.78349	1.09123
-3.57093e+10	-10.88	-15.9844	1.78948	1.08976
-3.56991e+10	-10.8807	-15.9823	1.79528	1.08766
-3.56888e+10	-10.8805	-15.9808	1.80121	1.08534
-3.56785e+10	-10.8795	-15.9806	1.80733	1.08336
-3.56683e+10	-10.8793	-15.9801	1.81401	1.08087
-3.5658e+10	-10.8776	-15.9805	1.82014	1.07798
-3.56478e+10	-10.8804	-15.9755	1.82655	1.07464
-3.56375e+10	-10.8759	-15.9798	1.83273	1.07172
-3.56273e+10	-10.8756	-15.9797	1.83919	1.06937
-3.5617e+10	-10.8732	-15.9805	1.84639	1.06622
-3.56068e+10	-10.8716	-15.9798	1.85399	1.06291
-3.55965e+10	-10.8669	-15.9853	1.86069	1.05877
-3.55863e+10	-10.8616	-15.9922	1.86814	1.05567
-3.5576e+10	-10.8626	-15.9861	1.87529	1.05187
-3.55658e+10	-10.8624	-15.9795	1.8834	1.04816
-3.55555e+10	-10.8547	-15.9889	1.89086	1.04361
-3.55452e+10	-10.8471	-15.9956	1.89814	1.0387
-3.5535e+10	-10.8513	-15.9894	1.90578	1.0349
-3.55247e+10	-10.8478	-15.9852	1.91422	1.03194
-3.55145e+10	-10.8473	-15.979	1.92357	1.02812
-3.55042e+10	-10.8411	-15.9809	1.93227	1.02278
-3.5494e+10	-10.8376	-15.9832	1.94024	1.01789
-3.54837e+10	-10.8379	-15.9782	1.94796	1.01296
-3.54735e+10	-10.8392	-15.9641	1.95818	1.00975
-3.54632e+10	-10.8456	-15.947	1.96566	1.00362
-3.5453e+10	-10.8348	-15.9564	1.97453	0.999723
-3.54427e+10	-10.8345	-15.9505	1.98389	0.994847
-3.54325e+10	-10.8282	-15.9536	1.99247	0.990378
-3.54222e+10	-10.8287	-15.9397	2.00191	0.986129
-3.54119e+10	-10.8169	-15.9475	2.01148	0.983709
-3.54017e+10	-10.7969	-15.966	2.0225	0.97847
-3.53914e+10	-10.7875	-15.9741	2.03065	0.972887
-3.53812e+10	-10.7837	-15.957	2.04125	0.967277
-3.53709e+10	-10.7776	-15.9458	2.04955	0.963939
-3.53607e+10	-10.7609	-15.9639	2.05943	0.960185
-3.53504e+10	-10.7565	-15.9558	2.07046	0.95783
-3.53402e+10	-10.7591	-15.9087	2.08127	0.954302
-3.53299e+10	-10.7414	-15.9069	2.09302	0.948742
-3.53197e+10	-10.7401	-15.8978	2.10278	0.946424
-3.53094e+10	-10.757	-15.8406	2.11401	0.941452
-3.52992e+10	-10.7754	-15.7759	2.12392	0.93552
-3.52889e+10	-10.7651	-15.7429	2.13344	0.929469
-3.52786e+10	-10.7526	-15.7543	2.14216	0.926867
-3.52684e+10	-10.7502	-15.7463	2.1546	0.928378
-3.52581e+10	-10.7402	-15.7489	2.16459	0.922768
-3.52479e+10	-10.7045	-15.7671	2.17493	0.919273
-3.52376e+10	-10.6638	-15.7938	2.18461	0.915229
-3.52274e+10	-10.6318	-15.8006	2.19863	0.915275
-3.52171e+10	-10.5978	-15.8388	2.21115	0.915569
-3.52069e+10	-10.5597	-15.8391	2.22085	0.911974
-3.51966e+10	-10.5356	-15.8024	2.23441	0.907461
-3.51864e+10	-10.542	-15.7235	2.23721	0.902978
-3.51761e+10	-10.5299	-15.676	2.24825	0.90351
-3.51659e+10	-10.5389	-15.6282	2.26538	0.908879
-3.51556e+10	-10.5814	-15.4991	2.27725	0.907223
-3.51453e+10	-10.5957	-15.4094	2.29226	0.906316
-3.51351e+10	-10.578	-15.342	2.30192	0.903008
-3.51248e+10	-10.5833	-15.2642	2.31796	0.899907
-3.51146e+10	-10.5792	-15.1992	2.32594	0.903882
-3.51043e+10	-10.5358	-15.1623	2.3357	0.902737
-3.50941e+10	-10.5129	-15.1213	2.3471	0.905081
-3.50838e+10	-10.4911	-15.1265	2.35974	0.902003
-3.50736e+10	-10.4481	-15.1751	2.37245	0.900985
-3.50633e+10	-10.3499	-15.2313	2.3836	0.906468
-3.50531e+10	-10.3064	-15.2301	2.3949	0.906506
-3.50428e+10	-10.2891	-15.1921	2.4052	0.914774
-3.50326e+10	-10.2692	-15.0884	2.42223	0.916396
-3.50223e+10	-10.212	-15.0431	2.43478	0.919358
-3.5012e+10	-10.1648	-14.9917	2.4431	0.911033
-3.50018e+10	-10.1711	-14.7883	2.45428	0.924989
-3.49915e+10	-10.2669	-14.5829	2.46533	0.930442
-3.49813e+10	-10.2182	-14.5202	2.48383	0.941939
-3.4971e+10	-10.1845	-14.4283	2.50106	0.94951
-3.49608e+10	-10.1537	-14.3899	2.51617	0.95243
-3.49505e+10	-10.1729	-14.2034	2.53367	0.95463
-3.49403e+10	-10.0854	-14.1779	2.54079	0.949173
-3.493e+10	-9.95899	-14.2732	2.55763	0.963047
-3.49198e+10	-9.92096	-14.0489	2.56956	0.961177
-3.49095e+10	-9.96538	-13.9618	2.57835	0.970402
-3.48993e+10	-9.89806	-13.8008	2.58899	0.973015
-3.4889e+10	-9.76186	-13.8085	2.59782	0.977085
-3.48787e+10	-9.7371	-13.7751	2.60444	0.982885
-3.48685e+10	-9.65729	-13.6159	2.61071	0.994514
-3.48582e+10	-9.72185	-13.37	2.62963	1.00903
-3.4848e+10	-9.5502	-13.3145	2.64557	1.02043
-3.48377e+10	-9.53762	-13.2076	2.67617	1.02802
-3.48275e+10	-9.49457	-13.2383	2.674	1.04552
-3.48172e+10	-9.52552	-12.9767	2.67977	1.03967
-3.4807e+10	-9.47682	-12.8589	2.68381	1.05673
-3.47967e+10	-9.35786	-12.8396	2.7061	1.07501
-3.47865e+10	-9.30061	-12.77	2.73828	1.08768
-3.47762e+10	-9.20433	-12.6234	2.75538	1.11242
-3.47659e+10	-9.17473	-12.3006	2.766	1.10853
-3.47557e+10	-9.01999	-12.2499	2.77841	1.14052
-3.47454e+10	-8.81849	-12.1767	2.77571	1.12454
-3.47352e+10	-8.69609	-11.925	2.80567	1.16113
-3.47249e+10	-8.76337	-11.6835	2.8119	1.16465
-3.47147e+10	-8.77802	-11.5018	2.80974	1.14391
-3.47044e+10	-8.57148	-11.6724	2.81934	1.15381
-3.46942e+10	-8.57178	-11.6016	2.82122	1.17748
-3.46839e+10	-8.65797	-11.347	2.86257	1.22896
-3.46737e+10	-8.71429	-11.2556	2.87602	1.254
-3.46634e+10	-8.45435	-11.0671	2.89045	1.28459
-3.46532e+10	-8.26044	-10.8895	2.89952	1.28346
-3.46429e+10	-8.2628	-10.7856	2.91341	1.29569
-3.46326e+10	-8.15363	-10.4101	2.9221	1.30007
-3.46224e+10	-8.01501	-10.2367	2.9296	1.33106
-3.46121e+10	-7.6811	-10.0616	2.94517	1.3509
-3.46019e+10	-7.6415	-9.75232	2.97578	1.39494
-3.45916e+10	-7.49229	-9.62573	2.99757	1.40298
-3.45814e+10	-7.56669	-9.33413	3.03158	1.43618
-3.45711e+10	-7.44947	-9.27647	3.03964	1.44177
-3.45609e+10	-7.34622	-9.2526	2.99862	1.41961
-3.45506e+10	-7.33759	-9.21	3.01591	1.46533
-3.45404e+10	-7.35533	-9.07181	3.03164	1.44356
-3.45301e+10	-7.24915	-8.93009	3.07778	1.48589
-3.45199e+10	-6.97799	-8.68774	3.05445	1.48575
-3.45096e+10	-6.81243	-8.58168	3.07015	1.53718
-3.44993e+10	-6.67037	-8.30616	3.03608	1.57745
-3.44891e+10	-6.54647	-8.19345	3.07208	1.60615
-3.44788e+10	-6.33751	-8.14153	3.09099	1.63693
-3.44686e+10	-6.19509	-7.86565	3.11063	1.65677
-3.44583e+10	-6.07966	-7.72335	3.14346	1.68228
-3.44481e+10	-6.04692	-7.5847	3.13977	1.6912
-3.44378e+10	-5.80842	-7.42169	3.19281	1.74122
-3.44276e+10	-5.68905	-7.04765	3.18074	1.79718
-3.44173e+10	-5.54342	-6.75883	3.22421	1.84379
-3.44071e+10	-5.51172	-6.61078	3.20748	1.84944
-3.43968e+10	-5.40214	-6.51091	3.22501	1.86361
-3.43866e+10	-5.37522	-6.4641	3.22929	1.92516
-3.43763e+10	-5.48553	-6.16815	3.25788	1.93412
-3.4366e+10	-5.55588	-6.30068	3.28099	1.9345
-3.43558e+10	-5.35525	-6.35931	3.31525	2.0132
-3.43455e+10	-5.33553	-6.3415	3.33953	2.09072
-3.43353e+10	-5.31795	-6.22648	3.36022	2.17234
-3.4325e+10	-5.21077	-5.99557	3.33993	2.16064
-3.43148e+10	-4.95971	-5.98746	3.3677	2.26565
-3.43045e+10	-4.43397	-5.76326	3.39481	2.27688
-3.42943e+10	-4.09107	-5.32859	3.45106	2.30655
-3.4284e+10	-3.85357	-4.88795	3.53952	2.39546
-3.42738e+10	-3.63839	-4.6977	3.57919	2.49063
-3.42635e+10	-3.41023	-4.37275	3.62412	2.53493
-3.42533e+10	-3.10594	-4.19001	3.61045	2.52993
-3.4243e+10	-3.12503	-3.9273	3.6561	2.60322
-3.42327e+10	-3.12626	-3.86421	3.70268	2.63528
-3.42225e+10	-2.9815	-3.67823	3.70145	2.64939
-3.42122e+10	-2.78422	-3.55854	3.7362	2.6492
-3.4202e+10	-2.74435	-3.54874	3.76979	2.728
-3.41917e+10	-2.86401	-3.34569	3.82861	2.78543
-3.41815e+10	-2.78031	-3.1272	3.85011	2.89991
-3.41712e+10	-2.56223	-2.96183	3.89976	3.02496
-3.4161e+10	-2.51022	-3.07195	3.94206	3.07591
-3.41507e+10	-2.33214	-2.79272	3.94318	3.09712
-3.41405e+10	-2.03206	-2.45157	3.96538	3.10029
-3.41302e+10	-1.74404	-2.32596	4.02454	3.15319
-3.412e+10	-1.67191	-2.4717	4.03317	3.22658
-3.41097e+10	-1.64799	-2.32837	4.1693	3.39353
-3.40994e+10	-1.54203	-2.15258	4.21959	3.42786
-3.40892e+10	-1.43116	-1.91726	4.3414	3.51537
-3.40789e+10	-1.50732	-1.98113	4.36123	3.58024
-3.40687e+10	-1.09371	-1.72962	4.36196	3.66074
-3.40584e+10	-1.0232	-1.46364	4.37972	3.62724
-3.40482e+10	-0.825545	-1.27562	4.42408	3.67281
-3.40379e+10	-0.526344	-0.937312	4.44098	3.67257
-3.40277e+10	-0.276565	-0.764762	4.49083	3.78988
-3.40174e+10	-0.240015	-0.699617	4.56262	3.88488
-3.40072e+10	-0.298632	-0.618194	4.62273	4.01546
-3.39969e+10	-0.0813888	-0.492684	4.64532	4.07045
-3.39867e+10	0.262916	-0.187662	4.67906	4.07787
-3.39764e+10	0.668778	0.183938	4.73905	4.21002
-3.39661e+10	0.781401	0.394374	4.80982	4.25459
-3.39559e+10	0.955194	0.585149	4.9126	4.34442
-3.39456e+10	1.12691	0.693195	4.96876	4.37003
-3.39354e+10	1.22646	0.81759	5.0786	4.56701
-3.39251e+10	1.36025	1.03971	5.14258	4.63068
-3.39149e+10	1.37362	1.07362	5.19142	4.66662
-3.39046e+10	1.49018	1.20736	5.25778	4.73928
-3.38944e+10	1.75252	1.52354	5.39714	4.8362
-3.38841e+10	1.8637	1.75435	5.46105	4.89255
-3.38739e+10	1.96546	1.83031	5.50082	4.96609
-3.38636e+10	1.96452	1.87897	5.56551	5.09898
-3.38534e+10	1.90333	1.85	5.69358	5.16736
-3.38431e+10	2.0573	1.96127	5.85454	5.35988
-3.38328e+10	1.98297	1.87376	5.87187	5.43077
-3.38226e+10	2.27186	2.0677	5.95411	5.49598
-3.38123e+10	2.41188	2.19719	6.01658	5.55976
-3.38021e+10	2.62355	2.44773	6.04748	5.58814
-3.37918e+10	2.84093	2.63204	6.20638	5.78183
-3.37816e+10	3.00232	2.74771	6.33784	5.9319
-3.37713e+10	3.01786	2.75449	6.38362	5.99384
-3.37611e+10	3.08103	2.82638	6.4056	6.04618
-3.37508e+10	3.12118	2.90907	6.52483	6.11733
-3.37406e+10	3.28827	3.02655	6.63751	6.21712
-3.37303e+10	3.46111	3.14626	6.77492	6.38094
-3.37201e+10	3.58708	3.36559	6.8376	6.45018
-3.37098e+10	3.78298	3.61055	6.85914	6.48037
-3.36995e+10	3.94346	3.86708	6.98123	6.60883
-3.36893e+10	4.1362	3.96192	7.02884	6.70499
-3.3679e+10	4.20161	3.96305	7.02919	6.75002
-3.36688e+10	4.32115	4.15779	7.11402	6.85253
-3.36585e+10	4.27521	4.21777	7.24112	7.02063
-3.36483e+10	4.31161	4.242	7.34732	7.06326
-3.3638e+10	4.35498	4.21762	7.39903	7.12426
-3.36278e+10	4.32839	4.2105	7.42227	7.20588
-3.36175e+10	4.55811	4.49957	7.48073	7.27289
-3.36073e+10	4.64176	4.64101	7.59358	7.38708
-3.3597e+10	4.84992	4.74162	7.66975	7.43728
-3.35868e+10	5.14063	4.97204	7.71387	7.52821
-3.35765e+10	5.51781	5.39829	7.77141	7.56518
-3.35662e+10	5.58032	5.54655	7.78602	7.56665
-3.3556e+10	5.87244	5.77091	7.88771	7.67061
-3.35457e+10	5.89523	5.7223	8.05596	7.82493
-3.35355e+10	6.04429	5.8649	8.07936	7.84599
-3.35252e+10	5.94553	5.83843	8.24145	8.04564
-3.3515e+10	5.79628	5.69723	8.33856	8.14484
-3.35047e+10	6.13461	5.9806	8.48738	8.26298
-3.34945e+10	6.00522	5.85979	8.62414	8.41942
-3.34842e+10	6.62749	6.50577	8.72978	8.53136
-3.3474e+10	6.621	6.57106	8.79622	8.60672
-3.34637e+10	6.99492	6.929	8.89719	8.71451
-3.34534e+10	7.29027	7.22134	9.00871	8.81729
-3.34432e+10	7.36239	7.30832	9.21746	9.03929
-3.34329e+10	7.39314	7.39868	9.33758	9.16323
-3.34227e+10	7.16632	7.20906	9.42661	9.26038
-3.34124e+10	7.60366	7.5919	9.56749	9.39228
-3.34022e+10	7.79747	7.76075	9.72983	9.51126
-3.33919e+10	7.79443	7.73452	9.7385	9.53465
-3.33817e+10	8.06956	8.00939	9.83992	9.66544
-3.33714e+10	8.27065	8.20552	9.98826	9.82921
-3.33612e+10	8.31404	8.22459	9.94766	9.79285
-3.33509e+10	8.35138	8.26734	10.1155	9.97713
-3.33407e+10	8.39715	8.3727	10.1512	10.0325
-3.33304e+10	8.48412	8.44925	10.3521	10.2023
-3.33201e+10	8.37888	8.33527	10.3951	10.2768
-3.33099e+10	8.41983	8.36867	10.4879	10.3967
-3.32996e+10	8.93349	8.85418	10.6265	10.5397
-3.32894e+10	8.83021	8.80992	10.6641	10.5895
-3.32791e+10	8.91558	8.88834	10.7435	10.6821
-3.32689e+10	8.88602	8.8696	10.9132	10.8632
-3.32586e+10	9.152	9.13298	10.9959	10.9184
-3.32484e+10	9.28482	9.27604	11.1391	11.0848
-3.32381e+10	9.31098	9.2967	11.3301	11.2651
-3.32279e+10	9.44739	9.37668	11.4274	11.3821
-3.32176e+10	9.57382	9.47223	11.5579	11.5229
-3.32074e+10	9.82667	9.75079	11.7581	11.6774
-3.31971e+10	9.85966	9.76658	11.8183	11.7449
-3.31868e+10	9.94471	9.84756	11.8517	11.7893
-3.31766e+10	9.95329	9.92606	11.9704	11.9336
-3.31663e+10	10.148	10.1372	12.0512	12.0206
-3.31561e+10	10.2896	10.2619	12.1502	12.1221
-3.31458e+10	10.4216	10.369	12.217	12.1842
-3.31356e+10	10.5576	10.5376	12.3218	12.29
-3.31253e+10	10.7961	10.8029	12.3668	12.3103
-3.31151e+10	10.9577	10.9519	12.5752	12.5241
-3.31048e+10	11.205	11.1755	12.659	12.6109
-3.30946e+10	11.1507	11.1614	12.7734	12.7041
-3.30843e+10	11.6013	11.6537	12.7572	12.6926
-3.30741e+10	11.7668	11.7945	12.9116	12.8337
-3.30638e+10	11.8273	11.8187	13.0706	13.009
-3.30535e+10	11.8769	11.8419	13.1599	13.0731
-3.30433e+10	11.894	11.8823	13.2574	13.1792
-3.3033e+10	11.9335	11.9368	13.3481	13.2744
-3.30228e+10	11.9456	11.9297	13.6078	13.5333
-3.30125e+10	12.1669	12.1313	13.7271	13.6477
-3.30023e+10	12.2674	12.2556	13.8501	13.7824
-3.2992e+10	12.4713	12.4913	13.9989	13.9096
-3.29818e+10	12.6173	12.6423	14.1394	14.0734
-3.29715e+10	12.7735	12.7547	14.3242	14.2917
-3.29613e+10	12.8856	12.8538	14.5805	14.538
-3.2951e+10	13.0941	13.1111	14.7653	14.7243
-3.29408e+10	13.3685	13.3972	14.885	14.8316
-3.29305e+10	13.4987	13.5124	15.0655	15.0191
-3.29202e+10	13.6766	13.6633	15.3444	15.3203
-3.291e+10	14.0057	13.9969	15.52	15.5079
-3.28997e+10	14.2834	14.3029	15.6866	15.6681
-3.28895e+10	14.4104	14.4171	15.8452	15.8227
-3.28792e+10	14.7573	14.7398	16.1341	16.0897
-3.2869e+10	15.032	14.9918	16.2804	16.2663
-3.28587e+10	15.0805	15.0592	16.4724	16.4559
-3.28485e+10	15.26	15.2453	16.7382	16.7311
-3.28382e+10	15.5679	15.538	16.9988	17.0031
-3.2828e+10	15.946	15.9175	17.2546	17.2479
-3.28177e+10	15.9291	15.8937	17.4158	17.4299
-3.28075e+10	16.0396	16.0184	17.5718	17.5754
-3.27972e+10	16.5214	16.5111	17.6589	17.6657
-3.27869e+10	16.8861	16.8713	17.904	17.8915
-3.27767e+10	17.0816	17.0742	18.0896	18.09
-3.27664e+10	17.4084	17.4078	18.2856	18.2888
-3.27562e+10	17.5255	17.5349	18.5181	18.5014
-3.27459e+10	17.7032	17.711	18.6817	18.6608
-3.27357e+10	17.7406	17.7423	18.9104	18.888
-3.27254e+10	17.8957	17.8952	19.1083	19.1009
-3.27152e+10	17.9659	17.9743	19.2599	19.2288
-3.27049e+10	17.9686	17.9748	19.3495	19.3116
-3.26947e+10	18.2776	18.2764	19.5518	19.5071
-3.26844e+10	18.6892	18.6777	19.8011	19.7578
-3.26742e+10	18.6622	18.6408	20.0908	20.0549
-3.26639e+10	18.9755	18.9623	20.2563	20.2327
-3.26536e+10	19.3641	19.3395	20.4077	20.3699
-3.26434e+10	19.6539	19.6311	20.6688	20.6172
-3.26331e+10	19.6391	19.6313	20.7681	20.7123
-3.26229e+10	19.7309	19.7266	20.9349	20.893
-3.26126e+10	19.9235	19.9242	21.1271	21.1014
-3.26024e+10	20.0997	20.1018	21.3248	21.2947
-3.25921e+10	20.0479	20.0417	21.5022	21.4729
-3.25819e+10	20.1444	20.1325	21.7221	21.6708
-3.25716e+10	20.6537	20.6469	21.8161	21.7706
-3.25614e+10	20.5664	20.5588	21.8954	21.8456
-3.25511e+10	20.5458	20.5451	22.0262	21.9844
-3.25409e+10	20.7944	20.7915	22.131	22.0929
-3.25306e+10	20.9834	20.9837	22.2841	22.2479
-3.25203e+10	21.0489	21.0543	22.4633	22.4267
-3.25101e+10	20.9244	20.9309	22.5592	22.5332
-3.24998e+10	21.2357	21.2363	22.709	22.6864
-3.24896e+10	21.315	21.3014	22.8326	22.8059
-3.24793e+10	21.2854	21.265	22.8122	22.7884
-3.24691e+10	21.5268	21.5159	22.8597	22.8339
-3.24588e+10	21.7106	21.7125	22.8472	22.8299
-3.24486e+10	21.7944	21.7881	23.0636	23.0501
-3.24383e+10	21.6911	21.6761	23.3249	23.3118
-3.24281e+10	22.0125	22.0037	23.4257	23.4267
-3.24178e+10	22.2245	22.227	23.7386	23.7397
-3.24076e+10	22.4302	22.4259	23.8686	23.8555
-3.23973e+10	22.5665	22.5525	24.0197	24.0076
-3.2387e+10	22.681	22.6671	24.1302	24.1185
-3.23768e+10	22.8461	22.8428	24.203	24.1955
-3.23665e+10	22.7764	22.7739	24.3372	24.3251
-3.23563e+10	22.7318	22.7219	24.4476	24.4364
-3.2346e+10	22.6877	22.6746	24.6416	24.6326
-3.23358e+10	22.7075	22.6934	24.8251	24.8115
-3.23255e+10	22.7559	22.7542	24.8976	24.8934
-3.23153e+10	22.9934	22.9913	24.9237	24.9222
-3.2305e+10	23.0882	23.0775	25.0217	25.0108
-3.22948e+10	23.2906	23.2791	25.0846	25.0777
-3.22845e+10	23.3617	23.3574	25.1993	25.1941
-3.22743e+10	23.5292	23.5298	25.2025	25.1984
-3.2264e+10	23.6878	23.6914	25.3266	25.3279
-3.22537e+10	23.9243	23.93	25.3699	25.3579
-3.22435e+10	24.0734	24.0759	25.4701	25.4566
-3.22332e+10	24.2938	24.2959	25.6113	25.5987
-3.2223e+10	24.3327	24.3383	25.7583	25.7456
-3.22127e+10	24.2784	24.2816	25.8115	25.8047
-3.22025e+10	24.3072	24.3103	25.94	25.9272
-3.21922e+10	24.2605	24.2615	26.1003	26.0856
-3.2182e+10	24.4531	24.4601	26.1447	26.1319
-3.21717e+10	24.6294	24.64	26.1907	26.181
-3.21615e+10	24.7292	24.7305	26.2891	26.2731
-3.21512e+10	24.9722	24.9702	26.4341	26.422
-3.21409e+10	25.311	25.3102	26.4403	26.4273
-3.21307e+10	25.3053	25.2957	26.6233	26.6169
-3.21204e+10	25.3529	25.3394	26.729	26.7197
-3.21102e+10	25.4676	25.4583	26.7958	26.7999
-3.20999e+10	25.6389	25.632	26.8121	26.8065
-3.20897e+10	25.76	25.7601	26.9237	26.92
-3.20794e+10	25.6798	25.6789	27.0588	27.0572
-3.20692e+10	25.806	25.8044	27.1783	27.1736
-3.20589e+10	25.9464	25.9471	27.297	27.298
-3.20487e+10	25.8235	25.8186	27.4284	27.4293
-3.20384e+10	25.8064	25.8097	27.5874	27.5877
-3.20282e+10	25.8678	25.8675	27.6147	27.6122
-3.20179e+10	26.1608	26.1619	27.7054	27.7045
-3.20076e+10	26.0909	26.0964	27.7715	27.7717
-3.19974e+10	26.3066	26.309	27.8782	27.8754
-3.19871e+10	26.2986	26.3091	27.9544	27.9495
-3.19769e+10	26.5681	26.575	27.9554	27.9593
-3.19666e+10	26.9122	26.9094	28.0333	28.0286
-3.19564e+10	27.0399	27.0389	28.0342	28.0278
-3.19461e+10	27.1718	27.1718	28.1585	28.153
-3.19359e+10	27.134	27.1372	28.1502	28.1465
-3.19256e+10	27.3325	27.3344	28.2457	28.2422
-3.19154e+10	27.3075	27.3102	28.2621	28.2515
-3.19051e+10	27.1314	27.1352	28.303	28.2936
-3.18949e+10	27.1502	27.1548	28.3639	28.3522
-3.18846e+10	27.128	27.1314	28.459	28.4488
-3.18743e+10	27.2148	27.2136	28.4415	28.4298
-3.18641e+10	27.0079	27.0037	28.6029	28.5907
-3.18538e+10	27.0431	27.0433	28.647	28.6298
-3.18436e+10	27.0166	27.0197	28.7905	28.7724
-3.18333e+10	27.1279	27.1329	28.9154	28.8986
-3.18231e+10	27.169	27.1675	28.9068	28.8898
-3.18128e+10	27.3245	27.3263	29.0508	29.0358
-3.18026e+10	27.7126	27.7229	29.0846	29.0714
-3.17923e+10	27.863	27.8732	29.1568	29.1416
-3.17821e+10	28.2287	28.2363	29.1924	29.1741
-3.17718e+10	28.1012	28.1021	29.2536	29.2403
-3.17616e+10	28.1564	28.1579	29.3108	29.2957
-3.17513e+10	28.0382	28.043	29.4049	29.3888
-3.1741e+10	27.9225	27.9211	29.4779	29.4575
-3.17308e+10	27.8766	27.8771	29.5146	29.4998
-3.17205e+10	27.8056	27.8087	29.5581	29.5441
-3.17103e+10	27.9554	27.9584	29.6219	29.6068
-3.17e+10	28.0854	28.093	29.7031	29.6893
-3.16898e+10	28.1583	28.1629	29.7496	29.7366
-3.16795e+10	28.2263	28.2298	29.7769	29.7641
-3.16693e+10	28.3131	28.3141	29.8716	29.8582
-3.1659e+10	28.31	28.3101	29.9725	29.9646
-3.16488e+10	28.4853	28.488	30.0041	29.994
-3.16385e+10	28.4582	28.4603	30.0567	30.0494
-3.16283e+10	28.6966	28.7031	30.1808	30.175
-3.1618e+10	28.9777	28.9835	30.2095	30.2037
-3.16077e+10	28.987	28.994	30.2346	30.2306
-3.15975e+10	29.0465	29.0516	30.4124	30.4085
-3.15872e+10	29.1824	29.1827	30.5229	30.5244
-3.1577e+10	29.2292	29.2256	30.5896	30.5902
-3.15667e+10	29.2592	29.2556	30.7052	30.7046
-3.15565e+10	29.1293	29.1227	31.1798	31.1822
-3.15462e+10	29.3292	29.3326	31.2628	31.26
-3.1536e+10	29.4573	29.462	31.3192	31.3166
-3.15257e+10	29.3638	29.367	31.4062	31.4068
-3.15155e+10	29.435	29.4419	31.5815	31.579
-3.15052e+10	29.4201	29.4298	31.6476	31.644
-3.1495e+10	29.4961	29.5056	31.6731	31.6697
-3.14847e+10	29.5724	29.5726	31.6957	31.693
-3.14744e+10	29.6823	29.6845	31.643	31.6421
-3.14642e+10	29.8868	29.8943	31.584	31.5821
-3.14539e+10	29.8168	29.8263	31.655	31.6525
-3.14437e+10	29.6402	29.6484	31.6803	31.6744
-3.14334e+10	29.9265	29.9303	31.3096	31.304
-3.14232e+10	29.9563	29.9604	31.3439	31.3396
-3.14129e+10	30.0241	30.0246	31.375	31.37
-3.14027e+10	30.0072	30.004	31.3735	31.3662
-3.13924e+10	30.109	30.1062	31.3263	31.319
-3.13822e+10	30.232	30.2275	31.4225	31.4157
-3.13719e+10	30.0503	30.0521	31.4828	31.4767
-3.13617e+10	29.8972	29.9021	31.4848	31.4797
-3.13514e+10	29.9861	29.988	31.5062	31.5024
-3.13411e+10	29.9571	29.9581	31.5961	31.5922
-3.13309e+10	30.0734	30.0734	31.5931	31.5875
-3.13206e+10	30.1328	30.1362	31.6095	31.6049
-3.13104e+10	30.1147	30.1171	31.6598	31.658
-3.13001e+10	30.1724	30.1702	31.7794	31.7755
-3.12899e+10	30.1363	30.1369	31.7487	31.7473
-3.12796e+10	30.1057	30.1088	31.8036	31.8044
-3.12694e+10	30.2816	30.2879	31.8591	31.8603
-3.12591e+10	30.3376	30.3411	31.9057	31.9108
-3.12489e+10	30.5488	30.5448	31.9784	31.9785
-3.12386e+10	30.8176	30.8132	32.0183	32.0224
-3.12284e+10	30.9583	30.9545	32.0586	32.0609
-3.12181e+10	31.1976	31.1926	32.0763	32.0803
-3.12078e+10	30.9968	30.99	32.1229	32.1269
-3.11976e+10	31.0133	31.0066	32.208	32.2087
-3.11873e+10	30.6648	30.6637	32.24	32.2421
-3.11771e+10	30.5842	30.5856	32.1958	32.2003
-3.11668e+10	30.7002	30.7002	32.3067	32.311
-3.11566e+10	30.6571	30.6583	32.2897	32.293
-3.11463e+10	30.7341	30.7365	32.2853	32.2888
-3.11361e+10	30.8145	30.817	32.3326	32.3357
-3.11258e+10	31.052	31.0538	32.2921	32.2955
-3.11156e+10	31.156	31.1605	32.4255	32.4295
-3.11053e+10	31.2916	31.2949	32.406	32.4093
-3.10951e+10	31.3952	31.3984	32.4258	32.4276
-3.10848e+10	31.7086	31.7114	32.5035	32.5064
-3.10745e+10	31.816	31.8185	32.5734	32.5742
-3.10643e+10	31.8216	31.8238	32.6094	32.6101
-3.1054e+10	31.9313	31.9289	32.7036	32.7015
-3.10438e+10	31.9217	31.9182	32.723	32.7232
-3.10335e+10	31.8805	31.8779	32.7598	32.7593
-3.10233e+10	31.6509	31.6471	32.7925	32.7884
-3.1013e+10	31.4631	31.4635	32.8752	32.8716
-3.10028e+10	31.5445	31.5453	32.9195	32.9119
-3.09925e+10	31.5169	31.5162	32.9404	32.9314
-3.09823e+10	31.7784	31.7783	33.0079	32.9987
-3.0972e+10	31.6687	31.6708	33.0207	33.0149
-3.09618e+10	31.7429	31.7416	33.0792	33.072
-3.09515e+10	31.8122	31.8076	33.0533	33.0454
-3.09412e+10	32.0385	32.0352	33.0417	33.0329
-3.0931e+10	31.9917	31.9934	33.0226	33.0183
-3.09207e+10	31.9153	31.9183	33.0593	33.0519
-3.09105e+10	32.1236	32.1221	33.0797	33.0725
-3.09002e+10	32.1296	32.1281	33.0823	33.0774
-3.089e+10	32.12	32.1195	33.2311	33.2199
-3.08797e+10	32.2123	32.2125	33.2587	33.2535
-3.08695e+10	32.2784	32.274	33.29	33.2846
-3.08592e+10	32.3897	32.3852	33.2752	33.2716
-3.0849e+10	32.2204	32.2203	33.3839	33.3797
-3.08387e+10	32.1001	32.1025	33.3565	33.3544
-3.08284e+10	32.084	32.0857	33.4276	33.4223
-3.08182e+10	31.9607	31.9614	33.5214	33.5206
-3.08079e+10	31.8922	31.8895	33.5943	33.593
-3.07977e+10	32.1264	32.1268	33.5624	33.5602
-3.07874e+10	32.2358	32.236	33.5551	33.5521
-3.07772e+10	32.3462	32.3461	33.6767	33.6742
-3.07669e+10	32.3737	32.3702	33.6058	33.6064
-3.07567e+10	32.3075	32.3084	33.6074	33.6036
-3.07464e+10	32.3266	32.3304	33.6019	33.5988
-3.07362e+10	32.1841	32.1843	33.6906	33.6876
-3.07259e+10	32.1501	32.1489	33.6893	33.6898
-3.07157e+10	32.1731	32.1705	33.8225	33.8204
-3.07054e+10	32.2127	32.215	33.8658	33.8636
-3.06951e+10	32.1895	32.1923	33.922	33.9176
-3.06849e+10	32.1692	32.1689	33.9638	33.9555
-3.06746e+10	32.0477	32.0478	34.0884	34.0793
-3.06644e+10	32.1475	32.1488	34.094	34.0877
-3.06541e+10	32.3089	32.3134	34.0748	34.0665
-3.06439e+10	32.4948	32.4964	34.0194	34.0095
-3.06336e+10	32.7069	32.7084	34.0287	34.0217
-3.06234e+10	32.953	32.9543	34.0073	33.9999
-3.06131e+10	32.9163	32.918	34.0782	34.0704
-3.06029e+10	32.8337	32.8378	34.0651	34.0555
-3.05926e+10	32.8442	32.8481	34.0444	34.0355
-3.05824e+10	32.7643	32.766	34.0057	33.9934
-3.05721e+10	32.7903	32.7933	33.9482	33.9367
-3.05618e+10	32.5966	32.5996	33.9982	33.9884
-3.05516e+10	32.9436	32.9486	33.8604	33.8512
-3.05413e+10	32.9922	32.9972	33.8533	33.8435
-3.05311e+10	32.92	32.924	33.9623	33.9557
-3.05208e+10	33.0067	33.0112	34.0412	34.037
-3.05106e+10	33.1277	33.1302	34.2311	34.2221
-3.05003e+10	33.179	33.1791	34.321	34.313
-3.04901e+10	32.9925	32.9891	34.3613	34.3542
-3.04798e+10	33.3382	33.3345	34.455	34.4511
-3.04696e+10	33.4668	33.4627	34.4603	34.4596
-3.04593e+10	33.4603	33.4575	34.5202	34.5196
-3.04491e+10	33.4593	33.4588	34.5856	34.5832
-3.04388e+10	33.5347	33.5368	34.6041	34.6011
-3.04285e+10	33.7519	33.7539	34.6823	34.6832
-3.04183e+10	33.4503	33.4499	34.7538	34.7563
-3.0408e+10	33.4816	33.4839	34.7384	34.7396
-3.03978e+10	33.5735	33.5759	34.7592	34.7606
-3.03875e+10	33.6546	33.6593	34.7811	34.783
-3.03773e+10	33.7175	33.7214	34.7409	34.7435
-3.0367e+10	33.8165	33.8233	34.7357	34.7401
-3.03568e+10	33.948	33.9587	34.8543	34.8584
-3.03465e+10	33.9973	34.0072	34.8261	34.8273
-3.03363e+10	33.8287	33.8342	34.864	34.8619
-3.0326e+10	33.5796	33.581	34.8602	34.8603
-3.03158e+10	33.6611	33.6641	34.7359	34.7391
-3.03055e+10	33.4739	33.4747	34.7326	34.7309
-3.02952e+10	33.3819	33.3818	34.788	34.7855
-3.0285e+10	33.4787	33.4801	34.8789	34.8771
-3.02747e+10	33.5676	33.5712	34.9297	34.9255
-3.02645e+10	33.7552	33.7595	34.9384	34.9311
-3.02542e+10	33.9525	33.9571	34.8976	34.8918
-3.0244e+10	33.983	33.9861	34.8693	34.8646
-3.02337e+10	34.087	34.0897	34.9247	34.9173
-3.02235e+10	34.0879	34.0917	34.8774	34.8715
-3.02132e+10	34.1183	34.1234	34.9048	34.8997
-3.0203e+10	34.1119	34.1206	34.9324	34.9216
-3.01927e+10	33.9073	33.9132	35.0075	34.9973
-3.01825e+10	34.049	34.0557	35.0446	35.0354
-3.01722e+10	34.2517	34.2579	35.0031	34.9946
-3.01619e+10	34.1186	34.1236	35.036	35.0272
-3.01517e+10	33.9742	33.9765	34.9617	34.9539
-3.01414e+10	33.9394	33.9401	34.9677	34.9596
-3.01312e+10	34.013	34.015	34.9705	34.9635
-3.01209e+10	34.0869	34.0899	35.0766	35.0724
-3.01107e+10	34.0526	34.0551	35.052	35.0485
-3.01004e+10	34.1255	34.1281	35.1375	35.1343
-3.00902e+10	34.1363	34.1411	35.117	35.112
-3.00799e+10	33.9835	33.9892	35.0703	35.0702
-3.00697e+10	34.1495	34.1565	35.086	35.0877
-3.00594e+10	34.1308	34.1381	35.1227	35.125
-3.00492e+10	34.1134	34.1199	35.1792	35.1804
-3.00389e+10	34.0934	34.1004	35.2525	35.2538
-3.00286e+10	34.219	34.2254	35.3039	35.3038
-3.00184e+10	34.3107	34.319	35.3143	35.3159
-3.00081e+10	34.2141	34.2211	35.3678	35.3734
-2.99979e+10	34.3314	34.3354	35.4101	35.4132
-2.99876e+10	34.4336	34.438	35.4807	35.4817
-2.99774e+10	34.4669	34.4699	35.4507	35.4548
-2.99671e+10	34.6184	34.6199	35.4656	35.4676
-2.99569e+10	34.6981	34.6967	35.6945	35.6955
-2.99466e+10	35.0349	35.0351	35.74	35.7406
-2.99364e+10	35.1177	35.1199	35.7122	35.7135
-2.99261e+10	35.0698	35.0744	35.7745	35.777
-2.99159e+10	35.1597	35.1654	35.7161	35.7172
-2.99056e+10	35.0229	35.027	35.7991	35.8015
-2.98953e+10	35.1717	35.1759	35.8944	35.8966
-2.98851e+10	34.9435	34.9472	35.9827	35.984
-2.98748e+10	34.8782	34.8827	36.0083	36.0098
-2.98646e+10	34.9458	34.9489	35.9893	35.9894
-2.98543e+10	34.6961	34.7003	35.9851	35.9821
-2.98441e+10	34.7531	34.7588	36.0832	36.0789
-2.98338e+10	34.6859	34.6957	36.035	36.0329
-2.98236e+10	34.7448	34.7514	36.0386	36.0329
-2.98133e+10	34.7548	34.7604	36.0756	36.0703
-2.98031e+10	34.814	34.8144	36.0319	36.0237
-2.97928e+10	34.8059	34.8042	36.0974	36.0885
-2.97826e+10	34.8855	34.8842	36.0393	36.0304
-2.97723e+10	35.0331	35.0291	35.9253	35.9177
-2.9762e+10	35.0359	35.034	35.8587	35.8511
-2.97518e+10	35.1583	35.1586	35.8086	35.8005
-2.97415e+10	35.2822	35.2844	35.7896	35.782
-2.97313e+10	35.3572	35.3614	35.8673	35.8603
-2.9721e+10	35.371	35.3722	35.9174	35.9098
-2.97108e+10	35.2251	35.2264	35.9024	35.8954
-2.97005e+10	35.2186	35.2169	35.8521	35.8475
-2.96903e+10	35.0497	35.0476	35.8727	35.8666
-2.968e+10	35.0224	35.0215	35.9007	35.898
-2.96698e+10	35.1617	35.1623	35.9344	35.9322
-2.96595e+10	35.0795	35.0812	35.9707	35.9697
-2.96493e+10	35.1999	35.2021	36.0236	36.0219
-2.9639e+10	35.1229	35.1268	36.1704	36.1662
-2.96287e+10	35.0442	35.0463	36.2583	36.2579
-2.96185e+10	35.1514	35.1522	36.3102	36.3089
-2.96082e+10	35.1658	35.1644	36.3638	36.3642
-2.9598e+10	35.2415	35.2428	36.4505	36.4485
-2.95877e+10	35.3158	35.3161	36.4113	36.4132
-2.95775e+10	35.3898	35.3917	36.4946	36.4951
-2.95672e+10	35.622	35.6255	36.5372	36.5402
-2.9557e+10	35.5146	35.5181	36.5667	36.5672
-2.95467e+10	35.4288	35.432	36.6571	36.6563
-2.95365e+10	35.3844	35.3862	36.7506	36.7506
-2.95262e+10	35.4292	35.4331	36.7274	36.7264
-2.95159e+10	35.4231	35.4247	36.6874	36.6864
-2.95057e+10	35.403	35.4042	36.6429	36.6399
-2.94954e+10	35.5352	35.5398	36.6178	36.6133
-2.94852e+10	35.5448	35.5491	36.6492	36.6437
-2.94749e+10	35.6314	35.6357	36.6338	36.6295
-2.94647e+10	35.6335	35.6348	36.6397	36.6338
-2.94544e+10	35.685	35.6887	36.5997	36.5935
-2.94442e+10	35.7149	35.7183	36.5663	36.5587
-2.94339e+10	35.6935	35.6945	36.5563	36.5477
-2.94237e+10	35.6523	35.6517	36.676	36.668
-2.94134e+10	35.7029	35.7011	36.5367	36.527
-2.94032e+10	35.6166	35.6155	36.6503	36.6431
-2.93929e+10	35.7235	35.7219	36.65	36.6435
-2.93826e+10	35.5979	35.5944	36.6892	36.6848
-2.93724e+10	35.6	35.5976	36.7572	36.7516
-2.93621e+10	35.6613	35.6593	36.7714	36.7654
-2.93519e+10	35.6098	35.6096	36.7604	36.7525
-2.93416e+10	35.6538	35.6525	36.7933	36.7842
-2.93314e+10	35.739	35.7342	36.8255	36.8176
-2.93211e+10	35.7982	35.7957	36.9081	36.9028
-2.93109e+10	35.8061	35.8048	37.0634	37.0553
-2.93006e+10	35.6728	35.6751	37.0175	37.009
-2.92904e+10	35.6286	35.6317	36.9057	36.8992
-2.92801e+10	35.5978	35.601	36.8718	36.8651
-2.92699e+10	35.6933	35.6985	36.922	36.9167
-2.92596e+10	35.7999	35.803	36.9203	36.9136
-2.92493e+10	35.8578	35.8589	37.035	37.0295
-2.92391e+10	36.0067	36.0051	37.095	37.0892
-2.92288e+10	35.9816	35.9798	37.0731	37.0714
-2.92186e+10	36.134	36.1343	37.1112	37.1107
-2.92083e+10	36.1913	36.1916	37.1091	37.1102
-2.91981e+10	36.1911	36.1931	37.1238	37.1225
-2.91878e+10	36.0863	36.0886	37.118	37.1193
-2.91776e+10	36.164	36.1658	37.0848	37.0869
-2.91673e+10	36.1547	36.1566	37.0901	37.0934
-2.91571e+10	36.3571	36.3585	37.2173	37.2229
-2.91468e+10	36.4309	36.4303	37.2183	37.2213
-2.91366e+10	36.3714	36.3734	37.2909	37.2921
-2.91263e+10	36.5624	36.5654	37.2263	37.2289
-2.9116e+10	36.5739	36.577	37.1782	37.1795
-2.91058e+10	36.4885	36.4913	37.2575	37.2557
-2.90955e+10	36.4005	36.4027	37.3172	37.3139
-2.90853e+10	36.3817	36.3827	37.3015	37.2995
-2.9075e+10	36.4536	36.4501	37.41	37.4108
-2.90648e+10	36.4168	36.4137	37.3805	37.3786
-2.90545e+10	36.4023	36.3991	37.4537	37.4517
-2.90443e+10	36.517	36.5159	37.481	37.4782
-2.9034e+10	36.3707	36.3707	37.5175	37.5134
-2.90238e+10	36.455	36.4566	37.5465	37.5415
-2.90135e+10	36.3177	36.3199	37.5603	37.555
-2.90033e+10	36.0371	36.0399	37.5748	37.5677
-2.8993e+10	36.1922	36.1952	37.6776	37.6717
-2.89827e+10	36.1259	36.1289	37.7351	37.7288
-2.89725e+10	35.9927	35.996	37.7333	37.7284
-2.89622e+10	36.3218	36.3268	37.7734	37.767
-2.8952e+10	36.5787	36.5847	37.8178	37.8102
-2.89417e+10	36.812	36.8163	37.768	37.7613
-2.89315e+10	36.7288	36.7332	37.9547	37.9467
-2.89212e+10	36.574	36.5756	37.9164	37.9095
-2.8911e+10	36.8581	36.861	38.0096	38.007
-2.89007e+10	36.9272	36.9278	37.9919	37.9874
-2.88905e+10	36.9754	36.9751	38.0255	38.0204
-2.88802e+10	37.0522	37.053	37.9412	37.9368
-2.887e+10	37.1599	37.1588	37.8393	37.834
-2.88597e+10	37.1771	37.1779	37.9082	37.9033
-2.88494e+10	37.2143	37.2144	37.9344	37.9312
-2.88392e+10	37.1972	37.1968	37.9445	37.9411
-2.88289e+10	37.1785	37.1805	37.9315	37.9285
-2.88187e+10	37.0168	37.0196	37.9061	37.9035
-2.88084e+10	37.1656	37.1699	37.9945	37.9899
-2.87982e+10	37.2116	37.2152	37.9168	37.9102
-2.87879e+10	37.2741	37.2798	37.9033	37.895
-2.87777e+10	37.1031	37.109	37.9417	37.9347
-2.87674e+10	37.0679	37.073	38.0186	38.0127
-2.87572e+10	37.0046	37.0078	38.1065	38.0994
-2.87469e+10	37.0099	37.0134	38.0894	38.0829
-2.87367e+10	36.8741	36.8779	38.0654	38.0613
-2.87264e+10	36.9243	36.9287	37.9768	37.9735
-2.87161e+10	37.0239	37.0268	38.0056	38.0006
-2.87059e+10	36.9341	36.9381	38.0596	38.0535
-2.86956e+10	36.9764	36.9814	38.0274	38.0227
-2.86854e+10	36.9334	36.9378	38.1252	38.1164
-2.86751e+10	36.9607	36.9665	38.0009	37.9979
-2.86649e+10	37.1316	37.1347	38.1018	38.098
-2.86546e+10	37.1424	37.146	38.0965	38.0919
-2.86444e+10	37.153	37.1557	38.0839	38.0788
-2.86341e+10	37.2426	37.2448	38.0633	38.0556
-2.86239e+10	37.2156	37.219	38.176	38.1696
-2.86136e+10	37.2493	37.2525	38.295	38.2857
-2.86034e+10	37.0293	37.0335	38.4252	38.4167
-2.85931e+10	37.2483	37.253	38.4662	38.4574
-2.85828e+10	37.3943	37.3994	38.5201	38.5109
-2.85726e+10	37.4076	37.4128	38.5746	38.5649
-2.85623e+10	37.4926	37.4943	38.5871	38.5783
-2.85521e+10	37.6733	37.6736	38.5827	38.5716
-2.85418e+10	37.6851	37.6853	38.558	38.5483
-2.85316e+10	37.5934	37.5933	38.6652	38.6546
-2.85213e+10	37.5631	37.5647	38.697	38.6883
-2.85111e+10	37.571	37.573	38.7411	38.7317
-2.85008e+10	37.6076	37.6088	38.7046	38.6947
-2.84906e+10	37.4399	37.4419	38.6541	38.6471
-2.84803e+10	37.447	37.4484	38.6426	38.6342
-2.84701e+10	37.3341	37.3362	38.6534	38.6467
-2.84598e+10	37.4211	37.4213	38.5931	38.5845
-2.84495e+10	37.3339	37.3353	38.6083	38.6016
-2.84393e+10	37.4118	37.416	38.5552	38.5484
-2.8429e+10	37.4073	37.4129	38.5788	38.575
-2.84188e+10	37.5236	37.5292	38.6191	38.6175
-2.84085e+10	37.5912	37.594	38.6002	38.5984
-2.83983e+10	37.5125	37.5151	38.5659	38.5651
-2.8388e+10	37.5712	37.5744	38.6672	38.666
-2.83778e+10	37.6726	37.6748	38.5924	38.593
-2.83675e+10	37.6265	37.6289	38.7192	38.7205
-2.83573e+10	37.6966	37.6983	38.7516	38.7535
-2.8347e+10	37.7804	37.7827	38.8569	38.8566
-2.83368e+10	37.9805	37.9834	38.8201	38.8213
-2.83265e+10	37.9493	37.9505	38.9263	38.9289
-2.83162e+10	38.0673	38.0677	38.9122	38.9138
-2.8306e+10	38.0252	38.0239	38.9958	38.9955
-2.82957e+10	38.0972	38.0963	38.9789	38.9775
-2.82855e+10	38.1611	38.1604	39.1353	39.1344
-2.82752e+10	38.0808	38.0806	39.1462	39.1471
-2.8265e+10	37.9622	37.9617	39.1675	39.1668
-2.82547e+10	37.7472	37.7482	39.1956	39.1939
-2.82445e+10	37.7941	37.7957	39.2118	39.2097
-2.82342e+10	37.8749	37.8763	39.1663	39.1636
-2.8224e+10	37.823	37.8215	39.1088	39.1095
-2.82137e+10	38.0616	38.061	39.0932	39.0946
-2.82034e+10	38.2306	38.2311	39.1097	39.111
-2.81932e+10	38.1218	38.1227	39.071	39.0727
-2.81829e+10	38.1086	38.1096	39.0082	39.0107
-2.81727e+10	38.1015	38.1013	39.0456	39.0489
-2.81624e+10	38.1326	38.1334	38.9614	38.966
-2.81522e+10	38.0914	38.0904	38.9703	38.9723
-2.81419e+10	38.2483	38.2465	38.9976	39.0004
-2.81317e+10	38.3343	38.3319	39.0402	39.0416
-2.81214e+10	38.4477	38.4455	39.1608	39.1634
-2.81112e+10	38.4445	38.4446	39.2639	39.2695
-2.81009e+10	38.4839	38.4855	39.2839	39.2871
-2.80907e+10	38.4369	38.4395	39.4013	39.4054
-2.80804e+10	38.3564	38.3585	39.447	39.4508
-2.80701e+10	38.2852	38.2887	39.4516	39.4551
-2.80599e+10	38.2022	38.2049	39.4903	39.4925
-2.80496e+10	38.1978	38.2005	39.4787	39.4824
-2.80394e+10	38.3163	38.3192	39.4485	39.4517
-2.80291e+10	38.4936	38.4968	39.51	39.5128
-2.80189e+10	38.4386	38.4412	39.5179	39.5231
-2.80086e+10	38.5194	38.5198	39.5547	39.5594
-2.79984e+10	38.782	38.7828	39.5034	39.5089
-2.79881e+10	38.718	38.7168	39.4574	39.4611
-2.79779e+10	38.7847	38.7828	39.5239	39.5293
-2.79676e+10	38.6948	38.6919	39.616	39.6216
-2.79574e+10	38.7856	38.7835	39.5824	39.5855
-2.79471e+10	38.8337	38.8326	39.5752	39.5761
-2.79368e+10	38.7503	38.7487	39.7102	39.7121
-2.79266e+10	38.874	38.8733	39.7636	39.7654
-2.79163e+10	38.92	38.9184	39.807	39.8085
-2.79061e+10	39.1129	39.1141	39.8555	39.8551
-2.78958e+10	38.8756	38.8758	39.8803	39.8792
-2.78856e+10	38.8512	38.8514	39.7684	39.7656
-2.78753e+10	38.8765	38.8775	39.8124	39.8097
-2.78651e+10	38.8664	38.868	39.8348	39.8326
-2.78548e+10	38.7608	38.7633	39.8822	39.8794
-2.78446e+10	38.5743	38.5741	39.9051	39.899
-2.78343e+10	38.4403	38.4405	39.7767	39.7698
-2.78241e+10	38.671	38.6702	39.8756	39.8671
-2.78138e+10	38.7347	38.7319	39.7752	39.7684
-2.78035e+10	38.7607	38.7577	39.7937	39.7851
-2.77933e+10	38.7635	38.7606	39.8535	39.8429
-2.7783e+10	38.9759	38.9735	39.8097	39.7999
-2.77728e+10	39.2039	39.2027	39.7799	39.7706
-2.77625e+10	39.0666	39.0656	39.9347	39.9255
-2.77523e+10	39.0274	39.0275	39.9439	39.9334
-2.7742e+10	39.1184	39.1173	39.9226	39.9111
-2.77318e+10	39.0226	39.0212	40.0615	40.051
-2.77215e+10	39.018	39.0161	40.1427	40.1314
-2.77113e+10	39.0256	39.0245	40.2715	40.2602
-2.7701e+10	39.183	39.1806	40.2891	40.2807
-2.76908e+10	39.1012	39.0983	40.2685	40.2603
-2.76805e+10	39.0989	39.0977	40.3179	40.3105
-2.76702e+10	39.2892	39.2895	40.3779	40.3707
-2.766e+10	39.269	39.2695	40.3532	40.346
-2.76497e+10	39.3118	39.3116	40.2941	40.2866
-2.76395e+10	39.1575	39.156	40.3992	40.3909
-2.76292e+10	39.375	39.3753	40.3704	40.3617
-2.7619e+10	39.3335	39.3334	40.3934	40.386
-2.76087e+10	39.2418	39.2413	40.346	40.3378
-2.75985e+10	39.3897	39.3882	40.3059	40.2988
-2.75882e+10	39.4308	39.4322	40.227	40.2198
-2.7578e+10	39.4956	39.4963	40.2877	40.2807
-2.75677e+10	39.4917	39.4916	40.2857	40.2768
-2.75575e+10	39.4486	39.4483	40.2702	40.2619
-2.75472e+10	39.5045	39.5034	40.23	40.2199
-2.75369e+10	39.3896	39.389	40.2622	40.2538
-2.75267e+10	39.3921	39.3897	40.3549	40.3476
-2.75164e+10	39.4008	39.4	40.3427	40.3373
-2.75062e+10	39.3693	39.3684	40.3587	40.3538
-2.74959e+10	39.3858	39.3844	40.376	40.3724
-2.74857e+10	39.6044	39.6042	40.3595	40.3562
-2.74754e+10	39.7863	39.7843	40.4142	40.4103
-2.74652e+10	39.8413	39.8387	40.4592	40.4537
-2.74549e+10	39.8181	39.8148	40.5737	40.5673
-2.74447e+10	39.8651	39.8627	40.5015	40.4959
-2.74344e+10	39.772	39.771	40.5355	40.5315
-2.74242e+10	39.7108	39.7099	40.5268	40.5239
-2.74139e+10	39.4871	39.4883	40.5701	40.5664
-2.74036e+10	39.5886	39.5892	40.5337	40.5285
-2.73934e+10	39.7214	39.7218	40.5553	40.5502
-2.73831e+10	39.7413	39.7397	40.5663	40.5621
-2.73729e+10	39.903	39.9019	40.5953	40.5901
-2.73626e+10	39.8991	39.8987	40.6273	40.6219
-2.73524e+10	40.0029	40.0029	40.6075	40.6016
-2.73421e+10	39.9893	39.9909	40.6314	40.6283
-2.73319e+10	39.8637	39.868	40.6372	40.6345
-2.73216e+10	39.7985	39.8033	40.548	40.5449
-2.73114e+10	39.6915	39.695	40.6819	40.6799
-2.73011e+10	39.8234	39.8243	40.7051	40.7014
-2.72909e+10	39.633	39.632	40.8029	40.8007
-2.72806e+10	39.669	39.6695	40.7761	40.7745
-2.72703e+10	39.6912	39.6914	40.8087	40.8088
-2.72601e+10	39.7526	39.7541	40.8652	40.8658
-2.72498e+10	39.6264	39.6286	40.8696	40.8698
-2.72396e+10	39.7299	39.7339	40.9749	40.9748
-2.72293e+10	40.0417	40.0455	40.9322	40.9321
-2.72191e+10	40.0614	40.0645	40.8965	40.8954
-2.72088e+10	39.9823	39.9834	40.9769	40.9763
-2.71986e+10	40.1356	40.1353	40.9566	40.957
-2.71883e+10	40.2951	40.2956	40.8799	40.8808
-2.71781e+10	40.3558	40.3579	40.8567	40.8577
-2.71678e+10	40.0503	40.0531	40.8583	40.8583
-2.71576e+10	40.2702	40.2726	40.9019	40.9033
-2.71473e+10	40.4746	40.4781	40.9109	40.9125
-2.7137e+10	40.6093	40.612	40.9659	40.9662
-2.71268e+10	40.7563	40.7597	40.8796	40.8812
-2.71165e+10	40.6155	40.6169	40.8836	40.8817
-2.71063e+10	40.673	40.6727	40.8096	40.8072
-2.7096e+10	40.6061	40.6062	40.78	40.7774
-2.70858e+10	40.354	40.3538	40.7594	40.7575
-2.70755e+10	40.3642	40.3647	40.7788	40.7766
-2.70653e+10	40.0219	40.0226	40.9754	40.9714
-2.7055e+10	39.9935	39.9938	40.9947	40.9883
-2.70448e+10	39.8606	39.8626	40.916	40.9108
-2.70345e+10	40.0202	40.02	40.976	40.9713
-2.70243e+10	40.2307	40.2286	40.8971	40.8944
-2.7014e+10	40.243	40.2395	40.9637	40.9614
-2.70037e+10	40.4049	40.4024	40.9966	40.9922
-2.69935e+10	40.3742	40.3734	41.0586	41.0544
-2.69832e+10	40.1235	40.1225	41.1033	41.0998
-2.6973e+10	39.7987	39.7992	41.2158	41.2122
-2.69627e+10	39.8677	39.8707	41.2964	41.2945
-2.69525e+10	39.9108	39.9154	41.4142	41.4125
-2.69422e+10	39.8518	39.8546	41.3997	41.3983
-2.6932e+10	39.8379	39.839	41.456	41.455
-2.69217e+10	40.0697	40.069	41.4735	41.471
-2.69115e+10	40.3466	40.3479	41.4961	41.4934
-2.69012e+10	40.5423	40.5418	41.5109	41.5069
-2.68909e+10	40.3955	40.395	41.5059	41.5019
-2.68807e+10	40.4335	40.4322	41.5122	41.5065
-2.68704e+10	40.563	40.562	41.42	41.4152
-2.68602e+10	40.7579	40.7571	41.4495	41.4447
-2.68499e+10	40.6287	40.6277	41.4678	41.4646
-2.68397e+10	40.6743	40.6741	41.5068	41.5023
-2.68294e+10	40.5719	40.5727	41.4256	41.4217
-2.68192e+10	40.7807	40.7815	41.4909	41.4882
-2.68089e+10	40.8308	40.8331	41.3602	41.3573
-2.67987e+10	40.8763	40.8767	41.2958	41.2918
-2.67884e+10	40.8908	40.8916	41.4223	41.4177
-2.67782e+10	40.8406	40.8389	41.4595	41.4553
-2.67679e+10	40.7638	40.763	41.4988	41.4962
-2.67576e+10	40.8968	40.8951	41.5532	41.5488
-2.67474e+10	40.7363	40.7353	41.6093	41.606
-2.67371e+10	40.8056	40.8047	41.5697	41.5655
-2.67269e+10	40.7024	40.7027	41.5361	41.5311
-2.67166e+10	40.7909	40.792	41.5764	41.5727
-2.67064e+10	40.8805	40.8814	41.5825	41.5785
-2.66961e+10	40.8465	40.847	41.5293	41.5244
-2.66859e+10	40.9494	40.9491	41.5993	41.5947
-2.66756e+10	40.9853	40.9843	41.611	41.6077
-2.66654e+10	41.0394	41.0379	41.6682	41.6666
-2.66551e+10	41.1685	41.1677	41.6765	41.6753
-2.66449e+10	41.2269	41.2277	41.6954	41.695
-2.66346e+10	41.1674	41.1682	41.7693	41.77
-2.66243e+10	41.0623	41.063	41.8302	41.8287
-2.66141e+10	41.0085	41.0092	41.931	41.9311
-2.66038e+10	41.0097	41.0083	41.9685	41.9691
-2.65936e+10	40.9484	40.9459	42.0296	42.0296
-2.65833e+10	41.0399	41.0353	42.0123	42.0131
-2.65731e+10	41.0093	41.0045	42.063	42.0632
-2.65628e+10	41.0623	41.058	42.1274	42.1275
-2.65526e+10	41.1157	41.1135	42.2541	42.2539
-2.65423e+10	40.9852	40.9838	42.2702	42.269
-2.65321e+10	41.0243	41.0221	42.2979	42.2994
-2.65218e+10	41.0245	41.0239	42.2356	42.237
-2.65116e+10	41.0799	41.0799	42.2642	42.2649
-2.65013e+10	41.1143	41.1139	42.1958	42.1979
-2.6491e+10	41.0075	41.0058	42.1709	42.1725
-2.64808e+10	40.9772	40.9765	42.1513	42.1513
-2.64705e+10	40.9618	40.9637	42.1343	42.1368
-2.64603e+10	41.15	41.1508	42.172	42.1738
-2.645e+10	41.1623	41.163	42.2551	42.2573
-2.64398e+10	41.2135	41.2123	42.2451	42.2449
-2.64295e+10	41.0729	41.0724	42.2338	42.2333
-2.64193e+10	41.2668	41.2647	42.2158	42.2163
-2.6409e+10	41.3997	41.3964	42.142	42.1408
-2.63988e+10	41.3333	41.3293	42.2588	42.2578
-2.63885e+10	41.5523	41.5469	42.321	42.319
-2.63783e+10	41.4931	41.4903	42.3426	42.3387
-2.6368e+10	41.5504	41.547	42.362	42.3589
-2.63577e+10	41.4069	41.4046	42.3408	42.3376
-2.63475e+10	41.4246	41.4207	42.3822	42.3789
-2.63372e+10	41.5287	41.5253	42.4347	42.4314
-2.6327e+10	41.3805	41.3767	42.474	42.4712
-2.63167e+10	41.6094	41.6037	42.457	42.4564
-2.63065e+10	41.6879	41.6829	42.4655	42.4652
-2.62962e+10	41.4691	41.4642	42.4053	42.4058
-2.6286e+10	41.51	41.5066	42.431	42.4325
-2.62757e+10	41.3018	41.2993	42.4317	42.433
-2.62655e+10	41.3334	41.3315	42.3488	42.3487
-2.62552e+10	41.1375	41.1368	42.3923	42.3935
-2.6245e+10	41.0561	41.0556	42.3916	42.392
-2.62347e+10	41.4214	41.421	42.4261	42.4275
-2.62244e+10	41.5957	41.594	42.3991	42.4001
-2.62142e+10	41.8242	41.8226	42.3646	42.364
-2.62039e+10	41.9355	41.9351	42.2863	42.2854
-2.61937e+10	41.8791	41.879	42.1045	42.1031
-2.61834e+10	41.6789	41.6782	42.1947	42.1919
-2.61732e+10	41.6862	41.6864	42.2231	42.2202
-2.61629e+10	41.3723	41.3724	42.2618	42.2594
-2.61527e+10	41.2727	41.2727	42.4582	42.4536
-2.61424e+10	41.3944	41.394	42.421	42.417
-2.61322e+10	41.4575	41.4562	42.5372	42.533
-2.61219e+10	41.5137	41.5128	42.5469	42.5455
-2.61117e+10	41.6861	41.6838	42.6232	42.6207
-2.61014e+10	41.787	41.7849	42.6373	42.6329
-2.60911e+10	41.7317	41.7302	42.6501	42.6473
-2.60809e+10	41.7268	41.7243	42.7069	42.7023
-2.60706e+10	41.6266	41.6241	42.8183	42.813
-2.60604e+10	41.8792	41.8766	42.8242	42.8195
-2.60501e+10	41.9293	41.9269	42.857	42.8525
-2.60399e+10	41.9982	41.9944	42.8342	42.8299
-2.60296e+10	41.9481	41.9453	42.7216	42.7155
-2.60194e+10	41.8724	41.8705	42.6442	42.6389
-2.60091e+10	41.8553	41.855	42.6797	42.6744
-2.59989e+10	41.8002	41.7992	42.6134	42.6066
-2.59886e+10	41.9872	41.9877	42.4668	42.4586
-2.59784e+10	41.8464	41.8464	42.5857	42.5792
-2.59681e+10	41.8591	41.8587	42.588	42.5823
-2.59578e+10	41.919	41.917	42.5941	42.5888
-2.59476e+10	41.9261	41.9245	42.5589	42.554
-2.59373e+10	42.0912	42.0904	42.5848	42.5794
-2.59271e+10	41.9147	41.9138	42.65	42.6451
-2.59168e+10	41.9429	41.9427	42.6772	42.6721
-2.59066e+10	41.9375	41.937	42.674	42.6684
-2.58963e+10	42.121	42.1218	42.7794	42.7738
-2.58861e+10	42.1641	42.1654	42.7775	42.7718
-2.58758e+10	42.0912	42.0913	42.8676	42.8627
-2.58656e+10	41.9711	41.9711	42.8449	42.8402
-2.58553e+10	41.9605	41.9586	42.8585	42.8526
-2.58451e+10	41.9245	41.9238	42.7836	42.7782
-2.58348e+10	41.7014	41.7005	42.7699	42.7647
-2.58245e+10	41.9126	41.9128	42.7782	42.7735
-2.58143e+10	41.9266	41.9258	42.8346	42.8331
-2.5804e+10	41.9337	41.9332	42.7746	42.7726
-2.57938e+10	42.2823	42.2826	42.7494	42.7475
-2.57835e+10	42.2875	42.288	42.7497	42.7501
-2.57733e+10	42.5379	42.5377	42.7319	42.7339
-2.5763e+10	42.4241	42.4236	42.7126	42.7137
-2.57528e+10	42.3368	42.3376	42.7144	42.7155
-2.57425e+10	42.3172	42.3187	42.798	42.7988
-2.57323e+10	42.3637	42.3656	42.7833	42.7842
-2.5722e+10	42.4823	42.4844	42.9155	42.9155
-2.57118e+10	42.2932	42.2955	42.9758	42.9779
-2.57015e+10	42.3482	42.3519	43.0001	43.0022
-2.56912e+10	42.4105	42.4137	42.9813	42.9827
-2.5681e+10	42.5035	42.5072	42.9763	42.9771
-2.56707e+10	42.7234	42.7258	43.0818	43.0831
-2.56605e+10	42.7354	42.7362	43.135	43.1351
-2.56502e+10	42.6699	42.6714	43.1131	43.1139
-2.564e+10	42.6671	42.6671	43.1551	43.1547
-2.56297e+10	42.8171	42.8173	43.1357	43.1372
-2.56195e+10	42.641	42.6387	43.1329	43.1342
-2.56092e+10	42.6808	42.6792	43.284	43.2853
-2.5599e+10	42.6861	42.6847	43.2357	43.2364
-2.55887e+10	42.6687	42.667	43.1657	43.1665
-2.55784e+10	42.7275	42.7269	43.1656	43.1662
-2.55682e+10	42.8096	42.8083	43.1517	43.1519
-2.55579e+10	42.8019	42.8006	43.1752	43.1744
-2.55477e+10	42.8911	42.8906	43.2376	43.2357
-2.55374e+10	42.7536	42.7512	43.169	43.1695
-2.55272e+10	42.6881	42.6864	43.1876	43.1867
-2.55169e+10	42.9055	42.9027	43.212	43.2114
-2.55067e+10	42.8423	42.84	43.232	43.2323
-2.54964e+10	42.771	42.7706	43.1718	43.1706
-2.54862e+10	42.7812	42.7811	43.1349	43.1325
-2.54759e+10	42.8234	42.8232	43.1123	43.1117
-2.54657e+10	42.7384	42.738	43.1394	43.1389
-2.54554e+10	42.5919	42.5919	43.1084	43.1087
-2.54451e+10	42.654	42.654	43.1696	43.1679
-2.54349e+10	42.4627	42.4613	43.0712	43.0705
-2.54246e+10	42.4795	42.4784	43.082	43.0824
-2.54144e+10	42.4065	42.4055	43.1404	43.14
-2.54041e+10	42.5396	42.539	43.216	43.2154
-2.53939e+10	42.6846	42.6833	43.2872	43.2879
-2.53836e+10	42.8944	42.8931	43.2518	43.2495
-2.53734e+10	43.0088	43.008	43.3757	43.3735
-2.53631e+10	43.0275	43.0278	43.4118	43.4121
-2.53529e+10	43.1493	43.15	43.3584	43.3593
-2.53426e+10	43.1242	43.1242	43.3344	43.3348
-2.53324e+10	42.9914	42.9927	43.3767	43.3765
-2.53221e+10	42.8431	42.8443	43.4564	43.4547
-2.53118e+10	42.9157	42.9167	43.5728	43.5699
-2.53016e+10	42.8762	42.8769	43.5991	43.5957
-2.52913e+10	42.9043	42.9054	43.5767	43.5744
-2.52811e+10	42.9608	42.9611	43.6714	43.6681
-2.52708e+10	43.1021	43.1046	43.632	43.6289
-2.52606e+10	43.0496	43.0518	43.6593	43.656
-2.52503e+10	43.0711	43.0721	43.6281	43.6257
-2.52401e+10	43.1025	43.1029	43.5841	43.5803
-2.52298e+10	43.096	43.0961	43.6251	43.6208
-2.52196e+10	43.1116	43.1122	43.8388	43.8322
-2.52093e+10	43.2323	43.2322	43.8512	43.8458
-2.51991e+10	43.3043	43.3033	43.9573	43.953
-2.51888e+10	43.3176	43.3176	43.8384	43.8348
-2.51785e+10	43.3666	43.3669	43.8987	43.8958
-2.51683e+10	43.3775	43.3774	43.8671	43.863
-2.5158e+10	43.1557	43.1551	43.8552	43.8521
-2.51478e+10	43.1005	43.0993	43.8243	43.8201
-2.51375e+10	42.9819	42.9806	43.8017	43.7972
-2.51273e+10	42.8543	42.8544	43.8432	43.8385
-2.5117e+10	42.8117	42.8124	43.7573	43.7529
-2.51068e+10	42.6854	42.6871	43.8132	43.8085
-2.50965e+10	43.0727	43.0738	43.6678	43.6636
-2.50863e+10	43.1749	43.1756	43.6086	43.6054
-2.5076e+10	43.2701	43.2725	43.5277	43.5246
-2.50658e+10	43.4284	43.4298	43.5551	43.5518
-2.50555e+10	43.6773	43.678	43.6145	43.6121
-2.50452e+10	43.7852	43.7847	43.557	43.5542
-2.5035e+10	43.4689	43.4685	43.6129	43.6088
-2.50247e+10	43.2498	43.2496	43.5466	43.5426
-2.50145e+10	43.2499	43.25	43.6231	43.6178
-2.50042e+10	43.2125	43.2125	43.6638	43.66
-2.4994e+10	43.1248	43.1246	43.6965	43.6924
-2.49837e+10	43.0126	43.0141	43.728	43.7246
-2.49735e+10	43.0072	43.0076	43.7009	43.6962
-2.49632e+10	43.1346	43.1349	43.6859	43.6812
-2.4953e+10	42.973	42.9732	43.8252	43.8218
-2.49427e+10	43.0253	43.0233	43.8411	43.8373
-2.49325e+10	43.1935	43.192	43.7686	43.7647
-2.49222e+10	43.0621	43.0606	43.8955	43.8928
-2.49119e+10	43.145	43.145	43.9486	43.9467
-2.49017e+10	43.1604	43.1608	43.9308	43.9302
-2.48914e+10	43.1922	43.1921	43.9209	43.9205
-2.48812e+10	43.0597	43.0602	43.9141	43.9145
-2.48709e+10	43.0318	43.0331	43.9962	43.9956
-2.48607e+10	42.9017	42.9022	44.061	44.0606
-2.48504e+10	42.9399	42.9387	44.2363	44.2381
-2.48402e+10	42.876	42.8742	44.2513	44.2537
-2.48299e+10	42.9841	42.9818	44.248	44.25
-2.48197e+10	43.196	43.1943	44.2291	44.232
-2.48094e+10	43.2563	43.2534	44.243	44.2457
-2.47992e+10	43.2601	43.2571	44.2272	44.2288
-2.47889e+10	43.4031	43.4023	44.1086	44.111
-2.47786e+10	43.3367	43.3349	44.142	44.1443
-2.47684e+10	43.4044	43.4035	44.1892	44.1909
-2.47581e+10	43.329	43.3274	44.2021	44.2036
-2.47479e+10	43.2946	43.2946	44.258	44.2592
-2.47376e+10	43.4464	43.4478	44.203	44.2053
-2.47274e+10	43.5393	43.5394	44.0704	44.0718
-2.47171e+10	43.5143	43.5145	44.0635	44.0638
-2.47069e+10	43.5786	43.5791	44.0088	44.0086
-2.46966e+10	43.5714	43.571	44.1617	44.1614
-2.46864e+10	43.515	43.5139	44.2054	44.2052
-2.46761e+10	43.3429	43.3412	44.2202	44.2209
-2.46659e+10	43.4292	43.4283	44.1441	44.1449
-2.46556e+10	43.5879	43.5878	44.295	44.2948
-2.46453e+10	43.6094	43.6101	44.2974	44.2977
-2.46351e+10	43.6796	43.6799	44.3342	44.3347
-2.46248e+10	43.6604	43.6603	44.3593	44.3589
-2.46146e+10	43.7296	43.7291	44.2439	44.2444
-2.46043e+10	43.6765	43.6757	44.4359	44.4364
-2.45941e+10	43.4811	43.4808	44.4969	44.4981
-2.45838e+10	43.4627	43.4624	44.5175	44.5197
-2.45736e+10	43.127	43.1268	44.5461	44.5478
-2.45633e+10	43.2097	43.2103	44.4347	44.4373
-2.45531e+10	43.3515	43.3529	44.4447	44.4467
-2.45428e+10	43.5235	43.5262	44.5452	44.5474
-2.45326e+10	43.7315	43.7332	44.5043	44.5056
-2.45223e+10	43.7008	43.701	44.4557	44.4572
-2.4512e+10	43.9839	43.9841	44.4575	44.4594
-2.45018e+10	44.2178	44.2176	44.4402	44.4421
-2.44915e+10	44.2827	44.282	44.35	44.3503
-2.44813e+10	43.9971	43.9949	44.342	44.343
-2.4471e+10	43.9402	43.9383	44.3124	44.3131
-2.44608e+10	44.0813	44.0798	44.4075	44.407
-2.44505e+10	43.9074	43.9056	44.3729	44.3718
-2.44403e+10	44.0308	44.0297	44.3388	44.3367
-2.443e+10	44.015	44.0145	44.3151	44.3132
-2.44198e+10	44.2265	44.2272	44.3044	44.302
-2.44095e+10	44.3722	44.3729	44.3068	44.3048
-2.43993e+10	44.4217	44.423	44.345	44.3431
-2.4389e+10	44.3149	44.3164	44.3441	44.3416
-2.43787e+10	44.1868	44.188	44.5543	44.5521
-2.43685e+10	44.0387	44.0379	44.5799	44.5789
-2.43582e+10	44.1513	44.1507	44.5918	44.591
-2.4348e+10	44.1807	44.1802	44.5867	44.5854
-2.43377e+10	43.918	43.9172	44.5982	44.5965
-2.43275e+10	44.3319	44.3315	44.522	44.5204
-2.43172e+10	44.4127	44.412	44.5707	44.5695
-2.4307e+10	44.3467	44.3469	44.6386	44.6363
-2.42967e+10	44.2489	44.2494	44.6599	44.6575
-2.42865e+10	44.0743	44.0742	44.6669	44.665
-2.42762e+10	44.1489	44.1485	44.6571	44.6547
-2.42659e+10	43.6713	43.6715	44.6177	44.6172
-2.42557e+10	43.6129	43.6136	44.5696	44.5685
-2.42454e+10	43.5806	43.5816	44.5301	44.5292
-2.42352e+10	43.8146	43.8152	44.4803	44.4786
-2.42249e+10	43.9396	43.9413	44.5085	44.5076
-2.42147e+10	43.9199	43.9207	44.5262	44.5254
-2.42044e+10	44.1632	44.1636	44.482	44.4829
-2.41942e+10	44.1434	44.144	44.4881	44.4887
-2.41839e+10	44.1279	44.128	44.5331	44.5335
-2.41737e+10	44.0583	44.0587	44.5054	44.5053
-2.41634e+10	43.9851	43.9855	44.4961	44.4968
-2.41532e+10	43.9453	43.9454	44.5883	44.5894
-2.41429e+10	43.9865	43.9859	44.6598	44.6605
-2.41326e+10	43.9295	43.9279	44.6644	44.6653
-2.41224e+10	44.1033	44.1016	44.6529	44.6535
-2.41121e+10	44.0224	44.0206	44.7268	44.7271
-2.41019e+10	43.955	43.9531	44.6849	44.6853
-2.40916e+10	43.9933	43.9904	44.7383	44.7379
-2.40814e+10	44.2169	44.2149	44.7745	44.7737
-2.40711e+10	44.3116	44.3103	44.7575	44.7569
-2.40609e+10	44.2994	44.2981	44.6811	44.6811
-2.40506e+10	44.3055	44.305	44.6944	44.6951
-2.40404e+10	44.5305	44.529	44.7687	44.7686
-2.40301e+10	44.4814	44.4801	44.7668	44.7664
-2.40199e+10	44.328	44.3261	44.6607	44.6596
-2.40096e+10	44.338	44.3367	44.7423	44.7405
-2.39993e+10	44.4082	44.4055	44.6961	44.6938
-2.39891e+10	44.3698	44.3671	44.7078	44.7051
-2.39788e+10	44.435	44.4323	44.6646	44.6617
-2.39686e+10	44.5319	44.5316	44.708	44.7052
-2.39583e+10	44.4273	44.4268	44.7772	44.7746
-2.39481e+10	44.366	44.3659	44.8059	44.8025
-2.39378e+10	44.4847	44.4861	44.8616	44.8583
-2.39276e+10	44.5521	44.5537	44.9885	44.9856
-2.39173e+10	44.4829	44.4846	45.0936	45.0903
-2.39071e+10	44.2635	44.2636	45.1277	45.1247
-2.38968e+10	44.3505	44.3509	45.1868	45.1844
-2.38866e+10	44.5377	44.5381	45.1378	45.1364
-2.38763e+10	44.2943	44.2951	45.2011	45.1985
-2.3866e+10	44.2946	44.2957	45.1631	45.1613
-2.38558e+10	44.4309	44.4315	45.2116	45.2103
-2.38455e+10	44.6559	44.6565	45.2258	45.2246
-2.38353e+10	44.6886	44.689	45.2814	45.2796
-2.3825e+10	44.692	44.6935	45.2057	45.2044
-2.38148e+10	44.6452	44.6462	45.1945	45.1938
-2.38045e+10	44.624	44.624	45.1476	45.1476
-2.37943e+10	44.722	44.723	45.1185	45.1191
-2.3784e+10	44.4923	44.4925	45.1137	45.1153
-2.37738e+10	44.6691	44.6692	45.0851	45.087
-2.37635e+10	44.6975	44.6959	45.1509	45.1522
-2.37533e+10	44.7593	44.758	45.1776	45.1784
-2.3743e+10	44.7602	44.7589	45.1727	45.1742
-2.37327e+10	44.6876	44.6863	45.134	45.1355
-2.37225e+10	44.6805	44.6793	45.1585	45.1594
-2.37122e+10	44.6056	44.6059	45.1705	45.1722
-2.3702e+10	44.5152	44.5148	45.1375	45.1399
-2.36917e+10	44.3151	44.3149	45.1485	45.1501
-2.36815e+10	44.3244	44.3258	45.1157	45.1165
-2.36712e+10	44.1909	44.1914	45.1518	45.1523
-2.3661e+10	44.4037	44.4041	45.1709	45.1704
-2.36507e+10	44.2682	44.2698	45.1033	45.1025
-2.36405e+10	44.3313	44.333	45.1736	45.172
-2.36302e+10	44.6857	44.6887	45.1893	45.1876
-2.362e+10	44.8274	44.8287	45.2582	45.2568
-2.36097e+10	44.8118	44.8123	45.2972	45.2962
-2.35994e+10	44.9091	44.9095	45.3031	45.3018
-2.35892e+10	44.8331	44.8314	45.1918	45.19
-2.35789e+10	44.8571	44.8557	45.2366	45.2349
-2.35687e+10	44.4626	44.4596	45.3311	45.3291
-2.35584e+10	44.394	44.3913	45.3345	45.3327
-2.35482e+10	44.2699	44.2673	45.4006	45.3986
-2.35379e+10	44.1868	44.1849	45.3272	45.325
-2.35277e+10	44.3283	44.3256	45.3498	45.3484
-2.35174e+10	44.3259	44.3239	45.3702	45.3686
-2.35072e+10	44.4612	44.46	45.3913	45.3897
-2.34969e+10	44.4599	44.4597	45.4544	45.4521
-2.34867e+10	44.7697	44.7699	45.3869	45.3844
-2.34764e+10	44.8426	44.8431	45.4574	45.454
-2.34661e+10	44.7901	44.7912	45.5046	45.5003
-2.34559e+10	44.7888	44.7901	45.5778	45.5741
-2.34456e+10	44.9604	44.9616	45.5594	45.5563
-2.34354e+10	44.8868	44.8874	45.5502	45.5478
-2.34251e+10	44.8168	44.8175	45.4517	45.4492
-2.34149e+10	44.8528	44.8531	45.5022	45.4996
-2.34046e+10	44.9033	44.9042	45.5366	45.5347
-2.33944e+10	44.7906	44.7899	45.5341	45.5322
-2.33841e+10	44.7472	44.7456	45.5647	45.5626
-2.33739e+10	44.7757	44.7741	45.4526	45.4523
-2.33636e+10	45.0177	45.0159	45.2795	45.2791
-2.33534e+10	45.0431	45.0417	45.4045	45.405
-2.33431e+10	45.0596	45.0584	45.3741	45.3751
-2.33328e+10	45.3325	45.3328	45.3201	45.3212
-2.33226e+10	45.3648	45.3658	45.3217	45.3223
-2.33123e+10	45.4661	45.4668	45.3912	45.3926
-2.33021e+10	45.3804	45.3811	45.4815	45.4826
-2.32918e+10	45.1871	45.1884	45.4453	45.4473
-2.32816e+10	45.133	45.1352	45.567	45.5691
-2.32713e+10	44.9886	44.9903	45.5279	45.5296
-2.32611e+10	44.8732	44.8747	45.4361	45.4387
-2.32508e+10	44.9276	44.9278	45.3705	45.3733
-2.32406e+10	44.8888	44.8894	45.4796	45.4813
-2.32303e+10	44.9945	44.9943	45.5403	45.5418
-2.32201e+10	45.1882	45.187	45.454	45.4549
-2.32098e+10	45.2135	45.212	45.4638	45.4646
-2.31995e+10	45.4066	45.4052	45.5003	45.5014
-2.31893e+10	45.2076	45.207	45.4869	45.487
-2.3179e+10	45.1178	45.1173	45.4261	45.4246
-2.31688e+10	45.1899	45.1898	45.3818	45.3808
-2.31585e+10	45.1122	45.1128	45.3849	45.3832
-2.31483e+10	45.1681	45.1684	45.3467	45.344
-2.3138e+10	45.1495	45.1502	45.4295	45.426
-2.31278e+10	45.1584	45.1587	45.5008	45.4971
-2.31175e+10	45.1462	45.1459	45.5401	45.5369
-2.31073e+10	45.1608	45.16	45.4601	45.4572
-2.3097e+10	45.2764	45.2754	45.4987	45.4968
-2.30868e+10	45.2311	45.2315	45.635	45.6339
-2.30765e+10	45.3112	45.311	45.6506	45.6495
-2.30662e+10	45.5348	45.5349	45.7021	45.7003
-2.3056e+10	45.4609	45.4618	45.7875	45.7862
-2.30457e+10	45.4306	45.4322	45.7411	45.7401
-2.30355e+10	45.3919	45.3925	45.6971	45.6968
-2.30252e+10	45.3951	45.394	45.7975	45.7973
-2.3015e+10	45.4181	45.4181	45.7386	45.739
-2.30047e+10	45.2056	45.2055	45.776	45.7768
-2.29945e+10	45.0798	45.0794	45.8069	45.8078
-2.29842e+10	45.3741	45.3742	45.8739	45.8734
-2.2974e+10	45.216	45.2169	45.8735	45.8727
-2.29637e+10	45.1301	45.1313	45.9185	45.9175
-2.29534e+10	45.0761	45.0754	45.9233	45.9233
-2.29432e+10	44.9441	44.943	45.9014	45.9011
-2.29329e+10	45.1648	45.1633	45.9606	45.9603
-2.29227e+10	45.104	45.1036	45.8325	45.8314
-2.29124e+10	45.1435	45.1437	45.8778	45.8766
-2.29022e+10	45.1762	45.1757	45.8776	45.8766
-2.28919e+10	45.2988	45.2995	45.911	45.9096
-2.28817e+10	45.3717	45.3729	45.9524	45.9506
-2.28714e+10	45.3534	45.3554	45.9375	45.935
-2.28612e+10	45.0751	45.0755	45.8911	45.8893
-2.28509e+10	45.0183	45.0185	45.9464	45.9446
-2.28407e+10	45.2253	45.2252	45.8895	45.8867
-2.28304e+10	45.2127	45.2135	45.8665	45.8644
-2.28201e+10	45.1189	45.1188	45.8838	45.8824
-2.28099e+10	44.9594	44.9602	45.8382	45.8372
-2.27996e+10	45.1919	45.1924	45.8372	45.837
-2.27894e+10	45.1825	45.1831	45.8977	45.8974
-2.27791e+10	45.0756	45.0752	45.8303	45.8289
-2.27689e+10	45.1409	45.1401	45.7322	45.7316
-2.27586e+10	45.228	45.2271	45.8296	45.8289
-2.27484e+10	45.454	45.4526	45.7514	45.7515
-2.27381e+10	45.2836	45.2828	45.7992	45.7996
-2.27279e+10	45.4072	45.4068	45.8112	45.8118
-2.27176e+10	45.415	45.4151	45.7923	45.7944
-2.27074e+10	45.1916	45.1924	45.8607	45.8623
-2.26971e+10	45.1919	45.1928	45.9113	45.9124
-2.26868e+10	45.1706	45.1709	45.9714	45.9723
-2.26766e+10	45.067	45.0675	46.015	46.0155
-2.26663e+10	45.0407	45.0409	46.0708	46.071
-2.26561e+10	45.2514	45.2516	46.1028	46.1032
-2.26458e+10	45.3406	45.3402	46.1334	46.1333
-2.26356e+10	45.3528	45.3521	46.1108	46.1102
-2.26253e+10	45.4298	45.429	46.1549	46.1544
-2.26151e+10	45.6714	45.6714	46.15	46.1484
-2.26048e+10	45.6632	45.663	46.0863	46.0853
-2.25946e+10	45.9199	45.9178	46.1357	46.1353
-2.25843e+10	45.8352	45.833	46.1223	46.1215
-2.25741e+10	45.8987	45.8961	46.1634	46.1629
-2.25638e+10	45.8986	45.8964	46.1508	46.1497
-2.25535e+10	45.7734	45.7714	46.207	46.2064
-2.25433e+10	45.8539	45.852	46.1451	46.1457
-2.2533e+10	45.7282	45.7274	46.1697	46.17
-2.25228e+10	45.7198	45.7194	46.2219	46.2224
-2.25125e+10	45.7551	45.7567	46.2466	46.2475
-2.25023e+10	45.7324	45.7329	46.178	46.1795
-2.2492e+10	45.8209	45.8227	46.1737	46.1754
-2.24818e+10	45.7062	45.7085	46.2009	46.2032
-2.24715e+10	45.8618	45.8651	46.1824	46.1846
-2.24613e+10	45.8788	45.8819	46.1868	46.189
-2.2451e+10	46.0656	46.0672	46.1518	46.1539
-2.24408e+10	46.0386	46.0397	46.1789	46.181
-2.24305e+10	46.0499	46.0489	46.2385	46.2393
-2.24202e+10	46.2144	46.2135	46.2827	46.2832
-2.241e+10	46.2019	46.2006	46.2131	46.2133
-2.23997e+10	46.2282	46.2271	46.2233	46.2234
-2.23895e+10	46.3135	46.3127	46.2688	46.2684
-2.23792e+10	46.284	46.2832	46.3062	46.3057
-2.2369e+10	46.2991	46.2991	46.3593	46.3583
-2.23587e+10	46.1913	46.1914	46.386	46.3849
-2.23485e+10	46.0996	46.0997	46.3914	46.3896
-2.23382e+10	46.0925	46.0921	46.3912	46.3892
-2.2328e+10	45.9154	45.915	46.4396	46.4375
-2.23177e+10	45.9165	45.9167	46.4648	46.4636
-2.23075e+10	45.7822	45.7827	46.3491	46.3483
-2.22972e+10	46.0353	46.0365	46.2958	46.2953
-2.22869e+10	45.908	45.9086	46.2922	46.2918
-2.22767e+10	46.0697	46.0708	46.3474	46.3471
-2.22664e+10	46.0814	46.0819	46.3083	46.3086
-2.22562e+10	45.9983	45.9977	46.3033	46.3036
-2.22459e+10	46.1032	46.103	46.3627	46.3633
-2.22357e+10	45.8923	45.8916	46.2664	46.2672
-2.22254e+10	45.6775	45.677	46.341	46.3424
-2.22152e+10	45.829	45.8291	46.3116	46.3122
-2.22049e+10	45.5794	45.5797	46.2494	46.2503
-2.21947e+10	45.6688	45.6697	46.2197	46.2199
-2.21844e+10	45.7303	45.7323	46.2782	46.2784
-2.21742e+10	45.8127	45.814	46.3134	46.3132
-2.21639e+10	46.2019	46.2028	46.4317	46.4318
-2.21536e+10	46.3018	46.3019	46.454	46.4539
-2.21434e+10	46.4155	46.4158	46.5007	46.5006
-2.21331e+10	46.4776	46.4781	46.412	46.4123
-2.21229e+10	46.4465	46.4467	46.5813	46.5821
-2.21126e+10	46.4124	46.4125	46.5248	46.5253
-2.21024e+10	46.2132	46.2137	46.4632	46.4639
-2.20921e+10	46.2776	46.2782	46.4908	46.4912
-2.20819e+10	45.8939	45.8946	46.5239	46.5248
-2.20716e+10	45.8584	45.8584	46.5569	46.5571
-2.20614e+10	46.0455	46.0437	46.7283	46.728
-2.20511e+10	46.0382	46.0374	46.7162	46.716
-2.20409e+10	46.2166	46.2162	46.7335	46.7338
-2.20306e+10	46.2916	46.29	46.6463	46.6462
-2.20203e+10	46.6431	46.6409	46.6389	46.6394
-2.20101e+10	46.7747	46.7728	46.624	46.6244
-2.19998e+10	46.6938	46.6924	46.5449	46.5445
-2.19896e+10	46.6604	46.6588	46.503	46.5026
-2.19793e+10	46.5578	46.555	46.4909	46.4905
-2.19691e+10	46.3977	46.3957	46.5209	46.5203
-2.19588e+10	46.4437	46.4417	46.5455	46.5456
-2.19486e+10	46.3453	46.344	46.548	46.5483
-2.19383e+10	46.4455	46.444	46.5432	46.5437
-2.19281e+10	46.5236	46.5223	46.5153	46.5156
-2.19178e+10	46.5558	46.5553	46.4666	46.4666
-2.19076e+10	46.5354	46.5346	46.4177	46.4179
-2.18973e+10	46.509	46.5091	46.422	46.4221
-2.1887e+10	46.3187	46.3175	46.4164	46.4163
-2.18768e+10	46.3418	46.3416	46.5365	46.5363
-2.18665e+10	46.5287	46.5269	46.6133	46.6126
-2.18563e+10	46.5418	46.5396	46.649	46.6482
-2.1846e+10	46.7854	46.7836	46.6697	46.6689
-2.18358e+10	46.8779	46.8757	46.7142	46.7129
-2.18255e+10	46.7975	46.7954	46.7116	46.7107
-2.18153e+10	46.8788	46.8769	46.7391	46.7385
-2.1805e+10	46.6535	46.6523	46.7718	46.7714
-2.17948e+10	46.5387	46.5376	46.8172	46.8169
-2.17845e+10	46.471	46.4702	46.8729	46.8724
-2.17743e+10	46.4627	46.4615	46.934	46.9335
-2.1764e+10	46.4914	46.4906	46.9611	46.9613
-2.17537e+10	46.4513	46.4507	47.0224	47.0222
-2.17435e+10	46.4161	46.4156	47.0816	47.0815
-2.17332e+10	46.5838	46.584	46.9899	46.9904
-2.1723e+10	46.5907	46.5903	47.0406	47.0409
-2.17127e+10	46.5926	46.5929	47.0553	47.056
-2.17025e+10	46.59	46.5915	47.0952	47.0955
-2.16922e+10	46.5204	46.5206	47.0715	47.072
-2.1682e+10	46.5328	46.5328	47.0939	47.0939
-2.16717e+10	46.4336	46.4338	47.0531	47.053
-2.16615e+10	46.1039	46.1038	47.0629	47.0634
-2.16512e+10	46.1997	46.2007	47.0181	47.0182
-2.16409e+10	46.247	46.2468	46.9989	46.9988
-2.16307e+10	46.151	46.1507	46.9848	46.9842
-2.16204e+10	46.3051	46.3051	46.8958	46.8947
-2.16102e+10	46.5217	46.5215	46.8644	46.8637
-2.15999e+10	46.6122	46.6129	46.9577	46.9565
-2.15897e+10	46.5347	46.5342	46.8012	46.8004
-2.15794e+10	46.551	46.5507	46.7444	46.7434
-2.15692e+10	46.6149	46.6141	46.7042	46.7034
-2.15589e+10	46.428	46.4284	46.6831	46.6825
-2.15487e+10	46.3356	46.3358	46.7662	46.7654
-2.15384e+10	46.3255	46.3255	46.7766	46.7753
-2.15282e+10	46.206	46.2059	46.7876	46.7861
-2.15179e+10	46.3757	46.3767	46.8008	46.7997
-2.15076e+10	46.6354	46.6366	46.8618	46.8614
[truncated: 6,193 more rows]

## Sheet: Fig3c
Vrms=2.6
roll-off=0.15						roll-off=0.5						roll-off=1
Freq(GHz)	Freq point number	PAM8	Simple Notch	PM Notch				PAM8	Simple Notch	PM Notch				PAM8	Simple Notch	PM Notch
0.875	1	-22.4573	-19.2825	-22.212				-24.5545	-19.1992	-24.1891				-23.2334	-17.4758	-22.5707
2.625	2	-21.8455	-18.5452	-21.787				-23.8157	-18.4084	-23.3878				-22.54	-16.751	-21.9675
4.375	3	-21.2783	-17.8859	-21.0692				-22.8587	-17.486	-22.4277				-21.508	-15.6775	-20.9605
6.125	4	-20.9427	-17.8769	-20.9406				-21.8734	-17.4313	-21.7905				-20.3951	-15.3878	-20.2991
7.875	5	-20.3207	-17.656	-20.6831				-20.5881	-16.6793	-20.6568				-19.6668	-14.7331	-19.4747
9.625	6	-17.5223	-15.6037	-17.5879				-17.631	-14.4876	-17.6604				-17.322	-12.7961	-17.2207
