# Supplementary material for: Nonlinear noise spectrum measurement using a probability-maintained noise power ratio method
Source: Commun Eng. 2022 Dec 29;1:49. doi: 10.1038/s44172-022-00047-y (PMC10955953; doi:10.1038/s44172-022-00047-y)
Supplement: Supplementary file 7 — Supplementary Data 1-4 [file 44172_2022_47_MOESM7_ESM.xlsx]

## Sheet: Fig4av zero-mean Chi-square
Amplitude	PDF of zero-mean Chi-sqaure noise
-2	0
-1.8995	0
-1.79899	0
-1.69849	0
-1.59799	0
-1.49749	0
-1.39698	0
-1.29648	0
-1.19598	0
-1.09548	0
-0.994975	0.1484
-0.894472	0.1381
-0.79397	0.088
-0.693467	0.0678
-0.592965	0.0524
-0.492462	0.0432
-0.39196	0.0402
-0.291457	0.0363
-0.190955	0.0304
-0.0904523	0.0275
0.0100503	0.0237
0.110553	0.0197
0.211055	0.0225
0.311558	0.0203
0.41206	0.0162
0.512563	0.0153
0.613065	0.0147
0.713568	0.0158
0.81407	0.012
0.914573	0.0112
1.01508	0.0088
1.11558	0.0096
1.21608	0.009
1.31658	0.0083
1.41709	0.0076
1.51759	0.0058
1.61809	0.0065
1.71859	0.0065
1.8191	0.0052
1.9196	0.005
2.0201	0.0051
2.1206	0.0061
2.22111	0.0056
2.32161	0.0052
2.42211	0.0035
2.52261	0.0032
2.62312	0.0027
2.72362	0.0026
2.82412	0.0034
2.92462	0.0029
3.02513	0.0026
3.12563	0.0022
3.22613	0.002
3.32663	0.0017
3.42714	0.0021
3.52764	0.0022
3.62814	0.002
3.72864	0.0018
3.82915	0.0018
3.92965	0.0012
4.03015	0.0013
4.13065	0.0016
4.23116	0.0012
4.33166	0.0008
4.43216	0.0009
4.53266	0.0011
4.63317	0.0007
4.73367	0.001
4.83417	0.0007
4.93467	0.0011
5.03518	0.0006
5.13568	0.0004
5.23618	0.0012
5.33668	0.0009
5.43719	0.0007
5.53769	0.0008
5.63819	0.0004
5.73869	0.0004
5.8392	0.0004
5.9397	0.0001
6.0402	0.0004
6.1407	0.0005
6.24121	0.0004
6.34171	0.0003
6.44221	0.0004
6.54271	0.0005
6.64322	0.0005
6.74372	0.0003
6.84422	0
6.94472	0.0003
7.04523	0.0003
7.14573	0.0002
7.24623	0.0002
7.34673	0.0001
7.44724	0
7.54774	0.0002
7.64824	0.0001
7.74874	0
7.84925	0.0004
7.94975	0
8.05025	0.0002
8.15075	0.0002
8.25126	0.0002
8.35176	0.0002
8.45226	0.0004
8.55276	0.0001
8.65327	0.0001
8.75377	0
8.85427	0.0003
8.95477	0
9.05528	0
9.15578	0
9.25628	0.0001
9.35678	0
9.45729	0
9.55779	0.0001
9.65829	0
9.75879	0
9.8593	0.0001
9.9598	0.0002
10.0603	0
10.1608	0
10.2613	0
10.3618	0
10.4623	0
10.5628	0
10.6633	0
10.7638	0
10.8643	0
10.9648	0
11.0653	0
11.1658	0
11.2663	0
11.3668	0.0001
11.4673	0
11.5678	0.0001
11.6683	0
11.7688	0
11.8693	0
11.9698	0
12.0704	0
12.1709	0
12.2714	0
12.3719	0
12.4724	0
12.5729	0
12.6734	0
12.7739	0
12.8744	0
12.9749	0
13.0754	0
13.1759	0
13.2764	0
13.3769	0
13.4774	0
13.5779	0
13.6784	0
13.7789	0
13.8794	0
13.9799	0
14.0804	0
14.1809	0.0001
14.2814	0
14.3819	0
14.4824	0
14.5829	0
14.6834	0
14.7839	0
14.8844	0
14.9849	0
15.0854	0
15.1859	0
15.2864	0
15.3869	0
15.4874	0
15.5879	0
15.6884	0
15.7889	0
15.8894	0
15.9899	0.0001
16.0905	0
16.191	0
16.2915	0.0001
16.392	0
16.4925	0
16.593	0
16.6935	0
16.794	0
16.8945	0
16.995	0
17.0955	0
17.196	0
17.2965	0
17.397	0
17.4975	0
17.598	0
17.6985	0
17.799	0
17.8995	0
18	0

## Sheet: Fig4bc Q of equivalent model
roll-off=0.15
SNR=31dB
Vrms	Reference	Same Orth: Other Seed	Same Orth: Shift 2000 Samples	Same spectrum: positive Chi	Same spectrum: negative Chi	Same spectrum: Gaussian
1.7	10.3745	10.6113	10.5468	11.0371	11.0024	13.1816
2	9.45436	9.63755	9.6745	9.71475	9.70891	11.3418
2.3	8.6181	8.90653	8.92901	8.60181	8.58496	9.41815
2.6	7.69629	7.97335	8.04827	7.49934	7.44046	7.72903
2.9	6.51953	6.59839	6.68568	6.29446	6.30873	6.09598
3.2	5.07578	4.93246	4.99622	5.05977	5.06269	4.60219
3.5	3.58874	3.27304	3.34459	3.68228	3.65312	3.24759
3.8	2.18713	1.7832	1.86024	2.3273	2.32043	1.9891
SNR=21dB
Vrms	Reference	Same Orth: Other Seed	Same Orth: Shift 2000 Samples	Same spectrum: positive Chi	Same spectrum: negative Chi	Same spectrum: Gaussian
0.2	8.30627	8.31257	8.30816	8.2975	8.28506	8.28568
0.5	8.28754	8.27826	8.25439	8.27333	8.28878	8.29251
0.8	8.22671	8.21602	8.20834	8.25987	8.25622	8.26048
1.1	8.09912	8.11458	8.09912	8.15505	8.13975	8.15221
1.4	7.86364	7.91342	7.88762	7.95615	7.9208	7.94112
1.7	7.48927	7.58111	7.56173	7.59742	7.60727	7.61222
2	6.97481	7.10575	7.11277	7.08641	7.14205	7.1272
2.3	6.38425	6.48673	6.50626	6.50969	6.48041	6.46638
2.6	5.68255	5.74076	5.78716	5.70239	5.73461	5.64867
2.9	4.81868	4.83144	4.88672	4.86104	4.87584	4.69896
3.2	3.84026	3.76986	3.8213	3.91366	3.89821	3.65984
3.5	2.757	2.61543	2.66958	2.89897	2.89665	2.62575
3.8	1.64974	1.41419	1.47153	1.80133	1.79787	1.55457
