# Supplementary material for: Nonlinear noise spectrum measurement using a probability-maintained noise power ratio method
Source: Commun Eng. 2022 Dec 29;1:49. doi: 10.1038/s44172-022-00047-y (PMC10955953; doi:10.1038/s44172-022-00047-y)
Supplement: Supplementary file 8 — Supplementary Data 1-5 [file 44172_2022_47_MOESM8_ESM.xlsx]

## Sheet: Fig5c 2tone
VGC	2.45V
FreqN	7GHz
FreqP	8GHz
RMS of Signal to DAC after 8 bits quantification	62.36
Freq(Hz)	PSD(dB)
-56000000000	-78.8177
-55945312500	-78.8193
-55890625000	-78.8195
-55835937500	-78.8193
-55781250000	-78.819
-55726562500	-78.8193
-55671875000	-78.8189
-55617187500	-78.8185
-55562500000	-78.8183
-55507812500	-78.8185
-55453125000	-78.818
-55398437500	-78.8172
-55343750000	-78.8172
-55289062500	-78.8167
-55234375000	-78.8145
-55179687500	-78.8146
-55125000000	-78.8131
-55070312500	-78.8105
-55015625000	-78.7907
-54960937500	-78.8245
-54906250000	-78.8189
-54851562500	-78.8174
-54796875000	-78.8151
-54742187500	-78.8146
-54687500000	-78.8134
-54632812500	-78.8129
-54578125000	-78.8118
-54523437500	-78.8113
-54468750000	-78.8107
-54414062500	-78.8104
-54359375000	-78.8089
-54304687500	-78.8072
-54250000000	-78.807
-54195312500	-78.8066
-54140625000	-78.8059
-54085937500	-78.8042
-54031250000	-78.8055
-53976562500	-78.7994
-53921875000	-78.8005
-53867187500	-78.8005
-53812500000	-78.7992
-53757812500	-78.7978
-53703125000	-78.7967
-53648437500	-78.7959
-53593750000	-78.7939
-53539062500	-78.794
-53484375000	-78.7925
-53429687500	-78.7912
-53375000000	-78.7895
-53320312500	-78.7881
-53265625000	-78.7868
-53210937500	-78.7853
-53156250000	-78.7844
-53101562500	-78.7833
-53046875000	-78.7814
-52992187500	-78.78
-52937500000	-78.7785
-52882812500	-78.7773
-52828125000	-78.7754
-52773437500	-78.7742
-52718750000	-78.773
-52664062500	-78.7714
-52609375000	-78.7694
-52554687500	-78.7678
-52500000000	-78.7662
-52445312500	-78.7644
-52390625000	-78.7627
-52335937500	-78.761
-52281250000	-78.7591
-52226562500	-78.7572
-52171875000	-78.7553
-52117187500	-78.7532
-52062500000	-78.7516
-52007812500	-78.7497
-51953125000	-78.7478
-51898437500	-78.7458
-51843750000	-78.7438
-51789062500	-78.7415
-51734375000	-78.7394
-51679687500	-78.7377
-51625000000	-78.7352
-51570312500	-78.7333
-51515625000	-78.7315
-51460937500	-78.7289
-51406250000	-78.7265
-51351562500	-78.7242
-51296875000	-78.7224
-51242187500	-78.7202
-51187500000	-78.7175
-51132812500	-78.7154
-51078125000	-78.7125
-51023437500	-78.7108
-50968750000	-78.7075
-50914062500	-78.7054
-50859375000	-78.7027
-50804687500	-78.701
-50750000000	-78.6965
-50695312500	-78.6944
-50640625000	-78.6927
-50585937500	-78.6894
-50531250000	-78.6867
-50476562500	-78.6847
-50421875000	-78.6816
-50367187500	-78.6798
-50312500000	-78.6756
-50257812500	-78.6736
-50203125000	-78.6705
-50148437500	-78.6673
-50093750000	-78.6649
-50039062500	-78.6619
-49984375000	-78.659
-49929687500	-78.655
-49875000000	-78.6525
-49820312500	-78.65
-49765625000	-78.6472
-49710937500	-78.644
-49656250000	-78.6413
-49601562500	-78.6374
-49546875000	-78.6338
-49492187500	-78.6308
-49437500000	-78.6281
-49382812500	-78.6247
-49328125000	-78.6209
-49273437500	-78.6178
-49218750000	-78.6147
-49164062500	-78.6114
-49109375000	-78.608
-49054687500	-78.6046
-49000000000	-78.601
-48945312500	-78.5974
-48890625000	-78.5939
-48835937500	-78.5903
-48781250000	-78.5868
-48726562500	-78.5833
-48671875000	-78.5796
-48617187500	-78.5755
-48562500000	-78.5718
-48507812500	-78.5681
-48453125000	-78.5653
-48398437500	-78.561
-48343750000	-78.5563
-48289062500	-78.5525
-48234375000	-78.5531
-48179687500	-78.5467
-48125000000	-78.5402
-48070312500	-78.5378
-48015625000	-78.5306
-47960937500	-78.531
-47906250000	-78.5266
-47851562500	-78.522
-47796875000	-78.5169
-47742187500	-78.5124
-47687500000	-78.5094
-47632812500	-78.5043
-47578125000	-78.5002
-47523437500	-78.4949
-47468750000	-78.4933
-47414062500	-78.4874
-47359375000	-78.4848
-47304687500	-78.4817
-47250000000	-78.4753
-47195312500	-78.4712
-47140625000	-78.4662
-47085937500	-78.462
-47031250000	-78.4567
-46976562500	-78.4528
-46921875000	-78.4483
-46867187500	-78.4439
-46812500000	-78.4384
-46757812500	-78.4341
-46703125000	-78.4292
-46648437500	-78.4246
-46593750000	-78.4197
-46539062500	-78.4153
-46484375000	-78.4093
-46429687500	-78.4049
-46375000000	-78.4008
-46320312500	-78.3957
-46265625000	-78.392
-46210937500	-78.3847
-46156250000	-78.3802
-46101562500	-78.3743
-46046875000	-78.3697
-45992187500	-78.364
-45937500000	-78.3597
-45882812500	-78.3548
-45828125000	-78.3489
-45773437500	-78.3447
-45718750000	-78.3392
-45664062500	-78.3338
-45609375000	-78.3283
-45554687500	-78.3227
-45500000000	-78.3179
-45445312500	-78.3125
-45390625000	-78.3071
-45335937500	-78.3017
-45281250000	-78.2961
-45226562500	-78.2897
-45171875000	-78.2843
-45117187500	-78.2787
-45062500000	-78.273
-45007812500	-78.2673
-44953125000	-78.2622
-44898437500	-78.2558
-44843750000	-78.2505
-44789062500	-78.2448
-44734375000	-78.2379
-44679687500	-78.2322
-44625000000	-78.2268
-44570312500	-78.221
-44515625000	-78.2151
-44460937500	-78.2087
-44406250000	-78.2024
-44351562500	-78.1971
-44296875000	-78.1907
-44242187500	-78.1839
-44187500000	-78.1784
-44132812500	-78.1716
-44078125000	-78.1665
-44023437500	-78.1585
-43968750000	-78.153
-43914062500	-78.1479
-43859375000	-78.1389
-43804687500	-78.1337
-43750000000	-78.1267
-43695312500	-78.1202
-43640625000	-78.1136
-43585937500	-78.1073
-43531250000	-78.1009
-43476562500	-78.0935
-43421875000	-78.0888
-43367187500	-78.0804
-43312500000	-78.0746
-43257812500	-78.0691
-43203125000	-78.0616
-43148437500	-78.0543
-43093750000	-78.0448
-43039062500	-78.0384
-42984375000	-78.0333
-42929687500	-78.0263
-42875000000	-78.0191
-42820312500	-78.0117
-42765625000	-78.0027
-42710937500	-77.9979
-42656250000	-77.989
-42601562500	-77.9834
-42546875000	-77.9744
-42492187500	-77.9696
-42437500000	-77.9604
-42382812500	-77.9538
-42328125000	-77.9457
-42273437500	-77.9404
-42218750000	-77.93
-42164062500	-77.9241
-42109375000	-77.9146
-42054687500	-77.9086
-42000000000	-77.9003
-41945312500	-77.8942
-41890625000	-77.8867
-41835937500	-77.879
-41781250000	-77.8685
-41726562500	-77.8617
-41671875000	-77.8538
-41617187500	-77.8435
-41562500000	-77.8405
-41507812500	-77.829
-41453125000	-77.8209
-41398437500	-77.8137
-41343750000	-77.8049
-41289062500	-77.7974
-41234375000	-77.7897
-41179687500	-77.779
-41125000000	-77.7698
-41070312500	-77.7615
-41015625000	-77.746
-40960937500	-77.7537
-40906250000	-77.7415
-40851562500	-77.7335
-40796875000	-77.724
-40742187500	-77.715
-40687500000	-77.7068
-40632812500	-77.6973
-40578125000	-77.6885
-40523437500	-77.679
-40468750000	-77.6701
-40414062500	-77.6629
-40359375000	-77.6533
-40304687500	-77.6439
-40250000000	-77.6349
-40195312500	-77.627
-40140625000	-77.6174
-40085937500	-77.6084
-40031250000	-77.5986
-39976562500	-77.5884
-39921875000	-77.5807
-39867187500	-77.5715
-39812500000	-77.5624
-39757812500	-77.553
-39703125000	-77.5436
-39648437500	-77.5342
-39593750000	-77.5252
-39539062500	-77.5145
-39484375000	-77.5049
-39429687500	-77.4965
-39375000000	-77.4848
-39320312500	-77.4765
-39265625000	-77.4675
-39210937500	-77.4568
-39156250000	-77.4454
-39101562500	-77.4345
-39046875000	-77.4268
-38992187500	-77.4144
-38937500000	-77.406
-38882812500	-77.3959
-38828125000	-77.3877
-38773437500	-77.3767
-38718750000	-77.3655
-38664062500	-77.3565
-38609375000	-77.3445
-38554687500	-77.3325
-38500000000	-77.3281
-38445312500	-77.3134
-38390625000	-77.3058
-38335937500	-77.2899
-38281250000	-77.2833
-38226562500	-77.268
-38171875000	-77.2599
-38117187500	-77.2485
-38062500000	-77.2423
-38007812500	-77.23
-37953125000	-77.2187
-37898437500	-77.2142
-37843750000	-77.1969
-37789062500	-77.1898
-37734375000	-77.1791
-37679687500	-77.1617
-37625000000	-77.1561
-37570312500	-77.1357
-37515625000	-77.1207
-37460937500	-77.1137
-37406250000	-77.1007
-37351562500	-77.0976
-37296875000	-77.081
-37242187500	-77.0629
-37187500000	-77.0566
-37132812500	-77.0411
-37078125000	-77.0442
-37023437500	-77.0256
-36968750000	-77.0128
-36914062500	-76.9895
-36859375000	-76.9819
-36804687500	-76.9683
-36750000000	-76.9681
-36695312500	-76.9654
-36640625000	-76.9323
-36585937500	-76.9293
-36531250000	-76.914
-36476562500	-76.9054
-36421875000	-76.8737
-36367187500	-76.8839
-36312500000	-76.8712
-36257812500	-76.8516
-36203125000	-76.8354
-36148437500	-76.8279
-36093750000	-76.8124
-36039062500	-76.7899
-35984375000	-76.789
-35929687500	-76.7719
-35875000000	-76.7524
-35820312500	-76.7417
-35765625000	-76.7217
-35710937500	-76.7159
-35656250000	-76.6977
-35601562500	-76.6797
-35546875000	-76.6831
-35492187500	-76.6711
-35437500000	-76.6372
-35382812500	-76.635
-35328125000	-76.6264
-35273437500	-76.6138
-35218750000	-76.5934
-35164062500	-76.5815
-35109375000	-76.5627
-35054687500	-76.5579
-35000000000	-76.5279
-34945312500	-76.5219
-34890625000	-76.5109
-34835937500	-76.4939
-34781250000	-76.4975
-34726562500	-76.4621
-34671875000	-76.4462
-34617187500	-76.439
-34562500000	-76.3988
-34507812500	-76.4076
-34453125000	-76.372
-34398437500	-76.3547
-34343750000	-76.3363
-34289062500	-76.3106
-34234375000	-76.3945
-34179687500	-76.3153
-34125000000	-76.4152
-34070312500	-76.2225
-34015625000	-74.929
-33960937500	-75.3685
-33906250000	-75.836
-33851562500	-75.9597
-33796875000	-75.943
-33742187500	-75.8963
-33687500000	-76.0975
-33632812500	-75.6109
-33578125000	-75.7173
-33523437500	-75.12
-33468750000	-75.4833
-33414062500	-75.3588
-33359375000	-75.3008
-33304687500	-74.9871
-33250000000	-74.9983
-33195312500	-75.4194
-33140625000	-74.6934
-33085937500	-74.3386
-33031250000	-70.6484
-32976562500	-68.4255
-32921875000	-73.5163
-32867187500	-74.0603
-32812500000	-74.2921
-32757812500	-73.8579
-32703125000	-74.4954
-32648437500	-74.745
-32593750000	-74.5418
-32539062500	-74.5687
-32484375000	-73.9628
-32429687500	-74.8592
-32375000000	-74.0079
-32320312500	-73.579
-32265625000	-73.8753
-32210937500	-74.1928
-32156250000	-73.6617
-32101562500	-73.4811
-32046875000	-72.0298
-31992187500	-62.1442
-31937500000	-73.0361
-31882812500	-73.6845
-31828125000	-73.6772
-31773437500	-74.2774
-31718750000	-73.8925
-31664062500	-74.1312
-31609375000	-74.0893
-31554687500	-73.554
-31500000000	-73.818
-31445312500	-74.0455
-31390625000	-74.2601
-31335937500	-74.4892
-31281250000	-74.2247
-31226562500	-74.3043
-31171875000	-74.1382
-31117187500	-73.6298
-31062500000	-72.1169
-31007812500	-59.6272
-30953125000	-71.4166
-30898437500	-73.405
-30843750000	-73.3495
-30789062500	-73.5206
-30734375000	-73.9016
-30679687500	-74.0179
-30625000000	-73.8129
-30570312500	-73.2273
-30515625000	-73.4814
-30460937500	-73.203
-30406250000	-73.3242
-30351562500	-72.803
-30296875000	-72.1545
-30242187500	-71.6165
-30187500000	-70.6104
-30132812500	-69.0226
-30078125000	-65.5059
-30023437500	-55.981
-29968750000	-59.0393
-29914062500	-67.4012
-29859375000	-70.7374
-29804687500	-72.2821
-29750000000	-72.3121
-29695312500	-73.2247
-29640625000	-73.7315
-29585937500	-73.8569
-29531250000	-74.0759
-29476562500	-73.8095
-29421875000	-73.9881
-29367187500	-74.5638
-29312500000	-74.2142
-29257812500	-74.1192
-29203125000	-74.4152
-29148437500	-74.3979
-29093750000	-74.8193
-29039062500	-72.6474
-28984375000	-66.3603
-28929687500	-71.9699
-28875000000	-72.6207
-28820312500	-73.2911
-28765625000	-73.0175
-28710937500	-73.0158
-28656250000	-73.2557
-28601562500	-73.54
-28546875000	-73.5627
-28492187500	-73.1595
-28437500000	-73.5291
-28382812500	-73.3062
-28328125000	-73.4041
-28273437500	-73.3005
-28218750000	-73.3671
-28164062500	-73.2031
-28109375000	-73.1951
-28054687500	-73.2777
-28000000000	-54.4392
-27945312500	-72.6427
-27890625000	-73.1697
-27835937500	-73.3051
-27781250000	-72.9681
-27726562500	-73.329
-27671875000	-73.004
-27617187500	-73.2362
-27562500000	-72.8614
-27507812500	-72.831
-27453125000	-73.1515
-27398437500	-73.0978
-27343750000	-73.1532
-27289062500	-73.2099
-27234375000	-72.3161
-27179687500	-72.5034
-27125000000	-72.7084
-27070312500	-71.802
-27015625000	-62.9959
-26960937500	-67.1213
-26906250000	-70.488
-26851562500	-71.2219
-26796875000	-71.2886
-26742187500	-71.308
-26687500000	-71.7867
-26632812500	-71.6183
-26578125000	-71.6804
-26523437500	-71.6962
-26468750000	-71.2909
-26414062500	-71.4259
-26359375000	-71.1425
-26304687500	-70.9246
-26250000000	-70.8413
-26195312500	-70.578
-26140625000	-69.6663
-26085937500	-68.1642
-26031250000	-61.4919
-25976562500	-59.8704
-25921875000	-67.7315
-25867187500	-69.6306
-25812500000	-70.1265
-25757812500	-70.2665
-25703125000	-70.4765
-25648437500	-70.4973
-25593750000	-70.335
-25539062500	-70.2071
-25484375000	-70.357
-25429687500	-70.3304
-25375000000	-69.6655
-25320312500	-69.6362
-25265625000	-69.3701
-25210937500	-69.1216
-25156250000	-68.3029
-25101562500	-66.8364
-25046875000	-62.3341
-24992187500	-48.5949
-24937500000	-64.2026
-24882812500	-67.2192
-24828125000	-67.8618
-24773437500	-68.0419
-24718750000	-68.3651
-24664062500	-68.3703
-24609375000	-68.1378
-24554687500	-67.9712
-24500000000	-67.6913
-24445312500	-67.3649
-24390625000	-67.0466
-24335937500	-66.8807
-24281250000	-66.3604
-24226562500	-65.8427
-24171875000	-64.9635
-24117187500	-63.6655
-24062500000	-60.1113
-24007812500	-42.7926
-23953125000	-58.1143
-23898437500	-62.5461
-23843750000	-63.3514
-23789062500	-63.452
-23734375000	-63.4586
-23679687500	-62.9518
-23625000000	-62.338
-23570312500	-61.6926
-23515625000	-61.0163
-23460937500	-60.1954
-23406250000	-59.2818
-23351562500	-58.0891
-23296875000	-56.7562
-23242187500	-55.098
-23187500000	-52.9997
-23132812500	-50.0563
-23078125000	-45.4959
-23023437500	-35
-22968750000	-37.7575
-22914062500	-46.4668
-22859375000	-50.6747
-22804687500	-53.434
-22750000000	-55.4172
-22695312500	-56.912
-22640625000	-57.9972
-22585937500	-58.7724
-22531250000	-59.2332
-22476562500	-59.412
-22421875000	-59.2995
-22367187500	-58.8389
-22312500000	-58.0678
-22257812500	-56.9147
-22203125000	-55.2224
-22148437500	-52.773
-22093750000	-48.9498
-22039062500	-41.4426
-21984375000	-33.6788
-21929687500	-46.68
-21875000000	-51.6556
-21820312500	-54.7509
-21765625000	-56.9965
-21710937500	-58.7809
-21656250000	-60.0458
-21601562500	-61.2892
-21546875000	-62.3095
-21492187500	-63.0535
-21437500000	-63.9909
-21382812500	-64.5761
-21328125000	-65.1282
-21273437500	-65.4428
-21218750000	-66.2459
-21164062500	-66.4525
-21109375000	-66.9461
-21054687500	-67.0441
-21000000000	-41.3216
-20945312500	-67.5305
-20890625000	-68.0644
-20835937500	-68.4056
-20781250000	-68.3872
-20726562500	-68.7012
-20671875000	-68.7803
-20617187500	-69.2429
-20562500000	-69.2693
-20507812500	-69.578
-20453125000	-69.5222
-20398437500	-69.2766
-20343750000	-69.6334
-20289062500	-69.4175
-20234375000	-69.0632
-20179687500	-68.4735
-20125000000	-67.4021
-20070312500	-63.8338
-20015625000	-51.3771
-19960937500	-58.4618
-19906250000	-64.7157
-19851562500	-67.0838
-19796875000	-68.1354
-19742187500	-68.6316
-19687500000	-69.1746
-19632812500	-69.3765
-19578125000	-69.6369
-19523437500	-69.4383
-19468750000	-69.7401
-19414062500	-69.9765
-19359375000	-69.7948
-19304687500	-69.8219
-19250000000	-70.0425
-19195312500	-69.7069
-19140625000	-69.4692
-19085937500	-68.2212
-19031250000	-63.6722
-18976562500	-61.9221
-18921875000	-68.4463
-18867187500	-69.5857
-18812500000	-70.016
-18757812500	-69.9606
-18703125000	-70.1218
-18648437500	-70.0098
-18593750000	-70.0899
-18539062500	-70.052
-18484375000	-71.0051
-18429687500	-70.337
-18375000000	-70.3192
-18320312500	-70.5767
-18265625000	-70.2839
-18210937500	-70.186
-18156250000	-70.4328
-18101562500	-69.7107
-18046875000	-69.5909
-17992187500	-64.2918
-17937500000	-69.4814
-17882812500	-69.6299
-17828125000	-69.9589
-17773437500	-69.7624
-17718750000	-69.8646
-17664062500	-69.8445
-17609375000	-69.8369
-17554687500	-69.6834
-17500000000	-69.3083
-17445312500	-69.607
-17390625000	-69.5263
-17335937500	-69.4084
-17281250000	-69.229
-17226562500	-69.2399
-17171875000	-69.0377
-17117187500	-68.8858
-17062500000	-67.7601
-17007812500	-53.8383
-16953125000	-66.0969
-16898437500	-68.1615
-16843750000	-68.6106
-16789062500	-68.5495
-16734375000	-68.8969
-16679687500	-68.6726
-16625000000	-68.5823
-16570312500	-68.3076
-16515625000	-68.3755
-16460937500	-68.0558
-16406250000	-67.9379
-16351562500	-67.7613
-16296875000	-67.4049
-16242187500	-66.9095
-16187500000	-66.1368
-16132812500	-64.7807
-16078125000	-61.5786
-16023437500	-51.8174
-15968750000	-54.1187
-15914062500	-61.4478
-15859375000	-63.8736
-15804687500	-64.9207
-15750000000	-64.9523
-15695312500	-65.2551
-15640625000	-65.502
-15585937500	-65.3874
-15531250000	-65.2547
-15476562500	-64.8446
-15421875000	-64.4743
-15367187500	-63.9734
-15312500000	-63.2612
-15257812500	-62.4726
-15203125000	-61.2237
-15148437500	-59.4017
-15093750000	-56.3637
-15039062500	-49.8478
-14984375000	-43.1101
-14929687500	-57.067
-14875000000	-63.0165
-14820312500	-66.6866
-14765625000	-68.8955
-14710937500	-69.831
-14656250000	-70.6169
-14601562500	-70.2827
-14546875000	-70.3698
-14492187500	-70.2772
-14437500000	-69.8311
-14382812500	-69.8756
-14328125000	-69.4865
-14273437500	-69.1887
-14218750000	-69.2059
-14164062500	-68.981
-14109375000	-69.2466
-14054687500	-68.0441
-14000000000	-45.2797
-13945312500	-68.0954
-13890625000	-68.1817
-13835937500	-67.9781
-13781250000	-67.8938
-13726562500	-67.7076
-13671875000	-67.5117
-13617187500	-67.6064
-13562500000	-67.3809
-13507812500	-67.1076
-13453125000	-67.022
-13398437500	-66.6263
-13343750000	-66.6412
-13289062500	-66.4472
-13234375000	-65.6228
-13179687500	-65.5846
-13125000000	-64.6129
-13070312500	-62.7036
-13015625000	-53.3784
-12960937500	-61.9847
-12906250000	-66.1329
-12851562500	-66.707
-12796875000	-66.6781
-12742187500	-66.3873
-12687500000	-66.2844
-12632812500	-66.066
-12578125000	-66.0012
-12523437500	-65.9423
-12468750000	-65.7909
-12414062500	-65.6439
-12359375000	-65.3654
-12304687500	-65.2768
-12250000000	-64.9115
-12195312500	-64.7769
-12140625000	-64.777
-12085937500	-64.282
-12031250000	-61.6214
-11976562500	-59.5889
-11921875000	-63.5572
-11867187500	-63.9211
-11812500000	-63.9198
-11757812500	-63.7286
-11703125000	-63.6942
-11648437500	-63.6159
-11593750000	-63.4151
-11539062500	-63.5778
-11484375000	-62.9153
-11429687500	-63.082
-11375000000	-62.8859
-11320312500	-62.7887
-11265625000	-62.7002
-11210937500	-62.473
-11156250000	-62.3944
-11101562500	-62.0217
-11046875000	-61.6342
-10992187500	-58.2332
-10937500000	-61.6495
-10882812500	-61.495
-10828125000	-61.3178
-10773437500	-61.3119
-10718750000	-61.0721
-10664062500	-60.8181
-10609375000	-60.68
-10554687500	-60.5092
-10500000000	-60.1702
-10445312500	-60.0554
-10390625000	-59.9858
-10335937500	-59.6265
-10281250000	-59.4246
-10226562500	-59.2757
-10171875000	-58.9069
-10117187500	-58.7159
-10062500000	-58.2973
-10007812500	-52.3691
-9953125000	-57.6975
-9898437500	-57.6731
-9843750000	-57.3838
-9789062500	-57.1609
-9734375000	-56.6716
-9679687500	-56.4107
-9625000000	-56.0689
-9570312500	-55.7396
-9515625000	-55.3032
-9460937500	-54.8724
-9406250000	-54.3903
-9351562500	-53.8097
-9296875000	-53.0535
-9242187500	-52.1799
-9187500000	-50.9302
-9132812500	-48.9628
-9078125000	-45.3468
-9023437500	-35.4525
-8968750000	-38.0888
-8914062500	-45.7291
-8859375000	-48.2368
-8804687500	-49.0588
-8750000000	-49.136
-8695312500	-48.8668
-8640625000	-48.3916
-8585937500	-47.7357
-8531250000	-46.9648
-8476562500	-46.0916
-8421875000	-45.0589
-8367187500	-43.8842
-8312500000	-42.491
-8257812500	-40.8448
-8203125000	-38.773
-8148437500	-36.0513
-8093750000	-32.0558
-8039062500	-24.4291
-7984375000	-16.6117
-7929687500	-29.5967
-7875000000	-34.5824
-7820312500	-37.7267
-7765625000	-40.0297
-7710937500	-41.8461
-7656250000	-43.3468
-7601562500	-44.6317
-7546875000	-45.7283
-7492187500	-46.7305
-7437500000	-47.6201
-7382812500	-48.4001
-7328125000	-49.1382
-7273437500	-49.7916
-7218750000	-50.425
-7164062500	-51.0173
-7109375000	-51.5498
-7054687500	-52.0662
-7000000000	-15.1119
-6945312500	-52.9149
-6890625000	-53.3792
-6835937500	-53.7556
-6781250000	-54.1239
-6726562500	-54.4579
-6671875000	-54.7398
-6617187500	-55.0748
-6562500000	-55.336
-6507812500	-55.5635
-6453125000	-55.7096
-6398437500	-55.8058
-6343750000	-55.7745
-6289062500	-55.6277
-6234375000	-55.321
-6179687500	-54.3549
-6125000000	-52.3765
-6070312500	-48.433
-6015625000	-35.9871
-5960937500	-43.7531
-5906250000	-50.8609
-5851562500	-54.0995
-5796875000	-55.8883
-5742187500	-57.0485
-5687500000	-57.8493
-5632812500	-58.4607
-5578125000	-58.8753
-5523437500	-59.3405
-5468750000	-59.6866
-5414062500	-59.9828
-5359375000	-60.2514
-5304687500	-60.4409
-5250000000	-60.526
-5195312500	-60.8851
-5140625000	-61.0313
-5085937500	-60.9126
-5031250000	-59.7923
-4976562500	-59.3266
-4921875000	-61.6344
-4867187500	-61.9352
-4812500000	-62.1184
-4757812500	-62.466
-4703125000	-62.4335
-4648437500	-62.5913
-4593750000	-62.7293
-4539062500	-62.6912
-4484375000	-63.5434
-4429687500	-63.308
-4375000000	-63.3974
-4320312500	-63.3996
-4265625000	-63.8084
-4210937500	-63.7585
-4156250000	-63.7973
-4101562500	-63.7642
-4046875000	-63.8496
-3992187500	-60.7776
-3937500000	-64.0596
-3882812500	-64.4725
-3828125000	-64.4453
-3773437500	-64.4728
-3718750000	-64.8695
-3664062500	-64.7584
-3609375000	-65.0709
-3554687500	-64.9773
-3500000000	-64.8874
-3445312500	-65.1284
-3390625000	-65.1883
-3335937500	-65.2096
-3281250000	-65.397
-3226562500	-65.5685
-3171875000	-65.6701
-3117187500	-65.5632
-3062500000	-65.6333
-3007812500	-58.6108
-2953125000	-65.4176
-2898437500	-65.8514
-2843750000	-66.0791
-2789062500	-66.2213
-2734375000	-65.6713
-2679687500	-66.2705
-2625000000	-66.3969
-2570312500	-66.4087
-2515625000	-66.7608
-2460937500	-66.701
-2406250000	-66.7247
-2351562500	-66.6784
-2296875000	-66.8126
-2242187500	-66.8306
-2187500000	-66.9319
-2132812500	-66.4294
-2078125000	-65.1938
-2023437500	-57.5542
-1968750000	-59.2665
-1914062500	-64.5719
-1859375000	-66.1645
-1804687500	-66.4891
-1750000000	-67.2238
-1695312500	-67.2848
-1640625000	-67.6415
-1585937500	-67.8546
-1531250000	-67.9269
-1476562500	-67.8463
-1421875000	-68.1532
-1367187500	-68.3588
-1312500000	-68.4226
-1257812500	-68.0104
-1203125000	-67.2261
-1148437500	-65.2989
-1093750000	-61.287
-1039062500	-52.8365
-984375000	-43.7393
-929687500	-55.3435
-875000000	-58.9675
-820312500	-60.922
-765625000	-62.0617
-710937500	-62.7651
-656250000	-63.3516
-601562500	-63.8508
-546875000	-64.0725
-492187500	-64.5869
-437500000	-64.5222
-382812500	-64.8924
-328125000	-64.9607
-273437500	-64.8662
-218750000	-65.0223
-164062500	-65.0704
-109375000	-65.0157
-54687500	-65.3486
0	-39.042
54687500	-65.3486
109375000	-65.0157
164062500	-65.0704
218750000	-65.0223
273437500	-64.8662
328125000	-64.9607
382812500	-64.8924
437500000	-64.5222
492187500	-64.5869
546875000	-64.0725
601562500	-63.8508
656250000	-63.3516
710937500	-62.7651
765625000	-62.0617
820312500	-60.922
875000000	-58.9675
929687500	-55.3435
984375000	-43.7393
1039062500	-52.8365
1093750000	-61.287
1148437500	-65.2989
1203125000	-67.2261
1257812500	-68.0104
1312500000	-68.4226
1367187500	-68.3588
1421875000	-68.1532
1476562500	-67.8463
1531250000	-67.9269
1585937500	-67.8546
1640625000	-67.6415
1695312500	-67.2848
1750000000	-67.2238
1804687500	-66.4891
1859375000	-66.1645
1914062500	-64.5719
1968750000	-59.2665
2023437500	-57.5542
2078125000	-65.1938
2132812500	-66.4294
2187500000	-66.9319
2242187500	-66.8306
2296875000	-66.8126
2351562500	-66.6784
2406250000	-66.7247
2460937500	-66.701
2515625000	-66.7608
2570312500	-66.4087
2625000000	-66.3969
2679687500	-66.2705
2734375000	-65.6713
2789062500	-66.2213
2843750000	-66.0791
2898437500	-65.8514
2953125000	-65.4176
3007812500	-58.6108
3062500000	-65.6333
3117187500	-65.5632
3171875000	-65.6701
3226562500	-65.5685
3281250000	-65.397
3335937500	-65.2096
3390625000	-65.1883
3445312500	-65.1284
3500000000	-64.8874
3554687500	-64.9773
3609375000	-65.0709
3664062500	-64.7584
3718750000	-64.8695
3773437500	-64.4728
3828125000	-64.4453
3882812500	-64.4725
3937500000	-64.0596
3992187500	-60.7776
4046875000	-63.8496
4101562500	-63.7642
4156250000	-63.7973
4210937500	-63.7585
4265625000	-63.8084
4320312500	-63.3996
4375000000	-63.3974
4429687500	-63.308
4484375000	-63.5434
4539062500	-62.6912
4593750000	-62.7293
4648437500	-62.5913
4703125000	-62.4335
4757812500	-62.466
4812500000	-62.1184
4867187500	-61.9352
4921875000	-61.6344
4976562500	-59.3266
5031250000	-59.7923
5085937500	-60.9126
5140625000	-61.0313
5195312500	-60.8851
5250000000	-60.526
5304687500	-60.4409
5359375000	-60.2514
5414062500	-59.9828
5468750000	-59.6866
5523437500	-59.3405
5578125000	-58.8753
5632812500	-58.4607
5687500000	-57.8493
5742187500	-57.0485
5796875000	-55.8883
5851562500	-54.0995
5906250000	-50.8609
5960937500	-43.7531
6015625000	-35.9871
6070312500	-48.433
6125000000	-52.3765
6179687500	-54.3549
6234375000	-55.321
6289062500	-55.6277
6343750000	-55.7745
6398437500	-55.8058
6453125000	-55.7096
6507812500	-55.5635
6562500000	-55.336
6617187500	-55.0748
6671875000	-54.7398
6726562500	-54.4579
6781250000	-54.1239
6835937500	-53.7556
6890625000	-53.3792
6945312500	-52.9149
7000000000	-15.1119
7054687500	-52.0662
7109375000	-51.5498
7164062500	-51.0173
7218750000	-50.425
7273437500	-49.7916
7328125000	-49.1382
7382812500	-48.4001
7437500000	-47.6201
7492187500	-46.7305
7546875000	-45.7283
7601562500	-44.6317
7656250000	-43.3468
7710937500	-41.8461
7765625000	-40.0297
7820312500	-37.7267
7875000000	-34.5824
7929687500	-29.5967
7984375000	-16.6117
8039062500	-24.4291
8093750000	-32.0558
8148437500	-36.0513
8203125000	-38.773
8257812500	-40.8448
8312500000	-42.491
8367187500	-43.8842
8421875000	-45.0589
8476562500	-46.0916
8531250000	-46.9648
8585937500	-47.7357
8640625000	-48.3916
8695312500	-48.8668
8750000000	-49.136
8804687500	-49.0588
8859375000	-48.2368
8914062500	-45.7291
8968750000	-38.0888
9023437500	-35.4525
9078125000	-45.3468
9132812500	-48.9628
9187500000	-50.9302
9242187500	-52.1799
9296875000	-53.0535
9351562500	-53.8097
9406250000	-54.3903
9460937500	-54.8724
9515625000	-55.3032
9570312500	-55.7396
9625000000	-56.0689
9679687500	-56.4107
9734375000	-56.6716
9789062500	-57.1609
9843750000	-57.3838
9898437500	-57.6731
9953125000	-57.6975
10007812500	-52.3691
10062500000	-58.2973
10117187500	-58.7159
10171875000	-58.9069
10226562500	-59.2757
10281250000	-59.4246
10335937500	-59.6265
10390625000	-59.9858
10445312500	-60.0554
10500000000	-60.1702
10554687500	-60.5092
10609375000	-60.68
10664062500	-60.8181
10718750000	-61.0721
10773437500	-61.3119
10828125000	-61.3178
10882812500	-61.495
10937500000	-61.6495
10992187500	-58.2332
11046875000	-61.6342
11101562500	-62.0217
11156250000	-62.3944
11210937500	-62.473
11265625000	-62.7002
11320312500	-62.7887
11375000000	-62.8859
11429687500	-63.082
11484375000	-62.9153
11539062500	-63.5778
11593750000	-63.4151
11648437500	-63.6159
11703125000	-63.6942
11757812500	-63.7286
11812500000	-63.9198
11867187500	-63.9211
11921875000	-63.5572
11976562500	-59.5889
12031250000	-61.6214
12085937500	-64.282
12140625000	-64.777
12195312500	-64.7769
12250000000	-64.9115
12304687500	-65.2768
12359375000	-65.3654
12414062500	-65.6439
12468750000	-65.7909
12523437500	-65.9423
12578125000	-66.0012
12632812500	-66.066
12687500000	-66.2844
12742187500	-66.3873
12796875000	-66.6781
12851562500	-66.707
12906250000	-66.1329
12960937500	-61.9847
13015625000	-53.3784
13070312500	-62.7036
13125000000	-64.6129
13179687500	-65.5846
13234375000	-65.6228
13289062500	-66.4472
13343750000	-66.6412
13398437500	-66.6263
13453125000	-67.022
13507812500	-67.1076
13562500000	-67.3809
13617187500	-67.6064
13671875000	-67.5117
13726562500	-67.7076
13781250000	-67.8938
13835937500	-67.9781
13890625000	-68.1817
13945312500	-68.0954
14000000000	-45.2797
14054687500	-68.0441
14109375000	-69.2466
14164062500	-68.981
14218750000	-69.2059
14273437500	-69.1887
14328125000	-69.4865
14382812500	-69.8756
14437500000	-69.8311
14492187500	-70.2772
14546875000	-70.3698
14601562500	-70.2827
14656250000	-70.6169
14710937500	-69.831
14765625000	-68.8955
14820312500	-66.6866
14875000000	-63.0165
14929687500	-57.067
14984375000	-43.1101
15039062500	-49.8478
15093750000	-56.3637
15148437500	-59.4017
15203125000	-61.2237
15257812500	-62.4726
15312500000	-63.2612
15367187500	-63.9734
15421875000	-64.4743
15476562500	-64.8446
15531250000	-65.2547
15585937500	-65.3874
15640625000	-65.502
15695312500	-65.2551
15750000000	-64.9523
15804687500	-64.9207
15859375000	-63.8736
15914062500	-61.4478
15968750000	-54.1187
16023437500	-51.8174
16078125000	-61.5786
16132812500	-64.7807
16187500000	-66.1368
16242187500	-66.9095
16296875000	-67.4049
16351562500	-67.7613
16406250000	-67.9379
16460937500	-68.0558
16515625000	-68.3755
16570312500	-68.3076
16625000000	-68.5823
16679687500	-68.6726
16734375000	-68.8969
16789062500	-68.5495
16843750000	-68.6106
16898437500	-68.1615
16953125000	-66.0969
17007812500	-53.8383
17062500000	-67.7601
17117187500	-68.8858
17171875000	-69.0377
17226562500	-69.2399
17281250000	-69.229
17335937500	-69.4084
17390625000	-69.5263
17445312500	-69.607
17500000000	-69.3083
17554687500	-69.6834
17609375000	-69.8369
17664062500	-69.8445
17718750000	-69.8646
17773437500	-69.7624
17828125000	-69.9589
17882812500	-69.6299
17937500000	-69.4814
17992187500	-64.2918
18046875000	-69.5909
18101562500	-69.7107
18156250000	-70.4328
18210937500	-70.186
18265625000	-70.2839
18320312500	-70.5767
18375000000	-70.3192
18429687500	-70.337
18484375000	-71.0051
18539062500	-70.052
18593750000	-70.0899
18648437500	-70.0098
18703125000	-70.1218
18757812500	-69.9606
18812500000	-70.016
18867187500	-69.5857
18921875000	-68.4463
18976562500	-61.9221
19031250000	-63.6722
19085937500	-68.2212
19140625000	-69.4692
19195312500	-69.7069
19250000000	-70.0425
19304687500	-69.8219
19359375000	-69.7948
19414062500	-69.9765
19468750000	-69.7401
19523437500	-69.4383
19578125000	-69.6369
19632812500	-69.3765
19687500000	-69.1746
19742187500	-68.6316
19796875000	-68.1354
19851562500	-67.0838
19906250000	-64.7157
19960937500	-58.4618
20015625000	-51.3771
20070312500	-63.8338
20125000000	-67.4021
20179687500	-68.4735
20234375000	-69.0632
20289062500	-69.4175
20343750000	-69.6334
20398437500	-69.2766
20453125000	-69.5222
20507812500	-69.578
20562500000	-69.2693
20617187500	-69.2429
20671875000	-68.7803
20726562500	-68.7012
20781250000	-68.3872
20835937500	-68.4056
20890625000	-68.0644
20945312500	-67.5305
21000000000	-41.3216
21054687500	-67.0441
21109375000	-66.9461
21164062500	-66.4525
21218750000	-66.2459
21273437500	-65.4428
21328125000	-65.1282
21382812500	-64.5761
21437500000	-63.9909
21492187500	-63.0535
21546875000	-62.3095
21601562500	-61.2892
21656250000	-60.0458
21710937500	-58.7809
21765625000	-56.9965
21820312500	-54.7509
21875000000	-51.6556
21929687500	-46.68
21984375000	-33.6788
22039062500	-41.4426
22093750000	-48.9498
22148437500	-52.773
22203125000	-55.2224
22257812500	-56.9147
22312500000	-58.0678
22367187500	-58.8389
22421875000	-59.2995
22476562500	-59.412
22531250000	-59.2332
22585937500	-58.7724
22640625000	-57.9972
22695312500	-56.912
22750000000	-55.4172
22804687500	-53.434
22859375000	-50.6747
22914062500	-46.4668
22968750000	-37.7575
23023437500	-35
23078125000	-45.4959
23132812500	-50.0563
23187500000	-52.9997
23242187500	-55.098
23296875000	-56.7562
23351562500	-58.0891
23406250000	-59.2818
23460937500	-60.1954
23515625000	-61.0163
23570312500	-61.6926
23625000000	-62.338
23679687500	-62.9518
23734375000	-63.4586
23789062500	-63.452
23843750000	-63.3514
23898437500	-62.5461
23953125000	-58.1143
24007812500	-42.7926
24062500000	-60.1113
24117187500	-63.6655
24171875000	-64.9635
24226562500	-65.8427
24281250000	-66.3604
24335937500	-66.8807
24390625000	-67.0466
24445312500	-67.3649
24500000000	-67.6913
24554687500	-67.9712
24609375000	-68.1378
24664062500	-68.3703
24718750000	-68.3651
24773437500	-68.0419
24828125000	-67.8618
24882812500	-67.2192
24937500000	-64.2026
24992187500	-48.5949
25046875000	-62.3341
25101562500	-66.8364
25156250000	-68.3029
25210937500	-69.1216
25265625000	-69.3701
25320312500	-69.6362
25375000000	-69.6655
25429687500	-70.3304
25484375000	-70.357
25539062500	-70.2071
25593750000	-70.335
25648437500	-70.4973
25703125000	-70.4765
25757812500	-70.2665
25812500000	-70.1265
25867187500	-69.6306
25921875000	-67.7315
25976562500	-59.8704
26031250000	-61.4919
26085937500	-68.1642
26140625000	-69.6663
26195312500	-70.578
26250000000	-70.8413
26304687500	-70.9246
26359375000	-71.1425
26414062500	-71.4259
26468750000	-71.2909
26523437500	-71.6962
26578125000	-71.6804
26632812500	-71.6183
26687500000	-71.7867
26742187500	-71.308
26796875000	-71.2886
26851562500	-71.2219
26906250000	-70.488
26960937500	-67.1213
27015625000	-62.9959
27070312500	-71.802
27125000000	-72.7084
27179687500	-72.5034
27234375000	-72.3161
27289062500	-73.2099
27343750000	-73.1532
27398437500	-73.0978
27453125000	-73.1515
27507812500	-72.831
27562500000	-72.8614
27617187500	-73.2362
27671875000	-73.004
27726562500	-73.329
27781250000	-72.9681
27835937500	-73.3051
27890625000	-73.1697
27945312500	-72.6427
28000000000	-54.4392
28054687500	-73.2777
28109375000	-73.1951
28164062500	-73.2031
28218750000	-73.3671
28273437500	-73.3005
28328125000	-73.4041
28382812500	-73.3062
28437500000	-73.5291
28492187500	-73.1595
28546875000	-73.5627
28601562500	-73.54
28656250000	-73.2557
28710937500	-73.0158
28765625000	-73.0175
28820312500	-73.2911
28875000000	-72.6207
28929687500	-71.9699
28984375000	-66.3603
29039062500	-72.6474
29093750000	-74.8193
29148437500	-74.3979
29203125000	-74.4152
29257812500	-74.1192
29312500000	-74.2142
29367187500	-74.5638
29421875000	-73.9881
29476562500	-73.8095
29531250000	-74.0759
29585937500	-73.8569
29640625000	-73.7315
29695312500	-73.2247
29750000000	-72.3121
29804687500	-72.2821
29859375000	-70.7374
29914062500	-67.4012
29968750000	-59.0393
30023437500	-55.981
30078125000	-65.5059
30132812500	-69.0226
30187500000	-70.6104
30242187500	-71.6165
30296875000	-72.1545
30351562500	-72.803
30406250000	-73.3242
30460937500	-73.203
30515625000	-73.4814
30570312500	-73.2273
30625000000	-73.8129
30679687500	-74.0179
30734375000	-73.9016
30789062500	-73.5206
30843750000	-73.3495
30898437500	-73.405
30953125000	-71.4166
31007812500	-59.6272
31062500000	-72.1169
31117187500	-73.6298
31171875000	-74.1382
31226562500	-74.3043
31281250000	-74.2247
31335937500	-74.4892
31390625000	-74.2601
31445312500	-74.0455
31500000000	-73.818
31554687500	-73.554
31609375000	-74.0893
31664062500	-74.1312
31718750000	-73.8925
31773437500	-74.2774
31828125000	-73.6772
31882812500	-73.6845
31937500000	-73.0361
31992187500	-62.1442
32046875000	-72.0298
32101562500	-73.4811
32156250000	-73.6617
32210937500	-74.1928
32265625000	-73.8753
32320312500	-73.579
32375000000	-74.0079
32429687500	-74.8592
32484375000	-73.9628
32539062500	-74.5687
32593750000	-74.5418
32648437500	-74.745
32703125000	-74.4954
32757812500	-73.8579
32812500000	-74.2921
32867187500	-74.0603
32921875000	-73.5163
32976562500	-68.4255
33031250000	-70.6484
33085937500	-74.3386
33140625000	-74.6934
33195312500	-75.4194
33250000000	-74.9983
33304687500	-74.9871
33359375000	-75.3008
33414062500	-75.3588
33468750000	-75.4833
33523437500	-75.12
33578125000	-75.7173
33632812500	-75.6109
33687500000	-76.0975
33742187500	-75.8963
33796875000	-75.943
33851562500	-75.9597
33906250000	-75.836
33960937500	-75.3685
34015625000	-74.929
34070312500	-76.2225
34125000000	-76.4152
34179687500	-76.3153
34234375000	-76.3945
34289062500	-76.3106
34343750000	-76.3363
34398437500	-76.3547
34453125000	-76.372
34507812500	-76.4076
34562500000	-76.3988
34617187500	-76.439
34671875000	-76.4462
34726562500	-76.4621
34781250000	-76.4975
34835937500	-76.4939
34890625000	-76.5109
34945312500	-76.5219
35000000000	-76.5279
35054687500	-76.5579
35109375000	-76.5627
35164062500	-76.5815
35218750000	-76.5934
35273437500	-76.6138
35328125000	-76.6264
35382812500	-76.635
35437500000	-76.6372
35492187500	-76.6711
35546875000	-76.6831
35601562500	-76.6797
35656250000	-76.6977
35710937500	-76.7159
35765625000	-76.7217
35820312500	-76.7417
35875000000	-76.7524
35929687500	-76.7719
35984375000	-76.789
36039062500	-76.7899
36093750000	-76.8124
36148437500	-76.8279
36203125000	-76.8354
36257812500	-76.8516
36312500000	-76.8712
36367187500	-76.8839
36421875000	-76.8737
36476562500	-76.9054
36531250000	-76.914
36585937500	-76.9293
36640625000	-76.9323
36695312500	-76.9654
36750000000	-76.9681
36804687500	-76.9683
36859375000	-76.9819
36914062500	-76.9895
36968750000	-77.0128
37023437500	-77.0256
37078125000	-77.0442
37132812500	-77.0411
37187500000	-77.0566
37242187500	-77.0629
37296875000	-77.081
37351562500	-77.0976
37406250000	-77.1007
37460937500	-77.1137
37515625000	-77.1207
37570312500	-77.1357
37625000000	-77.1561
37679687500	-77.1617
37734375000	-77.1791
37789062500	-77.1898
37843750000	-77.1969
37898437500	-77.2142
37953125000	-77.2187
38007812500	-77.23
38062500000	-77.2423
38117187500	-77.2485
38171875000	-77.2599
38226562500	-77.268
38281250000	-77.2833
38335937500	-77.2899
38390625000	-77.3058
38445312500	-77.3134
38500000000	-77.3281
38554687500	-77.3325
38609375000	-77.3445
38664062500	-77.3565
38718750000	-77.3655
38773437500	-77.3767
38828125000	-77.3877
38882812500	-77.3959
38937500000	-77.406
38992187500	-77.4144
39046875000	-77.4268
39101562500	-77.4345
39156250000	-77.4454
39210937500	-77.4568
39265625000	-77.4675
39320312500	-77.4765
39375000000	-77.4848
39429687500	-77.4965
39484375000	-77.5049
39539062500	-77.5145
39593750000	-77.5252
39648437500	-77.5342
39703125000	-77.5436
39757812500	-77.553
39812500000	-77.5624
39867187500	-77.5715
39921875000	-77.5807
39976562500	-77.5884
40031250000	-77.5986
40085937500	-77.6084
40140625000	-77.6174
40195312500	-77.627
40250000000	-77.6349
40304687500	-77.6439
40359375000	-77.6533
40414062500	-77.6629
40468750000	-77.6701
40523437500	-77.679
40578125000	-77.6885
40632812500	-77.6973
40687500000	-77.7068
40742187500	-77.715
40796875000	-77.724
40851562500	-77.7335
40906250000	-77.7415
40960937500	-77.7537
41015625000	-77.746
41070312500	-77.7615
41125000000	-77.7698
41179687500	-77.779
41234375000	-77.7897
41289062500	-77.7974
41343750000	-77.8049
41398437500	-77.8137
41453125000	-77.8209
41507812500	-77.829
41562500000	-77.8405
41617187500	-77.8435
41671875000	-77.8538
41726562500	-77.8617
41781250000	-77.8685
41835937500	-77.879
41890625000	-77.8867
41945312500	-77.8942
42000000000	-77.9003
42054687500	-77.9086
42109375000	-77.9146
42164062500	-77.9241
42218750000	-77.93
42273437500	-77.9404
42328125000	-77.9457
42382812500	-77.9538
42437500000	-77.9604
42492187500	-77.9696
42546875000	-77.9744
42601562500	-77.9834
42656250000	-77.989
42710937500	-77.9979
42765625000	-78.0027
42820312500	-78.0117
42875000000	-78.0191
42929687500	-78.0263
42984375000	-78.0333
43039062500	-78.0384
43093750000	-78.0448
43148437500	-78.0543
43203125000	-78.0616
43257812500	-78.0691
43312500000	-78.0746
43367187500	-78.0804
43421875000	-78.0888
43476562500	-78.0935
43531250000	-78.1009
43585937500	-78.1073
43640625000	-78.1136
43695312500	-78.1202
43750000000	-78.1267
43804687500	-78.1337
43859375000	-78.1389
43914062500	-78.1479
43968750000	-78.153
44023437500	-78.1585
44078125000	-78.1665
44132812500	-78.1716
44187500000	-78.1784
44242187500	-78.1839
44296875000	-78.1907
44351562500	-78.1971
44406250000	-78.2024
44460937500	-78.2087
44515625000	-78.2151
44570312500	-78.221
44625000000	-78.2268
44679687500	-78.2322
44734375000	-78.2379
44789062500	-78.2448
44843750000	-78.2505
44898437500	-78.2558
44953125000	-78.2622
45007812500	-78.2673
45062500000	-78.273
45117187500	-78.2787
45171875000	-78.2843
45226562500	-78.2897
45281250000	-78.2961
45335937500	-78.3017
45390625000	-78.3071
45445312500	-78.3125
45500000000	-78.3179
45554687500	-78.3227
45609375000	-78.3283
45664062500	-78.3338
45718750000	-78.3392
45773437500	-78.3447
45828125000	-78.3489
45882812500	-78.3548
45937500000	-78.3597
45992187500	-78.364
46046875000	-78.3697
46101562500	-78.3743
46156250000	-78.3802
46210937500	-78.3847
46265625000	-78.392
46320312500	-78.3957
46375000000	-78.4008
46429687500	-78.4049
46484375000	-78.4093
46539062500	-78.4153
46593750000	-78.4197
46648437500	-78.4246
46703125000	-78.4292
46757812500	-78.4341
46812500000	-78.4384
46867187500	-78.4439
46921875000	-78.4483
46976562500	-78.4528
47031250000	-78.4567
47085937500	-78.462
47140625000	-78.4662
47195312500	-78.4712
47250000000	-78.4753
47304687500	-78.4817
47359375000	-78.4848
47414062500	-78.4874
47468750000	-78.4933
47523437500	-78.4949
47578125000	-78.5002
47632812500	-78.5043
47687500000	-78.5094
47742187500	-78.5124
47796875000	-78.5169
47851562500	-78.522
47906250000	-78.5266
47960937500	-78.531
48015625000	-78.5306
48070312500	-78.5378
48125000000	-78.5402
48179687500	-78.5467
48234375000	-78.5531
48289062500	-78.5525
48343750000	-78.5563
48398437500	-78.561
48453125000	-78.5653
48507812500	-78.5681
48562500000	-78.5718
48617187500	-78.5755
48671875000	-78.5796
48726562500	-78.5833
48781250000	-78.5868
48835937500	-78.5903
48890625000	-78.5939
48945312500	-78.5974
49000000000	-78.601
49054687500	-78.6046
49109375000	-78.608
49164062500	-78.6114
49218750000	-78.6147
49273437500	-78.6178
49328125000	-78.6209
49382812500	-78.6247
49437500000	-78.6281
49492187500	-78.6308
49546875000	-78.6338
49601562500	-78.6374
49656250000	-78.6413
49710937500	-78.644
49765625000	-78.6472
49820312500	-78.65
49875000000	-78.6525
49929687500	-78.655
49984375000	-78.659
50039062500	-78.6619
50093750000	-78.6649
50148437500	-78.6673
50203125000	-78.6705
50257812500	-78.6736
50312500000	-78.6756
50367187500	-78.6798
50421875000	-78.6816
50476562500	-78.6847
50531250000	-78.6867
50585937500	-78.6894
50640625000	-78.6927
50695312500	-78.6944
50750000000	-78.6965
50804687500	-78.701
50859375000	-78.7027
50914062500	-78.7054
50968750000	-78.7075
51023437500	-78.7108
51078125000	-78.7125
51132812500	-78.7154
51187500000	-78.7175
51242187500	-78.7202
51296875000	-78.7224
51351562500	-78.7242
51406250000	-78.7265
51460937500	-78.7289
51515625000	-78.7315
51570312500	-78.7333
51625000000	-78.7352
51679687500	-78.7377
51734375000	-78.7394
51789062500	-78.7415
51843750000	-78.7438
51898437500	-78.7458
51953125000	-78.7478
52007812500	-78.7497
52062500000	-78.7516
52117187500	-78.7532
52171875000	-78.7553
52226562500	-78.7572
52281250000	-78.7591
52335937500	-78.761
52390625000	-78.7627
52445312500	-78.7644
52500000000	-78.7662
52554687500	-78.7678
52609375000	-78.7694
52664062500	-78.7714
52718750000	-78.773
52773437500	-78.7742
52828125000	-78.7754
52882812500	-78.7773
52937500000	-78.7785
52992187500	-78.78
53046875000	-78.7814
[truncated: 53 more rows]

## Sheet: Fig5d PDF and PSD of PM Notch
PDF of Ref: symbol					PSD: PM notch signal at symbol domain
Amplitude	PDF of PM notch signal			Freq(Hz)	notch1	notch2	notch3	notch4	notch5	notch6
-12	0			-15750000000	-29.1707	-29.1	-29.2051	-29.0973	-29.1573	-29.1517
-11.8794	0			-1.57346e+10	-29.2385	-29.1841	-29.2723	-29.1519	-29.2252	-29.2355
-11.7588	0			-1.57192e+10	-29.2353	-29.1863	-29.3034	-29.1675	-29.2291	-29.2248
-11.6382	0			-1.57039e+10	-29.1069	-29.0784	-29.158	-29.0352	-29.0983	-29.0905
-11.5176	0			-1.56885e+10	-29.2018	-29.1656	-29.2395	-29.1303	-29.1884	-29.1894
-11.397	0			-1.56731e+10	-29.223	-29.2169	-29.2579	-29.2261	-29.2412	-29.2082
-11.2764	0			-1.56577e+10	-29.1584	-29.1352	-29.1732	-29.1506	-29.1667	-29.1455
-11.1558	0			-1.56423e+10	-29.1625	-29.1557	-29.1707	-29.165	-29.1589	-29.1607
-11.0352	0			-15626953125	-29.1254	-29.1177	-29.1357	-29.1352	-29.1338	-29.1057
-10.9146	0			-1.56116e+10	-29.1785	-29.1873	-29.2076	-29.1918	-29.1939	-29.1754
-10.794	0			-1.55962e+10	-29.1898	-29.1926	-29.2058	-29.2079	-29.2209	-29.1858
-10.6734	0			-1.55808e+10	-29.1832	-29.2022	-29.1864	-29.2041	-29.2026	-29.1829
-10.5528	0			-1.55654e+10	-29.2409	-29.2433	-29.2235	-29.2349	-29.251	-29.232
-10.4322	0			-1.555e+10	-29.0267	-29.0269	-29.0009	-29.0326	-29.027	-29.0192
-10.3116	0			-1.55347e+10	-29.0144	-29.0155	-28.981	-29.0171	-29.0023	-29.03
-10.191	0			-1.55193e+10	-29.1562	-29.1518	-29.129	-29.1529	-29.1251	-29.1423
-10.0704	0			-15503906250	-29.2137	-29.1988	-29.1696	-29.1968	-29.1677	-29.1845
-9.94975	0			-1.54885e+10	-29.337	-29.3207	-29.2962	-29.3269	-29.3114	-29.3135
-9.82915	0			-1.54731e+10	-29.2995	-29.2936	-29.2505	-29.2998	-29.2651	-29.2821
-9.70854	0			-1.54578e+10	-29.2956	-29.2809	-29.2635	-29.2906	-29.238	-29.2728
-9.58794	0			-1.54424e+10	-29.4015	-29.392	-29.3498	-29.3965	-29.3505	-29.3589
-9.46734	0			-1.5427e+10	-29.3196	-29.2912	-29.263	-29.297	-29.2349	-29.2726
-9.34673	0			-1.54116e+10	-29.4368	-29.3797	-29.3557	-29.413	-29.3577	-29.3837
-9.22613	0			-1.53962e+10	-29.392	-29.3565	-29.3377	-29.3901	-29.3359	-29.3457
-9.10553	0			-15380859375	-29.2124	-29.1732	-29.1597	-29.2007	-29.1518	-29.1703
-8.98492	0			-1.53655e+10	-29.2504	-29.2179	-29.1999	-29.2499	-29.2079	-29.2044
-8.86432	0			-1.53501e+10	-29.0703	-29.0199	-29.0203	-29.0473	-29.0166	-29.0241
-8.74372	0			-1.53347e+10	-29.2599	-29.1935	-29.1915	-29.2125	-29.191	-29.1812
-8.62312	0			-1.53193e+10	-29.2921	-29.2293	-29.2421	-29.2547	-29.2328	-29.2312
-8.50251	0			-1.5304e+10	-29.3192	-29.2294	-29.2608	-29.2752	-29.258	-29.2674
-8.38191	0			-1.52886e+10	-29.3276	-29.2579	-29.2873	-29.2993	-29.2895	-29.2846
-8.26131	0			-1.52732e+10	-29.3976	-29.3725	-29.3855	-29.3758	-29.3785	-29.3844
-8.1407	0			-15257812500	-29.5117	-29.4822	-29.5043	-29.4799	-29.4956	-29.4987
-8.0201	0			-1.52424e+10	-29.6394	-29.6079	-29.6156	-29.6291	-29.6362	-29.6312
-7.8995	0			-1.52271e+10	-29.5878	-29.5512	-29.549	-29.5559	-29.5392	-29.5742
-7.77889	0			-1.52117e+10	-29.7458	-29.7451	-29.709	-29.7443	-29.7216	-29.7515
-7.65829	0			-1.51963e+10	-29.7105	-29.7129	-29.678	-29.7019	-29.7092	-29.7311
-7.53769	0			-1.51809e+10	-29.5342	-29.553	-29.5178	-29.5427	-29.5383	-29.5676
-7.41709	0			-1.51655e+10	-29.3902	-29.4365	-29.3885	-29.3911	-29.3899	-29.4161
-7.29648	0			-1.51501e+10	-29.311	-29.3446	-29.3044	-29.2979	-29.3168	-29.3124
-7.17588	0			-15134765625	-29.2528	-29.2821	-29.2493	-29.2569	-29.2641	-29.2577
-7.05528	0.124769			-1.51194e+10	-29.0682	-29.0807	-29.0604	-29.0684	-29.0482	-29.0624
-6.93467	0			-1.5104e+10	-29.0908	-29.109	-29.08	-29.094	-29.0929	-29.1024
-6.81407	0			-1.50886e+10	-28.9816	-29.026	-28.9951	-28.9919	-29.0019	-28.9978
-6.69347	0			-1.50732e+10	-29.0419	-29.0468	-29.0294	-29.0281	-29.0253	-29.0312
-6.57286	0			-1.50579e+10	-28.9237	-28.9145	-28.8969	-28.9078	-28.8913	-28.9093
-6.45226	0			-1.50425e+10	-28.9184	-28.9125	-28.8993	-28.9044	-28.889	-28.9106
-6.33166	0			-1.50271e+10	-28.9589	-28.9216	-28.9276	-28.9382	-28.906	-28.9354
-6.21106	0			-15011718750	-29.004	-28.9675	-28.9585	-28.9761	-28.952	-28.979
-6.09045	0			-1.49963e+10	-28.9264	-28.8883	-28.9011	-28.8883	-28.8739	-28.8927
-5.96985	0			-1.4981e+10	-29.0543	-29.0211	-29.0033	-29.0201	-28.9998	-29.0114
-5.84925	0			-1.49656e+10	-29.026	-29.0013	-28.9884	-28.9911	-28.9767	-28.9868
-5.72864	0			-1.49502e+10	-28.98	-28.9496	-28.9552	-28.963	-28.9243	-28.9387
-5.60804	0			-1.49348e+10	-29.0581	-29.0411	-29.0304	-29.0427	-29.0146	-29.017
-5.48744	0			-1.49194e+10	-29.1428	-29.1329	-29.1117	-29.1263	-29.0887	-29.0991
-5.36683	0			-1.49041e+10	-29.1252	-29.0952	-29.1091	-29.1154	-29.08	-29.0568
-5.24623	0			-14888671875	-29.1667	-29.1325	-29.1441	-29.1674	-29.1296	-29.1043
-5.12563	0			-1.48733e+10	-29.183	-29.1227	-29.1492	-29.1987	-29.1214	-29.1231
-5.00503	0.125461			-1.48579e+10	-29.2951	-29.226	-29.262	-29.2952	-29.2426	-29.2257
-4.88442	0			-1.48425e+10	-29.2241	-29.1684	-29.1988	-29.2373	-29.1682	-29.1648
-4.76382	0			-1.48271e+10	-29.3747	-29.3341	-29.36	-29.3986	-29.3314	-29.3248
-4.64322	0			-1.48118e+10	-29.4708	-29.441	-29.4651	-29.503	-29.447	-29.4351
-4.52261	0			-1.47964e+10	-29.3163	-29.2994	-29.3109	-29.3458	-29.301	-29.6022
-4.40201	0			-1.4781e+10	-29.3567	-29.3424	-29.3339	-29.396	-29.3426	-30.1375
-4.28141	0			-14765625000	-29.3582	-29.3662	-29.3777	-29.4211	-29.3684	-30.8819
-4.1608	0			-1.47502e+10	-29.3236	-29.3317	-29.3172	-29.3548	-29.3234	-31.6915
-4.0402	0			-1.47349e+10	-29.4745	-29.4859	-29.4635	-29.5196	-29.4831	-32.6342
-3.9196	0			-1.47195e+10	-29.3328	-29.3599	-29.3441	-29.3847	-29.3417	-33.755
-3.79899	0			-1.47041e+10	-29.3052	-29.3535	-29.3017	-29.3537	-29.3444	-35.4003
-3.67839	0			-1.46887e+10	-29.1498	-29.1766	-29.12	-29.1915	-29.1623	-37.3038
-3.55779	0			-1.46733e+10	-29.1764	-29.1938	-29.1426	-29.2043	-29.2013	-43.6621
-3.43719	0			-1.4658e+10	-29.1381	-29.1511	-29.1013	-29.1591	-29.1548	-54.3628
-3.31658	0			-14642578125	-28.9943	-29.0211	-28.987	-29.0239	-29.0102	-54.1366
-3.19598	0			-1.46272e+10	-29.008	-29.0153	-28.9865	-29.0197	-29.0081	-54.0792
-3.07538	0			-1.46118e+10	-29.0117	-29.0482	-29.0331	-29.0282	-29.0263	-54.1659
-2.95477	0.124023			-1.45964e+10	-28.8773	-28.887	-28.8726	-28.8769	-28.864	-54.1135
-2.83417	0			-1.45811e+10	-28.8446	-28.871	-28.8875	-28.8565	-28.8348	-54.1186
-2.71357	0			-1.45657e+10	-28.9271	-28.9272	-28.9355	-28.9321	-28.9201	-54.2034
-2.59296	0			-1.45503e+10	-28.8428	-28.8553	-28.8858	-28.8483	-28.8417	-54.1719
-2.47236	0			-1.45349e+10	-28.8758	-28.8559	-28.9022	-28.8599	-28.8438	-54.2335
-2.35176	0			-14519531250	-28.9765	-28.9691	-29.0051	-28.9838	-28.9388	-54.3219
-2.23116	0			-1.45042e+10	-29.0748	-29.0479	-29.1022	-29.0549	-29.0615	-54.5305
-2.11055	0			-1.44888e+10	-29.0966	-29.0848	-29.1348	-29.0854	-29.0899	-54.5743
-1.98995	0			-1.44734e+10	-29.015	-28.9785	-29.0312	-28.9947	-28.998	-54.5818
-1.86935	0			-1.4458e+10	-29.1191	-29.0782	-29.1199	-29.0909	-29.1059	-54.5153
-1.74874	0			-1.44426e+10	-29.303	-29.2693	-29.3051	-29.2882	-29.3114	-54.6526
-1.62814	0			-1.44272e+10	-29.3784	-29.3312	-29.3769	-29.359	-29.3584	-54.4763
-1.50754	0			-1.44119e+10	-29.4381	-29.4195	-29.4397	-29.4042	-29.431	-54.4254
-1.38693	0			-14396484375	-29.5235	-29.537	-29.5098	-29.5056	-29.5222	-54.4005
-1.26633	0			-1.43811e+10	-29.5354	-29.519	-29.5035	-29.5167	-29.5304	-54.3438
-1.14573	0			-1.43657e+10	-29.436	-29.4714	-29.4212	-29.4254	-29.4195	-54.2914
-1.02513	0.126912			-1.43503e+10	-29.4479	-29.4684	-29.4403	-29.4428	-29.4534	-54.3866
-0.904523	0			-1.4335e+10	-29.3658	-29.3872	-29.3523	-29.3683	-29.3655	-54.2749
-0.78392	0			-1.43196e+10	-29.4347	-29.4786	-29.4421	-29.427	-29.4266	-54.3844
-0.663317	0			-1.43042e+10	-29.2142	-29.2702	-29.2349	-29.2208	-29.2331	-54.4325
-0.542714	0			-1.42888e+10	-29.2785	-29.302	-29.2827	-29.2611	-29.2803	-54.5243
-0.422111	0			-14273437500	-29.2558	-29.2734	-29.2638	-29.2599	-29.2637	-54.6214
-0.301508	0			-1.42581e+10	-29.3751	-29.3841	-29.367	-29.3576	-29.3677	-54.6404
-0.180905	0			-1.42427e+10	-29.2188	-29.2337	-29.2422	-29.2135	-29.2008	-54.6726
-0.0603015	0			-1.42273e+10	-29.2222	-29.2279	-29.2269	-29.2092	-29.219	-54.6707
0.0603015	0			-1.42119e+10	-29.0881	-29.1012	-29.1167	-29.0887	-29.0742	-54.4191
0.180905	0			-1.41965e+10	-29.1021	-29.1132	-29.1075	-29.067	-29.0692	-39.1876
0.301508	0			-1.41812e+10	-28.8826	-28.883	-28.8655	-28.8398	-28.868	-35.4367
0.422111	0			-1.41658e+10	-29.095	-29.0749	-29.0927	-29.0693	-29.0585	-33.9625
0.542714	0			-14150390625	-28.908	-28.8915	-28.889	-28.8793	-28.8736	-32.4991
0.663317	0			-1.4135e+10	-28.7836	-28.769	-28.7796	-28.7526	-28.7495	-31.4643
0.78392	0			-1.41196e+10	-28.6956	-28.6826	-28.6971	-28.6538	-28.6559	-30.726
0.904523	0			-1.41042e+10	-28.7365	-28.7271	-28.7336	-28.7033	-28.7284	-30.0497
1.02513	0.125922			-1.40889e+10	-28.9989	-28.9855	-29.0064	-28.9699	-28.9973	-29.6285
1.14573	0			-1.40735e+10	-29.074	-29.0685	-29.1055	-29.0625	-29.0896	-29.1549
1.26633	0			-1.40581e+10	-28.9955	-29.0038	-29.0165	-28.9842	-29.0276	-29.03
1.38693	0			-1.40427e+10	-29.2503	-29.2798	-29.2748	-29.2539	-29.2863	-29.3181
1.50754	0			-14027343750	-29.2398	-29.2616	-29.2385	-29.261	-29.2673	-29.2798
1.62814	0			-1.4012e+10	-29.159	-29.1754	-29.175	-29.1811	-29.188	-29.1947
1.74874	0			-1.39966e+10	-29.2583	-29.281	-29.2674	-29.2914	-29.3054	-29.307
1.86935	0			-1.39812e+10	-29.2072	-29.2321	-29.216	-29.235	-29.2537	-29.2337
1.98995	0			-1.39658e+10	-29.2675	-29.2674	-29.2669	-29.2664	-29.278	-29.2687
2.11055	0			-1.39504e+10	-29.1006	-29.1137	-29.1193	-29.1069	-29.1097	-29.1148
2.23116	0			-1.39351e+10	-29.3099	-29.2945	-29.3029	-29.3103	-29.2905	-29.2745
2.35176	0			-1.39197e+10	-29.318	-29.289	-29.3003	-29.3248	-29.2942	-29.2944
2.47236	0			-13904296875	-29.2292	-29.2219	-29.2449	-29.2428	-29.2349	-29.2004
2.59296	0			-1.38889e+10	-29.362	-29.3483	-29.3572	-29.3453	-29.3542	-29.3517
2.71357	0			-1.38735e+10	-29.359	-29.3718	-29.365	-29.3614	-29.3386	-29.3419
2.83417	0			-1.38582e+10	-29.2454	-29.2865	-29.2948	-29.2729	-29.2598	-29.2641
2.95477	0.126017			-1.38428e+10	-29.4074	-29.4157	-29.426	-29.4033	-29.3675	-29.3817
3.07538	0			-1.38274e+10	-29.4024	-29.4497	-29.4196	-29.4182	-29.4081	-29.3942
3.19598	0			-1.3812e+10	-29.6101	-29.6471	-29.6145	-29.6219	-29.6083	-29.5998
3.31658	0			-1.37966e+10	-29.47	-29.5067	-29.4899	-29.5	-29.4936	-29.4629
3.43719	0			-13781250000	-29.5229	-29.5651	-29.5287	-29.5325	-29.5054	-29.5062
3.55779	0			-1.37659e+10	-29.6245	-29.6422	-29.6624	-29.6353	-29.6119	-29.619
3.67839	0			-1.37505e+10	-29.6136	-29.6039	-29.6374	-29.6075	-29.5844	-29.5865
3.79899	0			-1.37351e+10	-29.4957	-29.4928	-29.5311	-29.505	-29.4775	-29.481
3.9196	0			-1.37197e+10	-29.76	-29.7203	-29.7571	-29.7119	-29.7133	-29.721
4.0402	0			-1.37043e+10	-29.7257	-29.6884	-29.7159	-29.6838	-29.6693	-29.6901
4.1608	0			-1.3689e+10	-29.6342	-29.602	-29.6427	-29.6031	-29.6002	-29.625
4.28141	0			-1.36736e+10	-29.5922	-29.5549	-29.5863	-29.5441	-29.552	-29.5704
4.40201	0			-13658203125	-29.4496	-29.4229	-29.462	-29.4318	-29.4368	-29.4686
4.52261	0			-1.36428e+10	-29.6191	-29.5932	-29.6145	-29.5595	-29.627	-29.6181
4.64322	0			-1.36274e+10	-29.5122	-29.4842	-29.5103	-29.4805	-29.5052	-29.5072
4.76382	0			-1.36121e+10	-29.4334	-29.4243	-29.4172	-29.3835	-29.4324	-29.4034
4.88442	0			-1.35967e+10	-29.4636	-29.5103	-29.4916	-29.4598	-29.4953	-29.4879
5.00503	0.124444			-1.35813e+10	-29.2912	-29.3195	-29.3323	-29.2803	-29.3249	-29.31
5.12563	0			-1.35659e+10	-29.3994	-29.4212	-29.4275	-29.4002	-29.4238	-29.4034
5.24623	0			-1.35505e+10	-29.3819	-29.3911	-29.3858	-29.3574	-29.3832	-29.3644
5.36683	0			-13535156250	-29.414	-29.4436	-29.4336	-29.4098	-29.4357	-29.4148
5.48744	0			-1.35198e+10	-29.4527	-29.4833	-29.4715	-29.4224	-29.4829	-29.4463
5.60804	0			-1.35044e+10	-29.3611	-29.3839	-29.3794	-29.3559	-29.3819	-29.3462
5.72864	0			-1.3489e+10	-29.4501	-29.4507	-29.4568	-29.422	-29.4744	-29.4322
5.84925	0			-1.34736e+10	-29.493	-29.4976	-29.507	-29.4937	-29.5154	-29.4879
5.96985	0			-1.34583e+10	-29.4958	-29.4611	-29.4842	-29.4689	-29.4961	-29.4673
6.09045	0			-1.34429e+10	-29.4403	-29.4154	-29.4301	-29.4389	-29.4613	-29.398
6.21106	0			-1.34275e+10	-29.3469	-29.3365	-29.3273	-29.3288	-29.3527	-29.3143
6.33166	0			-13412109375	-29.3346	-29.3373	-29.3442	-29.3029	-29.3619	-29.3165
6.45226	0			-1.33967e+10	-29.2425	-29.2652	-29.2658	-29.2441	-29.284	-29.2506
6.57286	0			-1.33813e+10	-29.4038	-29.4161	-29.4168	-29.3995	-29.4371	-29.4026
6.69347	0			-1.3366e+10	-29.2794	-29.2886	-29.2959	-29.2647	-29.2902	-29.2797
6.81407	0			-1.33506e+10	-29.2841	-29.2884	-29.2859	-29.2823	-29.2727	-29.2789
6.93467	0			-1.33352e+10	-29.3212	-29.3442	-29.3558	-29.3613	-29.3208	-29.3444
7.05528	0.12245			-1.33198e+10	-29.1641	-29.1841	-29.178	-29.1796	-29.1454	-29.1818
7.17588	0			-1.33044e+10	-29.1506	-29.147	-29.1461	-29.1541	-29.1357	-29.168
7.29648	0			-13289062500	-29.0523	-29.0744	-29.0629	-29.0609	-29.0382	-29.0691
7.41709	0			-1.32737e+10	-29.0978	-29.105	-29.0974	-29.1131	-29.0792	-29.1016
7.53769	0			-1.32583e+10	-29.2066	-29.1959	-29.2077	-29.2075	-29.17	-29.2091
7.65829	0			-1.32429e+10	-29.2144	-29.1994	-29.2057	-29.2177	-29.1857	-29.2157
7.77889	0			-1.32275e+10	-29.1297	-29.1454	-29.135	-29.1583	-29.1312	-29.1529
7.8995	0			-1.32122e+10	-29.0333	-29.0615	-29.0456	-29.048	-29.0327	-29.063
8.0201	0			-1.31968e+10	-29.0447	-29.033	-29.0201	-29.038	-29.0327	-29.0696
8.1407	0			-1.31814e+10	-29.2493	-29.2573	-29.242	-29.2534	-29.2678	-29.2889
8.26131	0			-13166015625	-29.3478	-29.3616	-29.3441	-29.3584	-29.368	-29.4029
8.38191	0			-1.31506e+10	-29.3206	-29.3148	-29.3257	-29.3331	-29.3459	-29.3685
8.50251	0			-1.31353e+10	-29.3213	-29.3036	-29.3508	-29.3277	-29.3381	-29.3597
8.62312	0			-1.31199e+10	-29.2246	-29.2212	-29.2366	-29.2388	-29.2588	-29.2595
8.74372	0			-1.31045e+10	-29.1037	-29.0969	-29.1038	-29.1304	-29.1127	-29.1558
8.86432	0			-1.30891e+10	-29.1755	-29.1554	-29.1708	-29.1895	-29.1651	-29.2153
8.98492	0			-1.30737e+10	-29.3106	-29.3005	-29.3126	-29.337	-29.2913	-29.3502
9.10553	0			-1.30583e+10	-29.4239	-29.3942	-29.4271	-29.4454	-29.3862	-29.4316
9.22613	0			-13042968750	-29.3219	-29.2889	-29.3153	-29.3183	-29.2778	-29.3172
9.34673	0			-1.30276e+10	-29.1835	-29.1616	-29.1879	-29.2083	-29.1613	-29.1963
9.46734	0			-1.30122e+10	-29.13	-29.1105	-29.1216	-29.1456	-29.1048	-29.1357
9.58794	0			-1.29968e+10	-29.0171	-28.9799	-28.9924	-29.027	-28.9871	-29.0212
9.70854	0			-1.29814e+10	-29.2415	-29.2146	-29.2463	-29.2414	-29.2158	-29.2446
9.82915	0			-1.29661e+10	-29.4079	-29.3824	-29.4072	-29.4039	-29.3896	-29.3887
9.94975	0			-1.29507e+10	-29.3749	-29.3573	-29.3733	-29.3878	-29.3864	-29.3597
10.0704	0			-1.29353e+10	-29.3416	-29.2981	-29.3192	-29.3118	-29.3225	-29.3162
10.191	0			-12919921875	-29.251	-29.2163	-29.2377	-29.2321	-29.2508	-29.2425
10.3116	0			-1.29045e+10	-29.302	-29.27	-29.2962	-29.255	-29.3031	-29.2952
10.4322	0			-1.28892e+10	-29.474	-29.4433	-29.4776	-29.4582	-29.4601	-29.4684
10.5528	0			-1.28738e+10	-29.5115	-29.5047	-29.5001	-29.4855	-29.5004	-29.494
10.6734	0			-1.28584e+10	-29.5536	-29.5306	-29.5418	-29.5252	-29.5275	-29.5405
10.794	0			-1.2843e+10	-29.4345	-29.4	-29.4072	-29.4068	-29.3924	-29.4212
10.9146	0			-1.28276e+10	-29.3135	-29.2704	-29.2973	-29.2797	-29.2735	-29.3003
11.0352	0			-1.28123e+10	-29.1434	-29.0954	-29.1349	-29.1229	-29.1149	-29.1394
11.1558	0			-12796875000	-29.0759	-29.059	-29.1126	-29.0838	-29.0714	-29.0881
11.2764	0			-1.27815e+10	-28.8741	-28.8417	-28.889	-28.8636	-28.8435	-28.8597
11.397	0			-1.27661e+10	-28.9426	-28.8893	-28.9302	-28.945	-28.9146	-28.9077
11.5176	0			-1.27507e+10	-28.7516	-28.7393	-28.7591	-28.7542	-28.7404	-28.7248
11.6382	0			-1.27354e+10	-28.7575	-28.7147	-28.7546	-28.7628	-28.749	-28.7265
11.7588	0			-1.272e+10	-28.8312	-28.7968	-28.8199	-28.8004	-28.7931	-28.7905
11.8794	0			-1.27046e+10	-28.8516	-28.827	-28.8736	-28.8109	-28.8415	-28.8156
12	0			-1.26892e+10	-28.7989	-28.766	-28.8042	-28.7663	-28.782	-28.7619
				-12673828125	-28.8221	-28.7941	-28.828	-28.7977	-28.8243	-28.7923
				-1.26584e+10	-28.8015	-28.7787	-28.7769	-28.7806	-28.7757	-28.7582
				-1.26431e+10	-29.1238	-29.0927	-29.1097	-29.088	-29.1055	-29.0907
				-1.26277e+10	-29.1739	-29.1366	-29.1477	-29.1403	-29.1502	-29.1338
				-1.26123e+10	-29.1966	-29.1729	-29.1871	-29.2042	-29.1852	-29.1684
				-1.25969e+10	-29.2668	-29.2583	-29.2631	-29.2743	-29.2465	-29.2432
				-1.25815e+10	-29.144	-29.1143	-29.1509	-29.169	-29.1469	-29.1405
				-1.25662e+10	-29.2456	-29.2332	-29.2318	-29.2662	-29.24	-29.2232
				-12550781250	-29.3721	-29.3522	-29.3493	-29.386	-29.3409	-29.3522
				-1.25354e+10	-29.3739	-29.3776	-29.3729	-29.3909	-29.3471	-29.3635
				-1.252e+10	-29.4165	-29.4278	-29.4155	-29.4127	-29.403	-29.4041
				-1.25046e+10	-29.5289	-29.5368	-29.5088	-29.5279	-29.519	-29.5095
				-1.24893e+10	-29.4049	-29.4037	-29.3801	-29.3923	-29.3864	-29.3867
				-1.24739e+10	-29.4357	-29.416	-29.3986	-29.4236	-29.4199	-29.4094
				-1.24585e+10	-29.4425	-29.4246	-29.4118	-29.4345	-29.4408	-29.4162
				-1.24431e+10	-29.4849	-29.4651	-29.4366	-29.4745	-29.4675	-29.446
				-12427734375	-29.3882	-29.3718	-29.3395	-29.378	-29.3792	-29.3563
				-1.24124e+10	-29.3143	-29.3013	-29.2699	-29.3295	-29.3163	-29.2886
				-1.2397e+10	-29.229	-29.2083	-29.1784	-29.2207	-29.2313	-29.1822
				-1.23816e+10	-29.3527	-29.3392	-29.3092	-29.3584	-29.3551	-29.3346
				-1.23662e+10	-29.1933	-29.1701	-29.1351	-29.1802	-29.1875	-29.1655
				-1.23508e+10	-29.1905	-29.188	-29.1674	-29.2098	-29.2138	-29.1772
				-1.23354e+10	-29.1953	-29.2243	-29.187	-29.2165	-29.2261	-29.1877
				-1.23201e+10	-29.1606	-29.2026	-29.1643	-29.1782	-29.2012	-29.1396
				-12304687500	-29.2288	-29.2749	-29.2262	-29.2386	-29.2699	-29.1973
				-1.22893e+10	-29.2185	-29.264	-29.2453	-29.2422	-29.2605	-29.2011
				-1.22739e+10	-29.3702	-29.4344	-29.3997	-29.4107	-29.4374	-29.3689
				-1.22585e+10	-29.4164	-29.4355	-29.4109	-29.4214	-29.4569	-29.3883
				-1.22432e+10	-29.3302	-29.3311	-29.3293	-29.3358	-29.3718	-29.2832
				-1.22278e+10	-29.236	-29.2391	-29.2353	-29.2328	-29.2721	-29.1911
				-1.22124e+10	-29.1896	-29.2089	-29.1731	-29.1992	-29.2067	-29.1313
				-1.2197e+10	-29.4276	-29.444	-29.435	-29.4583	-29.4401	-29.3853
				-12181640625	-29.3975	-29.4103	-29.3845	-29.4172	-29.4104	-29.3496
				-1.21663e+10	-29.3054	-29.3187	-29.2898	-29.3134	-29.6767	-29.2748
				-1.21509e+10	-29.2628	-29.2618	-29.2159	-29.2479	-30.1571	-29.2268
				-1.21355e+10	-29.0203	-29.0145	-28.9764	-28.9999	-30.5679	-28.9898
				-1.21201e+10	-29.0875	-29.0772	-29.0539	-29.0599	-31.3964	-29.0495
				-1.21047e+10	-29.3072	-29.296	-29.2862	-29.2553	-32.453	-29.2582
				-1.20894e+10	-29.3785	-29.3867	-29.3539	-29.3368	-33.7241	-29.3595
				-1.2074e+10	-29.3916	-29.3629	-29.3607	-29.3506	-35.7223	-29.3735
				-12058593750	-29.3826	-29.349	-29.3214	-29.3096	-37.5132	-29.3468
				-1.20432e+10	-29.3464	-29.2913	-29.3235	-29.2568	-53.8461	-29.314
				-1.20278e+10	-29.5274	-29.463	-29.525	-29.4361	-53.5186	-29.4715
				-1.20125e+10	-29.4942	-29.447	-29.5105	-29.407	-53.7744	-29.462
				-1.19971e+10	-29.6843	-29.6269	-29.6904	-29.6184	-53.8491	-29.6429
				-1.19817e+10	-29.7641	-29.7148	-29.775	-29.6876	-53.8007	-29.7233
				-1.19663e+10	-29.3759	-29.3648	-29.4006	-29.3494	-53.9224	-29.3538
				-1.19509e+10	-29.3729	-29.3321	-29.373	-29.3445	-53.9905	-29.3283
				-11935546875	-29.5294	-29.4955	-29.5276	-29.4981	-54.1349	-29.497
				-1.19202e+10	-29.4425	-29.4226	-29.4463	-29.4314	-54.0498	-29.4307
				-1.19048e+10	-29.2918	-29.2809	-29.2899	-29.2811	-54.1358	-29.2819
				-1.18894e+10	-29.1057	-29.081	-29.0983	-29.096	-54.4666	-29.0685
				-1.1874e+10	-29.1744	-29.1808	-29.1671	-29.1972	-54.2383	-29.1652
				-1.18586e+10	-29.0902	-29.0813	-29.098	-29.1081	-54.1205	-29.0993
				-1.18433e+10	-28.8983	-28.9151	-28.9189	-28.9247	-54.3084	-28.9222
				-1.18279e+10	-29.059	-29.0473	-29.0549	-29.0529	-54.3521	-29.0492
				-11812500000	-29.1703	-29.1682	-29.1653	-29.1624	-54.2385	-29.1792
				-1.17971e+10	-28.8947	-28.8978	-28.884	-28.9097	-54.2925	-28.9078
				-1.17817e+10	-28.81	-28.8051	-28.788	-28.8024	-54.3656	-28.8277
				-1.17664e+10	-28.9327	-28.9376	-28.9178	-28.9296	-54.3433	-28.9504
				-1.1751e+10	-29.1502	-29.1061	-29.112	-29.1074	-54.2683	-29.1338
				-1.17356e+10	-29.2799	-29.2433	-29.2806	-29.2394	-54.3014	-29.289
				-1.17202e+10	-29.1911	-29.1692	-29.1827	-29.1667	-54.3877	-29.2143
				-1.17048e+10	-29.4152	-29.3657	-29.3638	-29.3781	-54.3436	-29.3954
				-11689453125	-29.3846	-29.3281	-29.3453	-29.3538	-54.3224	-29.3572
				-1.16741e+10	-29.4202	-29.3733	-29.4075	-29.397	-54.5645	-29.4068
				-1.16587e+10	-29.49	-29.4481	-29.4819	-29.4607	-54.4306	-29.4638
				-1.16433e+10	-29.6529	-29.6065	-29.6409	-29.6409	-54.4803	-29.5989
				-1.16279e+10	-29.7001	-29.6631	-29.7039	-29.6953	-54.5322	-29.6815
				-1.16125e+10	-29.5952	-29.566	-29.591	-29.5968	-54.5444	-29.559
				-1.15972e+10	-29.4815	-29.4487	-29.4507	-29.4732	-54.6546	-29.4272
				-1.15818e+10	-29.4616	-29.4235	-29.4636	-29.4764	-54.6258	-29.4111
				-11566406250	-29.3858	-29.3604	-29.393	-29.3884	-39.0513	-29.3511
				-1.1551e+10	-29.4565	-29.4171	-29.4533	-29.4315	-35.9771	-29.4194
				-1.15356e+10	-29.4484	-29.425	-29.4636	-29.4446	-34.3911	-29.4283
				-1.15203e+10	-29.3135	-29.275	-29.3313	-29.3015	-32.6662	-29.2736
				-1.15049e+10	-29.3993	-29.3447	-29.3956	-29.3822	-31.7899	-29.3649
				-1.14895e+10	-29.408	-29.3687	-29.417	-29.4054	-31.0734	-29.3734
				-1.14741e+10	-29.4117	-29.372	-29.4159	-29.3899	-30.4741	-29.3834
				-1.14587e+10	-29.3622	-29.3525	-29.3919	-29.368	-29.8323	-29.3516
				-11443359375	-29.3616	-29.3399	-29.383	-29.3559	-29.3189	-29.3396
				-1.1428e+10	-29.3927	-29.4135	-29.4256	-29.4083	-29.3988	-29.3925
				-1.14126e+10	-29.3028	-29.3333	-29.3056	-29.3237	-29.3002	-29.29
				-1.13972e+10	-29.3713	-29.3937	-29.3477	-29.3659	-29.353	-29.3396
				-1.13818e+10	-29.4874	-29.5069	-29.4616	-29.4809	-29.4683	-29.465
				-1.13665e+10	-29.4646	-29.4924	-29.4498	-29.4677	-29.4529	-29.4589
				-1.13511e+10	-29.6541	-29.6498	-29.6215	-29.63	-29.6269	-29.6238
				-1.13357e+10	-29.4708	-29.4735	-29.459	-29.4864	-29.4372	-29.4582
				-11320312500	-29.374	-29.3461	-29.3286	-29.3765	-29.3395	-29.3628
				-1.13049e+10	-29.4438	-29.4356	-29.4379	-29.4521	-29.4327	-29.4361
				-1.12896e+10	-29.3059	-29.2828	-29.29	-29.3266	-29.2882	-29.2897
				-1.12742e+10	-29.2581	-29.2185	-29.2457	-29.2626	-29.2359	-29.246
				-1.12588e+10	-29.1862	-29.1431	-29.1675	-29.1956	-29.1657	-29.1565
				-1.12434e+10	-29.3409	-29.2862	-29.3118	-29.3241	-29.3134	-29.3059
				-1.1228e+10	-29.2857	-29.2491	-29.2853	-29.2916	-29.2672	-29.2604
				-1.12126e+10	-29.2852	-29.2614	-29.2949	-29.292	-29.2702	-29.2729
				-11197265625	-29.5941	-29.5681	-29.5846	-29.5811	-29.5727	-29.5603
				-1.11819e+10	-29.6978	-29.6824	-29.6895	-29.6947	-29.6762	-29.6592
				-1.11665e+10	-29.5757	-29.5703	-29.5769	-29.5805	-29.577	-29.547
				-1.11511e+10	-29.721	-29.7139	-29.7256	-29.722	-29.7216	-29.7028
				-1.11357e+10	-29.8742	-29.8827	-29.8689	-29.8926	-29.874	-29.8443
				-1.11204e+10	-29.6855	-29.6965	-29.6942	-29.7139	-29.7126	-29.6796
				-1.1105e+10	-29.5853	-29.6012	-29.5986	-29.5906	-29.59	-29.5835
				-1.10896e+10	-29.4536	-29.457	-29.4652	-29.464	-29.4828	-29.4426
				-11074218750	-29.3167	-29.3102	-29.3118	-29.3274	-29.3254	-29.3103
				-1.10588e+10	-29.227	-29.2099	-29.2077	-29.2258	-29.221	-29.225
				-1.10435e+10	-29.2059	-29.1845	-29.1816	-29.1903	-29.1873	-29.1803
				-1.10281e+10	-29.1176	-29.1035	-29.1005	-29.0967	-29.0697	-29.0808
				-1.10127e+10	-29.1187	-29.0746	-29.0981	-29.1044	-29.0587	-29.0786
				-1.09973e+10	-29.021	-28.9934	-29.0267	-29.0098	-28.9956	-28.9852
				-1.09819e+10	-29.1655	-29.1181	-29.1559	-29.1336	-29.1206	-29.1092
				-1.09666e+10	-29.159	-29.1418	-29.1767	-29.1574	-29.1212	-29.1404
				-10951171875	-29.1291	-29.1292	-29.1419	-29.1379	-29.111	-29.1149
				-1.09358e+10	-29.1389	-29.1329	-29.1575	-29.1394	-29.1393	-29.1341
				-1.09204e+10	-29.0619	-29.072	-29.1015	-29.0783	-29.0615	-29.076
				-1.0905e+10	-29.1072	-29.1252	-29.1608	-29.1519	-29.0942	-29.1251
				-1.08896e+10	-28.9295	-28.9817	-28.976	-28.9428	-28.9543	-28.9645
				-1.08743e+10	-28.8797	-28.9255	-28.9225	-28.9007	-28.9075	-28.9177
				-1.08589e+10	-28.9783	-29.0256	-29.0215	-28.9988	-29.0033	-29.0155
				-1.08435e+10	-28.8301	-28.8503	-28.8423	-28.8452	-28.8359	-28.8352
				-10828125000	-28.9506	-28.9836	-28.9699	-28.9631	-28.9594	-28.9641
				-1.08127e+10	-29.1243	-29.1507	-29.1406	-29.1337	-29.1343	-29.107
				-1.07974e+10	-29.1148	-29.139	-29.1132	-29.1119	-29.0982	-29.0842
				-1.0782e+10	-29.0601	-29.0609	-29.042	-29.0357	-29.0497	-29.0361
				-1.07666e+10	-29.1319	-29.1093	-29.0996	-29.1001	-29.1185	-29.1063
				-1.07512e+10	-29.2396	-29.2312	-29.2266	-29.2339	-29.2202	-29.2218
				-1.07358e+10	-29.3125	-29.3007	-29.2954	-29.3095	-29.2885	-29.2992
				-1.07205e+10	-29.2461	-29.2446	-29.2356	-29.2272	-29.2238	-29.2504
				-10705078125	-29.3111	-29.3348	-29.3071	-29.3089	-29.305	-29.3276
				-1.06897e+10	-29.3646	-29.3782	-29.3706	-29.3609	-29.3696	-29.3765
				-1.06743e+10	-29.3398	-29.337	-29.3286	-29.3317	-29.3556	-29.3595
				-1.06589e+10	-29.307	-29.3365	-29.3228	-29.3357	-29.3305	-29.367
				-1.06436e+10	-29.3062	-29.3365	-29.3221	-29.3228	-29.3294	-29.3541
				-1.06282e+10	-29.3507	-29.3862	-29.3698	-29.3674	-29.389	-29.3975
				-1.06128e+10	-29.4155	-29.4725	-29.4458	-29.462	-29.4602	-29.4796
				-1.05974e+10	-29.4341	-29.4609	-29.4507	-29.4631	-29.448	-29.4392
				-10582031250	-29.6048	-29.6146	-29.6371	-29.6236	-29.6259	-29.6251
				-1.05667e+10	-29.5043	-29.5255	-29.5258	-29.5173	-29.5334	-29.4975
				-1.05513e+10	-29.4503	-29.4305	-29.4542	-29.4411	-29.4471	-29.4273
				-1.05359e+10	-29.3584	-29.3493	-29.3691	-29.3649	-29.3567	-29.3458
				-1.05205e+10	-29.3698	-29.3512	-29.3757	-29.3431	-29.3511	-29.347
				-1.05051e+10	-29.3559	-29.3399	-29.3582	-29.3385	-29.3371	-29.3157
				-1.04897e+10	-29.2155	-29.176	-29.2132	-29.1758	-29.2086	-29.1582
				-1.04744e+10	-29.0304	-28.9828	-29.0215	-28.9739	-28.9952	-28.9791
				-10458984375	-28.9588	-28.9298	-28.9597	-28.9271	-28.9351	-28.921
				-1.04436e+10	-28.926	-28.9079	-28.9279	-28.9006	-28.8873	-28.8895
				-1.04282e+10	-28.9036	-28.9027	-28.9063	-28.887	-28.8717	-28.8712
				-1.04128e+10	-28.759	-28.7447	-28.7713	-28.7402	-28.7276	-28.7341
				-1.03975e+10	-28.782	-28.7801	-28.8035	-28.7821	-28.7623	-28.78
				-1.03821e+10	-28.8849	-28.8919	-28.9036	-28.8925	-28.869	-28.8664
				-1.03667e+10	-28.9264	-28.9067	-28.9342	-28.9337	-28.8936	-28.8981
				-1.03513e+10	-28.7785	-28.7685	-28.7701	-28.786	-28.7506	-28.743
				-10335937500	-28.9292	-28.9408	-28.9315	-28.9479	-28.9077	-28.898
				-1.03206e+10	-29.0367	-29.0388	-29.0467	-29.0422	-29.0095	-28.9998
				-1.03052e+10	-28.9104	-28.8843	-28.8952	-28.8998	-28.8739	-28.8618
				-1.02898e+10	-28.899	-28.8956	-28.9	-28.884	-28.8947	-28.8768
				-1.02744e+10	-28.9571	-28.9624	-28.9587	-28.9639	-28.9592	-28.9442
				-1.0259e+10	-28.98	-28.9698	-28.9584	-28.9747	-28.9742	-28.9405
				-1.02437e+10	-28.796	-28.8103	-28.7962	-28.7868	-28.8038	-28.7937
				-1.02283e+10	-28.8346	-28.8377	-28.8062	-28.8068	-28.8394	-28.8131
				-10212890625	-29.0789	-29.0547	-29.0442	-29.0218	-29.0665	-29.0528
				-1.01975e+10	-28.9814	-28.9464	-28.9394	-28.9389	-28.9825	-28.9604
				-1.01821e+10	-29.0821	-29.0563	-29.0587	-29.0628	-29.1	-29.0766
				-1.01667e+10	-29.1468	-29.1372	-29.1367	-29.1245	-29.1854	-29.1462
				-1.01514e+10	-29.1367	-29.1275	-29.1322	-29.1286	-29.1697	-29.1376
				-1.0136e+10	-29.1764	-29.1746	-29.1619	-29.1614	-29.2083	-29.1752
				-1.01206e+10	-29.3615	-29.3318	-29.3453	-29.3397	-29.3724	-29.3521
				-1.01052e+10	-29.5794	-29.5607	-29.578	-29.5567	-29.5895	-29.5726
				-10089843750	-29.5313	-29.5414	-29.5346	-29.5368	-29.5383	-29.4994
				-1.00745e+10	-29.6321	-29.6427	-29.6607	-29.647	-29.6495	-29.6528
				-1.00591e+10	-29.674	-29.6855	-29.7019	-29.6895	-29.7113	-29.7084
				-1.00437e+10	-29.6109	-29.6282	-29.6358	-29.6172	-29.6299	-29.614
				-1.00283e+10	-29.7191	-29.7253	-29.7486	-29.7086	-29.7153	-29.7157
				-1.00129e+10	-29.8306	-29.8218	-29.8457	-29.8076	-29.82	-29.8261
				-9.99756e+09	-29.8011	-29.7967	-29.8325	-29.7775	-29.7736	-29.8056
				-9.98218e+09	-29.5539	-29.5277	-29.5846	-29.5648	-29.5251	-29.5451
				-9966796875	-29.4579	-29.4294	-29.4671	-29.448	-29.4261	-29.4339
				-9.95142e+09	-29.5808	-29.5348	-29.5834	-29.5703	-29.5605	-29.5474
				-9.93604e+09	-29.4566	-29.4004	-29.453	-29.418	-29.4148	-29.4044
				-9.92065e+09	-29.3991	-29.3551	-29.4043	-29.3778	-29.3472	-29.3552
				-9.90527e+09	-29.3767	-29.3345	-29.3771	-29.3652	-29.3252	-29.3381
				-9.88989e+09	-29.2341	-29.1823	-29.2143	-29.2271	-29.1818	-29.1984
				-9.87451e+09	-29.1641	-29.1256	-29.1802	-29.1532	-29.1257	-29.1274
				-9.85913e+09	-29.2915	-29.2482	-29.2808	-29.2908	-29.2524	-29.233
				-9843750000	-29.3791	-29.3705	-29.3632	-29.3822	-29.3515	-29.3368
				-9.82837e+09	-29.2537	-29.2325	-29.2276	-29.2495	-29.2321	-29.2023
				-9.81299e+09	-29.2064	-29.1858	-29.1801	-29.1974	-29.1933	-29.1542
				-9.79761e+09	-29.321	-29.3255	-29.3082	-29.3262	-29.293	-29.2686
				-9.78223e+09	-29.2773	-29.2856	-29.2683	-29.2712	-29.2529	-29.245
				-9.76685e+09	-29.2061	-29.1938	-29.1789	-29.1744	-29.1598	-29.1596
				-9.75146e+09	-29.2253	-29.2533	-29.199	-29.2108	-29.1888	-29.1798
				-9.73608e+09	-29.1463	-29.1717	-29.0934	-29.1306	-29.1029	-29.0945
				-9720703125	-28.9816	-28.9909	-28.9443	-28.968	-28.95	-28.9394
				-9.70532e+09	-29.0163	-29.0116	-29.0013	-29.0026	-29.0097	-28.9809
				-9.68994e+09	-28.9516	-28.9728	-28.9327	-28.9269	-28.9711	-28.9431
				-9.67456e+09	-28.8295	-28.8443	-28.8268	-28.8149	-28.8534	-28.8153
				-9.65918e+09	-28.8373	-28.8426	-28.8233	-28.8124	-28.8607	-28.8064
				-9.6438e+09	-28.7894	-28.775	-28.7801	-28.7571	-28.7967	-28.7589
				-9.62842e+09	-28.8868	-28.8574	-28.8674	-28.8507	-28.8906	-28.8597
				-9.61304e+09	-28.8515	-28.8199	-28.8282	-28.8104	-28.8583	-28.8121
				-9597656250	-28.8078	-28.7711	-28.7715	-28.7674	-28.7876	-28.7589
				-9.58228e+09	-28.9614	-28.943	-28.9447	-28.9404	-28.938	-28.9174
				-9.56689e+09	-28.9544	-28.905	-28.9063	-28.9049	-28.9144	-28.8954
				-9.55151e+09	-29.0153	-28.9804	-28.9558	-29.0338	-28.9544	-28.9499
				-9.53613e+09	-29.3056	-29.2755	-29.2729	-29.6904	-29.2414	-29.2726
				-9.52075e+09	-29.0495	-29.0064	-29.0043	-30.15	-28.9716	-29.0064
				-9.50537e+09	-28.9527	-28.926	-28.9235	-30.8417	-28.9102	-28.924
				-9.48999e+09	-28.8507	-28.8372	-28.8301	-31.558	-28.8152	-28.8216
				-9474609375	-28.9711	-28.9509	-28.9554	-32.689	-28.9206	-28.9404
				-9.45923e+09	-29.0853	-29.0807	-29.0747	-34.0657	-29.0635	-29.064
				-9.44385e+09	-29.1154	-29.0998	-29.1135	-35.7945	-29.0896	-29.0888
				-9.42847e+09	-29.0783	-29.0629	-29.0945	-38.9154	-29.0473	-29.047
				-9.41309e+09	-29.0096	-28.9796	-29.0268	-54.1481	-28.9978	-28.9861
				-9.39771e+09	-28.9195	-28.9302	-28.9425	-54.172	-28.9331	-28.9193
				-9.38232e+09	-29.1044	-29.1255	-29.1441	-54.3401	-29.1332	-29.1207
				-9.36694e+09	-29.0975	-29.1234	-29.1234	-54.3553	-29.1134	-29.0778
				-9351562500	-29.167	-29.1966	-29.1936	-54.3578	-29.1832	-29.1556
				-9.33618e+09	-29.3368	-29.3718	-29.3657	-54.3412	-29.3636	-29.3488
				-9.3208e+09	-29.4186	-29.4065	-29.4028	-54.2662	-29.423	-29.4086
				-9.30542e+09	-29.3073	-29.3223	-29.2836	-54.3043	-29.2934	-29.298
				-9.29004e+09	-29.4698	-29.5111	-29.4513	-54.3375	-29.4602	-29.4366
				-9.27466e+09	-29.502	-29.5391	-29.5003	-54.3857	-29.5128	-29.4937
				-9.25928e+09	-29.6674	-29.6744	-29.625	-54.3582	-29.6492	-29.6397
				-9.2439e+09	-29.5109	-29.537	-29.4909	-54.3239	-29.5129	-29.4826
				-9228515625	-29.7868	-29.7857	-29.7439	-54.278	-29.781	-29.77
				-9.21313e+09	-29.8333	-29.816	-29.7898	-54.3415	-29.7911	-29.7754
				-9.19775e+09	-29.5803	-29.5685	-29.5462	-54.3761	-29.5602	-29.5424
				-9.18237e+09	-29.5837	-29.5831	-29.5493	-54.4352	-29.5498	-29.5358
				-9.16699e+09	-29.6516	-29.6433	-29.6158	-54.2186	-29.6305	-29.6388
				-9.15161e+09	-29.6654	-29.6349	-29.6153	-54.3026	-29.6084	-29.637
				-9.13623e+09	-29.7696	-29.7589	-29.7321	-54.3036	-29.7388	-29.7556
				-9.12085e+09	-29.5625	-29.5474	-29.5278	-54.2669	-29.5318	-29.5331
				-9105468750	-29.7262	-29.707	-29.7108	-54.2727	-29.7001	-29.6857
				-9.09009e+09	-29.5804	-29.5678	-29.5433	-54.2463	-29.5243	-29.5417
				-9.07471e+09	-29.603	-29.6039	-29.577	-54.2038	-29.5683	-29.5772
				-9.05933e+09	-29.3746	-29.395	-29.3606	-54.1701	-29.3592	-29.3522
				-9.04395e+09	-29.2996	-29.3049	-29.2839	-54.1137	-29.2747	-29.2759
				-9.02856e+09	-29.2642	-29.2783	-29.2548	-54.2749	-29.2466	-29.2442
				-9.01318e+09	-29.1771	-29.2122	-29.1922	-54.2114	-29.1913	-29.1429
				-8.9978e+09	-29.2416	-29.2576	-29.2499	-54.3819	-29.2329	-29.2198
				-8982421875	-29.2269	-29.2641	-29.2443	-54.3473	-29.2352	-29.2271
				-8.96704e+09	-29.2079	-29.2329	-29.2071	-54.5049	-29.2297	-29.2053
				-8.95166e+09	-29.3238	-29.3327	-29.3385	-41.6126	-29.3368	-29.3206
				-8.93628e+09	-29.1578	-29.1881	-29.1841	-36.5367	-29.1711	-29.159
				-8.9209e+09	-29.3399	-29.3521	-29.342	-34.7507	-29.3371	-29.3259
				-8.90552e+09	-29.2862	-29.2776	-29.277	-33.1181	-29.2563	-29.28
				-8.89014e+09	-29.1372	-29.1264	-29.1177	-31.7854	-29.104	-29.0995
				-8.87476e+09	-29.155	-29.1343	-29.1323	-30.9891	-29.1076	-29.1113
				-8859375000	-29.1823	-29.1955	-29.1541	-30.3647	-29.1582	-29.1424
				-8.84399e+09	-29.3202	-29.327	-29.3124	-29.8252	-29.29	-29.288
				-8.82861e+09	-28.9854	-28.977	-28.9644	-29.1761	-28.9498	-28.9638
				-8.81323e+09	-29.0346	-29.0264	-29.005	-29.0204	-28.9893	-29.0165
				-8.79785e+09	-29.0963	-29.0859	-29.054	-29.0809	-29.0597	-29.1025
				-8.78247e+09	-29.0624	-29.0634	-29.0367	-29.0239	-29.0265	-29.0599
				-8.76709e+09	-29.1421	-29.1598	-29.13	-29.1002	-29.1284	-29.1496
				-8.75171e+09	-29.2337	-29.2449	-29.2478	-29.2305	-29.2391	-29.2492
				-8736328125	-29.1748	-29.181	-29.1805	-29.1717	-29.1704	-29.2132
				-8.72095e+09	-29.1524	-29.1444	-29.1525	-29.1446	-29.1354	-29.1664
				-8.70557e+09	-29.156	-29.1391	-29.1278	-29.1138	-29.1334	-29.1506
				-8.69019e+09	-29.2492	-29.2587	-29.2459	-29.2161	-29.2452	-29.2461
				-8.6748e+09	-29.2913	-29.3045	-29.2926	-29.277	-29.2971	-29.288
				-8.65942e+09	-29.3052	-29.3031	-29.2935	-29.2734	-29.2764	-29.2749
				-8.64404e+09	-29.2148	-29.2133	-29.2139	-29.1982	-29.202	-29.1926
				-8.62866e+09	-29.1489	-29.138	-29.1336	-29.1427	-29.1211	-29.1213
				-8613281250	-29.1993	-29.1952	-29.2023	-29.1934	-29.1906	-29.1753
				-8.5979e+09	-29.1432	-29.1416	-29.1439	-29.1404	-29.1428	-29.1263
				-8.58252e+09	-29.0564	-29.0747	-29.076	-29.063	-29.0636	-29.0621
				-8.56714e+09	-29.3149	-29.2858	-29.3379	-29.2966	-29.3146	-29.3124
				-8.55176e+09	-29.2462	-29.2373	-29.2635	-29.2359	-29.2515	-29.253
				-8.53638e+09	-29.2039	-29.174	-29.2137	-29.1926	-29.203	-29.2088
				-8.521e+09	-29.1724	-29.1335	-29.1919	-29.1367	-29.179	-29.1901
				-8.50562e+09	-29.3434	-29.289	-29.3312	-29.3035	-29.3303	-29.3323
				-8490234375	-29.4934	-29.4408	-29.4881	-29.457	-29.5066	-29.5024
				-8.47485e+09	-29.6355	-29.5556	-29.5843	-29.5829	-29.6162	-29.5854
				-8.45947e+09	-29.6195	-29.5818	-29.583	-29.5776	-29.6144	-29.5944
				-8.44409e+09	-29.5941	-29.5335	-29.5322	-29.5396	-29.5705	-29.5596
				-8.42871e+09	-29.4948	-29.4488	-29.4607	-29.4449	-29.4926	-29.4658
				-8.41333e+09	-29.7903	-29.7387	-29.7438	-29.7349	-29.7724	-29.748
				-8.39795e+09	-29.6942	-29.6482	-29.6576	-29.6369	-29.6813	-29.653
				-8.38257e+09	-29.6076	-29.595	-29.5795	-29.5946	-29.618	-29.5599
				-8367187500	-29.3844	-29.394	-29.3775	-29.3723	-29.3841	-29.359
				-8.35181e+09	-29.0924	-29.057	-29.0425	-29.0476	-29.0635	-29.032
				-8.33643e+09	-29.1334	-29.0944	-29.0776	-29.0782	-29.1067	-29.0823
				-8.32104e+09	-29.3888	-29.3363	-29.3473	-29.3758	-29.3772	-29.3567
				-8.30566e+09	-29.4103	-29.3705	-29.3745	-29.3836	-29.4081	-29.3846
				-8.29028e+09	-29.4742	-29.4049	-29.417	-29.4412	-29.4599	-29.4311
				-8.2749e+09	-29.3797	-29.3321	-29.3003	-29.3509	-29.3764	-29.3522
				-8.25952e+09	-29.5692	-29.5084	-29.4985	-29.533	-29.5368	-29.5434
				-8244140625	-29.472	-29.414	-29.3874	-29.4128	-29.4443	-29.4104
				-8.22876e+09	-29.6214	-29.5525	-29.5226	-29.5475	-29.5957	-29.5559
				-8.21338e+09	-29.7625	-29.7183	-29.6989	-29.7248	-29.7214	-29.7223
				-8.198e+09	-29.6327	-29.6087	-29.5949	-29.5982	-29.6232	-29.5946
				-8.18262e+09	-29.3493	-29.32	-29.2926	-29.2928	-29.3287	-29.31
				-8.16724e+09	-29.3159	-29.2703	-29.2509	-29.2539	-29.2662	-29.2651
				-8.15186e+09	-28.9999	-28.9911	-28.9518	-28.9719	-28.9763	-28.9809
				-8.13647e+09	-28.7903	-28.7724	-28.7518	-28.7499	-28.7604	-28.7581
				-8121093750	-28.6274	-28.6059	-28.5894	-28.5887	-28.6091	-28.5932
				-8.10571e+09	-28.6081	-28.5852	-28.6061	-28.5823	-28.6044	-28.593
				-8.09033e+09	-28.5783	-28.5458	-28.5823	-28.5474	-28.5571	-28.5677
				-8.07495e+09	-28.6106	-28.5951	-28.6265	-28.5881	-28.6097	-28.6135
				-8.05957e+09	-28.6248	-28.6052	-28.6232	-28.5761	-28.6207	-28.6266
				-8.04419e+09	-28.6342	-28.6497	-28.6576	-28.6446	-28.6463	-28.6417
				-8.02881e+09	-28.6257	-28.624	-28.6354	-28.5954	-28.6141	-28.6091
				-8.01343e+09	-28.7033	-28.7038	-28.7335	-28.704	-28.7143	-28.7009
				-7998046875	-28.889	-28.8785	-28.8937	-28.8957	-28.9087	-28.9042
				-7.98267e+09	-28.8404	-28.8424	-28.8526	-28.8496	-28.8554	-28.8355
				-7.96729e+09	-29.0038	-29.0074	-29.0068	-28.9921	-29.0129	-29.0145
				-7.9519e+09	-29.1091	-29.065	-29.0779	-29.0913	-29.0943	-29.1043
				-7.93652e+09	-28.9655	-28.9337	-28.9566	-28.9726	-28.9585	-28.9609
				-7.92114e+09	-29.1752	-29.1338	-29.1559	-29.1646	-29.175	-29.1625
				-7.90576e+09	-29.2725	-29.2274	-29.2586	-29.252	-29.2887	-29.2737
				-7.89038e+09	-29.2773	-29.25	-29.268	-29.2695	-29.3096	-29.2989
				-7875000000	-29.3173	-29.2925	-29.3146	-29.3023	-29.3298	-29.3409
				-7.85962e+09	-29.0587	-29.0178	-29.0483	-29.0537	-29.0698	-29.0712
				-7.84424e+09	-29.2155	-29.1885	-29.2335	-29.1965	-29.2193	-29.2223
				-7.82886e+09	-29.0648	-29.0536	-29.0552	-29.0752	-29.0498	-29.0599
				-7.81348e+09	-29.0631	-29.0581	-29.0497	-29.0921	-29.0681	-29.0596
				-7.7981e+09	-29.2331	-29.2292	-29.2054	-29.2467	-29.2284	-29.2161
				-7.78271e+09	-29.2663	-29.2796	-29.2632	-29.3097	-29.2535	-29.2551
				-7.76733e+09	-29.0354	-29.0449	-29.0299	-29.0879	-29.0207	-29.0476
				-7751953125	-29.0989	-29.1212	-29.101	-29.1541	-29.0921	-29.1069
				-7.73657e+09	-29.4318	-29.4469	-29.4255	-29.5018	-29.4454	-29.4296
				-7.72119e+09	-29.4401	-29.4683	-29.4549	-29.491	-29.4666	-29.4543
				-7.70581e+09	-29.3784	-29.4067	-29.3889	-29.4109	-29.3873	-29.3984
				-7.69043e+09	-29.4283	-29.4443	-29.4632	-29.4395	-29.4429	-29.442
				-7.67505e+09	-29.1957	-29.2086	-29.1948	-29.194	-29.202	-29.1976
				-7.65967e+09	-29.2266	-29.241	-29.2527	-29.2385	-29.2523	-29.2508
				-7.64429e+09	-29.1706	-29.1704	-29.1705	-29.1391	-29.1891	-29.1849
				-7628906250	-29.1996	-29.2133	-29.2223	-29.1779	-29.2265	-29.2029
				-7.61353e+09	-29.2438	-29.2549	-29.2717	-29.229	-29.272	-29.2509
				-7.59814e+09	-29.1136	-29.1097	-29.1327	-29.0788	-29.1439	-29.1007
				-7.58276e+09	-29.2251	-29.2439	-29.2409	-29.2237	-29.2562	-29.2182
				-7.56738e+09	-29.1884	-29.2199	-29.2329	-29.1906	-29.2362	-29.1791
				-7.552e+09	-29.4505	-29.4816	-29.4899	-29.453	-29.4982	-29.4517
				-7.53662e+09	-29.652	-29.6797	-29.7029	-29.6527	-29.6909	-29.6302
				-7.52124e+09	-29.66	-29.6833	-29.7321	-29.6685	-29.7073	-29.6508
				-7505859375	-29.755	-29.8128	-29.8392	-29.7818	-29.81	-29.7684
				-7.49048e+09	-29.7341	-29.7745	-29.8102	-29.7718	-29.7777	-29.752
				-7.4751e+09	-29.7043	-29.7246	-29.7519	-29.7215	-29.7351	-29.7151
				-7.45972e+09	-29.7616	-29.7606	-29.7749	-29.7555	-29.7754	-29.7645
				-7.44434e+09	-29.9563	-29.9557	-29.9637	-29.9293	-29.9804	-29.9719
				-7.42896e+09	-29.9527	-29.9263	-29.9387	-29.9134	-29.9647	-29.9452
				-7.41357e+09	-29.7762	-29.7579	-29.7857	-29.7646	-29.7944	-29.7875
				-7.39819e+09	-29.8414	-29.8163	-29.8091	-29.812	-29.8394	-29.8312
				-7382812500	-29.7078	-29.6574	-29.663	-29.6615	-29.6992	-29.6892
				-7.36743e+09	-29.6715	-29.633	-29.6404	-29.6472	-29.6719	-29.6737
				-7.35205e+09	-29.5477	-29.4978	-29.5004	-29.5163	-29.5436	-29.5181
				-7.33667e+09	-29.433	-29.411	-29.399	-29.4362	-29.4434	-29.4172
				-7.32129e+09	-29.5067	-29.4472	-29.4622	-29.5009	-29.4836	-29.4685
				-7.30591e+09	-29.3519	-29.3024	-29.291	-29.3543	-29.3267	-29.3157
				-7.29053e+09	-29.4763	-29.4163	-29.4033	-29.4595	-29.4507	-29.4252
				-7.27515e+09	-29.529	-29.4914	-29.4754	-29.5128	-29.5032	-29.4779
				-7259765625	-29.4069	-29.3613	-29.345	-29.4029	-29.3925	-29.3601
				-7.24438e+09	-29.3579	-29.3236	-29.296	-29.3403	-29.3458	-29.3114
				-7.229e+09	-29.1637	-29.138	-29.0819	-29.1312	-29.1087	-29.0894
				-7.21362e+09	-29.2763	-29.2354	-29.2093	-29.2492	-29.256	-29.2105
				-7.19824e+09	-29.3406	-29.3182	-29.2639	-29.3093	-29.32	-29.272
				-7.18286e+09	-29.2684	-29.2403	-29.2243	-29.236	-29.2682	-29.2102
				-7.16748e+09	-29.261	-29.2432	-29.2355	-29.2251	-29.2754	-29.2198
				-7.1521e+09	-29.2723	-29.2722	-29.263	-29.2451	-29.289	-29.2241
				-7136718750	-29.0428	-29.0526	-29.0271	-29.0232	-29.0597	-29.0045
				-7.12134e+09	-28.9856	-28.9673	-28.9722	-28.963	-28.9842	-28.9445
				-7.10596e+09	-29.1029	-29.0803	-29.0817	-29.0838	-29.0793	-29.0522
				-7.09058e+09	-29.3833	-29.3709	-29.3357	-29.355	-29.3513	-29.3462
				-7.0752e+09	-29.3821	-29.3658	-29.3584	-29.3562	-29.3649	-29.3523
				-7.05981e+09	-29.4611	-29.4469	-29.4405	-29.4351	-29.443	-29.4153
				-7.04443e+09	-29.3508	-29.3389	-29.3465	-29.3291	-29.3254	-29.3172
				-7.02905e+09	-29.2868	-29.2933	-29.2939	-29.2922	-29.2558	-29.2423
				-7013671875	-29.105	-29.0994	-29.1222	-29.1338	-29.0833	-29.0986
				-6.99829e+09	-29.1957	-29.1839	-29.1995	-29.2297	-29.1813	-29.1742
				-6.98291e+09	-29.2933	-29.3109	-29.3131	-29.3511	-29.2918	-29.3001
				-6.96753e+09	-29.3037	-29.3004	-29.3148	-29.3392	-29.3148	-29.3047
				-6.95215e+09	-29.1704	-29.1689	-29.1831	-29.2253	-29.1796	-29.1731
				-6.93677e+09	-29.1605	-29.1463	-29.1678	-29.1984	-29.1629	-29.1604
				-6.92139e+09	-28.9657	-28.9501	-29.2713	-28.9962	-28.9527	-28.9442
				-6.90601e+09	-28.9251	-28.9081	-29.8055	-28.9643	-28.9159	-28.9142
				-6890625000	-29.0799	-29.0609	-30.5332	-29.1065	-29.0645	-29.0717
				-6.87524e+09	-29.0674	-29.0401	-31.2345	-29.0572	-29.0392	-29.0344
				-6.85986e+09	-29.1751	-29.1428	-32.2595	-29.1477	-29.1343	-29.1403
				-6.84448e+09	-29.1998	-29.1754	-33.1471	-29.2007	-29.1839	-29.1764
				-6.8291e+09	-29.1788	-29.1756	-34.5247	-29.1638	-29.1535	-29.1438
				-6.81372e+09	-29.2231	-29.2143	-36.8455	-29.2201	-29.2055	-29.1918
				-6.79834e+09	-29.2234	-29.2129	-42.2736	-29.2097	-29.2044	-29.2067
				-6.78296e+09	-29.382	-29.3959	-54.4481	-29.3744	-29.4024	-29.3808
				-6767578125	-29.5053	-29.5245	-54.5777	-29.488	-29.5457	-29.5073
				-6.7522e+09	-29.48	-29.5138	-54.5426	-29.4761	-29.5299	-29.4901
				-6.73682e+09	-29.3076	-29.3116	-54.3519	-29.3328	-29.3645	-29.3095
				-6.72144e+09	-29.2091	-29.2105	-54.4933	-29.2397	-29.2567	-29.2239
				-6.70605e+09	-29.2254	-29.2068	-54.532	-29.2368	-29.2339	-29.2322
				-6.69067e+09	-29.2319	-29.216	-54.5112	-29.2428	-29.2314	-29.247
				-6.67529e+09	-29.2898	-29.2556	-54.4684	-29.2968	-29.2819	-29.3036
				-6.65991e+09	-29.3366	-29.3152	-54.4929	-29.352	-29.3162	-29.3558
				-6644531250	-29.3919	-29.3756	-54.4492	-29.4196	-29.3715	-29.4338
				-6.62915e+09	-29.4176	-29.3964	-54.4926	-29.4377	-29.3909	-29.4302
				-6.61377e+09	-29.3445	-29.3392	-54.1555	-29.3835	-29.3508	-29.3502
				-6.59839e+09	-29.452	-29.4365	-54.2657	-29.4639	-29.4286	-29.4379
				-6.58301e+09	-29.4446	-29.4222	-54.3216	-29.4513	-29.4296	-29.427
				-6.56763e+09	-29.4289	-29.4382	-54.1764	-29.4229	-29.4374	-29.4117
				-6.55225e+09	-29.2726	-29.2606	-54.1421	-29.2732	-29.2816	-29.2521
				-6.53687e+09	-29.1474	-29.1499	-54.2536	-29.1233	-29.1629	-29.1297
				-6521484375	-29.1987	-29.196	-54.2318	-29.1816	-29.2113	-29.1867
				-6.5061e+09	-28.9719	-28.9755	-54.3407	-28.9377	-28.9766	-28.9481
				-6.49072e+09	-28.9365	-28.9424	-54.0841	-28.9056	-28.9291	-28.9138
				-6.47534e+09	-28.9733	-28.9817	-54.5111	-28.9378	-28.9704	-28.9578
				-6.45996e+09	-29.0967	-29.1168	-54.5007	-29.0345	-29.0954	-29.076
				-6.44458e+09	-29.2627	-29.2848	-54.4035	-29.2086	-29.256	-29.2341
				-6.4292e+09	-29.3135	-29.3403	-54.45	-29.2825	-29.2804	-29.2792
				-6.41382e+09	-29.4294	-29.4777	-54.5466	-29.3895	-29.4117	-29.4023
				-6398437500	-29.5079	-29.5511	-54.4447	-29.486	-29.5038	-29.4722
				-6.38306e+09	-29.5133	-29.5302	-54.3103	-29.4953	-29.5054	-29.4517
				-6.36768e+09	-29.7334	-29.734	-54.2398	-29.7278	-29.7403	-29.683
				-6.35229e+09	-29.7522	-29.7461	-54.3385	-29.7502	-29.7599	-29.7191
				-6.33691e+09	-29.8359	-29.781	-54.1709	-29.8205	-29.8344	-29.7767
				-6.32153e+09	-29.6606	-29.6417	-38.1917	-29.6762	-29.6669	-29.6316
				-6.30615e+09	-29.7061	-29.6649	-35.6888	-29.7216	-29.717	-29.6808
				-6.29077e+09	-29.7914	-29.7207	-34.1537	-29.7862	-29.7751	-29.7255
				-6275390625	-29.6778	-29.6014	-32.9379	-29.6911	-29.6871	-29.6242
				-6.26001e+09	-29.6228	-29.5624	-31.8458	-29.6265	-29.6317	-29.6083
				-6.24463e+09	-29.4774	-29.4362	-30.9937	-29.4709	-29.47	-29.4388
				-6.22925e+09	-29.4021	-29.3484	-30.3741	-29.4084	-29.3929	-29.3705
				-6.21387e+09	-29.2469	-29.1951	-29.563	-29.2425	-29.2229	-29.1793
				-6.19849e+09	-29.3427	-29.3147	-29.2783	-29.3791	-29.3384	-29.3053
				-6.18311e+09	-29.2186	-29.1885	-29.1896	-29.2313	-29.2064	-29.1965
				-6.16772e+09	-29.2248	-29.2003	-29.1893	-29.2442	-29.2107	-29.2142
				-6152343750	-29.2233	-29.2087	-29.198	-29.2521	-29.219	-29.2245
				-6.13696e+09	-29.1996	-29.2076	-29.2064	-29.2388	-29.1783	-29.2123
				-6.12158e+09	-29.2068	-29.2175	-29.2078	-29.2301	-29.1815	-29.2327
				-6.1062e+09	-29.1981	-29.1966	-29.1757	-29.2111	-29.1614	-29.2036
				-6.09082e+09	-29.1423	-29.1848	-29.1692	-29.173	-29.1321	-29.1699
				-6.07544e+09	-29.2525	-29.2748	-29.2657	-29.275	-29.2292	-29.2583
				-6.06006e+09	-29.1764	-29.2008	-29.2171	-29.2035	-29.1441	-29.1886
				-6.04468e+09	-29.2022	-29.2248	-29.2303	-29.2034	-29.1844	-29.1961
				-6029296875	-29.1758	-29.1761	-29.2023	-29.1652	-29.1611	-29.1566
				-6.01392e+09	-28.9568	-28.9547	-28.9769	-28.9364	-28.9529	-28.9478
				-5.99854e+09	-28.9943	-28.9818	-29.0345	-28.9776	-29.0084	-28.9915
				-5.98315e+09	-29.23	-29.1871	-29.2452	-29.1816	-29.2289	-29.1929
				-5.96777e+09	-29.2408	-29.2134	-29.2704	-29.2151	-29.2852	-29.2419
				-5.95239e+09	-29.246	-29.2103	-29.2719	-29.2194	-29.2572	-29.2417
				-5.93701e+09	-29.3009	-29.2608	-29.2903	-29.2695	-29.307	-29.264
				-5.92163e+09	-29.3101	-29.2611	-29.2869	-29.2591	-29.2928	-29.2872
				-5906250000	-29.4854	-29.4535	-29.4813	-29.47	-29.4783	-29.4492
				-5.89087e+09	-29.619	-29.5769	-29.6021	-29.6011	-29.6197	-29.5881
				-5.87549e+09	-29.6628	-29.6303	-29.6215	-29.6339	-29.6299	-29.6265
				-5.86011e+09	-29.6099	-29.5888	-29.5801	-29.5787	-29.5821	-29.5735
				-5.84473e+09	-29.3918	-29.3723	-29.3338	-29.3418	-29.3714	-29.3326
				-5.82935e+09	-29.419	-29.4177	-29.3909	-29.398	-29.391	-29.3887
				-5.81396e+09	-29.5372	-29.5408	-29.4911	-29.5292	-29.5266	-29.5177
				-5.79858e+09	-29.5086	-29.499	-29.4724	-29.4829	-29.4949	-29.4948
				-5783203125	-29.6376	-29.6246	-29.6154	-29.629	-29.6007	-29.6287
				-5.76782e+09	-29.619	-29.6384	-29.6233	-29.6159	-29.6006	-29.6187
				-5.75244e+09	-29.4118	-29.4493	-29.4216	-29.4136	-29.4057	-29.4105
				-5.73706e+09	-29.5734	-29.627	-29.5948	-29.5903	-29.5664	-29.5724
				-5.72168e+09	-29.4675	-29.5117	-29.4586	-29.4635	-29.4615	-29.4683
				-5.7063e+09	-29.5492	-29.5985	-29.5736	-29.569	-29.575	-29.5606
				-5.69092e+09	-29.4697	-29.486	-29.4819	-29.4638	-29.4493	-29.4357
				-5.67554e+09	-29.6321	-29.6712	-29.6676	-29.6254	-29.6442	-29.5983
				-5660156250	-29.5859	-29.6241	-29.6054	-29.5763	-29.5981	-29.5598
				-5.64478e+09	-29.6341	-29.6777	-29.6489	-29.6412	-29.6686	-29.6134
				-5.62939e+09	-29.5602	-29.5917	-29.5414	-29.5578	-29.5734	-29.5277
				-5.61401e+09	-29.51	-29.5344	-29.5012	-29.5244	-29.5397	-29.5025
				-5.59863e+09	-29.4919	-29.4976	-29.4743	-29.504	-29.5108	-29.4799
				-5.58325e+09	-29.5393	-29.5626	-29.5008	-29.5765	-29.553	-29.53
				-5.56787e+09	-29.643	-29.6802	-29.6273	-29.6766	-29.6753	-29.6602
				-5.55249e+09	-29.7766	-29.8223	-29.7808	-29.8269	-29.8413	-29.8073
				-5537109375	-29.6409	-29.6818	-29.6575	-29.6819	-29.688	-29.668
				-5.52173e+09	-29.6999	-29.7371	-29.6908	-29.7276	-29.714	-29.7114
				-5.50635e+09	-29.4622	-29.4808	-29.4622	-29.499	-29.4826	-29.4863
				-5.49097e+09	-29.59	-29.6146	-29.6163	-29.6493	-29.6159	-29.6107
				-5.47559e+09	-29.7716	-29.7906	-29.785	-29.8133	-29.7845	-29.7694
				-5.46021e+09	-29.674	-29.6849	-29.6977	-29.6879	-29.6688	-29.6711
				-5.44482e+09	-29.7439	-29.743	-29.7456	-29.7385	-29.734	-29.7432
				-5.42944e+09	-29.7708	-29.7907	-29.7708	-29.7812	-29.7729	-29.7849
				-5414062500	-29.6203	-29.592	-29.6101	-29.6057	-29.613	-29.6433
				-5.39868e+09	-29.6226	-29.6029	-29.5965	-29.6035	-29.5966	-29.631
				-5.3833e+09	-29.5094	-29.5118	-29.4701	-29.4849	-29.4909	-29.5148
				-5.36792e+09	-29.6906	-29.6767	-29.6733	-29.6667	-29.674	-29.6908
				-5.35254e+09	-29.543	-29.5192	-29.5147	-29.4808	-29.5155	-29.5361
				-5.33716e+09	-29.5665	-29.5273	-29.5097	-29.4912	-29.5154	-29.5283
				-5.32178e+09	-29.7048	-29.6888	-29.6655	-29.639	-29.6686	-29.6884
				-5.3064e+09	-29.5531	-29.5284	-29.481	-29.4953	-29.526	-29.4953
				-5291015625	-29.3134	-29.2628	-29.2586	-29.2344	-29.2578	-29.2449
				-5.27563e+09	-29.3859	-29.3533	-29.3389	-29.3057	-29.3311	-29.3123
				-5.26025e+09	-29.1345	-29.0989	-29.1028	-29.0718	-29.0794	-29.0611
				-5.24487e+09	-29.1473	-29.1271	-29.1506	-29.0891	-29.1086	-29.0953
				-5.22949e+09	-29.0843	-29.0727	-29.0641	-29.0309	-29.0342	-29.0484
				-5.21411e+09	-29.1964	-29.1884	-29.1842	-29.1737	-29.162	-29.1671
				-5.19873e+09	-29.2726	-29.2704	-29.27	-29.2728	-29.2603	-29.261
				-5.18335e+09	-29.319	-29.3198	-29.3127	-29.3241	-29.3102	-29.306
				-5167968750	-29.4514	-29.4415	-29.4414	-29.4429	-29.4179	-29.4512
				-5.15259e+09	-29.4946	-29.5298	-29.4984	-29.5218	-29.4775	-29.4992
				-5.13721e+09	-29.3446	-29.3315	-29.3169	-29.3622	-29.309	-29.3178
				-5.12183e+09	-29.4397	-29.4112	-29.4082	-29.4506	-29.4093	-29.4204
				-5.10645e+09	-29.421	-29.3791	-29.3565	-29.412	-29.3707	-29.3582
				-5.09106e+09	-29.3833	-29.3563	-29.3565	-29.3941	-29.3392	-29.3182
				-5.07568e+09	-29.2454	-29.1907	-29.1828	-29.2173	-29.1896	-29.1733
				-5.0603e+09	-29.1277	-29.0743	-29.0683	-29.1207	-29.0875	-29.0564
				-5044921875	-28.9793	-28.9512	-28.9506	-28.9688	-28.941	-28.9073
				-5.02954e+09	-28.9789	-28.9662	-28.9353	-28.9716	-28.9579	-28.9172
				-5.01416e+09	-29.3202	-29.3104	-29.3079	-29.3056	-29.3089	-29.2614
				-4.99878e+09	-29.3092	-29.3261	-29.3121	-29.317	-29.3027	-29.2821
				-4.9834e+09	-29.4089	-29.4152	-29.3729	-29.398	-29.3854	-29.3634
				-4.96802e+09	-29.4449	-29.4452	-29.4326	-29.4548	-29.4486	-29.4335
				-4.95264e+09	-29.4811	-29.507	-29.4605	-29.4782	-29.4843	-29.479
				-4.93726e+09	-29.4735	-29.5108	-29.475	-29.4908	-29.4929	-29.482
				-4921875000	-29.3858	-29.4621	-29.3941	-29.4141	-29.4117	-29.4229
				-4.90649e+09	-29.3511	-29.4315	-29.3741	-29.3922	-29.381	-29.3947
				-4.89111e+09	-29.3132	-29.3598	-29.3218	-29.3502	-29.3245	-29.3454
				-4.87573e+09	-29.1192	-29.165	-29.1158	-29.1523	-29.1238	-29.1555
				-4.86035e+09	-29.2532	-29.291	-29.2546	-29.2842	-29.2617	-29.2878
				-4.84497e+09	-29.2613	-29.3017	-29.2716	-29.2872	-29.2827	-29.2898
				-4.82959e+09	-29.1877	-29.2634	-29.189	-29.2311	-29.2105	-29.2431
				-4.81421e+09	-29.2877	-29.3552	-29.296	-29.3347	-29.2832	-29.3096
				-4798828125	-29.2005	-29.2477	-29.2145	-29.2403	-29.1885	-29.222
				-4.78345e+09	-29.2999	-29.3373	-29.2909	-29.3277	-29.2946	-29.3151
				-4.76807e+09	-29.2855	-29.315	-29.272	-29.312	-29.2825	-29.3264
				-4.75269e+09	-29.2744	-29.2948	-29.256	-29.2988	-29.2717	-29.2791
				-4.7373e+09	-29.2553	-29.2583	-29.2316	-29.2674	-29.2701	-29.261
				-4.72192e+09	-29.2719	-29.2686	-29.2293	-29.2993	-29.258	-29.259
				-4.70654e+09	-29.2528	-29.2586	-29.2378	-29.272	-29.2358	-29.2375
				-4.69116e+09	-29.1425	-29.1407	-29.1355	-29.1629	-29.1395	-29.135
				-4675781250	-29.0473	-29.0342	-29.0151	-29.0197	-29.0333	-29.0492
				-4.6604e+09	-29.2964	-29.305	-29.2802	-29.2943	-29.3008	-29.3076
				-4.64502e+09	-29.2216	-29.2491	-29.2221	-29.2286	-29.2456	-29.2455
				-4.62964e+09	-29.3946	-29.4326	-29.4181	-29.3922	-29.4381	-29.4181
				-4.61426e+09	-29.2145	-29.2464	-29.2511	-29.219	-29.2553	-29.2316
				-4.59888e+09	-29.2508	-29.2867	-29.2883	-29.2514	-29.296	-29.2741
				-4.5835e+09	-29.2859	-29.3092	-29.3238	-29.2699	-29.3417	-29.3056
				-4.56812e+09	-29.3588	-29.4015	-29.395	-29.3703	-29.4272	-29.3914
				-4552734375	-29.3148	-29.3419	-29.3566	-29.3289	-29.3849	-29.3507
				-4.53735e+09	-29.2967	-29.3158	-29.3207	-29.2977	-29.3272	-29.3093
				-4.52197e+09	-29.2666	-29.2859	-29.2808	-29.2813	-29.3066	-29.2658
				-4.50659e+09	-29.3746	-29.377	-29.3851	-29.3739	-29.3773	-29.3588
				-4.49121e+09	-29.351	-29.3423	-29.3345	-29.349	-29.3164	-29.3322
				-4.47583e+09	-29.4028	-29.389	-29.3733	-29.3917	-29.3627	-29.3904
				-4.46045e+09	-29.4365	-29.4118	-29.3872	-29.4143	-29.3894	-29.4145
				-4.44507e+09	-29.3402	-29.3076	-29.3144	-29.3027	-29.2723	-29.2959
				-4429687500	-29.2275	-29.166	-29.1713	-29.168	-29.1442	-29.1848
				-4.41431e+09	-29.5519	-29.4927	-29.4869	-29.5061	-29.4635	-29.5148
				-4.39893e+09	-29.5309	-29.4515	-29.4706	-29.4646	-29.442	-29.4737
				-4.38354e+09	-29.5646	-29.4962	-29.5233	-29.5068	-29.4902	-29.5004
				-4.36816e+09	-29.5059	-29.4482	-29.4883	-29.4801	-29.4423	-29.4631
				-4.35278e+09	-29.3193	-29.3077	-29.3055	-29.2781	-29.2673	-29.2784
				-4.3374e+09	-29.4139	-29.3721	-29.4019	-29.3692	-29.3575	-29.381
				-4.32202e+09	-29.4536	-29.3966	-29.4482	-29.4141	-29.4126	-29.4164
				-4306640625	-29.4966	-29.4516	-29.4907	-29.4701	-29.4744	-29.4819
				-4.29126e+09	-29.3206	-29.6399	-29.328	-29.3276	-29.3217	-29.3216
				-4.27588e+09	-29.2694	-30.1341	-29.3012	-29.2837	-29.2866	-29.2806
				-4.2605e+09	-29.3398	-30.7633	-29.3547	-29.3434	-29.3412	-29.3449
				-4.24512e+09	-29.135	-31.3901	-29.1255	-29.1051	-29.1019	-29.1183
				-4.22974e+09	-28.9392	-32.0634	-28.9239	-28.9009	-28.8936	-28.9049
				-4.21436e+09	-29.1543	-33.4208	-29.1476	-29.1254	-29.1315	-29.1143
				-4.19897e+09	-29.2505	-34.8818	-29.2449	-29.2258	-29.2322	-29.2154
				-4183593750	-29.3078	-37.1374	-29.2895	-29.2523	-29.2638	-29.2537
				-4.16821e+09	-29.3281	-54.0347	-29.3216	-29.2813	-29.2984	-29.271
				-4.15283e+09	-29.3997	-54.1885	-29.3742	-29.3546	-29.366	-29.3408
				-4.13745e+09	-29.455	-54.0552	-29.4403	-29.4082	-29.4148	-29.398
				-4.12207e+09	-29.5591	-53.9905	-29.5464	-29.5082	-29.5271	-29.5214
				-4.10669e+09	-29.761	-53.9508	-29.7717	-29.736	-29.7344	-29.7441
				-4.09131e+09	-29.6249	-53.9791	-29.6134	-29.583	-29.6187	-29.6252
				-4.07593e+09	-29.5045	-53.9759	-29.5067	-29.4743	-29.4901	-29.5119
				-4060546875	-29.3124	-54.0526	-29.3289	-29.2962	-29.3112	-29.3404
				-4.04517e+09	-29.2401	-54.101	-29.2688	-29.227	-29.2482	-29.2745
				-4.02979e+09	-29.281	-54.3102	-29.2882	-29.2711	-29.2796	-29.3048
				-4.0144e+09	-29.2282	-54.2808	-29.2351	-29.2212	-29.2304	-29.2479
				-3.99902e+09	-29.1583	-54.3357	-29.1847	-29.1757	-29.168	-29.1925
				-3.98364e+09	-29.0278	-54.3622	-29.0507	-29.0405	-29.0156	-29.0521
				-3.96826e+09	-29.1573	-54.3894	-29.1746	-29.1449	-29.1501	-29.184
				-3.95288e+09	-29.1337	-54.526	-29.1545	-29.1552	-29.1373	-29.1578
				-3937500000	-29.1202	-54.5961	-29.1356	-29.1287	-29.1341	-29.1558
				-3.92212e+09	-29.2036	-54.8002	-29.184	-29.2063	-29.1986	-29.2018
				-3.90674e+09	-29.1681	-54.5898	-29.1803	-29.1927	-29.1682	-29.1708
				-3.89136e+09	-29.285	-54.5687	-29.2925	-29.2857	-29.2735	-29.2789
				-3.87598e+09	-29.4444	-54.6243	-29.4469	-29.462	-29.4467	-29.4375
				-3.8606e+09	-29.2786	-54.7195	-29.2309	-29.2694	-29.2441	-29.2491
				-3.84521e+09	-29.3902	-54.591	-29.3769	-29.3981	-29.3831	-29.3734
				-3.82983e+09	-29.1585	-54.598	-29.1447	-29.1652	-29.1613	-29.1263
				-3814453125	-29.3724	-54.4384	-29.3456	-29.3725	-29.3575	-29.3242
				-3.79907e+09	-29.4256	-54.205	-29.4289	-29.4428	-29.4289	-29.4167
				-3.78369e+09	-29.3448	-53.8981	-29.3429	-29.334	-29.3403	-29.3193
				-3.76831e+09	-29.235	-54.0683	-29.2375	-29.2268	-29.2562	-29.2349
				-3.75293e+09	-29.1606	-54.1258	-29.1621	-29.1534	-29.1555	-29.138
				-3.73755e+09	-29.0932	-54.0996	-29.0929	-29.073	-29.0947	-29.071
				-3.72217e+09	-29.1653	-54.052	-29.1698	-29.1503	-29.1583	-29.1357
				-3.70679e+09	-29.1871	-53.9677	-29.1894	-29.1908	-29.1872	-29.1679
				-3691406250	-29.3765	-38.8947	-29.3665	-29.3654	-29.3663	-29.3568
				-3.67603e+09	-29.2415	-35.394	-29.2228	-29.2061	-29.2363	-29.2204
				-3.66064e+09	-29.2055	-33.6819	-29.2008	-29.1931	-29.2084	-29.177
				-3.64526e+09	-29.2607	-32.6306	-29.2558	-29.2727	-29.2668	-29.2351
				-3.62988e+09	-29.3837	-31.7424	-29.353	-29.3838	-29.3705	-29.3377
				-3.6145e+09	-29.2514	-30.7959	-29.2217	-29.2233	-29.2428	-29.1886
				-3.59912e+09	-29.252	-30.131	-29.2324	-29.2488	-29.2604	-29.2076
				-3.58374e+09	-29.39	-29.6904	-29.3507	-29.3863	-29.3979	-29.3642
				-3568359375	-29.1784	-29.1139	-29.1497	-29.1847	-29.1875	-29.1548
				-3.55298e+09	-29.2906	-29.245	-29.2636	-29.3128	-29.2827	-29.2431
				-3.5376e+09	-29.3105	-29.2642	-29.2981	-29.3518	-29.3303	-29.2967
				-3.52222e+09	-29.4305	-29.4045	-29.4176	-29.4755	-29.4523	-29.4227
				-3.50684e+09	-29.5749	-29.566	-29.5921	-29.6391	-29.6005	-29.5632
				-3.49146e+09	-29.5136	-29.4722	-29.5236	-29.5418	-29.5185	-29.4961
				-3.47607e+09	-29.6132	-29.6033	-29.6464	-29.6643	-29.6388	-29.6361
				-3.46069e+09	-29.6574	-29.6359	-29.6467	-29.6685	-29.6541	-29.6578
				-3445312500	-29.6436	-29.6089	-29.6402	-29.6354	-29.6268	-29.6208
				-3.42993e+09	-29.6435	-29.6178	-29.6211	-29.5944	-29.6029	-29.6011
				-3.41455e+09	-29.65	-29.6202	-29.6238	-29.6059	-29.6079	-29.6098
				-3.39917e+09	-29.6098	-29.5926	-29.5811	-29.553	-29.5736	-29.5959
				-3.38379e+09	-29.6479	-29.6084	-29.6198	-29.5974	-29.5859	-29.5953
				-3.36841e+09	-29.5365	-29.4837	-29.4841	-29.4841	-29.4575	-29.4883
				-3.35303e+09	-29.4499	-29.4208	-29.3941	-29.408	-29.4006	-29.3955
				-3.33765e+09	-29.3765	-29.3408	-29.3286	-29.3361	-29.3129	-29.3133
				-3322265625	-29.3534	-29.3311	-29.3191	-29.3239	-29.2836	-29.3261
				-3.30688e+09	-29.3995	-29.3778	-29.3915	-29.3811	-29.3348	-29.3738
				-3.2915e+09	-29.2942	-29.2658	-29.2897	-29.28	-29.2483	-29.2838
				-3.27612e+09	-29.1956	-29.172	-29.2004	-29.1555	-29.1492	-29.1694
				-3.26074e+09	-29.2082	-29.1747	-29.2157	-29.1694	-29.1564	-29.1946
				-3.24536e+09	-29.2682	-29.2494	-29.2645	-29.2253	-29.2187	-29.2599
				-3.22998e+09	-29.2933	-29.2806	-29.2886	-29.2576	-29.2473	-29.2714
				-3.2146e+09	-29.3981	-29.3646	-29.3874	-29.3517	-29.3611	-29.3853
				-3199218750	-29.6181	-29.5527	-29.5659	-29.5542	-29.5372	-29.5696
				-3.18384e+09	-29.6798	-29.6345	-29.648	-29.6264	-29.6446	-29.6479
				-3.16846e+09	-29.6084	-29.5582	-29.5471	-29.5704	-29.5754	-29.5947
				-3.15308e+09	-29.7507	-29.7018	-29.6867	-29.7134	-29.69	-29.721
				-3.1377e+09	-29.6862	-29.6343	-29.6278	-29.6638	-29.6429	-29.659
				-3.12231e+09	-29.7714	-29.7517	-29.7214	-29.7657	-29.7395	-29.7562
				-3.10693e+09	-29.6898	-29.672	-29.642	-29.7146	-29.6709	-29.6846
				-3.09155e+09	-29.4359	-29.4075	-29.411	-29.4557	-29.422	-29.4292
				-3076171875	-29.2188	-29.2346	-29.2136	-29.2471	-29.1989	-29.2103
				-3.06079e+09	-29.0234	-29.0546	-29.0285	-29.0641	-29.0153	-29.0328
				-3.04541e+09	-29.0061	-29.0312	-29.0067	-29.0426	-28.9944	-29.0052
				-3.03003e+09	-29.0738	-29.0929	-29.097	-29.1109	-29.0565	-29.039
				-3.01465e+09	-28.9947	-28.9998	-29.0253	-28.9945	-28.9855	-28.9633
				-2.99927e+09	-29.043	-29.0494	-29.0606	-29.0385	-29.0257	-29.002
				-2.98389e+09	-29.0921	-29.101	-29.1167	-29.0878	-29.0858	-29.0475
				-2.96851e+09	-29.1989	-29.1518	-29.2059	-29.167	-29.1597	-29.1227
				-2953125000	-29.2471	-29.2139	-29.2335	-29.2046	-29.2054	-29.1749
				-2.93774e+09	-29.4586	-29.4171	-29.431	-29.4169	-29.4406	-29.4114
				-2.92236e+09	-29.6063	-29.5793	-29.5887	-29.5705	-29.5928	-29.5541
				-2.90698e+09	-29.5096	-29.484	-29.5079	-29.4838	-29.5094	-29.4817
				-2.8916e+09	-29.668	-29.678	-29.6612	-29.6553	-29.6699	-29.6642
				-2.87622e+09	-29.6325	-29.6315	-29.6309	-29.6707	-29.6409	-29.6515
				-2.86084e+09	-29.7297	-29.7439	-29.7466	-29.7648	-29.7321	-29.748
				-2.84546e+09	-29.6678	-29.6859	-29.6856	-29.6985	-29.707	-29.6952
				-2830078125	-29.7089	-29.7401	-29.7282	-29.7843	-29.7384	-29.747
				-2.8147e+09	-29.6119	-29.6416	-29.6371	-29.6768	-29.6473	-29.6428
				-2.79932e+09	-29.5104	-29.5269	-29.5518	-29.5715	-29.5328	-29.5509
				-2.78394e+09	-29.3616	-29.3764	-29.3648	-29.4134	-29.3711	-29.37
				-2.76855e+09	-29.3238	-29.36	-29.3477	-29.3868	-29.3542	-29.3422
				-2.75317e+09	-29.3181	-29.34	-29.3338	-29.3799	-29.3201	-29.3056
				-2.73779e+09	-29.2901	-29.3103	-29.322	-29.353	-29.3006	-29.2706
				-2.72241e+09	-29.1232	-29.1374	-29.1493	-29.1643	-29.1144	-29.0892
				-2707031250	-29.1481	-29.1635	-29.1551	-29.1951	-29.1256	-29.1206
				-2.69165e+09	-29.0323	-29.0408	-29.0364	-29.0569	-29.0007	-29.0192
				-2.67627e+09	-29.0504	-29.0592	-29.0604	-29.0918	-29.0249	-29.0134
				-2.66089e+09	-29.048	-29.055	-29.055	-29.0796	-29.0174	-28.9842
				-2.64551e+09	-29.1548	-29.1844	-29.1817	-29.1758	-29.1556	-29.1223
				-2.63013e+09	-29.1214	-29.1496	-29.1611	-29.1484	-29.1075	-29.1189
				-2.61475e+09	-29.0995	-29.1308	-29.1236	-29.1285	-29.0915	-29.0847
				-2.59937e+09	-29.0713	-29.0632	-29.0883	-29.084	-29.0506	-29.022
				-2583984375	-29.2013	-29.2205	-29.2183	-29.2369	-29.2111	-29.1831
				-2.5686e+09	-29.0081	-29.0357	-29.0443	-29.0358	-29.0245	-28.9906
				-2.55322e+09	-29.1786	-29.2167	-29.2155	-29.2408	-29.1878	-29.1685
				-2.53784e+09	-29.1948	-29.2175	-29.2297	-29.2404	-29.2098	-29.1924
				-2.52246e+09	-29.3136	-29.3356	-29.3657	-29.3665	-29.3303	-29.327
				-2.50708e+09	-29.2587	-29.2693	-29.2687	-29.2982	-29.2573	-29.2522
				-2.4917e+09	-29.3515	-29.3331	-29.3655	-29.3943	-29.3615	-29.3195
				-2.47632e+09	-29.2988	-29.2696	-29.3051	-29.3036	-29.2743	-29.2487
				-2460937500	-29.457	-29.4592	-29.4609	-29.4845	-29.4591	-29.4396
				-2.44556e+09	-29.359	-29.3596	-29.3882	-29.3822	-29.361	-29.345
				-2.43018e+09	-29.5169	-29.503	-29.5322	-29.5307	-29.5098	-29.4921
				-2.41479e+09	-29.3055	-29.303	-29.324	-29.3049	-29.3077	-29.2809
				-2.39941e+09	-29.1588	-29.1743	-29.1717	-29.1554	-29.1539	-29.1283
				-2.38403e+09	-29.0397	-29.0305	-29.0433	-29.0204	-29.0179	-29.0165
				-2.36865e+09	-29.0063	-28.9992	-29.0235	-28.992	-28.991	-28.9871
				-2.35327e+09	-28.9508	-28.9633	-28.9826	-28.9167	-28.954	-28.9543
				-2337890625	-28.9406	-28.9204	-28.9516	-28.9204	-28.9226	-28.9258
				-2.32251e+09	-28.9994	-28.9928	-29.0121	-28.9778	-28.9909	-29.0028
				-2.30713e+09	-29.146	-29.1314	-29.1341	-29.1184	-29.1315	-29.1235
				-2.29175e+09	-29.0589	-29.0406	-29.0181	-29.0043	-29.0227	-29.0213
				-2.27637e+09	-29.0941	-29.0818	-29.0963	-29.082	-29.0916	-29.0818
				-2.26099e+09	-29.2202	-29.2152	-29.2445	-29.2176	-29.2067	-29.2075
				-2.24561e+09	-29.198	-29.1664	-29.2102	-29.1979	-29.1932	-29.1718
				-2.23022e+09	-29.2912	-29.269	-29.2765	-29.2943	-29.2883	-29.2557
				-2214843750	-29.2912	-29.282	-29.2924	-29.3194	-29.2886	-29.2887
				-2.19946e+09	-29.1975	-29.1844	-29.197	-29.2223	-29.2036	-29.1955
				-2.18408e+09	-29.0894	-29.0656	-29.0777	-29.1221	-29.0969	-29.0922
				-2.1687e+09	-29.0722	-29.0433	-29.0495	-29.0888	-29.0632	-29.0582
				-2.15332e+09	-29.065	-29.0544	-29.0694	-29.1055	-29.0802	-29.0735
				-2.13794e+09	-29.0855	-29.0542	-29.0752	-29.1109	-29.125	-29.0781
				-2.12256e+09	-29.2222	-29.1855	-29.1993	-29.236	-29.2378	-29.1942
				-2.10718e+09	-29.2074	-29.1787	-29.179	-29.2216	-29.2149	-29.1972
				-2091796875	-29.4371	-29.4066	-29.4259	-29.4467	-29.4504	-29.4242
				-2.07642e+09	-29.3298	-29.3332	-29.3474	-29.3487	-29.35	-29.3497
				-2.06104e+09	-29.474	-29.4828	-29.4797	-29.4643	-29.5068	-29.4633
				-2.04565e+09	-29.4037	-29.3939	-29.4052	-29.3949	-29.4181	-29.3851
				-2.03027e+09	-29.4718	-29.4841	-29.4959	-29.4801	-29.5157	-29.4679
				-2.01489e+09	-29.4398	-29.4251	-29.4353	-29.4417	-29.4575	-29.4288
				-1.99951e+09	-29.6466	-29.643	-29.6368	-29.6554	-29.6597	-29.6345
				-1.98413e+09	-29.5252	-29.5527	-29.5355	-29.5529	-29.5567	-29.5398
				-1968750000	-29.7012	-29.7243	-29.7007	-29.7216	-29.7393	-29.7146
				-1.95337e+09	-29.6276	-29.6342	-29.6214	-29.6354	-29.6455	-29.6085
				-1.93799e+09	-29.6346	-29.6207	-29.6117	-29.6526	-29.6478	-29.5827
				-1.92261e+09	-29.7169	-29.6922	-29.6697	-29.7111	-29.7112	-29.6632
				-1.90723e+09	-29.5954	-29.5851	-29.5837	-29.6062	-29.6057	-29.5622
				-1.89185e+09	-29.6021	-29.5958	-29.588	-29.6079	-29.6184	-29.5229
				-1.87646e+09	-29.479	-29.4721	-29.4631	-29.4925	-29.514	-29.4476
				-1.86108e+09	-29.4019	-29.3974	-29.3749	-29.3987	-29.4259	-29.3756
				-1845703125	-29.382	-29.3775	-29.3647	-29.3838	-29.4034	-29.3523
				-1.83032e+09	-29.3109	-29.2789	-29.2919	-29.3033	-29.3464	-29.2783
				-1.81494e+09	-29.259	-29.2233	-29.221	-29.2172	-29.272	-29.1882
				-1.79956e+09	-29.3826	-29.3359	-29.3358	-29.3398	-29.3879	-29.3344
				-1.78418e+09	-29.3446	-29.2856	-29.3021	-29.3134	-29.3365	-29.2927
				-1.7688e+09	-29.4773	-29.4174	-29.4288	-29.4627	-29.4602	-29.4413
				-1.75342e+09	-29.3221	-29.2744	-29.2552	-29.3117	-29.3042	-29.293
				-1.73804e+09	-29.4258	-29.3727	-29.3714	-29.3952	-29.3881	-29.369
				-1722656250	-29.3869	-29.3084	-29.3255	-29.3425	-29.3388	-29.3445
				-1.70728e+09	-29.3097	-29.2526	-29.2527	-29.2919	-29.2782	-29.249
				-1.69189e+09	-29.3409	-29.2797	-29.3206	-29.3357	-29.3052	-29.3055
				-1.67651e+09	-29.3506	-29.2637	-29.2996	-29.3269	-29.298	-29.3223
				-1.66113e+09	-29.935	-29.4238	-29.441	-29.4647	-29.4361	-29.465
				-1.64575e+09	-30.5162	-29.4399	-29.486	-29.4723	-29.448	-29.4401
				-1.63037e+09	-31.1654	-29.548	-29.5636	-29.5684	-29.5522	-29.5342
				-1.61499e+09	-32.1372	-29.5973	-29.6149	-29.5972	-29.5879	-29.585
				-1599609375	-33.1857	-29.7207	-29.766	-29.7258	-29.7103	-29.7063
				-1.58423e+09	-34.6793	-29.7862	-29.8328	-29.8025	-29.79	-29.7912
				-1.56885e+09	-36.8452	-29.801	-29.8335	-29.7972	-29.8052	-29.8146
				-1.55347e+09	-41.0117	-29.5959	-29.5991	-29.5568	-29.5876	-29.5854
				-1.53809e+09	-54.5177	-29.4858	-29.4686	-29.4303	-29.4615	-29.4714
				-1.52271e+09	-54.6419	-29.4055	-29.4244	-29.3737	-29.413	-29.409
				-1.50732e+09	-54.711	-29.5817	-29.58	-29.5372	-29.5685	-29.5773
				-1.49194e+09	-54.7008	-29.4147	-29.4133	-29.3695	-29.4077	-29.4203
				-1476562500	-54.5938	-29.3431	-29.3745	-29.3351	-29.3793	-29.3338
				-1.46118e+09	-54.5809	-29.23	-29.2313	-29.2072	-29.2588	-29.2012
				-1.4458e+09	-54.7728	-29.2104	-29.2293	-29.1827	-29.2459	-29.2009
				-1.43042e+09	-54.7577	-29.3116	-29.3462	-29.2751	-29.3142	-29.2934
				-1.41504e+09	-54.6153	-29.4079	-29.4215	-29.3748	-29.4055	-29.3675
				-1.39966e+09	-54.5377	-29.496	-29.5156	-29.4456	-29.51	-29.4386
				-1.38428e+09	-54.5412	-29.4845	-29.4968	-29.4507	-29.4844	-29.4349
				-1.3689e+09	-54.4873	-29.5157	-29.5312	-29.4839	-29.5252	-29.4778
				-1353515625	-54.4808	-29.5226	-29.5215	-29.4912	-29.5002	-29.4792
				-1.33813e+09	-54.5042	-29.5986	-29.6029	-29.5891	-29.579	-29.5725
				-1.32275e+09	-54.3244	-29.6394	-29.6397	-29.6042	-29.5845	-29.6335
				-1.30737e+09	-54.2003	-29.5082	-29.5193	-29.5127	-29.4706	-29.5061
				-1.29199e+09	-54.0945	-29.5236	-29.5395	-29.5428	-29.5146	-29.5369
				-1.27661e+09	-54.1566	-29.6863	-29.7245	-29.7235	-29.6911	-29.7257
				-1.26123e+09	-54.2161	-29.5433	-29.5868	-29.5595	-29.5383	-29.5586
				-1.24585e+09	-54.2211	-29.5874	-29.6387	-29.614	-29.5805	-29.6101
				-1230468750	-54.4091	-29.671	-29.7241	-29.7131	-29.6809	-29.7015
				-1.21509e+09	-54.3988	-29.5939	-29.6156	-29.5947	-29.5732	-29.5974
				-1.19971e+09	-54.3975	-29.6015	-29.655	-29.6245	-29.6033	-29.6196
				-1.18433e+09	-54.5135	-29.5996	-29.6304	-29.6018	-29.5809	-29.5841
				-1.16895e+09	-54.5035	-29.7432	-29.7247	-29.7227	-29.711	-29.6801
				-1.15356e+09	-54.5319	-29.4461	-29.441	-29.452	-29.4247	-29.4235
				-1.13818e+09	-54.412	-29.2931	-29.2605	-29.2583	-29.2291	-29.2274
				-1.1228e+09	-54.2895	-29.4768	-29.4488	-29.4453	-29.4333	-29.3927
				-1107421875	-54.3152	-29.5184	-29.4933	-29.4884	-29.483	-29.4486
				-1.09204e+09	-54.2097	-29.4985	-29.4685	-29.4707	-29.4705	-29.4263
				-1.07666e+09	-42.5788	-29.5383	-29.5156	-29.5069	-29.5136	-29.4905
				-1.06128e+09	-37.2981	-29.5983	-29.5594	-29.5781	-29.5541	-29.5616
				-1.0459e+09	-35.38	-29.6654	-29.6776	-29.6541	-29.6638	-29.6575
				-1.03052e+09	-33.6647	-29.548	-29.5645	-29.5279	-29.5612	-29.5617
				-1.01514e+09	-32.5805	-29.7873	-29.8258	-29.7704	-29.8202	-29.8169
				-9.99756e+08	-31.7286	-29.8565	-29.8938	-29.8543	-29.885	-29.8774
				-984375000	-31.0433	-29.777	-29.8161	-29.7753	-29.7929	-29.7973
				-9.68994e+08	-30.4175	-29.6993	-29.7229	-29.6812	-29.7298	-29.7384
				-9.53613e+08	-29.8937	-29.628	-29.6558	-29.6217	-29.6704	-29.6741
				-9.38232e+08	-29.7106	-29.6642	-29.6897	-29.6477	-29.6757	-29.6892
				-9.22852e+08	-29.7609	-29.7151	-29.7359	-29.7124	-29.7286	-29.7449
				-9.07471e+08	-29.7387	-29.6773	-29.6939	-29.6793	-29.6773	-29.7061
				-8.9209e+08	-29.7478	-29.6848	-29.7111	-29.6905	-29.7105	-29.6991
				-8.76709e+08	-29.7886	-29.7266	-29.7369	-29.7252	-29.7211	-29.7283
				-861328125	-29.7923	-29.7394	-29.7508	-29.7508	-29.7574	-29.7559
				-8.45947e+08	-29.8353	-29.8058	-29.7993	-29.8158	-29.8046	-29.7984
				-8.30566e+08	-29.7113	-29.669	-29.6521	-29.6723	-29.6455	-29.6502
				-8.15186e+08	-29.6425	-29.5699	-29.56	-29.5907	-29.5812	-29.5563
				-7.99805e+08	-29.4251	-29.3119	-29.3369	-29.3313	-29.3576	-29.3219
				-7.84424e+08	-29.4395	-29.3371	-29.3785	-29.3626	-29.3543	-29.3518
				-7.69043e+08	-29.3897	-29.2773	-29.3201	-29.3129	-29.3104	-29.3058
				-7.53662e+08	-29.3138	-29.2268	-29.2873	-29.257	-29.2434	-29.244
				-738281250	-29.1816	-29.0997	-29.1558	-29.1256	-29.1032	-29.0994
				-7.229e+08	-29.0707	-28.9889	-29.0387	-29.0149	-28.9997	-28.9882
				-7.0752e+08	-28.9164	-28.8304	-28.888	-28.8764	-28.8354	-28.8391
				-6.92139e+08	-28.7576	-28.6842	-28.7456	-28.7163	-28.6913	-28.7039
				-6.76758e+08	-28.8023	-28.7304	-28.803	-28.7595	-28.7308	-28.7575
				-6.61377e+08	-28.919	-28.8746	-28.8919	-28.8677	-28.8442	-28.8774
				-6.45996e+08	-28.8994	-28.8583	-28.9025	-28.8656	-28.8413	-28.889
				-6.30615e+08	-28.8142	-28.7958	-28.8023	-28.807	-28.7692	-28.7811
				-615234375	-28.7623	-28.7257	-28.7438	-28.7654	-28.7305	-28.7413
				-5.99854e+08	-28.8361	-28.8026	-28.829	-28.8362	-28.8219	-28.815
				-5.84473e+08	-28.8058	-28.7858	-28.8056	-28.8218	-28.8015	-28.7796
				-5.69092e+08	-29.0971	-29.0679	-29.0934	-29.0871	-29.0627	-29.0625
				-5.53711e+08	-29.1478	-29.1439	-29.1779	-29.1738	-29.1442	-29.1444
				-5.3833e+08	-29.2248	-29.2154	-29.2372	-29.2307	-29.2177	-29.1995
				-5.22949e+08	-29.1111	-29.1368	-29.1717	-29.1654	-29.1637	-29.124
				-5.07568e+08	-29.2219	-29.2336	-29.2674	-29.2558	-29.2566	-29.2312
				-492187500	-29.4146	-29.4576	-29.4713	-29.4469	-29.4583	-29.4624
				-4.76807e+08	-29.4145	-29.4488	-29.4783	-29.4555	-29.4489	-29.4463
				-4.61426e+08	-29.6217	-29.6604	-29.6812	-29.6614	-29.6651	-29.6528
				-4.46045e+08	-29.4835	-29.5137	-29.5249	-29.5286	-29.535	-29.5163
				-4.30664e+08	-29.388	-29.4089	-29.4283	-29.4414	-29.4533	-29.4292
				-4.15283e+08	-29.5118	-29.5366	-29.5354	-29.5503	-29.5561	-29.5699
				-3.99902e+08	-29.5232	-29.5613	-29.5458	-29.5467	-29.5432	-29.5552
				-3.84521e+08	-29.655	-29.6726	-29.6651	-29.658	-29.6423	-29.657
				-369140625	-29.2503	-29.2657	-29.2547	-29.2652	-29.2687	-29.2542
				-3.5376e+08	-29.363	-29.3664	-29.3684	-29.3649	-29.3694	-29.3489
				-3.38379e+08	-29.1703	-29.1572	-29.1428	-29.1582	-29.162	-29.1475
				-3.22998e+08	-29.3005	-29.2883	-29.2524	-29.2635	-29.2646	-29.2627
				-3.07617e+08	-29.4503	-29.4225	-29.4371	-29.4389	-29.4464	-29.4353
				-2.92236e+08	-29.343	-29.3185	-29.3413	-29.311	-29.3459	-29.3289
				-2.76855e+08	-29.3216	-29.2999	-29.2945	-29.2855	-29.3226	-29.3009
				-2.61475e+08	-29.2782	-29.2276	-29.2492	-29.2268	-29.2755	-29.2545
				-246093750	-29.1373	-29.0963	-29.1044	-29.107	-29.1391	-29.1198
				-2.30713e+08	-29.3241	-29.3054	-29.3078	-29.3054	-29.3348	-29.3128
				-2.15332e+08	-29.2681	-29.2309	-29.2362	-29.2584	-29.2777	-29.2611
				-1.99951e+08	-29.4508	-29.4329	-29.4408	-29.4522	-29.487	-29.453
				-1.8457e+08	-29.4413	-29.4118	-29.4265	-29.4284	-29.4732	-29.4358
				-1.69189e+08	-29.2262	-29.2158	-29.2082	-29.2195	-29.247	-29.2146
				-1.53809e+08	-29.3318	-29.317	-29.2925	-29.3357	-29.3381	-29.3265
				-1.38428e+08	-29.3348	-29.3099	-29.299	-29.3515	-29.345	-29.3014
				-123046875	-29.4239	-29.395	-29.3949	-29.4579	-29.4487	-29.4067
				-1.07666e+08	-29.5272	-29.4969	-29.4799	-29.5398	-29.5427	-29.5052
				-9.22852e+07	-29.4167	-29.3714	-29.3791	-29.4085	-29.3939	-29.4007
				-7.69043e+07	-29.2601	-29.2515	-29.2339	-29.2788	-29.2561	-29.2544
				-6.15234e+07	-29.1607	-29.1343	-29.1537	-29.1852	-29.1525	-29.1499
				-4.61426e+07	-28.9323	-28.9049	-28.9149	-28.9477	-28.9268	-28.9223
				-3.07617e+07	-29.0046	-29.0038	-29.0224	-29.0486	-29.0228	-29.0039
				-1.53809e+07	-28.938	-28.9401	-28.9641	-28.9773	-28.9538	-28.9604
				0	-29.0639	-29.0703	-29.1092	-29.0997	-29.0787	-29.105
				1.53809e+07	-28.936	-28.9426	-28.9641	-28.9782	-28.9527	-28.9621
				3.07617e+07	-29.0172	-29.0151	-29.0271	-29.0612	-29.0393	-29.0103
				4.61426e+07	-28.8976	-28.8796	-28.8895	-28.9164	-28.9014	-28.8952
				6.15234e+07	-29.1654	-29.1384	-29.1554	-29.1878	-29.1556	-29.1513
				7.69043e+07	-29.2609	-29.2564	-29.2372	-29.2791	-29.2583	-29.2526
				9.22852e+07	-29.4263	-29.3829	-29.3877	-29.4099	-29.399	-29.4051
				1.07666e+08	-29.5281	-29.4999	-29.4834	-29.5367	-29.5352	-29.499
				123046875	-29.4246	-29.393	-29.3878	-29.4496	-29.4354	-29.3997
				1.38428e+08	-29.3282	-29.3045	-29.2922	-29.3469	-29.3383	-29.2947
				1.53809e+08	-29.3193	-29.3003	-29.2766	-29.3147	-29.3204	-29.3127
				1.69189e+08	-29.1771	-29.1674	-29.1552	-29.1658	-29.1902	-29.1631
				1.8457e+08	-29.4333	-29.3992	-29.4213	-29.4177	-29.4601	-29.4252
				1.99951e+08	-29.4412	-29.4219	-29.4398	-29.434	-29.4739	-29.4524
				2.15332e+08	-29.2837	-29.2476	-29.2489	-29.2586	-29.2783	-29.2811
				2.30713e+08	-29.322	-29.3	-29.3004	-29.3031	-29.3302	-29.3165
				246093750	-29.1148	-29.079	-29.0833	-29.0823	-29.1237	-29.0985
				2.61475e+08	-29.2807	-29.2338	-29.2461	-29.2281	-29.275	-29.2573
				2.76855e+08	-29.3267	-29.3128	-29.3113	-29.2989	-29.3383	-29.3159
				2.92236e+08	-29.3398	-29.3144	-29.3352	-29.3071	-29.3351	-29.3237
				3.07617e+08	-29.4452	-29.4196	-29.4325	-29.4329	-29.4411	-29.4348
				3.22998e+08	-29.2992	-29.2856	-29.2566	-29.2596	-29.2654	-29.2603
				3.38379e+08	-29.177	-29.1776	-29.1616	-29.165	-29.1797	-29.1627
				3.5376e+08	-29.357	-29.3551	-29.3546	-29.359	-29.3656	-29.344
				369140625	-29.2661	-29.2805	-29.2624	-29.2765	-29.2844	-29.2675
				3.84521e+08	-29.6556	-29.6733	-29.6646	-29.6576	-29.643	-29.655
				3.99902e+08	-29.4955	-29.5398	-29.5223	-29.5353	-29.5214	-29.5378
				4.15283e+08	-29.5085	-29.5328	-29.5353	-29.544	-29.5453	-29.5626
				4.30664e+08	-29.4006	-29.4234	-29.4427	-29.4643	-29.4749	-29.4551
				4.46045e+08	-29.5469	-29.5754	-29.5801	-29.5867	-29.5957	-29.5807
				4.61426e+08	-29.6298	-29.6658	-29.6933	-29.6673	-29.6684	-29.6606
				4.76807e+08	-29.422	-29.4597	-29.4888	-29.467	-29.4594	-29.4555
				492187500	-29.4115	-29.4438	-29.4601	-29.4343	-29.4598	-29.4586
				5.07568e+08	-29.2197	-29.2264	-29.2587	-29.2451	-29.2491	-29.2258
				5.22949e+08	-29.1011	-29.1276	-29.1658	-29.1565	-29.1554	-29.1159
				5.3833e+08	-29.224	-29.2222	-29.2398	-29.2406	-29.2194	-29.207
				5.53711e+08	-29.1413	-29.1354	-29.1629	-29.1596	-29.1346	-29.1341
				5.69092e+08	-29.1012	-29.0685	-29.0944	-29.0841	-29.0659	-29.0647
				5.84473e+08	-28.8401	-28.8035	-28.8383	-28.8515	-28.8265	-28.8047
				5.99854e+08	-28.8517	-28.8279	-28.8442	-28.8498	-28.8364	-28.8406
				615234375	-28.7618	-28.7326	-28.7454	-28.7638	-28.7363	-28.7391
				6.30615e+08	-28.8116	-28.7921	-28.8056	-28.8039	-28.767	-28.7723
				6.45996e+08	-28.9022	-28.8605	-28.9053	-28.8718	-28.8463	-28.8946
				6.61377e+08	-28.921	-28.8658	-28.8915	-28.8674	-28.8433	-28.8757
				6.76758e+08	-28.7992	-28.7198	-28.7809	-28.7446	-28.7219	-28.7349
				6.92139e+08	-28.808	-28.7364	-28.798	-28.7708	-28.7428	-28.757
				7.0752e+08	-28.9617	-28.8817	-28.9381	-28.9271	-28.8755	-28.8897
				7.229e+08	-29.0837	-29.0051	-29.0544	-29.0266	-29.007	-28.9924
				738281250	-29.1927	-29.0997	-29.1617	-29.1239	-29.1214	-29.1054
				7.53662e+08	-29.3166	-29.2278	-29.2937	-29.263	-29.2474	-29.2469
				7.69043e+08	-29.3925	-29.2782	-29.3208	-29.3085	-29.3062	-29.3099
				7.84424e+08	-29.4098	-29.3183	-29.3594	-29.3354	-29.3281	-29.3255
				7.99805e+08	-29.4246	-29.3141	-29.3375	-29.3308	-29.3525	-29.3275
				8.15186e+08	-29.6418	-29.5684	-29.5572	-29.5901	-29.5808	-29.5583
				8.30566e+08	-29.712	-29.6655	-29.649	-29.6728	-29.6453	-29.6499
				8.45947e+08	-29.7708	-29.748	-29.7292	-29.7499	-29.7444	-29.7326
				861328125	-29.7895	-29.7383	-29.7492	-29.7482	-29.7536	-29.7545
				8.76709e+08	-29.848	-29.7833	-29.796	-29.78	-29.7819	-29.7878
				8.9209e+08	-29.7348	-29.6759	-29.7023	-29.6783	-29.6893	-29.6835
				9.07471e+08	-29.7218	-29.6754	-29.6949	-29.6746	-29.6774	-29.6992
				9.22852e+08	-29.7591	-29.7139	-29.7389	-29.7147	-29.7297	-29.7409
				9.38232e+08	-29.724	-29.6776	-29.6994	-29.6584	-29.6856	-29.6926
				9.53613e+08	-29.9013	-29.6242	-29.6583	-29.6208	-29.6665	-29.6692
				9.68994e+08	-30.4303	-29.7073	-29.7346	-29.6971	-29.7356	-29.7539
				984375000	-31.0458	-29.7728	-29.8134	-29.7704	-29.7878	-29.7963
				9.99756e+08	-31.7389	-29.8624	-29.8938	-29.8554	-29.8921	-29.8795
				1.01514e+09	-32.5906	-29.7935	-29.8233	-29.7785	-29.8265	-29.8235
				1.03052e+09	-33.8391	-29.6113	-29.6269	-29.5909	-29.6209	-29.62
				1.0459e+09	-35.4106	-29.6486	-29.6577	-29.6478	-29.6556	-29.6553
				1.06128e+09	-37.4411	-29.6185	-29.581	-29.6075	-29.5803	-29.5799
				1.07666e+09	-44.2477	-29.5909	-29.5784	-29.5679	-29.5783	-29.5483
				1.09204e+09	-54.2331	-29.5021	-29.4749	-29.4734	-29.4769	-29.4304
				1107421875	-54.3152	-29.4571	-29.4324	-29.4361	-29.4223	-29.3927
				1.1228e+09	-54.2993	-29.4707	-29.4421	-29.4428	-29.4348	-29.3911
				1.13818e+09	-54.4147	-29.2833	-29.2545	-29.2486	-29.2272	-29.2226
				1.15356e+09	-54.5255	-29.4408	-29.4373	-29.4328	-29.4089	-29.3991
				1.16895e+09	-54.502	-29.7281	-29.7138	-29.706	-29.6902	-29.6713
				1.18433e+09	-54.5384	-29.5967	-29.622	-29.5995	-29.5805	-29.5894
				1.19971e+09	-54.3861	-29.6017	-29.6473	-29.6281	-29.6081	-29.6281
				1.21509e+09	-54.3965	-29.6	-29.6219	-29.6014	-29.5766	-29.6029
				1230468750	-54.4187	-29.7312	-29.7863	-29.7668	-29.7321	-29.7656
				1.24585e+09	-54.2314	-29.5938	-29.641	-29.6185	-29.5845	-29.6161
				1.26123e+09	-54.2111	-29.5407	-29.5862	-29.5613	-29.5389	-29.5668
				1.27661e+09	-54.1715	-29.6772	-29.7235	-29.7125	-29.6917	-29.7167
				1.29199e+09	-54.1314	-29.5256	-29.542	-29.545	-29.5168	-29.5375
				1.30737e+09	-54.2175	-29.5059	-29.5172	-29.5111	-29.47	-29.5031
				1.32275e+09	-54.3375	-29.6328	-29.6396	-29.5997	-29.5814	-29.6256
				1.33813e+09	-54.5054	-29.5954	-29.597	-29.5763	-29.5751	-29.565
				1353515625	-54.4776	-29.52	-29.5259	-29.4854	-29.5018	-29.4841
				1.3689e+09	-54.4954	-29.5122	-29.5248	-29.4804	-29.5173	-29.4742
				1.38428e+09	-54.54	-29.4837	-29.4939	-29.4475	-29.4799	-29.4325
				1.39966e+09	-54.5666	-29.4874	-29.5108	-29.4355	-29.5018	-29.4343
				1.41504e+09	-54.6153	-29.4604	-29.4827	-29.432	-29.464	-29.4276
				1.43042e+09	-54.7773	-29.2813	-29.3168	-29.2415	-29.2775	-29.2507
				1.4458e+09	-54.7735	-29.2139	-29.2325	-29.1848	-29.2439	-29.204
				1.46118e+09	-54.5595	-29.2311	-29.2291	-29.2097	-29.2582	-29.2013
				1476562500	-54.5921	-29.3401	-29.3742	-29.3319	-29.374	-29.3289
				1.49194e+09	-54.6945	-29.4022	-29.4066	-29.3597	-29.396	-29.3934
				1.50732e+09	-54.7012	-29.552	-29.5526	-29.5189	-29.5459	-29.556
				1.52271e+09	-54.6465	-29.4099	-29.4277	-29.3756	-29.4126	-29.4111
				1.53809e+09	-54.5364	-29.4849	-29.4615	-29.4282	-29.4609	-29.469
				1.55347e+09	-40.1246	-29.5291	-29.5364	-29.4974	-29.5279	-29.5285
				1.56885e+09	-36.8301	-29.8104	-29.8371	-29.7995	-29.8102	-29.8188
				1.58423e+09	-34.555	-29.7672	-29.7965	-29.7663	-29.7565	-29.7622
				1599609375	-33.098	-29.6674	-29.7127	-29.6832	-29.6677	-29.6667
				1.61499e+09	-32.133	-29.6005	-29.6202	-29.5986	-29.5887	-29.5881
				1.63037e+09	-31.1457	-29.5464	-29.5594	-29.5646	-29.5506	-29.5357
				1.64575e+09	-30.5031	-29.4426	-29.4805	-29.4682	-29.4478	-29.4383
				1.66113e+09	-29.922	-29.4241	-29.437	-29.4523	-29.4218	-29.4489
				1.67651e+09	-29.3487	-29.2633	-29.2998	-29.3293	-29.2972	-29.3262
				1.69189e+09	-29.3855	-29.3418	-29.3642	-29.3884	-29.3633	-29.3556
				1.70728e+09	-29.2537	-29.1932	-29.1978	-29.2319	-29.2171	-29.1944
				1722656250	-29.4392	-29.3547	-29.379	-29.3929	-29.3908	-29.3925
				1.73804e+09	-29.4286	-29.3748	-29.3803	-29.4046	-29.3949	-29.3744
				1.75342e+09	-29.2896	-29.2443	-29.232	-29.2856	-29.2685	-29.2603
				1.7688e+09	-29.4728	-29.4142	-29.4177	-29.4628	-29.4591	-29.4377
				1.78418e+09	-29.3348	-29.2811	-29.2819	-29.3024	-29.3254	-29.2853
				1.79956e+09	-29.3421	-29.3102	-29.3054	-29.3165	-29.3661	-29.3158
				1.81494e+09	-29.261	-29.2167	-29.2228	-29.2134	-29.2701	-29.1867
				1.83032e+09	-29.2919	-29.2603	-29.271	-29.2858	-29.3225	-29.2545
				1845703125	-29.4411	-29.4387	-29.4239	-29.4411	-29.4649	-29.412
				1.86108e+09	-29.4204	-29.4077	-29.3959	-29.4202	-29.4398	-29.3967
				1.87646e+09	-29.5434	-29.5318	-29.5272	-29.5537	-29.5784	-29.5118
				1.89185e+09	-29.5974	-29.5938	-29.5878	-29.6055	-29.6204	-29.5231
				1.90723e+09	-29.6048	-29.6021	-29.5945	-29.6092	-29.6151	-29.5708
				1.92261e+09	-29.7268	-29.694	-29.6802	-29.729	-29.7175	-29.6737
				1.93799e+09	-29.6286	-29.6186	-29.6046	-29.6495	-29.6489	-29.5745
				1.95337e+09	-29.6231	-29.6287	-29.6138	-29.6323	-29.6403	-29.6073
				1968750000	-29.6464	-29.6679	-29.6434	-29.6676	-29.6785	-29.6532
				1.98413e+09	-29.522	-29.5463	-29.5351	-29.5507	-29.5525	-29.53
				1.99951e+09	-29.6466	-29.6396	-29.6319	-29.6612	-29.6595	-29.6349
				2.01489e+09	-29.4144	-29.4125	-29.4244	-29.4268	-29.4486	-29.4125
				2.03027e+09	-29.4632	-29.4643	-29.483	-29.4674	-29.4876	-29.4555
				2.04565e+09	-29.398	-29.3904	-29.3994	-29.3843	-29.4173	-29.3798
				2.06104e+09	-29.4191	-29.4353	-29.4332	-29.4169	-29.4568	-29.4123
				2.07642e+09	-29.3203	-29.3168	-29.3345	-29.3391	-29.3363	-29.3364
				2091796875	-29.4245	-29.3992	-29.4105	-29.4375	-29.4367	-29.4153
				2.10718e+09	-29.224	-29.1988	-29.1949	-29.2318	-29.2271	-29.1994
				2.12256e+09	-29.2212	-29.1876	-29.2054	-29.2337	-29.2365	-29.1996
				2.13794e+09	-29.0205	-28.9954	-29.0175	-29.0542	-29.0684	-29.0214
				2.15332e+09	-29.0609	-29.0535	-29.0674	-29.0983	-29.086	-29.0682
				2.1687e+09	-29.0737	-29.0472	-29.0549	-29.0938	-29.062	-29.0541
				2.18408e+09	-29.0867	-29.0669	-29.0747	-29.1203	-29.0974	-29.0913
				2.19946e+09	-29.2015	-29.1853	-29.1967	-29.2353	-29.2127	-29.1929
				2214843750	-29.3503	-29.3326	-29.3446	-29.3942	-29.3545	-29.343
				2.23022e+09	-29.2969	-29.2691	-29.2902	-29.3033	-29.3026	-29.2723
				2.24561e+09	-29.1968	-29.1607	-29.1947	-29.1957	-29.1931	-29.1656
				2.26099e+09	-29.236	-29.2226	-29.2516	-29.2502	-29.2172	-29.2153
				2.27637e+09	-29.0656	-29.0613	-29.0758	-29.0412	-29.0602	-29.0508
				2.29175e+09	-29.0607	-29.0393	-29.0179	-29.004	-29.0237	-29.0192
				2.30713e+09	-29.1444	-29.131	-29.1339	-29.1173	-29.1319	-29.1233
				2.32251e+09	-28.995	-28.9891	-29.0048	-28.9757	-28.9939	-28.9988
				2337890625	-28.9357	-28.9231	-28.9518	-28.9199	-28.9252	-28.9284
				2.35327e+09	-28.9498	-28.9505	-28.9774	-28.9118	-28.9498	-28.9548
				2.36865e+09	-29.0114	-29.0034	-29.0229	-28.9944	-28.9946	-28.9876
				2.38403e+09	-29.0399	-29.0322	-29.0424	-29.0203	-29.0181	-29.02
				2.39941e+09	-29.1476	-29.1611	-29.1595	-29.1377	-29.133	-29.1225
				2.41479e+09	-29.3074	-29.3122	-29.3324	-29.309	-29.3148	-29.2888
				2.43018e+09	-29.5682	-29.5515	-29.5846	-29.5794	-29.5546	-29.5523
				2.44556e+09	-29.3714	-29.3713	-29.4093	-29.4024	-29.3805	-29.3566
				2460937500	-29.4676	-29.4661	-29.4663	-29.4903	-29.4674	-29.4468
				2.47632e+09	-29.2978	-29.2668	-29.3089	-29.307	-29.2806	-29.2567
				2.4917e+09	-29.3608	-29.3472	-29.3739	-29.3984	-29.3707	-29.3299
				2.50708e+09	-29.2602	-29.2644	-29.2668	-29.2995	-29.26	-29.246
				2.52246e+09	-29.3131	-29.3345	-29.3639	-29.3684	-29.3282	-29.3269
				2.53784e+09	-29.1928	-29.2176	-29.2276	-29.2383	-29.2036	-29.1912
				2.55322e+09	-29.1944	-29.2373	-29.2282	-29.2537	-29.1966	-29.1864
				2.5686e+09	-29.0246	-29.0613	-29.0495	-29.0499	-29.0287	-29.0067
				2583984375	-29.1948	-29.2166	-29.2071	-29.2346	-29.2108	-29.18
				2.59937e+09	-29.0511	-29.0464	-29.0691	-29.0717	-29.0493	-29.0133
				2.61475e+09	-29.149	-29.1872	-29.1781	-29.1827	-29.1448	-29.1413
				2.63013e+09	-29.1644	-29.188	-29.2034	-29.1935	-29.1522	-29.157
				2.64551e+09	-29.1383	-29.1707	-29.166	-29.1701	-29.1453	-29.1087
				2.66089e+09	-29.0536	-29.0658	-29.0614	-29.0834	-29.028	-28.9924
				2.67627e+09	-29.0473	-29.0591	-29.0614	-29.0924	-29.0199	-29.0114
				2.69165e+09	-29.0485	-29.0577	-29.062	-29.0738	-29.0223	-29.0406
				2707031250	-29.1525	-29.175	-29.1592	-29.1998	-29.1307	-29.1273
				2.72241e+09	-29.1117	-29.1287	-29.1379	-29.1451	-29.1044	-29.0833
				2.73779e+09	-29.2961	-29.3385	-29.3294	-29.3501	-29.3166	-29.2873
				2.75317e+09	-29.3161	-29.3399	-29.3282	-29.3705	-29.3218	-29.2982
				2.76855e+09	-29.3286	-29.3648	-29.3504	-29.3909	-29.3573	-29.3474
				2.78394e+09	-29.3616	-29.3799	-29.3625	-29.4165	-29.372	-29.3718
				2.79932e+09	-29.5202	-29.5452	-29.5595	-29.5857	-29.5369	-29.5659
				2.8147e+09	-29.6162	-29.6446	-29.642	-29.6778	-29.6457	-29.6449
				2830078125	-29.7004	-29.7323	-29.7231	-29.7766	-29.7268	-29.7388
				2.84546e+09	-29.6858	-29.7051	-29.7205	-29.72	-29.7217	-29.7145
				2.86084e+09	-29.7216	-29.7403	-29.7417	-29.7579	-29.7261	-29.741
				2.87622e+09	-29.633	-29.6393	-29.6373	-29.6794	-29.6433	-29.6573
				2.8916e+09	-29.6016	-29.6129	-29.592	-29.5929	-29.6043	-29.6015
				2.90698e+09	-29.4834	-29.4721	-29.4856	-29.4597	-29.4999	-29.4675
				2.92236e+09	-29.667	-29.6419	-29.6513	-29.6315	-29.6542	-29.6158
				2.93774e+09	-29.4758	-29.4301	-29.4315	-29.4208	-29.4417	-29.4196
				2953125000	-29.2519	-29.2197	-29.2419	-29.2113	-29.2138	-29.1811
				2.96851e+09	-29.1465	-29.1211	-29.1629	-29.1307	-29.1263	-29.0789
				2.98389e+09	-29.1308	-29.1342	-29.1585	-29.1283	-29.1166	-29.0859
				2.99927e+09	-29.0383	-29.0466	-29.0585	-29.0353	-29.0237	-28.9991
				3.01465e+09	-28.9839	-28.9897	-29.0141	-28.9794	-28.9769	-28.9515
				3.03003e+09	-29.0599	-29.0808	-29.0942	-29.0922	-29.0431	-29.0334
				3.04541e+09	-29.0018	-29.023	-28.9936	-29.0358	-28.9878	-28.9994
				3.06079e+09	-29.0874	-29.1145	-29.0873	-29.1236	-29.0754	-29.0935
				3076171875	-29.2384	-29.2472	-29.2245	-29.2577	-29.2175	-29.2218
				3.09155e+09	-29.4071	-29.3811	-29.3788	-29.4262	-29.3833	-29.3987
				3.10693e+09	-29.6867	-29.6636	-29.639	-29.7063	-29.667	-29.6782
				3.12231e+09	-29.7152	-29.6848	-29.6622	-29.709	-29.6786	-29.7019
				3.1377e+09	-29.6872	-29.6404	-29.6238	-29.6663	-29.6425	-29.6629
				3.15308e+09	-29.7539	-29.7054	-29.6942	-29.7208	-29.6944	-29.723
				3.16846e+09	-29.5787	-29.5317	-29.5132	-29.5365	-29.5569	-29.5689
				3.18384e+09	-29.6846	-29.6324	-29.6475	-29.627	-29.6425	-29.6441
				3199218750	-29.6159	-29.5359	-29.5625	-29.5432	-29.5358	-29.5767
				3.2146e+09	-29.406	-29.3606	-29.3925	-29.3598	-29.361	-29.388
				3.22998e+09	-29.2886	-29.2792	-29.2784	-29.2452	-29.2339	-29.2757
				3.24536e+09	-29.2714	-29.2495	-29.2634	-29.2258	-29.2213	-29.2591
				3.26074e+09	-29.206	-29.1776	-29.2169	-29.1696	-29.1573	-29.1868
				3.27612e+09	-29.1824	-29.1577	-29.1791	-29.1462	-29.1319	-29.1613
				3.2915e+09	-29.2775	-29.2518	-29.2792	-29.2615	-29.2272	-29.2669
				3.30688e+09	-29.4066	-29.392	-29.3934	-29.3949	-29.3368	-29.379
				3322265625	-29.3561	-29.33	-29.315	-29.325	-29.2847	-29.3197
				3.33765e+09	-29.3758	-29.3421	-29.3274	-29.3364	-29.3124	-29.3156
				3.35303e+09	-29.4421	-29.4201	-29.3897	-29.402	-29.3972	-29.3913
				3.36841e+09	-29.5414	-29.4833	-29.4859	-29.4844	-29.4566	-29.4917
				3.38379e+09	-29.6194	-29.5814	-29.5754	-29.5801	-29.5387	-29.5502
				3.39917e+09	-29.606	-29.5869	-29.5818	-29.5522	-29.5734	-29.5902
				3.41455e+09	-29.6712	-29.6436	-29.6476	-29.6248	-29.6309	-29.6255
				3.42993e+09	-29.6367	-29.6123	-29.6184	-29.5937	-29.594	-29.5899
				3445312500	-29.6418	-29.6088	-29.6436	-29.6322	-29.6226	-29.6208
				3.46069e+09	-29.6569	-29.6514	-29.6527	-29.6702	-29.664	-29.6619
				3.47607e+09	-29.6146	-29.6062	-29.6484	-29.6612	-29.6434	-29.6374
				3.49146e+09	-29.5576	-29.5043	-29.5598	-29.5774	-29.5608	-29.5249
				3.50684e+09	-29.5791	-29.5714	-29.5968	-29.6489	-29.6151	-29.5665
				3.52222e+09	-29.432	-29.3959	-29.4295	-29.4711	-29.4526	-29.4261
				3.5376e+09	-29.3714	-29.325	-29.3622	-29.4119	-29.3899	-29.3559
				3.55298e+09	-29.295	-29.2455	-29.2679	-29.3141	-29.285	-29.2476
				3568359375	-29.2056	-29.1293	-29.1691	-29.2025	-29.2036	-29.1749
				3.58374e+09	-29.3883	-29.6914	-29.3496	-29.3885	-29.3967	-29.3633
				3.59912e+09	-29.2506	-30.1356	-29.226	-29.2384	-29.2561	-29.2021
				3.6145e+09	-29.2417	-30.8137	-29.2148	-29.2179	-29.2267	-29.1829
				3.62988e+09	-29.3795	-31.7427	-29.3497	-29.3802	-29.3683	-29.3363
				3.64526e+09	-29.2665	-32.6479	-29.2559	-29.2694	-29.269	-29.232
				3.66064e+09	-29.152	-33.6847	-29.1405	-29.137	-29.1482	-29.1207
				3.67603e+09	-29.2407	-35.3961	-29.221	-29.2061	-29.2338	-29.213
				3691406250	-29.3892	-39.199	-29.3853	-29.3822	-29.3738	-29.3676
				3.70679e+09	-29.1954	-53.968	-29.1992	-29.1978	-29.2	-29.1743
				3.72217e+09	-29.1656	-54.0382	-29.1778	-29.1548	-29.1658	-29.1358
				3.73755e+09	-29.0945	-54.0751	-29.0903	-29.0721	-29.095	-29.0705
				3.75293e+09	-29.141	-54.1161	-29.1496	-29.1372	-29.1453	-29.132
				3.76831e+09	-29.2391	-54.0653	-29.2447	-29.2317	-29.2602	-29.2384
				3.78369e+09	-29.3334	-53.9108	-29.3333	-29.324	-29.3306	-29.3118
				3.79907e+09	-29.4255	-54.2211	-29.4174	-29.4168	-29.4103	-29.4035
				3814453125	-29.3642	-54.4347	-29.3459	-29.3733	-29.3496	-29.3226
				3.82983e+09	-29.1752	-54.6099	-29.1541	-29.1791	-29.1808	-29.1493
				3.84521e+09	-29.3908	-54.5871	-29.382	-29.3946	-29.382	-29.374
				3.8606e+09	-29.3046	-54.7293	-29.2591	-29.2988	-29.2715	-29.278
				3.87598e+09	-29.4078	-54.6089	-29.4078	-29.4184	-29.4044	-29.4024
				3.89136e+09	-29.2853	-54.5377	-29.2923	-29.2862	-29.2752	-29.2783
				3.90674e+09	-29.1677	-54.6107	-29.1834	-29.1878	-29.1636	-29.1626
				3.92212e+09	-29.2087	-54.7382	-29.1874	-29.2177	-29.188	-29.2067
				3937500000	-29.0806	-54.5403	-29.1037	-29.0945	-29.1048	-29.1219
				3.95288e+09	-29.124	-54.5199	-29.1244	-29.1298	-29.1158	-29.1383
				3.96826e+09	-29.1575	-54.4036	-29.1772	-29.1368	-29.1464	-29.1804
				3.98364e+09	-29.0327	-54.3565	-29.0525	-29.046	-29.0233	-29.0575
				3.99902e+09	-29.1576	-54.3105	-29.1846	-29.1733	-29.1685	-29.1903
				4.0144e+09	-29.2202	-54.278	-29.2279	-29.2103	-29.2209	-29.2297
				4.02979e+09	-29.2189	-54.3137	-29.2254	-29.2112	-29.2207	-29.2465
				4.04517e+09	-29.2533	-54.132	-29.2714	-29.2357	-29.259	-29.2862
				4060546875	-29.309	-54.0498	-29.3152	-29.2862	-29.2998	-29.3327
				4.07593e+09	-29.5001	-53.9723	-29.5052	-29.4646	-29.4803	-29.5089
				4.09131e+09	-29.6031	-53.9816	-29.5895	-29.5624	-29.6	-29.602
				4.10669e+09	-29.7694	-53.9499	-29.7856	-29.7374	-29.7473	-29.7482
				4.12207e+09	-29.5565	-53.9919	-29.5389	-29.5051	-29.5181	-29.5176
				4.13745e+09	-29.4541	-54.0506	-29.4409	-29.3981	-29.4231	-29.3984
				4.15283e+09	-29.398	-54.1903	-29.3801	-29.3494	-29.3556	-29.3401
				4.16821e+09	-29.3162	-54.0341	-29.3038	-29.265	-29.29	-29.2629
				4183593750	-29.3165	-37.1269	-29.2971	-29.2536	-29.2718	-29.256
				4.19897e+09	-29.2523	-34.8809	-29.2459	-29.2273	-29.2339	-29.2171
				4.21436e+09	-29.1406	-33.395	-29.1291	-29.1123	-29.1168	-29.1022
				4.22974e+09	-28.9438	-32.0386	-28.9301	-28.906	-28.9101	-28.9148
				4.24512e+09	-29.1226	-31.3342	-29.1181	-29.1014	-29.097	-29.1178
				4.2605e+09	-29.3414	-30.7533	-29.3509	-29.3455	-29.3378	-29.3421
				4.27588e+09	-29.2692	-30.1325	-29.3023	-29.2792	-29.2892	-29.278
				4.29126e+09	-29.3309	-29.6394	-29.3387	-29.3502	-29.3434	-29.3332
				4306640625	-29.4904	-29.4487	-29.4834	-29.4681	-29.4715	-29.4735
				4.32202e+09	-29.4549	-29.3984	-29.451	-29.4183	-29.4222	-29.4214
				4.3374e+09	-29.4262	-29.3765	-29.4073	-29.3768	-29.3687	-29.3845
				4.35278e+09	-29.3363	-29.3269	-29.326	-29.2953	-29.2873	-29.2958
				4.36816e+09	-29.5008	-29.4451	-29.4781	-29.4697	-29.4401	-29.4556
				4.38354e+09	-29.5635	-29.4939	-29.5242	-29.5066	-29.4835	-29.5
				4.39893e+09	-29.5006	-29.4373	-29.4576	-29.4437	-29.4234	-29.4567
				4.41431e+09	-29.5573	-29.4891	-29.4882	-29.5006	-29.4555	-29.5096
				4429687500	-29.2323	-29.1736	-29.1783	-29.1754	-29.1483	-29.1957
				4.44507e+09	-29.3447	-29.3253	-29.3229	-29.321	-29.285	-29.3106
				4.46045e+09	-29.4189	-29.3993	-29.377	-29.3954	-29.384	-29.3982
				4.47583e+09	-29.4501	-29.4198	-29.4151	-29.4341	-29.4023	-29.4318
				4.49121e+09	-29.338	-29.3291	-29.3218	-29.34	-29.3067	-29.3212
				4.50659e+09	-29.3642	-29.3606	-29.3756	-29.3608	-29.3674	-29.3507
				4.52197e+09	-29.2659	-29.2868	-29.2816	-29.2798	-29.3086	-29.2638
				4.53735e+09	-29.3321	-29.3558	-29.3687	-29.3302	-29.3521	-29.3434
				4552734375	-29.2673	-29.2952	-29.3057	-29.2687	-29.3404	-29.302
				4.56812e+09	-29.3576	-29.4009	-29.3845	-29.3627	-29.4176	-29.3882
				4.5835e+09	-29.295	-29.3297	-29.327	-29.2821	-29.3499	-29.3124
				4.59888e+09	-29.2353	-29.2822	-29.2756	-29.2405	-29.2903	-29.2621
				4.61426e+09	-29.2127	-29.2507	-29.254	-29.2184	-29.255	-29.2255
				4.62964e+09	-29.4139	-29.439	-29.4322	-29.407	-29.4452	-29.4302
				4.64502e+09	-29.2796	-29.3073	-29.2822	-29.2838	-29.2998	-29.3047
				4.6604e+09	-29.3063	-29.3263	-29.2873	-29.3026	-29.3102	-29.3189
				4675781250	-29.0368	-29.0266	-29.0126	-29.0167	-29.0283	-29.0469
				4.69116e+09	-29.1431	-29.1395	-29.1369	-29.1616	-29.1355	-29.1306
				4.70654e+09	-29.1923	-29.1992	-29.1777	-29.2118	-29.1797	-29.1734
				4.72192e+09	-29.2732	-29.2807	-29.2417	-29.2987	-29.2693	-29.2614
				4.7373e+09	-29.2522	-29.254	-29.2241	-29.265	-29.2533	-29.2576
				4.75269e+09	-29.2741	-29.2901	-29.2556	-29.3	-29.2725	-29.2752
				4.76807e+09	-29.2788	-29.3018	-29.2604	-29.3047	-29.2638	-29.3139
				4.78345e+09	-29.3149	-29.3506	-29.2978	-29.3289	-29.2978	-29.3229
				4798828125	-29.2307	-29.2723	-29.2367	-29.2633	-29.2082	-29.2541
				4.81421e+09	-29.2276	-29.305	-29.2423	-29.2815	-29.2249	-29.2506
				4.82959e+09	-29.1873	-29.2528	-29.1864	-29.2241	-29.207	-29.2243
				4.84497e+09	-29.2441	-29.2909	-29.2542	-29.2756	-29.2627	-29.273
				4.86035e+09	-29.2395	-29.2826	-29.2406	-29.2806	-29.2536	-29.2775
				4.87573e+09	-29.1184	-29.1633	-29.1148	-29.1525	-29.1214	-29.1543
				4.89111e+09	-29.3118	-29.3632	-29.32	-29.3508	-29.3204	-29.3464
				4.90649e+09	-29.3566	-29.4365	-29.3604	-29.3856	-29.3717	-29.3855
				4921875000	-29.379	-29.4285	-29.3901	-29.4101	-29.4053	-29.3942
				4.93726e+09	-29.4493	-29.4837	-29.4446	-29.4608	-29.4781	-29.4399
				4.95264e+09	-29.5318	-29.546	-29.5023	-29.5178	-29.5322	-29.5215
				4.96802e+09	-29.4515	-29.4462	-29.4394	-29.4628	-29.4586	-29.4373
				4.9834e+09	-29.3931	-29.3971	-29.365	-29.3737	-29.3766	-29.3484
				4.99878e+09	-29.3298	-29.3349	-29.3211	-29.3235	-29.3103	-29.2856
				5.01416e+09	-29.2596	-29.2542	-29.2553	-29.2485	-29.2503	-29.2035
				5.02954e+09	-29.0342	-29.0218	-28.9884	-29.0255	-29.0134	-28.972
				5044921875	-28.9943	-28.9643	-28.9606	-28.9856	-28.9602	-28.9139
				5.0603e+09	-29.1421	-29.0967	-29.0862	-29.1347	-29.0958	-29.0695
				5.07568e+09	-29.2323	-29.1963	-29.1829	-29.2149	-29.1839	-29.1676
				5.09106e+09	-29.374	-29.3467	-29.3487	-29.386	-29.3323	-29.3077
				5.10645e+09	-29.4292	-29.3873	-29.375	-29.4096	-29.3683	-29.3667
				5.12183e+09	-29.4338	-29.4098	-29.4037	-29.4497	-29.4163	-29.4182
				5.13721e+09	-29.3398	-29.3397	-29.3118	-29.3593	-29.3113	-29.3189
				5.15259e+09	-29.5045	-29.5442	-29.5108	-29.5284	-29.4859	-29.511
				5167968750	-29.4618	-29.4751	-29.4676	-29.4612	-29.4312	-29.459
				5.18335e+09	-29.3209	-29.3167	-29.3126	-29.3198	-29.3115	-29.3076
				5.19873e+09	-29.2153	-29.213	-29.2083	-29.2149	-29.2011	-29.2034
				5.21411e+09	-29.1878	-29.1768	-29.1779	-29.1637	-29.1531	-29.1588
				5.22949e+09	-29.0803	-29.0606	-29.054	-29.0273	-29.0259	-29.0371
				5.24487e+09	-29.159	-29.1399	-29.155	-29.0948	-29.1139	-29.1016
				5.26025e+09	-29.1428	-29.1033	-29.1079	-29.0754	-29.0837	-29.0669
				5.27563e+09	-29.367	-29.3357	-29.3252	-29.2809	-29.3128	-29.2951
				5291015625	-29.3233	-29.2708	-29.2764	-29.243	-29.2722	-29.2673
				5.3064e+09	-29.5366	-29.5028	-29.4608	-29.4665	-29.5007	-29.4779
				5.32178e+09	-29.7574	-29.7392	-29.7126	-29.6889	-29.7178	-29.736
				5.33716e+09	-29.5502	-29.5129	-29.4972	-29.477	-29.4973	-29.5148
				5.35254e+09	-29.5435	-29.5227	-29.5113	-29.4809	-29.5125	-29.5344
				5.36792e+09	-29.6879	-29.6732	-29.6681	-29.663	-29.6701	-29.6888
				5.3833e+09	-29.4994	-29.4889	-29.4578	-29.4758	-29.4785	-29.5078
				5.39868e+09	-29.6186	-29.6029	-29.5958	-29.6006	-29.5889	-29.6373
				5414062500	-29.6335	-29.605	-29.6329	-29.6178	-29.6269	-29.6612
				5.42944e+09	-29.7793	-29.7938	-29.7725	-29.7825	-29.7783	-29.7968
				5.44482e+09	-29.7446	-29.7415	-29.7475	-29.7422	-29.7393	-29.745
				5.46021e+09	-29.6733	-29.6839	-29.6968	-29.6889	-29.6689	-29.6737
				5.47559e+09	-29.7622	-29.7709	-29.765	-29.7983	-29.7644	-29.7538
				5.49097e+09	-29.5672	-29.6003	-29.5863	-29.619	-29.5929	-29.5919
				5.50635e+09	-29.4616	-29.4829	-29.461	-29.4974	-29.4813	-29.4848
				5.52173e+09	-29.6996	-29.7383	-29.6925	-29.7321	-29.7151	-29.7134
				5537109375	-29.6361	-29.6738	-29.637	-29.6785	-29.679	-29.6592
				5.55249e+09	-29.7629	-29.8173	-29.7747	-29.8215	-29.8363	-29.8043
				5.56787e+09	-29.6446	-29.683	-29.6334	-29.677	-29.6796	-29.6582
				5.58325e+09	-29.5361	-29.5541	-29.5011	-29.5762	-29.553	-29.5276
				5.59863e+09	-29.468	-29.4831	-29.45	-29.4829	-29.4978	-29.4551
				5.61401e+09	-29.5175	-29.5396	-29.506	-29.5284	-29.5451	-29.5045
				5.62939e+09	-29.6217	-29.6506	-29.6103	-29.6163	-29.6366	-29.5865
				5.64478e+09	-29.6312	-29.6708	-29.6392	-29.6346	-29.6572	-29.6024
				5660156250	-29.5942	-29.6259	-29.6175	-29.582	-29.606	-29.569
				5.67554e+09	-29.5854	-29.6183	-29.6204	-29.5724	-29.5979	-29.5471
				5.69092e+09	-29.4972	-29.5142	-29.5041	-29.4852	-29.486	-29.4573
				5.7063e+09	-29.5395	-29.5765	-29.5547	-29.5497	-29.5533	-29.529
				5.72168e+09	-29.472	-29.5189	-29.4634	-29.4669	-29.4636	-29.4722
				5.73706e+09	-29.5751	-29.6238	-29.5904	-29.5839	-29.5678	-29.5704
				5.75244e+09	-29.4194	-29.4537	-29.4283	-29.4212	-29.4196	-29.4192
				5.76782e+09	-29.6242	-29.6528	-29.6285	-29.6202	-29.6102	-29.6331
				5783203125	-29.6397	-29.6299	-29.622	-29.633	-29.6012	-29.6288
				5.79858e+09	-29.5079	-29.4985	-29.4766	-29.4836	-29.4939	-29.493
				5.81396e+09	-29.5401	-29.5405	-29.4953	-29.5295	-29.5289	-29.5224
				5.82935e+09	-29.419	-29.4172	-29.3875	-29.3963	-29.3911	-29.3863
				5.84473e+09	-29.3773	-29.3587	-29.3296	-29.33	-29.3553	-29.3276
				5.86011e+09	-29.6174	-29.5963	-29.5886	-29.5858	-29.5842	-29.5799
				5.87549e+09	-29.6511	-29.6329	-29.6152	-29.6322	-29.6245	-29.6164
				5.89087e+09	-29.6053	-29.556	-29.5817	-29.5782	-29.6031	-29.5677
				5906250000	-29.4699	-29.4349	-29.4635	-29.4571	-29.4644	-29.438
				5.92163e+09	-29.3239	-29.2784	-29.3	-29.2674	-29.3032	-29.2892
				5.93701e+09	-29.3044	-29.2591	-29.2906	-29.2707	-29.3102	-29.2672
				5.95239e+09	-29.2388	-29.2098	-29.2603	-29.209	-29.2553	-29.2326
				5.96777e+09	-29.241	-29.2087	-29.2695	-29.2114	-29.2841	-29.2381
				5.98315e+09	-29.205	-29.1685	-29.2288	-29.1811	-29.213	-29.1841
				5.99854e+09	-29.0026	-28.9822	-29.0401	-28.9807	-29.009	-28.9987
				6.01392e+09	-28.9573	-28.9509	-28.9759	-28.9385	-28.9492	-28.9489
				6029296875	-29.1672	-29.1773	-29.1969	-29.164	-29.1561	-29.1518
				6.04468e+09	-29.2131	-29.2436	-29.2449	-29.2242	-29.1994	-29.204
				6.06006e+09	-29.1607	-29.1899	-29.1998	-29.1874	-29.1302	-29.1792
				6.07544e+09	-29.252	-29.2727	-29.2643	-29.2759	-29.2281	-29.2569
				6.09082e+09	-29.1277	-29.149	-29.1447	-29.1533	-29.109	-29.1562
				6.1062e+09	-29.1904	-29.1878	-29.1738	-29.206	-29.1597	-29.1894
				6.12158e+09	-29.2252	-29.2322	-29.228	-29.2484	-29.1972	-29.2512
				6.13696e+09	-29.1993	-29.2058	-29.1986	-29.233	-29.1721	-29.2098
				6152343750	-29.224	-29.2186	-29.2002	-29.2481	-29.2186	-29.2248
				6.16772e+09	-29.2444	-29.221	-29.2098	-29.2627	-29.2285	-29.2322
				6.18311e+09	-29.2091	-29.1773	-29.1767	-29.2208	-29.1962	-29.1851
				6.19849e+09	-29.3351	-29.3022	-29.2813	-29.366	-29.3282	-29.2986
				6.21387e+09	-29.2637	-29.2161	-29.5776	-29.2586	-29.2416	-29.2023
				6.22925e+09	-29.4015	-29.3511	-30.3825	-29.4151	-29.3981	-29.3658
				6.24463e+09	-29.4735	-29.4382	-30.9957	-29.4737	-29.4714	-29.4431
				6.26001e+09	-29.6143	-29.5603	-31.8533	-29.6137	-29.623	-29.5923
				6275390625	-29.7453	-29.6711	-33.0841	-29.7603	-29.7538	-29.6925
				6.29077e+09	-29.7924	-29.7264	-34.1684	-29.7849	-29.7781	-29.7279
				6.30615e+09	-29.7019	-29.6607	-35.689	-29.7203	-29.7071	-29.6715
				6.32153e+09	-29.6728	-29.6515	-38.289	-29.6839	-29.6685	-29.6326
				6.33691e+09	-29.8437	-29.7963	-54.1801	-29.8315	-29.8329	-29.7842
				6.35229e+09	-29.7478	-29.7329	-54.3453	-29.7399	-29.7475	-29.7108
				6.36768e+09	-29.7481	-29.7513	-54.2221	-29.7409	-29.7571	-29.6986
				6.38306e+09	-29.5198	-29.5423	-54.3126	-29.5054	-29.5046	-29.4617
				6398437500	-29.5049	-29.5452	-54.4266	-29.4848	-29.4988	-29.4696
				6.41382e+09	-29.4272	-29.4767	-54.5451	-29.3871	-29.4124	-29.3976
				6.4292e+09	-29.3108	-29.3395	-54.4155	-29.2838	-29.2805	-29.2791
				6.44458e+09	-29.2748	-29.2986	-54.4035	-29.2226	-29.2678	-29.2501
				6.45996e+09	-29.0929	-29.1164	-54.4948	-29.0334	-29.0921	-29.0745
				6.47534e+09	-28.9655	-28.9763	-54.4885	-28.9302	-28.962	-28.9533
				6.49072e+09	-28.9355	-28.9433	-54.0988	-28.9059	-28.9249	-28.9143
				6.5061e+09	-28.9902	-28.9972	-54.3255	-28.9601	-29.0026	-28.9713
				6521484375	-29.2078	-29.2109	-54.2713	-29.2021	-29.2296	-29.2065
				6.53687e+09	-29.1479	-29.1518	-54.2464	-29.1216	-29.1613	-29.1361
				6.55225e+09	-29.2726	-29.2673	-54.1316	-29.2754	-29.2828	-29.2542
				6.56763e+09	-29.45	-29.4443	-54.1791	-29.4359	-29.4589	-29.4259
				6.58301e+09	-29.4065	-29.3783	-54.3211	-29.4104	-29.3877	-29.3779
				6.59839e+09	-29.4533	-29.4382	-54.2768	-29.4643	-29.4301	-29.4393
				6.61377e+09	-29.3461	-29.3302	-54.1396	-29.3912	-29.3504	-29.3534
				6.62915e+09	-29.4744	-29.4576	-54.5011	-29.5018	-29.4472	-29.4942
				6644531250	-29.3879	-29.3825	-54.4423	-29.4177	-29.3802	-29.4276
				6.65991e+09	-29.3109	-29.302	-54.4889	-29.3363	-29.298	-29.3418
				6.67529e+09	-29.2918	-29.2516	-54.4717	-29.2995	-29.2772	-29.3021
				6.69067e+09	-29.2065	-29.1983	-54.5074	-29.2206	-29.2137	-29.2306
				6.70605e+09	-29.2144	-29.1981	-54.5332	-29.2276	-29.2262	-29.2273
				6.72144e+09	-29.2086	-29.2106	-54.4746	-29.2353	-29.2585	-29.2201
				6.73682e+09	-29.2922	-29.2935	-54.3554	-29.3176	-29.3396	-29.292
				6.7522e+09	-29.4179	-29.453	-54.5363	-29.4143	-29.4639	-29.428
				6767578125	-29.501	-29.5147	-54.6187	-29.4899	-29.5427	-29.5079
				6.78296e+09	-29.3335	-29.3472	-54.4097	-29.3237	-29.3481	-29.3316
				6.79834e+09	-29.2558	-29.2354	-41.1995	-29.2426	-29.2351	-29.2269
				6.81372e+09	-29.1837	-29.1642	-36.6289	-29.1714	-29.168	-29.1539
				6.8291e+09	-29.1807	-29.1736	-34.5107	-29.1616	-29.1514	-29.1443
				6.84448e+09	-29.1999	-29.174	-33.1414	-29.2007	-29.1831	-29.1763
				6.85986e+09	-29.1779	-29.1395	-32.2577	-29.149	-29.1354	-29.1399
				6.87524e+09	-29.0673	-29.0409	-31.2334	-29.0569	-29.0376	-29.0349
				6890625000	-29.1358	-29.1165	-30.5331	-29.1633	-29.1211	-29.126
				6.90601e+09	-28.9123	-28.8946	-29.7999	-28.9551	-28.9059	-28.907
				6.92139e+09	-28.9674	-28.9507	-29.2579	-29.0021	-28.9541	-28.9417
				6.93677e+09	-29.1291	-29.1205	-29.1444	-29.1765	-29.1321	-29.1357
				6.95215e+09	-29.1725	-29.1689	-29.1821	-29.2239	-29.1774	-29.1743
				6.96753e+09	-29.2552	-29.2611	-29.2793	-29.2968	-29.2728	-29.2595
				6.98291e+09	-29.2977	-29.3078	-29.3142	-29.3443	-29.2953	-29.295
				6.99829e+09	-29.1905	-29.1809	-29.2011	-29.2337	-29.1758	-29.1761
				7013671875	-29.1688	-29.1586	-29.1827	-29.1991	-29.143	-29.1594
				7.02905e+09	-29.3111	-29.3157	-29.3179	-29.3111	-29.2879	-29.2682
				7.04443e+09	-29.3488	-29.3393	-29.3474	-29.3312	-29.3257	-29.326
				7.05981e+09	-29.4328	-29.4373	-29.4211	-29.4172	-29.4232	-29.4057
				7.0752e+09	-29.3838	-29.3682	-29.3597	-29.3585	-29.362	-29.3515
				7.09058e+09	-29.3836	-29.3725	-29.334	-29.3513	-29.351	-29.3453
				7.10596e+09	-29.11	-29.0862	-29.0855	-29.0857	-29.0891	-29.0575
				7.12134e+09	-28.9716	-28.9535	-28.9486	-28.9482	-28.971	-28.9293
				7136718750	-29.0621	-29.0758	-29.056	-29.0415	-29.0764	-29.03
				7.1521e+09	-29.2688	-29.2706	-29.2602	-29.2418	-29.2855	-29.2213
				7.16748e+09	-29.2554	-29.2357	-29.2265	-29.2151	-29.2653	-29.2
				7.18286e+09	-29.2648	-29.233	-29.2195	-29.2313	-29.2605	-29.2046
				7.19824e+09	-29.3445	-29.3213	-29.2693	-29.3093	-29.3242	-29.2701
				7.21362e+09	-29.278	-29.2409	-29.2205	-29.2574	-29.2632	-29.2148
				7.229e+09	-29.1613	-29.1383	-29.0771	-29.1307	-29.1093	-29.0881
				7.24438e+09	-29.3563	-29.3233	-29.296	-29.3341	-29.3441	-29.3055
				7259765625	-29.4071	-29.3579	-29.3458	-29.3976	-29.3865	-29.3576
				7.27515e+09	-29.5312	-29.4928	-29.4677	-29.508	-29.5066	-29.4797
				7.29053e+09	-29.4689	-29.4175	-29.4017	-29.4551	-29.4432	-29.4232
				7.30591e+09	-29.3555	-29.3053	-29.2959	-29.3568	-29.3289	-29.3208
				7.32129e+09	-29.501	-29.4485	-29.456	-29.497	-29.4784	-29.4735
				7.33667e+09	-29.4316	-29.4096	-29.3947	-29.4351	-29.4385	-29.4086
				7.35205e+09	-29.5474	-29.5028	-29.5003	-29.5138	-29.5489	-29.5206
				7.36743e+09	-29.6509	-29.6176	-29.6316	-29.6399	-29.662	-29.668
				7382812500	-29.7058	-29.6585	-29.6655	-29.6675	-29.7027	-29.6892
				7.39819e+09	-29.8499	-29.8267	-29.8215	-29.8244	-29.8533	-29.8439
				7.41357e+09	-29.7766	-29.7582	-29.7881	-29.7668	-29.7973	-29.7887
				7.42896e+09	-29.8917	-29.8643	-29.8821	-29.8569	-29.9013	-29.8821
				7.44434e+09	-29.8862	-29.8863	-29.8996	-29.859	-29.9058	-29.8959
				7.45972e+09	-29.7459	-29.751	-29.7667	-29.7428	-29.7667	-29.7556
				7.4751e+09	-29.7063	-29.7266	-29.755	-29.7253	-29.7384	-29.72
				7.49048e+09	-29.7317	-29.7749	-29.8101	-29.7749	-29.7788	-29.7448
				7505859375	-29.7396	-29.7897	-29.8222	-29.7593	-29.7893	-29.7475
				7.52124e+09	-29.6634	-29.6848	-29.7351	-29.6674	-29.7066	-29.6511
				7.53662e+09	-29.5948	-29.6301	-29.6508	-29.6004	-29.635	-29.5809
				7.552e+09	-29.438	-29.4718	-29.4737	-29.4335	-29.4839	-29.4331
				7.56738e+09	-29.1916	-29.2189	-29.2323	-29.1899	-29.2342	-29.1793
				7.58276e+09	-29.2219	-29.2466	-29.2474	-29.2213	-29.2566	-29.2178
				7.59814e+09	-29.1076	-29.1132	-29.1337	-29.0803	-29.1401	-29.102
				7.61353e+09	-29.2548	-29.2651	-29.2863	-29.2412	-29.2898	-29.2633
				7628906250	-29.2012	-29.2141	-29.2207	-29.1788	-29.2275	-29.2022
				7.64429e+09	-29.1721	-29.1609	-29.1731	-29.1419	-29.1941	-29.1851
				7.65967e+09	-29.2272	-29.2397	-29.2553	-29.2406	-29.2516	-29.2536
				7.67505e+09	-29.1976	-29.2109	-29.1955	-29.1935	-29.2022	-29.1992
				7.69043e+09	-29.3737	-29.3837	-29.4093	-29.3889	-29.3953	-29.3778
				7.70581e+09	-29.389	-29.4172	-29.3966	-29.4163	-29.3947	-29.4053
				7.72119e+09	-29.4526	-29.4758	-29.4648	-29.5075	-29.471	-29.4636
				7.73657e+09	-29.4056	-29.4141	-29.4013	-29.4607	-29.4157	-29.3991
				7751953125	-29.0925	-29.1128	-29.0984	-29.1451	-29.0852	-29.1011
				7.76733e+09	-29.0483	-29.0563	-29.0445	-29.0945	-29.0357	-29.0631
				7.78271e+09	-29.2705	-29.2805	-29.2647	-29.3105	-29.2534	-29.2576
				7.7981e+09	-29.2257	-29.2183	-29.1971	-29.236	-29.2201	-29.2062
				7.81348e+09	-29.0654	-29.0571	-29.0514	-29.0927	-29.0711	-29.0559
				7.82886e+09	-29.0631	-29.0527	-29.0544	-29.0756	-29.051	-29.0624
				7.84424e+09	-29.2138	-29.1833	-29.2298	-29.1922	-29.2178	-29.2216
				7.85962e+09	-29.1136	-29.0759	-29.1073	-29.1076	-29.1265	-29.1272
				7875000000	-29.3385	-29.309	-29.3315	-29.32	-29.3413	-29.3516
				7.89038e+09	-29.2914	-29.2622	-29.2784	-29.279	-29.3313	-29.315
				7.90576e+09	-29.2739	-29.2285	-29.2581	-29.2541	-29.2885	-29.2743
				7.92114e+09	-29.167	-29.1302	-29.1539	-29.1603	-29.1743	-29.161
				7.93652e+09	-28.9674	-28.9367	-28.9566	-28.9718	-28.965	-28.9611
				7.9519e+09	-29.1124	-29.0675	-29.0825	-29.0888	-29.1034	-29.1076
				7.96729e+09	-29.0057	-29.0045	-29.0128	-28.9958	-29.0131	-29.0195
				7.98267e+09	-28.8488	-28.8452	-28.8507	-28.8487	-28.8474	-28.8375
				7998046875	-28.878	-28.8648	-28.8915	-28.8826	-28.8952	-28.8861
				8.01343e+09	-28.7034	-28.6996	-28.7277	-28.6991	-28.7114	-28.6959
				8.02881e+09	-28.6446	-28.6413	-28.6495	-28.6218	-28.6333	-28.6329
				8.04419e+09	-28.617	-28.6298	-28.6491	-28.6229	-28.6296	-28.6266
				8.05957e+09	-28.6301	-28.6094	-28.6278	-28.5809	-28.6259	-28.6303
				8.07495e+09	-28.6071	-28.5884	-28.6159	-28.5818	-28.5999	-28.6045
				8.09033e+09	-28.5776	-28.5444	-28.5802	-28.5487	-28.553	-28.5628
				8.10571e+09	-28.6008	-28.5705	-28.5983	-28.5842	-28.5951	-28.5777
				8121093750	-28.6319	-28.6136	-28.5956	-28.5977	-28.6213	-28.5999
				8.13647e+09	-28.8113	-28.7977	-28.776	-28.7692	-28.7779	-28.7792
				8.15186e+09	-29.0132	-28.9982	-28.9619	-28.977	-28.9735	-28.9924
				8.16724e+09	-29.3053	-29.2658	-29.2461	-29.2506	-29.2635	-29.2515
				8.18262e+09	-29.349	-29.3222	-29.2925	-29.2933	-29.3302	-29.3119
				8.198e+09	-29.6447	-29.6237	-29.6065	-29.6146	-29.6342	-29.6111
				8.21338e+09	-29.7565	-29.7142	-29.6947	-29.7205	-29.722	-29.7211
				8.22876e+09	-29.6083	-29.5341	-29.5126	-29.5372	-29.574	-29.5444
				8244140625	-29.4712	-29.4147	-29.3875	-29.4121	-29.4421	-29.4096
				8.25952e+09	-29.569	-29.5084	-29.4985	-29.5329	-29.5387	-29.5433
				8.2749e+09	-29.3825	-29.3314	-29.3038	-29.357	-29.3792	-29.3555
				8.29028e+09	-29.412	-29.3424	-29.3571	-29.3776	-29.3957	-29.3682
				8.30566e+09	-29.4075	-29.3705	-29.3737	-29.3867	-29.4072	-29.38
				8.32104e+09	-29.3898	-29.3408	-29.3506	-29.3742	-29.3831	-29.3558
				8.33643e+09	-29.1233	-29.0881	-29.0691	-29.0689	-29.1034	-29.0747
				8.35181e+09	-29.093	-29.0545	-29.041	-29.0504	-29.0633	-29.0316
				8367187500	-29.385	-29.3947	-29.3772	-29.3711	-29.384	-29.3585
				8.38257e+09	-29.6094	-29.5987	-29.5808	-29.5909	-29.6166	-29.5614
				8.39795e+09	-29.6649	-29.6252	-29.6472	-29.6103	-29.6631	-29.6195
				8.41333e+09	-29.7862	-29.7359	-29.7418	-29.7333	-29.7703	-29.7436
				8.42871e+09	-29.4921	-29.4413	-29.4557	-29.4398	-29.4887	-29.4615
				8.44409e+09	-29.6145	-29.5511	-29.555	-29.5607	-29.5989	-29.5829
				8.45947e+09	-29.6137	-29.5696	-29.5692	-29.5595	-29.6044	-29.5792
				8.47485e+09	-29.6337	-29.5533	-29.5819	-29.5826	-29.6146	-29.5838
				8490234375	-29.4905	-29.4433	-29.486	-29.4543	-29.5048	-29.5028
				8.50562e+09	-29.342	-29.2906	-29.3273	-29.2997	-29.3287	-29.329
				8.521e+09	-29.1672	-29.1219	-29.1812	-29.1295	-29.1708	-29.1766
				8.53638e+09	-29.199	-29.1614	-29.2062	-29.1824	-29.1965	-29.2025
				8.55176e+09	-29.2456	-29.229	-29.2608	-29.2344	-29.2537	-29.2557
				8.56714e+09	-29.3152	-29.2936	-29.3376	-29.2916	-29.316	-29.3122
				8.58252e+09	-29.0584	-29.0753	-29.0767	-29.0641	-29.0654	-29.0632
				8.5979e+09	-29.0997	-29.0976	-29.0957	-29.1005	-29.0918	-29.0767
				8613281250	-29.1429	-29.1392	-29.1453	-29.1364	-29.1404	-29.1254
				8.62866e+09	-29.1468	-29.1379	-29.1325	-29.1411	-29.123	-29.1298
				8.64404e+09	-29.2133	-29.2132	-29.2111	-29.1976	-29.203	-29.1923
				8.65942e+09	-29.3008	-29.3003	-29.2901	-29.2709	-29.276	-29.2753
				8.6748e+09	-29.2889	-29.3148	-29.2954	-29.282	-29.2716	-29.2882
				8.69019e+09	-29.2989	-29.3037	-29.2917	-29.268	-29.2893	-29.2909
				8.70557e+09	-29.1534	-29.1327	-29.1215	-29.1087	-29.1294	-29.1477
				8.72095e+09	-29.1648	-29.1552	-29.1655	-29.162	-29.1452	-29.1797
				8736328125	-29.2283	-29.2375	-29.2321	-29.2309	-29.2244	-29.2679
				8.75171e+09	-29.2248	-29.247	-29.239	-29.221	-29.2405	-29.2431
				8.76709e+09	-29.117	-29.1334	-29.1099	-29.0831	-29.1027	-29.1387
				8.78247e+09	-29.055	-29.0583	-29.032	-29.0182	-29.0198	-29.0511
				8.79785e+09	-29.0834	-29.0816	-29.0422	-29.0599	-29.0537	-29.0885
				8.81323e+09	-29.034	-29.027	-29.0036	-29.0193	-28.9899	-29.0189
				8.82861e+09	-28.9868	-28.976	-28.9673	-29.1883	-28.9517	-28.9633
				8.84399e+09	-29.3228	-29.3172	-29.3121	-29.8375	-29.2884	-29.2751
				8859375000	-29.1737	-29.1902	-29.1536	-30.3711	-29.1579	-29.1379
				8.87476e+09	-29.1649	-29.1536	-29.1399	-31.0202	-29.1218	-29.118
				8.89014e+09	-29.1315	-29.1238	-29.103	-31.7933	-29.0914	-29.0893
				8.90552e+09	-29.2826	-29.2758	-29.2698	-33.1387	-29.2535	-29.2763
				8.9209e+09	-29.3352	-29.3511	-29.3433	-34.7532	-29.3375	-29.3255
				8.93628e+09	-29.1474	-29.1754	-29.1716	-36.5426	-29.1538	-29.1433
				8.95166e+09	-29.2678	-29.2776	-29.2773	-41.6373	-29.2815	-29.2683
				8.96704e+09	-29.2005	-29.2236	-29.2017	-54.5066	-29.2264	-29.1987
				8982421875	-29.2245	-29.2559	-29.2347	-54.3622	-29.2354	-29.2138
				8.9978e+09	-29.1899	-29.2047	-29.1916	-54.3692	-29.183	-29.1594
				9.01318e+09	-29.1714	-29.2006	-29.1733	-54.2031	-29.1748	-29.1384
				9.02856e+09	-29.2738	-29.3021	-29.2698	-54.2834	-29.2646	-29.2539
				9.04395e+09	-29.332	-29.337	-29.3239	-54.1073	-29.3216	-29.3207
				9.05933e+09	-29.3744	-29.3925	-29.3596	-54.146	-29.3566	-29.3506
				9.07471e+09	-29.5994	-29.5947	-29.5741	-54.206	-29.5682	-29.5727
				9.09009e+09	-29.5628	-29.5666	-29.5357	-54.3159	-29.5219	-29.5372
				9105468750	-29.7166	-29.6951	-29.6875	-54.2855	-29.681	-29.6765
				9.12085e+09	-29.5662	-29.5522	-29.5299	-54.2364	-29.5307	-29.5328
				9.13623e+09	-29.7895	-29.7626	-29.7446	-54.3457	-29.7492	-29.766
				9.15161e+09	-29.6635	-29.6279	-29.6168	-54.2836	-29.608	-29.6437
				9.16699e+09	-29.6483	-29.6367	-29.6149	-54.2118	-29.6289	-29.6303
				9.18237e+09	-29.5902	-29.6017	-29.5581	-54.4375	-29.5577	-29.5432
				9.19775e+09	-29.577	-29.5746	-29.5514	-54.3932	-29.559	-29.5446
				9.21313e+09	-29.8176	-29.8017	-29.7721	-54.3233	-29.778	-29.7649
				9228515625	-29.7812	-29.7698	-29.7359	-54.2766	-29.7571	-29.7473
				9.2439e+09	-29.5263	-29.5374	-29.4919	-54.33	-29.5132	-29.4909
				9.25928e+09	-29.6496	-29.6662	-29.6167	-54.3744	-29.6342	-29.6296
				9.27466e+09	-29.4428	-29.4792	-29.4346	-54.3836	-29.4529	-29.4289
				9.29004e+09	-29.4759	-29.514	-29.4548	-54.3337	-29.4657	-29.4445
				9.30542e+09	-29.3102	-29.3225	-29.2833	-54.2962	-29.2959	-29.2998
				9.3208e+09	-29.4116	-29.3989	-29.3974	-54.2737	-29.4116	-29.3964
				9.33618e+09	-29.3289	-29.3577	-29.3629	-54.3536	-29.3572	-29.3431
				9351562500	-29.1793	-29.2066	-29.2085	-54.3723	-29.1952	-29.1709
				9.36694e+09	-29.1299	-29.1376	-29.1449	-54.3728	-29.1242	-29.0973
				9.38232e+09	-29.0947	-29.1188	-29.1347	-54.3806	-29.1195	-29.1011
				9.39771e+09	-28.9332	-28.9404	-28.9604	-54.1607	-28.9451	-28.9307
				9.41309e+09	-29.0172	-28.9853	-29.0325	-54.1241	-29.009	-28.9941
				9.42847e+09	-29.0734	-29.0542	-29.0887	-38.8237	-29.0389	-29.038
				9.44385e+09	-29.1187	-29.1032	-29.1259	-35.7868	-29.1006	-29.0942
				9.45923e+09	-29.0975	-29.0865	-29.0832	-34.0612	-29.08	-29.0732
				9474609375	-28.963	-28.9448	-28.9354	-32.644	-28.9157	-28.931
				9.48999e+09	-28.824	-28.8031	-28.812	-31.5222	-28.7936	-28.7992
				9.50537e+09	-28.9492	-28.9304	-28.9216	-30.8373	-28.9162	-28.9258
				9.52075e+09	-29.0512	-29.0047	-29.0123	-30.1325	-28.9906	-29.0243
				9.53613e+09	-29.2486	-29.2166	-29.2149	-29.6289	-29.1849	-29.2198
				9.55151e+09	-29.0105	-28.9705	-28.9537	-29.0275	-28.9455	-28.9507
				9.56689e+09	-28.9542	-28.9069	-28.8998	-28.9011	-28.9132	-28.8926
				9.58228e+09	-28.9605	-28.944	-28.9444	-28.9431	-28.9382	-28.919
				9597656250	-28.8168	-28.7802	-28.7754	-28.7725	-28.7963	-28.7648
				9.61304e+09	-28.8398	-28.8178	-28.8188	-28.8079	-28.8467	-28.8068
				9.62842e+09	-28.8818	-28.8543	-28.8618	-28.8491	-28.8874	-28.8483
				9.6438e+09	-28.7736	-28.7543	-28.7539	-28.7317	-28.7768	-28.7311
				9.65918e+09	-28.8363	-28.8417	-28.825	-28.8112	-28.8624	-28.8066
				9.67456e+09	-28.8239	-28.8366	-28.8174	-28.8025	-28.852	-28.8039
				9.68994e+09	-28.9121	-28.9304	-28.8958	-28.8868	-28.9243	-28.8975
				9.70532e+09	-29.0157	-29.0118	-28.9988	-28.9973	-29.0062	-28.974
				9720703125	-28.9945	-29.0069	-28.9474	-28.983	-28.958	-28.9455
				9.73608e+09	-29.1469	-29.1763	-29.0953	-29.1371	-29.1013	-29.094
				9.75146e+09	-29.233	-29.2702	-29.1998	-29.2188	-29.1983	-29.188
				9.76685e+09	-29.1904	-29.1804	-29.1608	-29.1622	-29.1448	-29.1483
				9.78223e+09	-29.2779	-29.2916	-29.2675	-29.2729	-29.2587	-29.2363
				9.79761e+09	-29.3043	-29.3096	-29.2979	-29.3101	-29.2835	-29.2566
				9.81299e+09	-29.2053	-29.1825	-29.1751	-29.1961	-29.19	-29.1508
				9.82837e+09	-29.2636	-29.2479	-29.2351	-29.2547	-29.2425	-29.2123
				9843750000	-29.3795	-29.3724	-29.3647	-29.3789	-29.3553	-29.3392
				9.85913e+09	-29.287	-29.2483	-29.2789	-29.2869	-29.2553	-29.2267
				9.87451e+09	-29.1554	-29.1251	-29.1816	-29.1513	-29.1193	-29.1293
				9.88989e+09	-29.2384	-29.1893	-29.2211	-29.2331	-29.1835	-29.2104
				9.90527e+09	-29.3759	-29.3342	-29.376	-29.3622	-29.3224	-29.3374
				9.92065e+09	-29.402	-29.3589	-29.4062	-29.3782	-29.3571	-29.3577
				9.93604e+09	-29.5051	-29.4542	-29.4996	-29.4793	-29.4701	-29.454
				9.95142e+09	-29.5787	-29.5326	-29.581	-29.5565	-29.5597	-29.5541
				9966796875	-29.5142	-29.4908	-29.5257	-29.5058	-29.4842	-29.4915
				9.98218e+09	-29.5623	-29.5327	-29.5973	-29.5693	-29.5341	-29.5518
				9.99756e+09	-29.8309	-29.8279	-29.8605	-29.7982	-29.7959	-29.8307
				1.00129e+10	-29.8385	-29.8312	-29.863	-29.8193	-29.8289	-29.8337
				1.00283e+10	-29.7299	-29.7292	-29.7631	-29.7089	-29.7217	-29.7277
				1.00437e+10	-29.6215	-29.6496	-29.6518	-29.632	-29.6424	-29.6277
				1.00591e+10	-29.6865	-29.7035	-29.7197	-29.707	-29.7242	-29.7111
				1.00745e+10	-29.6174	-29.6307	-29.6436	-29.6377	-29.6351	-29.6375
				10089843750	-29.5045	-29.5051	-29.5094	-29.5077	-29.5052	-29.47
				1.01052e+10	-29.572	-29.5437	-29.5673	-29.5511	-29.5709	-29.5633
				1.01206e+10	-29.3743	-29.3501	-29.3575	-29.3554	-29.3873	-29.367
				1.0136e+10	-29.1736	-29.1698	-29.1667	-29.1646	-29.2122	-29.1744
				1.01514e+10	-29.1444	-29.1355	-29.1457	-29.138	-29.1778	-29.1485
				1.01667e+10	-29.1352	-29.1308	-29.1246	-29.1178	-29.1691	-29.1315
				1.01821e+10	-29.081	-29.0545	-29.0582	-29.0626	-29.1015	-29.0751
				1.01975e+10	-28.9913	-28.9515	-28.9528	-28.9536	-28.9934	-28.966
				10212890625	-29.0766	-29.0672	-29.0541	-29.0219	-29.0651	-29.0504
				1.02283e+10	-28.8384	-28.8399	-28.8097	-28.8106	-28.8434	-28.8188
				1.02437e+10	-28.808	-28.824	-28.8267	-28.8076	-28.8293	-28.8128
				1.0259e+10	-28.97	-28.9637	-28.9491	-28.9625	-28.9659	-28.9304
				1.02744e+10	-28.9484	-28.9545	-28.946	-28.9525	-28.9561	-28.939
				1.02898e+10	-28.8953	-28.8964	-28.904	-28.8934	-28.8996	-28.8804
				1.03052e+10	-28.9119	-28.8879	-28.8991	-28.9022	-28.8752	-28.864
				1.03206e+10	-29.0442	-29.0401	-29.043	-29.0473	-29.0083	-29.0071
				10335937500	-28.9295	-28.9411	-28.9298	-28.9486	-28.9067	-28.9003
				1.03513e+10	-28.8109	-28.7889	-28.793	-28.8141	-28.7692	-28.7714
				1.03667e+10	-28.9333	-28.9121	-28.9303	-28.9339	-28.8959	-28.895
				1.03821e+10	-28.8885	-28.8941	-28.9033	-28.8904	-28.8716	-28.8654
				1.03975e+10	-28.7797	-28.7755	-28.8049	-28.7751	-28.7617	-28.7739
				1.04128e+10	-28.7586	-28.7436	-28.7686	-28.7362	-28.7274	-28.7337
				1.04282e+10	-28.8983	-28.9019	-28.9056	-28.8774	-28.8653	-28.8697
				1.04436e+10	-28.9255	-28.9017	-28.9234	-28.8955	-28.8833	-28.8874
				10458984375	-28.9591	-28.9272	-28.9582	-28.9224	-28.9307	-28.9202
				1.04744e+10	-29.0289	-28.9819	-29.0216	-28.9732	-28.9979	-28.9801
				1.04897e+10	-29.2107	-29.1655	-29.2097	-29.1756	-29.2026	-29.1523
				1.05051e+10	-29.3529	-29.3338	-29.3579	-29.3353	-29.3314	-29.3082
				1.05205e+10	-29.3794	-29.3562	-29.3771	-29.3512	-29.3662	-29.3551
				1.05359e+10	-29.3553	-29.3428	-29.3679	-29.3644	-29.354	-29.3411
				1.05513e+10	-29.4504	-29.4312	-29.4578	-29.4402	-29.4521	-29.427
				1.05667e+10	-29.5067	-29.5278	-29.526	-29.5251	-29.5369	-29.5052
				10582031250	-29.612	-29.619	-29.6436	-29.6266	-29.6381	-29.6298
				1.05974e+10	-29.4384	-29.4585	-29.4426	-29.47	-29.4509	-29.4483
				1.06128e+10	-29.4206	-29.4767	-29.4488	-29.4687	-29.4651	-29.484
				1.06282e+10	-29.3588	-29.3894	-29.39	-29.3733	-29.3932	-29.4082
				1.06436e+10	-29.2907	-29.312	-29.3127	-29.3056	-29.3184	-29.3373
				1.06589e+10	-29.3246	-29.3546	-29.3383	-29.3475	-29.3372	-29.3809
				1.06743e+10	-29.3955	-29.3935	-29.3895	-29.384	-29.4098	-29.4178
				1.06897e+10	-29.3599	-29.3606	-29.3589	-29.3487	-29.3629	-29.3722
				10705078125	-29.3011	-29.3204	-29.2972	-29.2965	-29.3035	-29.3203
				1.07205e+10	-29.2399	-29.2459	-29.2236	-29.2234	-29.218	-29.2464
				1.07358e+10	-29.314	-29.3077	-29.3029	-29.3124	-29.2918	-29.302
				1.07512e+10	-29.2647	-29.2432	-29.2365	-29.2473	-29.2404	-29.2389
				1.07666e+10	-29.1929	-29.1682	-29.1561	-29.1575	-29.1775	-29.1685
				1.0782e+10	-29.0658	-29.0699	-29.0463	-29.0368	-29.0498	-29.0383
				1.07974e+10	-29.1675	-29.1904	-29.157	-29.1567	-29.1453	-29.1358
				1.08127e+10	-29.0672	-29.0905	-29.0828	-29.0752	-29.0805	-29.0483
				10828125000	-28.9548	-28.9864	-28.969	-28.9528	-28.9587	-28.9568
				1.08435e+10	-28.8336	-28.8583	-28.8473	-28.8554	-28.8464	-28.8378
				1.08589e+10	-28.982	-29.0272	-29.0233	-29.0048	-29.0067	-29.0278
				1.08743e+10	-28.8795	-28.925	-28.924	-28.9003	-28.9074	-28.9199
				1.08896e+10	-28.9522	-28.9981	-28.9943	-28.9689	-28.9705	-28.9848
				1.0905e+10	-29.0427	-29.055	-29.101	-29.0878	-29.0282	-29.0633
				1.09204e+10	-29.0711	-29.0922	-29.1096	-29.0876	-29.0824	-29.0866
				1.09358e+10	-29.1297	-29.1294	-29.155	-29.1301	-29.1304	-29.13
				10951171875	-29.1308	-29.1294	-29.1407	-29.1385	-29.1118	-29.1121
				1.09666e+10	-29.1063	-29.0867	-29.1208	-29.0984	-29.0684	-29.089
				1.09819e+10	-29.1602	-29.1186	-29.1591	-29.1492	-29.1169	-29.1164
				1.09973e+10	-29.0269	-28.9807	-29.0155	-29.0161	-28.9902	-28.9864
				1.10127e+10	-29.1215	-29.0793	-29.0949	-29.1002	-29.0646	-29.0845
				1.10281e+10	-29.1172	-29.0993	-29.1021	-29.0946	-29.0662	-29.0834
				1.10435e+10	-29.1508	-29.1304	-29.1245	-29.1329	-29.1323	-29.1235
				1.10588e+10	-29.2168	-29.2057	-29.2013	-29.2191	-29.2156	-29.2201
				11074218750	-29.3067	-29.2932	-29.3043	-29.3147	-29.3141	-29.3035
				1.10896e+10	-29.4304	-29.4285	-29.4337	-29.4381	-29.4481	-29.4199
				1.1105e+10	-29.5814	-29.5977	-29.5974	-29.5909	-29.587	-29.5831
				1.11204e+10	-29.6863	-29.6967	-29.695	-29.7168	-29.7145	-29.68
				1.11357e+10	-29.8563	-29.8728	-29.8622	-29.8791	-29.8652	-29.8383
				1.11511e+10	-29.7221	-29.7174	-29.7249	-29.7203	-29.7245	-29.7038
				1.11665e+10	-29.5685	-29.5607	-29.5713	-29.5825	-29.5772	-29.5509
				1.11819e+10	-29.702	-29.6833	-29.6923	-29.6978	-29.6841	-29.662
				11197265625	-29.5787	-29.5608	-29.5662	-29.5657	-29.56	-29.5501
				1.12126e+10	-29.2845	-29.2619	-29.2926	-29.2898	-29.2701	-29.2707
				1.1228e+10	-29.2859	-29.2471	-29.2836	-29.2909	-29.2682	-29.2592
				1.12434e+10	-29.3459	-29.2867	-29.3146	-29.3268	-29.3159	-29.3072
				1.12588e+10	-29.1743	-29.1365	-29.1547	-29.1869	-29.1593	-29.1562
				1.12742e+10	-29.263	-29.2114	-29.236	-29.2623	-29.2289	-29.2403
				1.12896e+10	-29.316	-29.2819	-29.2856	-29.3117	-29.2866	-29.2947
				1.13049e+10	-29.4313	-29.4229	-29.4271	-29.4416	-29.4207	-29.4278
				11320312500	-29.3928	-29.3725	-29.3627	-29.4054	-29.3653	-29.3875
				1.13357e+10	-29.4752	-29.4803	-29.4708	-29.4959	-29.4445	-29.4655
				1.13511e+10	-29.6609	-29.6523	-29.6239	-29.6316	-29.6266	-29.6244
				1.13665e+10	-29.4664	-29.4935	-29.455	-29.4698	-29.4526	-29.4619
				1.13818e+10	-29.5035	-29.5212	-29.4855	-29.4949	-29.4843	-29.4881
				1.13972e+10	-29.3818	-29.4055	-29.3563	-29.3753	-29.3589	-29.3508
				1.14126e+10	-29.2915	-29.3204	-29.2939	-29.3032	-29.287	-29.2778
				1.1428e+10	-29.4544	-29.4725	-29.4878	-29.4698	-29.4598	-29.4521
				11443359375	-29.359	-29.3439	-29.3826	-29.3615	-29.3174	-29.3502
				1.14587e+10	-29.3544	-29.3457	-29.3849	-29.3629	-29.8376	-29.3535
				1.14741e+10	-29.4121	-29.3761	-29.4189	-29.3961	-30.4927	-29.3828
				1.14895e+10	-29.4205	-29.3857	-29.4243	-29.4072	-31.1041	-29.3869
				1.15049e+10	-29.4099	-29.3578	-29.4098	-29.3938	-31.8197	-29.3718
				1.15203e+10	-29.3131	-29.2751	-29.3318	-29.2999	-32.6707	-29.2734
				1.15356e+10	-29.4419	-29.4145	-29.4503	-29.4265	-34.396	-29.4068
				1.1551e+10	-29.4852	-29.4491	-29.4862	-29.4579	-36.1402	-29.4405
				11566406250	-29.3858	-29.3621	-29.3897	-29.3843	-39.0619	-29.3437
				1.15818e+10	-29.4658	-29.4299	-29.4647	-29.4817	-54.6493	-29.4159
				1.15972e+10	-29.4787	-29.4451	-29.4503	-29.4749	-54.6337	-29.4257
				1.16125e+10	-29.5957	-29.5681	-29.5914	-29.5977	-54.539	-29.5639
				1.16279e+10	-29.7318	-29.6936	-29.7414	-29.7329	-54.5194	-29.7248
				1.16433e+10	-29.6618	-29.6195	-29.657	-29.6545	-54.476	-29.6171
				1.16587e+10	-29.4962	-29.4512	-29.4887	-29.4652	-54.5249	-29.4663
				1.16741e+10	-29.4168	-29.3766	-29.4047	-29.3964	-54.5587	-29.4075
				11689453125	-29.3932	-29.3404	-29.3536	-29.3613	-54.2909	-29.3652
				1.17048e+10	-29.4246	-29.3766	-29.3714	-29.3826	-54.366	-29.4039
				1.17202e+10	-29.1931	-29.1743	-29.1904	-29.1734	-54.3798	-29.2199
				1.17356e+10	-29.2757	-29.2369	-29.2673	-29.2407	-54.306	-29.272
				1.1751e+10	-29.1379	-29.0978	-29.1011	-29.0949	-54.2335	-29.1221
				1.17664e+10	-28.9311	-28.9291	-28.9119	-28.9252	-54.3367	-28.945
				1.17817e+10	-28.8106	-28.8037	-28.7951	-28.8069	-54.3585	-28.8216
				1.17971e+10	-28.8995	-28.8981	-28.8879	-28.9091	-54.3166	-28.9066
				11812500000	-29.161	-29.1634	-29.1568	-29.1488	-54.2437	-29.1745
				1.18279e+10	-29.0667	-29.0581	-29.0617	-29.0632	-54.3491	-29.0585
				1.18433e+10	-28.9298	-28.9473	-28.9466	-28.9599	-54.302	-28.9605
				1.18586e+10	-29.0795	-29.0784	-29.0915	-29.1029	-54.1322	-29.0881
				1.1874e+10	-29.1731	-29.1828	-29.1716	-29.198	-54.2374	-29.1683
				1.18894e+10	-29.1167	-29.0907	-29.1022	-29.1127	-54.4621	-29.0793
				1.19048e+10	-29.2328	-29.2247	-29.2358	-29.2295	-54.1267	-29.2261
				1.19202e+10	-29.4392	-29.4164	-29.4402	-29.4344	-54.0827	-29.4247
				11935546875	-29.5372	-29.5029	-29.5379	-29.5022	-54.1375	-29.501
				1.19509e+10	-29.3832	-29.3488	-29.3909	-29.3696	-53.9925	-29.346
				1.19663e+10	-29.4289	-29.419	-29.4557	-29.3983	-53.8976	-29.4052
				1.19817e+10	-29.7682	-29.7184	-29.7817	-29.6911	-53.7618	-29.7257
				1.19971e+10	-29.671	-29.6116	-29.6699	-29.5937	-53.8318	-29.6171
				1.20125e+10	-29.5094	-29.4504	-29.5191	-29.4145	-53.7766	-29.474
				1.20278e+10	-29.5006	-29.4454	-29.495	-29.4168	-53.5153	-29.4554
				1.20432e+10	-29.3406	-29.2907	-29.3226	-29.2511	-53.8508	-29.3109
				12058593750	-29.3854	-29.342	-29.3224	-29.3032	-37.4761	-29.348
				1.2074e+10	-29.4049	-29.3739	-29.3756	-29.36	-35.6925	-29.3759
				1.20894e+10	-29.3809	-29.3882	-29.3546	-29.3373	-33.7112	-29.3618
				1.21047e+10	-29.2949	-29.2864	-29.2703	-29.2483	-32.4011	-29.2459
				1.21201e+10	-29.08	-29.0738	-29.0539	-29.0558	-31.3601	-29.0464
				1.21355e+10	-29.0266	-29.0214	-28.9829	-29.0089	-30.5657	-28.9957
				1.21509e+10	-29.1995	-29.2003	-29.1543	-29.1889	-30.0858	-29.173
				1.21663e+10	-29.3	-29.3212	-29.2865	-29.312	-29.6659	-29.2705
				12181640625	-29.386	-29.3877	-29.362	-29.4058	-29.3969	-29.3454
				1.2197e+10	-29.425	-29.4375	-29.4334	-29.449	-29.4439	-29.3819
				1.22124e+10	-29.2165	-29.2415	-29.2074	-29.2259	-29.2298	-29.1552
				1.22278e+10	-29.2305	-29.2396	-29.2346	-29.2352	-29.2718	-29.1911
				1.22432e+10	-29.3297	-29.3331	-29.336	-29.3414	-29.3786	-29.2862
				1.22585e+10	-29.4205	-29.444	-29.4243	-29.4335	-29.4766	-29.4039
				1.22739e+10	-29.3681	-29.4198	-29.3936	-29.392	-29.4307	-29.3585
				1.22893e+10	-29.2154	-29.2611	-29.2399	-29.2382	-29.2553	-29.1963
				12304687500	-29.2429	-29.2794	-29.2334	-29.2419	-29.2702	-29.1998
				1.23201e+10	-29.1625	-29.2049	-29.1606	-29.1772	-29.1983	-29.1407
				1.23354e+10	-29.1378	-29.1691	-29.1303	-29.1588	-29.1711	-29.1288
				1.23508e+10	-29.1894	-29.1869	-29.166	-29.2094	-29.2139	-29.1758
				1.23662e+10	-29.1936	-29.1682	-29.135	-29.183	-29.1875	-29.1635
				1.23816e+10	-29.353	-29.3387	-29.3105	-29.3657	-29.3611	-29.3377
				1.2397e+10	-29.2478	-29.2274	-29.1852	-29.2283	-29.2513	-29.1895
				1.24124e+10	-29.3293	-29.3185	-29.2859	-29.3459	-29.3315	-29.2974
				12427734375	-29.3872	-29.3712	-29.3388	-29.3779	-29.378	-29.3563
				1.24431e+10	-29.5429	-29.5211	-29.4932	-29.5232	-29.5169	-29.5013
				1.24585e+10	-29.4652	-29.4446	-29.4352	-29.4542	-29.4578	-29.4401
				1.24739e+10	-29.4718	-29.4612	-29.4417	-29.4626	-29.4525	-29.4511
				1.24893e+10	-29.404	-29.4051	-29.3797	-29.3896	-29.3854	-29.3868
				1.25046e+10	-29.5062	-29.5218	-29.493	-29.5149	-29.5048	-29.4921
				1.252e+10	-29.434	-29.4424	-29.4327	-29.4257	-29.4217	-29.4164
				1.25354e+10	-29.4105	-29.4001	-29.3936	-29.4215	-29.3759	-29.3895
				12550781250	-29.3707	-29.3503	-29.3494	-29.3836	-29.3435	-29.352
				1.25662e+10	-29.2374	-29.2244	-29.2223	-29.2626	-29.2325	-29.2157
				1.25815e+10	-29.1449	-29.1161	-29.1529	-29.1682	-29.1455	-29.1473
				1.25969e+10	-29.327	-29.3164	-29.3239	-29.3362	-29.3011	-29.2997
				1.26123e+10	-29.2017	-29.1741	-29.187	-29.2049	-29.1898	-29.1712
				1.26277e+10	-29.1757	-29.14	-29.1546	-29.145	-29.1555	-29.1373
				1.26431e+10	-29.1168	-29.0858	-29.1085	-29.0842	-29.0982	-29.0802
				1.26584e+10	-28.8036	-28.7828	-28.7782	-28.7894	-28.7794	-28.7615
				12673828125	-28.8188	-28.7929	-28.8253	-28.7963	-28.8257	-28.7945
				1.26892e+10	-28.7979	-28.766	-28.8025	-28.7669	-28.7792	-28.7646
				1.27046e+10	-28.8579	-28.8299	-28.8717	-28.8191	-28.8374	-28.8216
				1.272e+10	-28.8309	-28.797	-28.8176	-28.8013	-28.7947	-28.7865
				1.27354e+10	-28.772	-28.7252	-28.7666	-28.766	-28.7609	-28.7322
				1.27507e+10	-28.75	-28.7357	-28.7622	-28.7537	-28.7293	-28.7242
				1.27661e+10	-28.9394	-28.8879	-28.9333	-28.9477	-28.9191	-28.9046
				1.27815e+10	-28.862	-28.8395	-28.883	-28.8645	-28.8348	-28.8516
				12796875000	-29.0781	-29.0603	-29.1092	-29.083	-29.0721	-29.0865
				1.28123e+10	-29.1449	-29.0954	-29.1374	-29.1237	-29.1162	-29.1396
				1.28276e+10	-29.3172	-29.2752	-29.3019	-29.2801	-29.2813	-29.3101
				1.2843e+10	-29.4337	-29.3997	-29.4062	-29.4093	-29.3934	-29.4205
				1.28584e+10	-29.5686	-29.5499	-29.5564	-29.5453	-29.5482	-29.5518
				1.28738e+10	-29.5265	-29.5031	-29.501	-29.4892	-29.5214	-29.5073
				1.28892e+10	-29.4754	-29.4461	-29.4756	-29.4539	-29.4626	-29.4693
				1.29045e+10	-29.3061	-29.2691	-29.2892	-29.2569	-29.2997	-29.2961
				12919921875	-29.243	-29.21	-29.2294	-29.225	-29.2398	-29.2377
				1.29353e+10	-29.3414	-29.2982	-29.3196	-29.3126	-29.3208	-29.316
				1.29507e+10	-29.3579	-29.3405	-29.3593	-29.3609	-29.3637	-29.3441
				1.29661e+10	-29.3632	-29.3342	-29.3634	-29.3633	-29.3514	-29.352
				1.29814e+10	-29.244	-29.2158	-29.2448	-29.2422	-29.2103	-29.2408
				1.29968e+10	-29.0347	-28.9905	-29.0043	-29.0348	-29.0083	-29.0332
				1.30122e+10	-29.1347	-29.1117	-29.1314	-29.1457	-29.1051	-29.1338
				1.30276e+10	-29.1788	-29.1623	-29.1805	-29.2032	-29.1641	-29.1902
				13042968750	-29.3303	-29.2949	-29.3187	-29.3228	-29.2771	-29.3233
				1.30583e+10	-29.4042	-29.3807	-29.4039	-29.422	-29.374	-29.4112
				1.30737e+10	-29.3119	-29.3068	-29.3163	-29.3433	-29.2998	-29.3593
				1.30891e+10	-29.1758	-29.1579	-29.1683	-29.1903	-29.1636	-29.2073
				1.31045e+10	-29.1055	-29.0948	-29.1028	-29.131	-29.1127	-29.1554
				1.31199e+10	-29.2249	-29.2252	-29.2374	-29.2427	-29.2664	-29.266
				1.31353e+10	-29.315	-29.296	-29.3431	-29.3184	-29.3359	-29.3594
				1.31506e+10	-29.3376	-29.3221	-29.3492	-29.3451	-29.3622	-29.38
				13166015625	-29.2895	-29.3011	-29.2842	-29.2947	-29.3057	-29.3432
				1.31814e+10	-29.2672	-29.2713	-29.2544	-29.2719	-29.2767	-29.3022
				1.31968e+10	-29.0302	-29.0203	-29.0108	-29.0267	-29.0231	-29.0498
				1.32122e+10	-29.0323	-29.0526	-29.0441	-29.0467	-29.031	-29.0637
				1.32275e+10	-29.1842	-29.1986	-29.1883	-29.2074	-29.1804	-29.2027
				1.32429e+10	-29.2226	-29.2152	-29.2155	-29.2312	-29.1952	-29.2294
				1.32583e+10	-29.2081	-29.1936	-29.2062	-29.2093	-29.1747	-29.1976
				1.32737e+10	-29.0969	-29.1071	-29.0961	-29.1128	-29.0795	-29.0993
				13289062500	-29.0549	-29.0789	-29.0693	-29.0643	-29.0371	-29.0662
				1.33044e+10	-29.1398	-29.1374	-29.1323	-29.1372	-29.1211	-29.1476
				1.33198e+10	-29.1596	-29.1771	-29.1722	-29.1737	-29.142	-29.175
				1.33352e+10	-29.3199	-29.3454	-29.3556	-29.3579	-29.3399	-29.3543
				1.33506e+10	-29.2849	-29.2881	-29.2849	-29.2818	-29.273	-29.2796
				1.3366e+10	-29.342	-29.3479	-29.355	-29.3233	-29.3482	-29.336
				1.33813e+10	-29.402	-29.4162	-29.4171	-29.3999	-29.4382	-29.4016
				1.33967e+10	-29.2676	-29.2784	-29.2796	-29.2568	-29.291	-29.2613
				13412109375	-29.3225	-29.3297	-29.3369	-29.2939	-29.352	-29.312
				1.34275e+10	-29.3443	-29.3358	-29.3298	-29.3276	-29.3513	-29.3146
				1.34429e+10	-29.4741	-29.447	-29.4535	-29.4703	-29.4929	-29.44
				1.34583e+10	-29.4522	-29.4157	-29.4372	-29.4147	-29.4561	-29.42
				1.34736e+10	-29.4931	-29.4956	-29.5059	-29.4899	-29.5113	-29.488
				1.3489e+10	-29.4498	-29.4516	-29.4553	-29.4185	-29.4733	-29.4335
				1.35044e+10	-29.3659	-29.3816	-29.3829	-29.3511	-29.3806	-29.3446
				1.35198e+10	-29.4511	-29.4864	-29.4688	-29.423	-29.4818	-29.4453
				13535156250	-29.459	-29.4979	-29.469	-29.4499	-29.4748	-29.4546
				1.35505e+10	-29.3848	-29.391	-29.3847	-29.3571	-29.389	-29.3736
				1.35659e+10	-29.3956	-29.4197	-29.4235	-29.3897	-29.4264	-29.4025
				1.35813e+10	-29.296	-29.3174	-29.3264	-29.2766	-29.3282	-29.311
				1.35967e+10	-29.4712	-29.5176	-29.5021	-29.473	-29.5108	-29.4932
				1.36121e+10	-29.4345	-29.4236	-29.4191	-29.3873	-29.4376	-29.4041
				1.36274e+10	-29.5064	-29.4835	-29.5051	-29.4761	-29.5019	-29.5011
				1.36428e+10	-29.6254	-29.6009	-29.6227	-29.5554	-29.635	-29.6183
				13658203125	-29.4593	-29.4328	-29.4669	-29.4413	-29.4453	-29.4828
				1.36736e+10	-29.586	-29.5472	-29.578	-29.5494	-29.551	-29.5691
				1.3689e+10	-29.6291	-29.5988	-29.6416	-29.6003	-29.6047	-29.6226
				1.37043e+10	-29.714	-29.6795	-29.7094	-29.6838	-29.6631	-29.6828
				1.37197e+10	-29.7631	-29.7242	-29.7612	-29.7201	-29.7193	-29.7229
				1.37351e+10	-29.4751	-29.4734	-29.5015	-29.4678	-29.4497	-29.4492
				1.37505e+10	-29.6121	-29.6019	-29.6387	-29.6048	-29.5798	-29.5877
				1.37659e+10	-29.6222	-29.6431	-29.6616	-29.6331	-29.6127	-29.6193
				13781250000	-29.5164	-29.5507	-29.5187	-29.5168	-29.4963	-29.4934
				1.37966e+10	-29.4789	-29.5157	-29.4941	-29.5041	-29.4968	-29.4663
				1.3812e+10	-29.6155	-29.6479	-29.6194	-29.6283	-29.6147	-29.5956
				1.38274e+10	-29.3923	-29.4296	-29.4009	-29.4064	-29.3909	-29.3836
				1.38428e+10	-29.4035	-29.4115	-29.4157	-29.3983	-29.3674	-29.3716
				1.38582e+10	-29.2632	-29.317	-29.3183	-29.3053	-29.2874	-29.284
				1.38735e+10	-29.3535	-29.3661	-29.3696	-29.3717	-29.3405	-29.3464
				1.38889e+10	-29.3531	-29.3415	-29.3504	-29.3398	-29.3452	-29.3417
				13904296875	-29.2287	-29.2093	-29.2373	-29.2235	-29.2141	-29.1912
				1.39197e+10	-29.3171	-29.289	-29.3016	-29.3265	-29.2956	-29.2926
				1.39351e+10	-29.2853	-29.2792	-29.2821	-29.2924	-29.2747	-29.2663
				1.39504e+10	-29.0987	-29.1173	-29.1162	-29.1091	-29.1108	-29.1091
				1.39658e+10	-29.2945	-29.2992	-29.3	-29.2929	-29.312	-29.2918
				1.39812e+10	-29.2125	-29.2307	-29.224	-29.2391	-29.2543	-29.2384
				1.39966e+10	-29.2569	-29.2769	-29.2666	-29.2859	-29.3001	-29.3023
				1.4012e+10	-29.1416	-29.1593	-29.1523	-29.1605	-29.1685	-29.1812
				14027343750	-29.1789	-29.201	-29.1782	-29.1994	-29.2071	-29.2159
				1.40427e+10	-29.2473	-29.2682	-29.268	-29.2477	-29.2897	-29.3084
				1.40581e+10	-28.9944	-29.0032	-29.0129	-28.9868	-29.0239	-29.0305
				1.40735e+10	-29.1329	-29.1239	-29.1602	-29.1145	-29.1454	-29.2155
				1.40889e+10	-28.9889	-28.9759	-29.0009	-28.9618	-28.9866	-29.6297
				1.41042e+10	-28.7487	-28.7441	-28.7472	-28.722	-28.7428	-30.0665
				1.41196e+10	-28.6952	-28.6821	-28.6957	-28.6529	-28.6599	-30.7269
				1.4135e+10	-28.7794	-28.763	-28.7777	-28.7476	-28.7446	-31.4651
				14150390625	-28.8738	-28.8621	-28.8637	-28.8587	-28.8434	-32.5081
				1.41658e+10	-29.0904	-29.0692	-29.0872	-29.0613	-29.0519	-33.9643
				1.41812e+10	-28.8686	-28.8704	-28.8571	-28.8306	-28.8547	-35.4464
				1.41965e+10	-29.0822	-29.0957	-29.0858	-29.0551	-29.0535	-39.2003
				1.42119e+10	-29.0833	-29.0984	-29.1096	-29.0809	-29.0635	-54.4294
				1.42273e+10	-29.231	-29.2366	-29.2328	-29.2207	-29.2291	-54.6565
				1.42427e+10	-29.2203	-29.2267	-29.2353	-29.2042	-29.1985	-54.6875
				1.42581e+10	-29.3661	-29.3735	-29.3604	-29.3537	-29.3594	-54.6584
				14273437500	-29.2557	-29.2778	-29.2643	-29.2611	-29.2679	-54.6259
				1.42888e+10	-29.2859	-29.3089	-29.2905	-29.274	-29.2861	-54.5085
				1.43042e+10	-29.2277	-29.2872	-29.248	-29.2406	-29.2424	-54.4399
				1.43196e+10	-29.4369	-29.4839	-29.4406	-29.4294	-29.4327	-54.3865
				1.4335e+10	-29.3707	-29.3883	-29.3549	-29.3703	-29.372	-54.2596
				1.43503e+10	-29.4476	-29.4596	-29.4399	-29.4394	-29.4458	-54.4081
				1.43657e+10	-29.3722	-29.41	-29.36	-29.3638	-29.3609	-54.2904
				1.43811e+10	-29.5756	-29.5651	-29.5412	-29.5618	-29.5708	-54.3452
				14396484375	-29.5176	-29.5317	-29.5133	-29.5103	-29.5233	-54.4033
				1.44119e+10	-29.4352	-29.4198	-29.4384	-29.4035	-29.4244	-54.4636
				1.44272e+10	-29.3777	-29.3308	-29.3804	-29.3579	-29.3598	-54.4965
				1.44426e+10	-29.3036	-29.2688	-29.3114	-29.2936	-29.3132	-54.6606
				1.4458e+10	-29.1286	-29.0955	-29.1257	-29.1018	-29.1125	-54.5397
				1.44734e+10	-29.0258	-28.992	-29.0407	-29.0096	-29.0161	-54.5919
				1.44888e+10	-29.0971	-29.0806	-29.1326	-29.0815	-29.0896	-54.5739
				1.45042e+10	-29.0818	-29.0544	-29.1034	-29.0639	-29.0747	-54.538
				14519531250	-28.941	-28.9377	-28.9738	-28.9548	-28.9243	-54.3187
				1.45349e+10	-28.8734	-28.8564	-28.8994	-28.8616	-28.8399	-54.2297
				1.45503e+10	-28.8504	-28.8602	-28.8899	-28.8541	-28.8461	-54.1637
				1.45657e+10	-28.9284	-28.9321	-28.9422	-28.9375	-28.9241	-54.1923
				1.45811e+10	-28.8393	-28.8628	-28.8835	-28.8546	-28.8333	-54.097
				1.45964e+10	-28.881	-28.8961	-28.8744	-28.8867	-28.8683	-54.107
				1.46118e+10	-29.0123	-29.0481	-29.0334	-29.0301	-29.0286	-54.1504
				1.46272e+10	-29.0236	-29.0307	-28.9987	-29.0315	-29.0193	-54.0495
				14642578125	-28.9925	-29.017	-28.9752	-29.0216	-28.9999	-54.1395
				1.4658e+10	-29.1329	-29.1409	-29.1076	-29.1488	-29.1427	-54.3382
				1.46733e+10	-29.1657	-29.1834	-29.1321	-29.1924	-29.183	-42.8754
				1.46887e+10	-29.1637	-29.1786	-29.1288	-29.1898	-29.1689	-37.2642
				1.47041e+10	-29.3333	-29.3647	-29.3219	-29.3622	-29.3525	-35.3626
				1.47195e+10	-29.351	-29.3755	-29.3647	-29.3983	-29.3594	-33.753
				1.47349e+10	-29.4724	-29.4896	-29.46	-29.5158	-29.4896	-32.6157
				1.47502e+10	-29.3378	-29.3403	-29.3373	-29.3666	-29.3383	-31.6709
				14765625000	-29.3495	-29.3595	-29.3672	-29.4042	-29.3537	-30.872
				1.4781e+10	-29.3594	-29.3428	-29.3415	-29.4008	-29.3416	-30.1328
				1.47964e+10	-29.3249	-29.3073	-29.3204	-29.3514	-29.313	-29.5958
				1.48118e+10	-29.4792	-29.445	-29.4797	-29.5076	-29.4558	-29.4391
				1.48271e+10	-29.4259	-29.3919	-29.4183	-29.4626	-29.3932	-29.386
				1.48425e+10	-29.2285	-29.1748	-29.2015	-29.2424	-29.1758	-29.1722
				1.48579e+10	-29.2711	-29.2161	-29.2537	-29.2726	-29.2348	-29.2104
				1.48733e+10	-29.1581	-29.1077	-29.1392	-29.1684	-29.1099	-29.1062
				14888671875	-29.163	-29.13	-29.139	-29.155	-29.1239	-29.0977
				1.49041e+10	-29.1194	-29.0865	-29.0924	-29.0909	-29.0672	-29.0397
				1.49194e+10	-29.1372	-29.1263	-29.1028	-29.1153	-29.0835	-29.093
				1.49348e+10	-29.0631	-29.0426	-29.0295	-29.0433	-29.0197	-29.0157
				1.49502e+10	-28.9895	-28.9635	-28.9587	-28.9685	-28.9286	-28.9469
				1.49656e+10	-29.0413	-29.0148	-28.9946	-28.9967	-28.9934	-29.0009
[truncated: 50 more rows]

## Sheet: Fig5e Rx spectra
RMS=54.4; notch at Freq3
Freq(Hz)	Reference		PM notch with 3bits Quan.		Simple notch
	Orth.Sig		Rx. sig	Orth. sig	Rx. sig	Orth. sig
-56000000000	-154.077		-159.666	-160.192	-160.027	-152.519
-55945312500	-156.043		-158.505	-159.417	-159.71	-153.976
-55890625000	-154.163		-159.733	-160.109	-159.456	-153.687
-55835937500	-155.545		-159.366	-159.592	-158.749	-153.238
-55781250000	-155.028		-159.103	-159.104	-158.784	-152.458
-55726562500	-156.683		-159.004	-159.116	-159.381	-152.661
-55671875000	-154.916		-158.757	-158.809	-158.712	-153.455
-55617187500	-156.071		-157.958	-158.512	-158.602	-152.985
-55562500000	-153.999		-158.153	-158.464	-158.446	-151.742
-55507812500	-155.798		-157.125	-157.522	-158.209	-151.729
-55453125000	-154.51		-157.075	-157.398	-157.606	-152.844
-55398437500	-155.65		-155.983	-157.295	-156.885	-152.301
-55343750000	-154.055		-156.642	-157.1	-156.264	-150.979
-55289062500	-154.821		-155.241	-156.822	-155.915	-150.99
-55234375000	-153.712		-154.504	-156.181	-155.695	-151.491
-55179687500	-154.583		-152.364	-155.532	-154.746	-151.257
-55125000000	-152.62		-152.989	-155.935	-154.318	-150.715
-55070312500	-153.494		-152.356	-154.389	-154.281	-151.228
-55015625000	-153.204		-152.183	-154.183	-153.975	-150.975
-54960937500	-153.823		-150.729	-154.091	-153.258	-149.911
-54906250000	-153.194		-150.956	-153.672	-153.518	-149.529
-54851562500	-153.1		-151.296	-153.415	-152.909	-149.023
-54796875000	-153.488		-151.327	-153.589	-153.495	-150.435
-54742187500	-152.988		-151.243	-153.876	-153.261	-150.224
-54687500000	-153.924		-150.646	-153.679	-152.836	-149.222
-54632812500	-153.422		-151.563	-153.372	-153.082	-149.052
-54578125000	-153.855		-150.95	-153.044	-153.387	-150.193
-54523437500	-153.304		-151.215	-153.025	-152.664	-149.7
-54468750000	-153.437		-150.586	-152.849	-152.565	-149.479
-54414062500	-152.438		-150.396	-151.936	-152.881	-149.375
-54359375000	-153.711		-149.637	-152.769	-152.497	-149.83
-54304687500	-152.418		-151.055	-152.716	-152.642	-149.993
-54250000000	-152.613		-149.829	-152.299	-151.766	-148.55
-54195312500	-151.929		-150.735	-152.47	-152.057	-148.699
-54140625000	-154.305		-150.021	-152.568	-152.014	-149.51
-54085937500	-153.298		-151.927	-152.825	-152.183	-150.016
-54031250000	-154.215		-150.142	-152.577	-152.052	-149.168
-53976562500	-152.008		-151.337	-152.494	-152.694	-149.759
-53921875000	-153.881		-150.71	-152.905	-152.065	-149.915
-53867187500	-152.908		-151.78	-153.025	-152.789	-150.237
-53812500000	-154.643		-150.432	-152.797	-152.81	-149.753
-53757812500	-152.617		-151.503	-152.77	-152.384	-148.778
-53703125000	-154.555		-150.239	-152.621	-152.152	-149.635
-53648437500	-152.466		-152.538	-153.155	-152.232	-149.627
-53593750000	-154.398		-151.829	-153.915	-152.598	-149.989
-53539062500	-152.968		-152.725	-153.599	-152.881	-149.487
-53484375000	-154.619		-151.149	-153.33	-153.411	-150.081
-53429687500	-153.28		-152.879	-154.162	-154.016	-151.548
-53375000000	-154.889		-152.687	-154.368	-154.408	-151.163
-53320312500	-153.673		-153.332	-154.183	-153.964	-149.961
-53265625000	-155.133		-153.636	-155.069	-153.382	-150.274
-53210937500	-154.189		-154.152	-154.79	-154.011	-151.505
-53156250000	-155.091		-154.393	-154.742	-154.55	-151.223
-53101562500	-154.243		-155.108	-155.395	-155.756	-151.005
-53046875000	-154.849		-155.895	-156.188	-155.449	-151.623
-52992187500	-153.764		-156.12	-156.158	-155.954	-151.897
-52937500000	-155.502		-155.826	-156.285	-156.161	-151.627
-52882812500	-154.641		-156.623	-156.916	-156.553	-151.277
-52828125000	-155.097		-156.879	-157.047	-156.808	-151.889
-52773437500	-154.377		-157.68	-157.85	-157.939	-152.677
-52718750000	-155.309		-157.781	-158.631	-158.113	-152.047
-52664062500	-155.587		-158.234	-159.216	-158.232	-151.776
-52609375000	-155.581		-158.461	-160.204	-159.495	-152.221
-52554687500	-155.138		-157.974	-159.662	-160.11	-153.644
-52500000000	-155.136		-158.194	-160.435	-160.453	-153.346
-52445312500	-154.982		-158.088	-161.161	-161.36	-152.763
-52390625000	-154.462		-157.665	-161.054	-161.354	-152.457
-52335937500	-154.545		-157.186	-162.591	-161.663	-153.326
-52281250000	-154.328		-157.194	-161.857	-161.185	-153.146
-52226562500	-155.136		-155.905	-162.038	-161.346	-152.153
-52171875000	-153.781		-156.848	-161.251	-160.664	-151.696
-52117187500	-154.431		-154.963	-161.395	-160.647	-152.21
-52062500000	-153.378		-155.911	-160.901	-160.55	-152.063
-52007812500	-155.137		-153.131	-159.063	-159.648	-151.633
-51953125000	-154.064		-155.101	-160.558	-160.223	-151.025
-51898437500	-155.002		-152.53	-159.108	-158.826	-152.101
-51843750000	-153.879		-154.734	-158.247	-157.975	-151.605
-51789062500	-154.427		-152.24	-157.445	-157.913	-151.033
-51734375000	-151.974		-154.082	-157.171	-156.808	-149.488
-51679687500	-154.452		-151.097	-157.037	-155.945	-150.655
-51625000000	-152.836		-153.024	-156.162	-156.554	-150.937
-51570312500	-154.773		-150.94	-156.227	-156.365	-150.511
-51515625000	-152.425		-152.76	-155.389	-155.604	-149.231
-51460937500	-154.438		-149.98	-154.746	-154.936	-149.956
-51406250000	-152.082		-152.068	-154.004	-154.267	-150.213
-51351562500	-153.947		-150.129	-153.746	-153.748	-149.36
-51296875000	-151.719		-152.264	-154.135	-153.483	-149.212
-51242187500	-153.471		-148.53	-153.126	-153.7	-149.807
-51187500000	-151.81		-150.518	-152.927	-152.712	-149.654
-51132812500	-152.77		-149.125	-153.325	-153.074	-148.755
-51078125000	-152.071		-150.275	-152.334	-152.331	-148.432
-51023437500	-153.613		-148.925	-152.639	-151.881	-149.106
-50968750000	-151.969		-150.488	-152.265	-152.24	-149.582
-50914062500	-153.37		-149.423	-151.733	-152.254	-148.805
-50859375000	-152.699		-150.434	-152.438	-151.963	-148.849
-50804687500	-153.447		-149.013	-151.566	-151.661	-148.78
-50750000000	-151.456		-149.096	-150.685	-151.18	-148.845
-50695312500	-152.657		-149.035	-150.858	-151.355	-148.675
-50640625000	-152.782		-149.146	-151.133	-151.103	-148.619
-50585937500	-152.945		-149.576	-151.148	-151.105	-148.35
-50531250000	-151.884		-150.333	-151.219	-151.089	-149.334
-50476562500	-153.008		-149.972	-150.687	-150.954	-148.763
-50421875000	-152.857		-149.867	-150.603	-150.672	-148.07
-50367187500	-153.161		-149.785	-150.561	-150.535	-148.182
-50312500000	-152.396		-150.258	-151.026	-150.715	-148.752
-50257812500	-152.752		-150.492	-150.904	-150.788	-148.802
-50203125000	-153.394		-150.199	-150.716	-151.826	-149.511
-50148437500	-153.388		-151.149	-151.354	-151.477	-149.267
-50093750000	-153.322		-151.331	-151.739	-150.926	-149.412
-50039062500	-152.838		-151.262	-151.505	-150.846	-149.088
-49984375000	-152.425		-150.977	-151.354	-150.44	-148.201
-49929687500	-152.876		-151.614	-151.757	-151.028	-148.634
-49875000000	-153.529		-151.722	-151.845	-151.692	-149.689
-49820312500	-153.702		-151.499	-151.462	-151.712	-149.594
-49765625000	-153.396		-152.128	-152.278	-151.867	-149.427
-49710937500	-151.963		-152.505	-152.548	-151.286	-148.475
-49656250000	-154.043		-153.073	-153.44	-151.375	-149.206
-49601562500	-153.255		-153.668	-153.924	-152.596	-150.548
-49546875000	-154.488		-153.099	-153.732	-153.717	-150.497
-49492187500	-153.453		-153.57	-153.958	-154.314	-150.108
-49437500000	-154.122		-153.338	-154.641	-154.36	-150.403
-49382812500	-153.397		-154.687	-155.483	-155.911	-151.476
-49328125000	-155.641		-152.973	-155.57	-156.131	-151.369
-49273437500	-153.298		-155.723	-157.483	-156.768	-150.609
-49218750000	-155.153		-154.372	-158.481	-157.808	-151.819
-49164062500	-153.44		-156.403	-160.106	-159.035	-152.596
-49109375000	-155.693		-153.41	-160.385	-160.724	-151.469
-49054687500	-153.712		-156.121	-162.8	-162.144	-150.629
-49000000000	-155.619		-152.939	-164.253	-163.037	-151.975
-48945312500	-152.254		-156.208	-165.821	-165.235	-152.378
-48890625000	-154.95		-152.292	-166.738	-166.041	-151.929
-48835937500	-152.404		-154.649	-165.373	-164.862	-150.953
-48781250000	-154.554		-152.741	-163.017	-162.318	-151.813
-48726562500	-151.692		-154.48	-160.986	-160.177	-151.461
-48671875000	-153.362		-151.098	-158.529	-158.394	-149.983
-48617187500	-152.12		-152.925	-157.135	-156.718	-149.726
-48562500000	-153.723		-150.102	-155.818	-155.122	-149.788
-48507812500	-151.555		-150.769	-153.801	-153.388	-149.561
-48453125000	-152.583		-148.641	-153.131	-153.031	-148.763
-48398437500	-151.099		-149.292	-151.959	-151.679	-148.077
-48343750000	-152.203		-148.627	-151.252	-150.806	-147.634
-48289062500	-150.553		-148.608	-150.302	-149.719	-147.46
-48234375000	-151.315		-148.662	-149.938	-150.201	-147.38
-48179687500	-151.636		-147.177	-148.657	-148.678	-146.676
-48125000000	-150.778		-146.988	-148.325	-147.958	-145.971
-48070312500	-149.526		-146.579	-147.96	-147.619	-146.308
-48015625000	-149.864		-146.661	-147.873	-147.384	-146.043
-47960937500	-149.702		-146.02	-146.717	-146.843	-145.585
-47906250000	-149.564		-145.33	-146.604	-146.025	-144.659
-47851562500	-148.8		-144.892	-146.115	-145.026	-144.455
-47796875000	-148.896		-145.116	-145.628	-145.209	-144.514
-47742187500	-148.693		-145.041	-145.39	-145.443	-144.558
-47687500000	-148.247		-145.308	-145.713	-144.936	-144.026
-47632812500	-148.628		-144.652	-145.126	-144.699	-144.066
-47578125000	-148.704		-144.672	-144.767	-144.206	-143.674
-47523437500	-148.715		-143.547	-144.068	-143.76	-143.032
-47468750000	-148.371		-144.041	-144.252	-143.961	-143.313
-47414062500	-148.46		-144.071	-144.232	-144.569	-143.495
-47359375000	-147.562		-144.08	-144.128	-143.72	-143.385
-47304687500	-148.617		-143.253	-143.494	-142.971	-142.345
-47250000000	-147.73		-143.767	-143.886	-143.663	-143.064
-47195312500	-148.759		-144.172	-144.288	-143.837	-143.533
-47140625000	-149.225		-143.982	-143.958	-143.339	-142.872
-47085937500	-149.09		-143.772	-143.781	-142.986	-142.398
-47031250000	-148.311		-143.903	-143.963	-143.299	-142.745
-46976562500	-149.386		-143.731	-143.796	-142.855	-142.312
-46921875000	-149.129		-143.426	-143.462	-143.061	-142.882
-46867187500	-149.716		-143.954	-143.963	-143.48	-142.774
-46812500000	-148.481		-143.934	-143.929	-143.501	-142.852
-46757812500	-149.793		-144.161	-144.12	-143.772	-143.14
-46703125000	-149.323		-143.795	-143.819	-143.712	-143.082
-46648437500	-149.885		-143.598	-143.75	-143.577	-142.686
-46593750000	-148.541		-143.824	-143.855	-143.209	-142.431
-46539062500	-149.763		-144.258	-144.405	-143.87	-143.374
-46484375000	-148.797		-144.157	-144.23	-143.98	-143.659
-46429687500	-150.216		-144.538	-144.68	-144.123	-143.46
-46375000000	-149.417		-144.697	-144.84	-144.702	-143.583
-46320312500	-149.791		-144.324	-144.472	-144.157	-143.186
-46265625000	-148.889		-144.425	-144.643	-144.155	-143.696
-46210937500	-150.038		-145.077	-145.242	-144.657	-143.816
-46156250000	-148.712		-144.65	-144.829	-144.13	-143.384
-46101562500	-149.553		-144.578	-144.751	-144.306	-143.434
-46046875000	-148.804		-145.768	-145.694	-145.791	-144.788
-45992187500	-149.916		-145.865	-146.025	-145.707	-144.582
-45937500000	-150.017		-146.211	-146.452	-145.844	-144.843
-45882812500	-150.551		-146.784	-146.837	-146.964	-145.884
-45828125000	-149.933		-146.78	-146.651	-146.532	-145.735
-45773437500	-151.346		-147.541	-147.943	-147.599	-145.946
-45718750000	-150.85		-147.65	-148.461	-147.977	-145.96
-45664062500	-151.518		-148.546	-148.701	-148.966	-146.741
-45609375000	-151.271		-149.203	-149.581	-149.706	-147.651
-45554687500	-151.941		-149.776	-150.625	-150.221	-148.014
-45500000000	-152.531		-149.591	-150.42	-150.679	-148.056
-45445312500	-151.836		-151.893	-152.624	-152.524	-148.679
-45390625000	-152.579		-152.635	-154.065	-153.517	-149.677
-45335937500	-153.046		-154.295	-155.418	-154.409	-150.29
-45281250000	-153.258		-153.949	-155.96	-155.412	-149.848
-45226562500	-152.227		-155.309	-156.975	-156.806	-149.206
-45171875000	-153.3		-155.932	-159.412	-159.047	-151.159
-45117187500	-152.428		-157.829	-161.224	-160.423	-150.886
-45062500000	-154.519		-155.681	-162.55	-162.165	-150.402
-45007812500	-152.541		-159.078	-162.719	-162.235	-150.226
-44953125000	-153.693		-156.887	-161.329	-161.298	-151.104
-44898437500	-152.202		-158.067	-159.992	-159.591	-151.822
-44843750000	-153.972		-154.321	-158.694	-158.312	-150.021
-44789062500	-152.058		-155.271	-156.592	-156.635	-149.296
-44734375000	-153.38		-153.106	-154.561	-154.848	-149.982
-44679687500	-151.4		-153.437	-153.783	-153.91	-149.795
-44625000000	-153.066		-151.403	-152.471	-152.657	-148.987
-44570312500	-151.288		-151.445	-151.989	-152.097	-148.785
-44515625000	-151.946		-150.723	-151.545	-151.476	-148.711
-44460937500	-150.228		-150.135	-150.18	-150.347	-148.149
-44406250000	-152.304		-148.93	-149.354	-149.548	-147.345
-44351562500	-150.023		-148.473	-148.667	-149.312	-146.912
-44296875000	-150.752		-148.224	-148.332	-148.582	-146.429
-44242187500	-149.984		-148.289	-148.397	-148.276	-147.075
-44187500000	-150.924		-147.266	-147.441	-147.217	-145.906
-44132812500	-149.57		-146.902	-146.924	-146.884	-145.096
-44078125000	-150.788		-146.348	-146.272	-146.158	-145.166
-44023437500	-150.328		-146.902	-146.949	-146.377	-145.6
-43968750000	-150.041		-146.04	-146.253	-146.046	-144.62
-43914062500	-149.449		-145.467	-145.579	-145.441	-144.217
-43859375000	-149.678		-144.936	-144.967	-145.075	-143.574
-43804687500	-148.297		-144.695	-144.747	-144.855	-143.82
-43750000000	-148.314		-144.298	-144.384	-143.839	-143.196
-43695312500	-148.439		-144.778	-144.824	-144.711	-143.448
-43640625000	-148.882		-144.742	-144.807	-144.514	-143.591
-43585937500	-148.475		-144.285	-144.381	-144.254	-143.651
-43531250000	-149.225		-143.779	-143.875	-144.298	-143.29
-43476562500	-147.484		-143.874	-144.006	-144.254	-143.418
-43421875000	-148.53		-143.809	-143.831	-143.814	-142.997
-43367187500	-148.225		-143.808	-143.865	-143.783	-143.601
-43312500000	-148.436		-143.936	-143.968	-143.998	-142.98
-43257812500	-148.469		-142.936	-142.979	-142.9	-142.502
-43203125000	-147.737		-143.3	-143.399	-143.37	-142.286
-43148437500	-147.665		-144.029	-144.065	-144.219	-143.021
-43093750000	-147.875		-143.563	-143.607	-143.292	-142.42
-43039062500	-147.138		-142.905	-143.167	-142.939	-141.852
-42984375000	-147.212		-142.922	-143.023	-143.251	-142.262
-42929687500	-147.121		-143.068	-143.106	-143.515	-142.541
-42875000000	-147.04		-143.306	-143.294	-143.097	-142.573
-42820312500	-147.322		-142.635	-142.813	-142.931	-142.206
-42765625000	-146.871		-142.974	-143.167	-143.843	-142.689
-42710937500	-147.725		-143.168	-143.359	-143.308	-142.768
-42656250000	-146.898		-143.577	-143.593	-143.493	-143.129
-42601562500	-147.819		-143.928	-144.068	-144.15	-143.103
-42546875000	-146.881		-143.999	-144.043	-143.891	-142.881
-42492187500	-147.786		-144.165	-144.133	-143.908	-143.254
-42437500000	-147.137		-143.483	-143.456	-143.328	-142.738
-42382812500	-147.538		-143.734	-143.891	-143.877	-143.337
-42328125000	-147.078		-144.096	-144.17	-144.279	-143.171
-42273437500	-147.8		-143.842	-143.97	-144.316	-143.713
-42218750000	-146.455		-144.083	-144.189	-144.532	-143.415
-42164062500	-147.022		-144.427	-144.596	-144.9	-143.665
-42109375000	-147.146		-145.01	-145.088	-145.23	-143.761
-42054687500	-148.126		-144.998	-145.371	-145.805	-144.269
-42000000000	-146.017		-145.402	-145.633	-146.048	-144.827
-41945312500	-147.749		-145.703	-146.171	-146.033	-144.381
-41890625000	-147.441		-146.753	-146.848	-146.035	-143.849
-41835937500	-148.299		-146.269	-146.768	-146.582	-144.395
-41781250000	-146.642		-146.616	-146.929	-147.029	-145.527
-41726562500	-148.289		-147.14	-147.512	-147.538	-145.103
-41671875000	-147.871		-147.586	-147.954	-147.787	-145.644
-41617187500	-148.296		-147.374	-147.585	-147.883	-145.564
-41562500000	-146.917		-147.842	-147.985	-148.649	-146.246
-41507812500	-148.356		-148.613	-149.054	-149.219	-146.014
-41453125000	-148.299		-148.683	-149.269	-149.123	-146.537
-41398437500	-148.949		-150.145	-150.422	-150.194	-146.758
-41343750000	-147.643		-150.839	-151.279	-150.82	-148.078
-41289062500	-148.73		-150.161	-151.093	-151.407	-147.79
-41234375000	-148.462		-149.894	-150.669	-151.968	-146.947
-41179687500	-148.681		-151.491	-152.018	-152.13	-146.605
-41125000000	-148.802		-151.219	-152.035	-151.821	-147.643
-41070312500	-148.997		-151.466	-152.268	-151.486	-146.997
-41015625000	-149.176		-150.914	-152.348	-152.329	-147.239
-40960937500	-149.517		-151.64	-152.11	-151.362	-146.591
-40906250000	-148.537		-151.888	-152.496	-152.061	-147.152
-40851562500	-148.75		-151.417	-151.881	-151.803	-146.757
-40796875000	-149.008		-150.246	-151.548	-151.335	-146.833
-40742187500	-148.728		-150.549	-150.869	-150.526	-146.628
-40687500000	-148.449		-150.304	-150.544	-151.023	-146.882
-40632812500	-148.528		-149.734	-149.88	-150.904	-146.544
-40578125000	-149.508		-149.377	-150.238	-150.242	-146.529
-40523437500	-148.676		-149.309	-149.436	-149.635	-145.557
-40468750000	-149.4		-149.027	-149.402	-149.465	-146.039
-40414062500	-148.31		-148.898	-148.997	-148.887	-145.955
-40359375000	-149.604		-147.887	-148.593	-148.474	-145.479
-40304687500	-148.394		-147.223	-147.37	-147.331	-144.396
-40250000000	-149.397		-148.307	-148.533	-148.248	-145.804
-40195312500	-148.096		-147.615	-147.708	-147.55	-145.679
-40140625000	-149.747		-146.086	-146.743	-146.796	-144.148
-40085937500	-148.71		-145.554	-145.749	-145.616	-143.453
-40031250000	-149.149		-145.6	-146.031	-145.834	-144.231
-39976562500	-147.384		-145.33	-145.415	-145.528	-143.583
-39921875000	-149.541		-145.276	-145.539	-145.476	-143.115
-39867187500	-147.433		-145.576	-145.768	-145.7	-143.519
-39812500000	-148.944		-144.477	-144.852	-144.862	-143.179
-39757812500	-146.671		-144.833	-145.039	-145.229	-143.325
-39703125000	-148.676		-144.759	-145.065	-144.995	-142.932
-39648437500	-146.818		-144.603	-144.661	-144.539	-142.706
-39593750000	-147.789		-144.443	-144.478	-144.389	-142.848
-39539062500	-146.581		-144.359	-144.465	-144.316	-142.804
-39484375000	-148.35		-144.244	-144.64	-144.666	-142.586
-39429687500	-146.065		-143.622	-143.963	-144.443	-142.639
-39375000000	-147.276		-143.554	-143.888	-144.339	-142.422
-39320312500	-144.705		-143.037	-143.402	-143.69	-142.433
-39265625000	-146.058		-143.576	-143.666	-143.576	-142.169
-39210937500	-145.746		-143.173	-143.343	-143.149	-141.704
-39156250000	-145.766		-142.984	-143.229	-142.66	-141.373
-39101562500	-144.015		-143.026	-143.284	-142.617	-142.034
-39046875000	-145.313		-142.662	-142.8	-142.31	-140.972
-38992187500	-144.552		-142.431	-142.792	-142.509	-140.922
-38937500000	-144.646		-142.348	-142.433	-142.314	-140.645
-38882812500	-143.283		-142.679	-142.934	-142.744	-141.315
-38828125000	-143.765		-145.943	-146.505	-145.583	-142.872
-38773437500	-143.647		-144.671	-145.233	-145.081	-142.519
-38718750000	-143.981		-145.554	-145.694	-145.353	-142.861
-38664062500	-142.905		-145.214	-145.435	-144.79	-143.051
-38609375000	-142.948		-145.08	-145.264	-144.288	-142.455
-38554687500	-142.911		-143.753	-144.311	-144.401	-143.089
-38500000000	-142.796		-143.296	-143.473	-143.343	-141.759
-38445312500	-141.76		-142.253	-142.59	-143.2	-141.562
-38390625000	-142.089		-142.622	-142.728	-142.957	-141.134
-38335937500	-141.708		-142.383	-142.611	-142.619	-141.212
-38281250000	-141.977		-141.848	-141.901	-142.158	-141.036
-38226562500	-141.51		-140.738	-141.05	-141.315	-140.819
-38171875000	-140.796		-141.362	-141.523	-140.731	-139.779
-38117187500	-141.03		-140.369	-140.572	-140.498	-139.378
-38062500000	-140.236		-140.617	-140.654	-140.549	-138.869
-38007812500	-140.498		-140.355	-140.484	-140.008	-138.965
-37953125000	-140.229		-139.982	-140.016	-139.946	-138.988
-37898437500	-139.707		-140.105	-140.42	-140.272	-139.092
-37843750000	-139.62		-140.099	-140.174	-140.132	-138.816
-37789062500	-139.479		-139.954	-140.105	-139.943	-138.702
-37734375000	-138.583		-139.705	-139.8	-139.549	-138.546
-37679687500	-138.871		-138.812	-139.058	-139.375	-138.171
-37625000000	-138.986		-139.113	-139.283	-139.572	-138.57
-37570312500	-138.939		-139.116	-139.07	-138.94	-138.083
-37515625000	-138.37		-138.596	-138.588	-138.75	-137.869
-37460937500	-138.147		-138.344	-138.623	-138.4	-137.529
-37406250000	-138.042		-138	-138.155	-138.599	-137.695
-37351562500	-138.349		-138.611	-138.664	-138.315	-137.334
-37296875000	-138.496		-138.682	-138.766	-137.731	-137.636
-37242187500	-137.757		-137.365	-137.567	-137.837	-137.14
-37187500000	-137.523		-137.357	-137.486	-138.255	-137.32
-37132812500	-137.842		-137.61	-137.768	-137.6	-136.892
-37078125000	-137.414		-137.336	-137.512	-137.393	-136.83
-37023437500	-137.269		-137.281	-137.512	-137.538	-136.628
-36968750000	-136.69		-136.686	-136.852	-137.164	-136.279
-36914062500	-137.002		-137.09	-137.182	-137.285	-136.346
-36859375000	-135.924		-136.456	-136.558	-136.775	-136.233
-36804687500	-136.854		-137.067	-137.255	-136.761	-136.065
-36750000000	-136.787		-136.746	-136.962	-137.239	-136.315
-36695312500	-137.381		-136.345	-136.427	-136.448	-135.524
-36640625000	-136.019		-137.17	-137.461	-135.79	-135.26
-36585937500	-135.989		-136.254	-136.335	-136.41	-135.681
-36531250000	-135.952		-136.447	-136.63	-136.022	-135.667
-36476562500	-135.942		-136.615	-136.718	-135.745	-135.015
-36421875000	-135.119		-135.922	-136.063	-135.407	-134.753
-36367187500	-135.971		-136.075	-136.179	-136.08	-135.718
-36312500000	-135.313		-135.564	-135.826	-135.743	-135.312
-36257812500	-136.073		-135.38	-135.482	-135.41	-134.865
-36203125000	-135.685		-135.237	-135.355	-135.193	-134.743
-36148437500	-135.471		-135.761	-135.735	-135.376	-134.792
-36093750000	-135.892		-135.115	-135.445	-135.705	-135.259
-36039062500	-135.434		-134.81	-134.854	-136.054	-135.487
-35984375000	-134.916		-134.451	-134.625	-135.172	-134.661
-35929687500	-135.235		-135.89	-135.862	-135.044	-134.543
-35875000000	-135.436		-135.301	-135.651	-134.801	-134.234
-35820312500	-134.794		-134.869	-135.075	-134.648	-133.906
-35765625000	-135.214		-134.22	-134.343	-134.838	-134.42
-35710937500	-134.191		-134.3	-134.374	-134.889	-134.225
-35656250000	-134.818		-134.631	-134.894	-134.216	-133.774
-35601562500	-134.297		-134.604	-134.644	-134.416	-133.693
-35546875000	-134.75		-134.57	-134.648	-134.624	-133.887
-35492187500	-134.261		-134.899	-134.944	-134.67	-134.029
-35437500000	-134.801		-134.12	-134.2	-134.518	-133.919
-35382812500	-134.285		-134.461	-134.657	-134.344	-133.622
-35328125000	-134.41		-134.768	-134.777	-134.286	-133.404
-35273437500	-133.685		-134.618	-134.621	-134.34	-133.826
-35218750000	-134.202		-133.766	-134.055	-133.925	-133.056
-35164062500	-133.475		-133.592	-133.873	-133.744	-133.15
-35109375000	-132.617		-133.561	-133.699	-133.649	-132.859
-35054687500	-132.07		-133.199	-133.357	-132.875	-132.59
-35000000000	-131.983		-132.561	-132.578	-132.491	-131.691
-34945312500	-131.357		-131.033	-131.077	-131.752	-131.472
-34890625000	-129.666		-129.577	-129.65	-130.045	-129.813
-34835937500	-127.343		-127.58	-127.604	-127.604	-127.422
-34781250000	-125.663		-125.435	-125.516	-125.806	-125.555
-34726562500	-123.017		-123.339	-123.378	-123.01	-122.929
-34671875000	-121.848		-121.466	-121.466	-121.854	-121.785
-34617187500	-119.405		-118.445	-118.467	-119.562	-119.576
-34562500000	-117.113		-117.534	-117.533	-117.109	-117.097
-34507812500	-115.382		-115.341	-115.322	-115.131	-115.128
-34453125000	-112.798		-113.436	-113.442	-112.4	-112.423
-34398437500	-110.66		-111.291	-111.298	-110.812	-110.815
-34343750000	-109.254		-108.987	-108.995	-109.232	-109.24
-34289062500	-107.75		-107.718	-107.721	-107.327	-107.321
-34234375000	-105.846		-105.91	-105.913	-105.823	-105.805
-34179687500	-104.189		-104.624	-104.631	-104.571	-104.577
-34125000000	-102.775		-102.877	-102.88	-103.062	-103.073
-34070312500	-101.423		-101.386	-101.381	-101.399	-101.399
-34015625000	-100.289		-99.0662	-99.0648	-100.003	-100.005
-33960937500	-98.4723		-98.0726	-98.073	-98.547	-98.5465
-33906250000	-97.3037		-97.031	-97.029	-97.2371	-97.2419
-33851562500	-95.8371		-95.4513	-95.4487	-95.6861	-95.6855
-33796875000	-93.9912		-94.687	-94.6871	-94.5955	-94.5994
-33742187500	-93.4611		-93.9887	-93.9887	-93.8557	-93.8537
-33687500000	-92.4573		-93.0262	-93.0251	-92.4631	-92.4651
-33632812500	-91.1361		-91.0836	-91.0822	-91.3585	-91.3568
-33578125000	-91.1752		-90.3218	-90.3205	-90.9995	-90.9954
-33523437500	-89.853		-89.7094	-89.7041	-89.8123	-89.8016
-33468750000	-88.2669		-88.3292	-88.3239	-88.3914	-88.3852
-33414062500	-87.8403		-87.8957	-87.8956	-88.0465	-88.0387
-33359375000	-87.3618		-87.3264	-87.3247	-87.7187	-87.7186
-33304687500	-86.544		-86.397	-86.4003	-86.6368	-86.6335
-33250000000	-85.4875		-85.8238	-85.822	-85.5409	-85.5399
-33195312500	-85.7143		-85.1508	-85.1448	-85.897	-85.893
-33140625000	-84.8734		-84.977	-84.9744	-84.9033	-84.8978
-33085937500	-84.3718		-84.3068	-84.3086	-84.8718	-84.8681
-33031250000	-84.1419		-84.6618	-84.661	-84.1716	-84.1733
-32976562500	-83.805		-83.9455	-83.942	-83.9967	-84.0066
-32921875000	-83.4106		-82.8491	-82.8449	-83.4078	-83.4072
-32867187500	-83.1206		-82.377	-82.3739	-83.2391	-83.2418
-32812500000	-83.0143		-82.496	-82.4995	-83.0239	-83.0217
-32757812500	-82.3907		-82.0784	-82.0881	-82.0303	-82.0286
-32703125000	-81.5785		-82.0908	-82.0878	-81.5236	-81.5364
-32648437500	-80.8505		-81.276	-81.2762	-81.0875	-81.0879
-32593750000	-80.585		-81.6441	-81.6427	-81.0765	-81.0731
-32539062500	-80.4708		-81.2838	-81.285	-80.3105	-80.3127
-32484375000	-80.2263		-81.4189	-81.4191	-80.1466	-80.1375
-32429687500	-79.9464		-80.4966	-80.493	-80.0223	-80.0052
-32375000000	-80.1417		-80.3562	-80.3538	-80.0876	-80.0963
-32320312500	-80.1101		-80.5585	-80.5576	-80.5812	-80.583
-32265625000	-80.2813		-79.9817	-79.9788	-80.3423	-80.3406
-32210937500	-80.1202		-81.0217	-81.0271	-80.1325	-80.1367
-32156250000	-79.6018		-80.06	-80.0627	-79.7948	-79.7897
-32101562500	-79.3097		-79.953	-79.9543	-79.6028	-79.6049
-32046875000	-80.0004		-80.1788	-80.1867	-80.2138	-80.2133
-31992187500	-80.0073		-79.5914	-79.6014	-80.6065	-80.6065
-31937500000	-79.2155		-79.1376	-79.1504	-79.1894	-79.1864
-31882812500	-79.4284		-79.3114	-79.316	-79.3649	-79.3638
-31828125000	-79.2272		-79.3841	-79.3801	-79.5708	-79.5698
-31773437500	-79.2935		-78.8221	-78.8191	-79.6253	-79.6231
-31718750000	-78.8709		-79.2695	-79.2707	-79.0799	-79.0613
-31664062500	-79.2121		-79.021	-79.0196	-79.2451	-79.2343
-31609375000	-78.6639		-78.3934	-78.3866	-78.9989	-78.9942
-31554687500	-79.1587		-78.9975	-78.9823	-79.3331	-79.3496
-31500000000	-78.1697		-78.4713	-78.4617	-78.4903	-78.5011
-31445312500	-78.8547		-79.1257	-79.1262	-78.7936	-78.807
-31390625000	-79.4901		-79.6925	-79.6941	-79.6702	-79.6661
-31335937500	-79.5075		-78.7067	-78.7043	-79.2562	-79.2612
-31281250000	-79.442		-79.4078	-79.4006	-79.7568	-79.765
-31226562500	-79.1625		-79.0966	-79.0944	-79.8377	-79.8378
-31171875000	-79.4548		-79.4205	-79.4145	-79.6499	-79.6494
-31117187500	-79.2743		-79.0308	-79.0329	-79.5179	-79.517
-31062500000	-79.2557		-79.2275	-79.2284	-79.4962	-79.4995
-31007812500	-78.8534		-79.1229	-79.1272	-79.027	-79.029
-30953125000	-79.0834		-78.8437	-78.8391	-79.2523	-79.2545
-30898437500	-78.5544		-79.4975	-79.4969	-79.0691	-79.0607
-30843750000	-79.2206		-79.7329	-79.7345	-79.4729	-79.4789
-30789062500	-79.4013		-79.5202	-79.5158	-79.3924	-79.3935
-30734375000	-79.3568		-79.3187	-79.3214	-79.631	-79.6325
-30679687500	-79.3395		-78.4828	-78.4828	-79.9038	-79.9132
-30625000000	-79.6189		-79.7246	-79.7252	-80.1041	-80.1167
-30570312500	-78.9617		-79.1159	-79.1163	-79.2936	-79.294
-30515625000	-79.4524		-78.0649	-78.0614	-79.5542	-79.5569
-30460937500	-79.0971		-79.3735	-79.3692	-79.3765	-79.3899
-30406250000	-78.933		-79.1717	-79.1626	-79.2068	-79.2226
-30351562500	-78.3114		-79.2417	-79.2444	-78.2244	-78.2461
-30296875000	-78.3915		-79.0058	-79.0266	-78.2418	-78.2472
-30242187500	-78.4473		-78.261	-78.2708	-78.7039	-78.7038
-30187500000	-78.647		-78.2186	-78.2259	-78.8438	-78.8396
-30132812500	-78.7965		-78.8737	-78.8648	-79.0187	-79.0103
-30078125000	-79.1198		-79.1727	-79.1468	-79.1978	-79.1929
-30023437500	-79.0443		-78.9224	-78.9109	-78.8882	-78.88
-29968750000	-79.5018		-78.8871	-78.8927	-79.377	-79.3777
-29914062500	-79.8738		-79.5485	-79.5578	-79.602	-79.6158
-29859375000	-79.5316		-79.1075	-79.112	-79.6118	-79.6162
-29804687500	-80.028		-78.9243	-78.9216	-79.9122	-79.9207
-29750000000	-79.229		-79.8831	-79.8745	-79.4616	-79.4533
-29695312500	-79.1006		-78.8886	-78.8603	-79.031	-79.0244
-29640625000	-79.2802		-78.9466	-78.9231	-78.9605	-78.9583
-29585937500	-78.8492		-79.0134	-79.0058	-79.2088	-79.1948
-29531250000	-79.4154		-78.6401	-78.655	-79.2593	-79.2706
-29476562500	-79.8298		-78.7761	-78.7812	-79.7353	-79.7411
-29421875000	-78.6028		-79.2325	-79.2255	-79.2135	-79.2318
-29367187500	-79.1546		-79.4319	-79.4317	-79.6544	-79.671
-29312500000	-79.5286		-78.7306	-78.7258	-79.6833	-79.694
-29257812500	-78.9203		-79.0859	-79.0881	-79.2554	-79.2685
-29203125000	-79.9463		-78.7375	-78.7384	-79.9666	-79.9661
-29148437500	-79.8398		-79.9683	-79.9684	-79.7387	-79.7466
-29093750000	-79.5511		-79.0544	-79.0544	-79.4922	-79.4964
-29039062500	-79.5258		-79.0867	-79.086	-79.5026	-79.5102
-28984375000	-79.1993		-79.2248	-79.2315	-79.1718	-79.1749
-28929687500	-79.1346		-79.1068	-79.1232	-79.0079	-79.0164
-28875000000	-79.5601		-78.9804	-78.9829	-79.9568	-79.9427
-28820312500	-79.5531		-78.8522	-78.831	-79.9061	-79.8986
-28765625000	-78.9016		-78.2674	-78.2371	-79.2786	-79.2757
-28710937500	-79.0772		-79.2346	-79.2219	-79.2532	-79.2609
-28656250000	-79.4528		-79.3167	-79.3066	-79.3697	-79.3703
-28601562500	-79.4586		-78.869	-78.8333	-79.5388	-79.5131
-28546875000	-79.7509		-79.0526	-79.0285	-79.7851	-79.7754
-28492187500	-79.569		-79.2592	-79.2252	-79.6857	-79.7069
-28437500000	-79.6567		-80.1565	-80.1516	-79.3745	-79.4255
-28382812500	-79.7523		-79.5042	-79.5092	-79.5875	-79.6241
-28328125000	-79.1856		-78.8018	-78.7847	-78.8523	-78.8827
-28273437500	-79.538		-79.2204	-79.1801	-79.698	-79.725
-28218750000	-79.8065		-79.6392	-79.5991	-79.8654	-79.8812
-28164062500	-79.7141		-79.0042	-78.9525	-79.8022	-79.8313
-28109375000	-79.6383		-78.844	-78.8046	-79.6437	-79.6395
-28054687500	-79.4584		-79.2815	-79.2732	-79.7375	-79.7371
-28000000000	-76.5888		-76.1986	-76.1917	-76.3868	-76.3912
-27945312500	-79.5056		-79.148	-79.1364	-79.7065	-79.7676
-27890625000	-79.2986		-79.6171	-79.6158	-79.3605	-79.3943
-27835937500	-79.2874		-79.4408	-79.441	-79.4019	-79.4229
-27781250000	-79.546		-79.3482	-79.3547	-79.5451	-79.5525
-27726562500	-79.2577		-79.2209	-79.2152	-79.6631	-79.6648
-27671875000	-78.8046		-78.6947	-78.6897	-78.9014	-78.8961
-27617187500	-78.7504		-78.6108	-78.609	-79.3004	-79.2992
-27562500000	-79.1081		-79.2661	-79.2659	-79.5069	-79.4995
-27507812500	-79.8304		-78.7682	-78.7643	-79.8664	-79.8521
-27453125000	-79.4527		-78.7805	-78.7707	-80.2075	-80.2051
-27398437500	-79.1793		-79.3552	-79.3306	-79.1291	-79.1359
-27343750000	-78.5648		-79.304	-79.2724	-78.7198	-78.7387
-27289062500	-78.7309		-78.6798	-78.6354	-78.9266	-78.9433
-27234375000	-79.1077		-78.3566	-78.3295	-79.1171	-79.1687
-27179687500	-78.1145		-78.3566	-78.3501	-78.1761	-78.2209
-27125000000	-78.8946		-78.4037	-78.3831	-79.063	-79.1064
-27070312500	-78.5546		-78.6355	-78.5725	-79.1469	-79.1685
-27015625000	-78.4912		-78.2982	-78.2034	-78.9104	-78.9134
-26960937500	-78.1213		-78.8974	-78.8217	-78.2167	-78.2631
-26906250000	-78.2565		-78.5514	-78.4603	-78.7353	-78.8033
-26851562500	-78.5836		-78.2605	-78.205	-78.4487	-78.4925
-26796875000	-78.5418		-78.2075	-78.1964	-78.646	-78.6345
-26742187500	-77.4697		-78.6031	-78.5864	-77.5939	-77.6034
-26687500000	-77.9178		-78.3975	-78.3814	-78.3876	-78.4299
-26632812500	-79.0255		-78.0668	-78.0105	-79.3802	-79.4474
-26578125000	-78.885		-78.5515	-78.5172	-79.1489	-79.2206
-26523437500	-78.4407		-78.0516	-78.0297	-78.5434	-78.5614
-26468750000	-78.4024		-78.0752	-78.0154	-78.6813	-78.7159
-26414062500	-78.1401		-78.6394	-78.5709	-78.1946	-78.2073
-26359375000	-78.2313		-77.8971	-77.8831	-78.1358	-78.1588
-26304687500	-78.2128		-77.9783	-77.9752	-78.1542	-78.1797
-26250000000	-77.373		-77.5738	-77.5692	-77.7153	-77.7384
-26195312500	-78.2569		-78.0678	-78.057	-78.381	-78.3929
-26140625000	-78.7134		-77.741	-77.735	-78.9032	-78.8957
-26085937500	-77.847		-78.1665	-78.1672	-78.1701	-78.1643
-26031250000	-78.0813		-77.9172	-77.9158	-78.2611	-78.2718
-25976562500	-78.5343		-78.2687	-78.2596	-78.5373	-78.5378
-25921875000	-78.0808		-77.8627	-77.8436	-78.2038	-78.2052
-25867187500	-78.3599		-77.85	-77.8003	-78.2101	-78.2095
-25812500000	-78.269		-78.2867	-78.2258	-78.2295	-78.228
-25757812500	-77.7331		-78.0759	-78.0599	-77.9526	-77.9604
-25703125000	-78.0508		-77.2294	-77.2188	-78.3799	-78.4144
-25648437500	-77.2139		-77.3995	-77.3861	-77.6231	-77.6634
-25593750000	-78.1457		-77.5313	-77.5126	-78.104	-78.1712
-25539062500	-78.2877		-77.8977	-77.8802	-78.0272	-78.071
-25484375000	-78.034		-78.3881	-78.3228	-78.1404	-78.1729
-25429687500	-77.6588		-77.6803	-77.5749	-77.8785	-77.9138
-25375000000	-77.6789		-77.7035	-77.6181	-77.6398	-77.7293
-25320312500	-77.1235		-77.4984	-77.4466	-77.501	-77.5587
-25265625000	-77.5025		-78.0282	-78.005	-77.7467	-77.7577
-25210937500	-77.9695		-77.2392	-77.2306	-77.6955	-77.6849
-25156250000	-77.0033		-77.517	-77.516	-76.3837	-76.3846
-25101562500	-77.7855		-77.5333	-77.5335	-76.8541	-76.8536
-25046875000	-77.5406		-77.6168	-77.6166	-76.6553	-76.655
-24992187500	-77.8995		-76.6798	-76.6798	-77.3762	-77.3869
-24937500000	-77.8889		-77.5131	-77.5129	-77.0097	-77.0127
-24882812500	-77.1224		-77.3425	-77.3438	-76.5034	-76.5183
-24828125000	-78.201		-77.5605	-77.5607	-77.2266	-77.2242
-24773437500	-77.4079		-77.4063	-77.4058	-76.9669	-76.9715
-24718750000	-77.4152		-76.8214	-76.8217	-76.7193	-76.7221
-24664062500	-76.8167		-77.6178	-77.6137	-76.1543	-76.1633
-24609375000	-77.1308		-77.5117	-77.5009	-76.8165	-76.8274
-24554687500	-76.95		-77.4675	-77.4704	-77.4248	-77.4226
-24500000000	-77.1066		-77.2851	-77.2831	-77.6431	-77.6357
-24445312500	-77.4079		-77.3097	-77.2991	-77.3249	-77.3034
-24390625000	-77.4627		-77.698	-77.69	-77.2664	-77.2746
-24335937500	-77.2755		-77.3251	-77.3293	-77.5899	-77.6432
-24281250000	-77.5093		-77.0707	-77.0657	-77.8273	-77.892
-24226562500	-77.1369		-76.9503	-76.8989	-77.5057	-77.5192
-24171875000	-77.441		-76.9917	-76.9203	-77.6599	-77.6603
-24117187500	-77.5521		-77.3589	-77.2853	-77.7567	-77.774
-24062500000	-77.7796		-77.1531	-77.0686	-77.6596	-77.7438
-24007812500	-77.0067		-76.8405	-76.7182	-77.1397	-77.2127
-23953125000	-77.5291		-77.2398	-77.0893	-77.5604	-77.6298
-23898437500	-76.8183		-77.0218	-76.9092	-76.8449	-76.9425
-23843750000	-77.4532		-76.6529	-76.5163	-77.3498	-77.4853
-23789062500	-76.9584		-76.5406	-76.4139	-76.5529	-76.6285
-23734375000	-77.7446		-76.9182	-76.7354	-77.4262	-77.4523
-23679687500	-77.3288		-76.9454	-76.6688	-77.3934	-77.4324
-23625000000	-77.5631		-76.879	-76.7375	-77.4237	-77.4816
-23570312500	-77.1055		-76.8037	-76.6706	-77.449	-77.5487
-23515625000	-77.2739		-76.9848	-76.9201	-77.2998	-77.3916
-23460937500	-77.7739		-76.5171	-76.4122	-77.8044	-77.8436
-23406250000	-77.4968		-77.089	-76.8924	-77.7056	-77.7823
-23351562500	-76.5063		-77.6118	-77.4407	-76.9894	-77.0575
-23296875000	-76.5748		-76.987	-76.8728	-77.1318	-77.1838
-23242187500	-76.9212		-76.7136	-76.6521	-77.2311	-77.2739
-23187500000	-76.4783		-76.7298	-76.6896	-76.4336	-76.485
-23132812500	-75.9503		-77.1826	-77.1477	-75.9367	-75.9742
-23078125000	-76.4302		-76.361	-76.3387	-76.6101	-76.6246
-23023437500	-76.0684		-76.4106	-76.4069	-76.5182	-76.5203
-22968750000	-76.2277		-76.1798	-76.1794	-76.4091	-76.4092
-22914062500	-77.0612		-75.9111	-75.9075	-77.1518	-77.1503
-22859375000	-76.0862		-76.3677	-76.3559	-76.463	-76.4595
-22804687500	-76.374		-76.5553	-76.5028	-76.3725	-76.3927
-22750000000	-76.7234		-77.1643	-77.0551	-76.8786	-76.9096
-22695312500	-77.3761		-76.759	-76.6611	-77.3363	-77.4284
-22640625000	-77.0694		-77.4139	-77.3326	-76.9804	-77.139
-22585937500	-77.3965		-77.0184	-76.9507	-77.2771	-77.4013
-22531250000	-76.6157		-76.4102	-76.3132	-76.7993	-76.9553
-22476562500	-76.7423		-76.9644	-76.8245	-76.7317	-76.8889
-22421875000	-77.0536		-75.9368	-75.7588	-76.9938	-77.1513
-22367187500	-77.0686		-76.4797	-76.3525	-76.8472	-77.0354
-22312500000	-77.2251		-77.4995	-77.3098	-77.2731	-77.3748
-22257812500	-76.8481		-77.0407	-76.879	-76.9873	-77.22
-22203125000	-76.6318		-76.8279	-76.6842	-76.4861	-76.8139
-22148437500	-76.4912		-77.0654	-76.8487	-76.6299	-76.8525
-22093750000	-76.7517		-76.888	-76.6596	-76.7157	-76.9035
-22039062500	-76.668		-76.8169	-76.5126	-76.6549	-76.8941
-21984375000	-76.1478		-77.0137	-76.7078	-76.3928	-76.5874
-21929687500	-76.4425		-77.1254	-76.8618	-76.6599	-76.824
-21875000000	-77.0909		-76.9651	-76.8208	-77.2998	-77.5027
-21820312500	-76.6028		-76.2869	-76.1833	-76.8824	-77.0325
-21765625000	-76.6739		-76.7054	-76.5348	-76.5273	-76.6278
-21710937500	-76.4361		-76.5485	-76.4238	-76.5702	-76.6468
-21656250000	-76.3368		-76.2091	-76.1458	-76.4126	-76.4462
-21601562500	-76.4978		-75.7842	-75.74	-76.4458	-76.4703
-21546875000	-76.3743		-75.8125	-75.775	-76.5197	-76.5263
-21492187500	-75.9354		-75.278	-75.254	-76.0366	-76.0321
-21437500000	-75.732		-76.1063	-76.1027	-75.9355	-75.9367
-21382812500	-75.4436		-76.1234	-76.1037	-75.7827	-75.7895
-21328125000	-76.0315		-76.0623	-76.0055	-75.8537	-75.8492
-21273437500	-75.9216		-76.0077	-75.9409	-76.175	-76.1802
-21218750000	-75.839		-75.821	-75.7268	-75.9146	-76.002
-21164062500	-75.5966		-75.5545	-75.3527	-75.8543	-76.0575
-21109375000	-76.442		-75.723	-75.4378	-76.4118	-76.6168
-21054687500	-76.2158		-76.6159	-76.1292	-75.866	-76.078
-21000000000	-76.7458		-75.8584	-75.5307	-76.6106	-76.812
-20945312500	-76.375		-76.2782	-75.9009	-76.1325	-76.4045
-20890625000	-75.4131		-76.6426	-76.1783	-75.4441	-75.6708
-20835937500	-75.8582		-76.2119	-75.6059	-75.698	-76.0567
-20781250000	-76.4049		-75.5691	-75.0833	-75.9769	-76.3916
-20726562500	-76.4206		-75.9858	-75.6388	-75.5991	-76.0178
-20671875000	-76.0092		-76.3505	-75.8099	-75.5141	-76.0281
-20617187500	-76.5024		-75.8785	-75.2294	-76.178	-76.5624
-20562500000	-75.5864		-75.8382	-75.0153	-75.1618	-75.7593
-20507812500	-75.7314		-75.8711	-75.266	-75.5086	-75.8616
-20453125000	-75.9638		-75.7133	-75.1589	-75.7067	-76.0985
-20398437500	-76.7965		-76.1976	-75.4901	-76.1643	-76.5065
-20343750000	-76.2905		-76.0081	-75.4176	-76.0613	-76.2999
-20289062500	-76.3632		-76.225	-75.6039	-75.9989	-76.3653
-20234375000	-75.9152		-75.7058	-75.3069	-75.6568	-76.0866
-20179687500	-76.7918		-75.9044	-75.5734	-76.5289	-76.8767
-20125000000	-75.7625		-76.2472	-76.0501	-75.5481	-75.6964
-20070312500	-75.3214		-75.7027	-75.5564	-75.5595	-75.6131
-20015625000	-75.745		-74.7246	-74.6443	-75.5767	-75.6263
-19960937500	-75.9143		-75.8609	-75.8362	-76.4035	-76.4291
-19906250000	-75.3349		-75.8164	-75.8022	-75.5813	-75.5778
-19851562500	-75.9649		-75.6103	-75.5471	-75.9618	-75.9924
-19796875000	-75.7402		-75.5795	-75.3801	-75.9238	-76.0775
-19742187500	-75.3649		-74.99	-74.7314	-75.4161	-75.6775
-19687500000	-75.5551		-76.0091	-75.7728	-75.1924	-75.5374
-19632812500	-75.836		-75.7804	-75.44	-75.6922	-76.0005
-19578125000	-76.3649		-75.7374	-75.3241	-76.2936	-76.571
-19523437500	-76.2809		-75.8104	-75.5252	-75.4821	-75.8474
-19468750000	-75.6215		-75.3483	-75.0952	-75.6038	-75.8389
-19414062500	-75.2472		-75.5916	-75.2567	-75.1813	-75.4513
-19359375000	-75.6785		-76.1633	-75.6196	-75.5714	-76.1341
-19304687500	-75.4477		-76.1831	-75.6063	-75.2748	-75.8112
-19250000000	-75.8052		-75.811	-75.2549	-75.7767	-76.2108
-19195312500	-76.258		-76.3869	-75.8132	-75.6006	-76.2317
-19140625000	-75.9464		-76.9065	-76.3307	-75.633	-75.9404
-19085937500	-76.2628		-75.8918	-75.2597	-75.8812	-76.1503
-19031250000	-76.2658		-75.9373	-75.3535	-76.1027	-76.3242
-18976562500	-76.9266		-75.6166	-75.072	-76.248	-76.5431
-18921875000	-76.5662		-75.994	-75.3311	-75.8038	-76.3623
-18867187500	-76.3778		-76.2278	-75.6394	-76.2828	-76.7688
-18812500000	-76.55		-76.5603	-76.1187	-76.1967	-76.7128
-18757812500	-76.1328		-76.1454	-75.7262	-75.9098	-76.3297
-18703125000	-75.8377		-76.513	-75.8141	-75.4451	-75.7965
-18648437500	-75.7896		-75.5583	-75.0559	-75.3957	-75.5975
-18593750000	-75.8064		-75.7602	-75.6325	-76.0372	-76.1045
-18539062500	-76.1846		-75.8653	-75.773	-76.3499	-76.4393
-18484375000	-76.2024		-75.5673	-75.1324	-75.9644	-76.3937
-18429687500	-75.8259		-75.7248	-74.6456	-75.4014	-76.1103
-18375000000	-76.2399		-75.9997	-74.6422	-75.1552	-76.2985
-18320312500	-76.3629		-76.7663	-75.5652	-75.6528	-76.6062
-18265625000	-76.9569		-76.2098	-74.7198	-74.8428	-76.2755
-18210937500	-75.9881		-76.9355	-74.916	-74.7459	-76.0169
-18156250000	-76.2897		-76.4185	-74.2351	-74.8056	-76.505
-18101562500	-76.8078		-76.0089	-73.5775	-74.7951	-76.5741
-18046875000	-76.4096		-76.2698	-73.7405	-74.107	-76.1751
-17992187500	-76.2426		-76.3078	-73.6091	-74.0893	-76.3156
-17937500000	-76.4333		-75.8314	-73.5298	-74.2507	-76.4523
-17882812500	-76.6397		-76.1441	-73.514	-74.0129	-76.4707
-17828125000	-76.6815		-76.261	-73.1761	-73.6561	-76.9969
-17773437500	-76.216		-76.5056	-72.5496	-73.6795	-76.2272
-17718750000	-76.6437		-75.9753	-72.0833	-72.9324	-76.2392
-17664062500	-76.0263		-75.9795	-71.8232	-72.3466	-76.0821
-17609375000	-76.1751		-75.5945	-71.2746	-72.2214	-76.5169
-17554687500	-76.3197		-75.7175	-71.0418	-71.7693	-76.4532
-17500000000	-75.9074		-75.7742	-71.3308	-71.2177	-75.7219
-17445312500	-76.8457		-76.1925	-70.5065	-71.1799	-76.8403
-17390625000	-75.9039		-76.3016	-69.8584	-70.5439	-76.0955
-17335937500	-75.9648		-76.4939	-69.8998	-69.7768	-75.9473
-17281250000	-75.8242		-76.6566	-69.5182	-69.8909	-75.6543
-17226562500	-75.8437		-75.9521	-68.7312	-69.071	-76.0034
-17171875000	-75.6711		-76.0478	-68.5415	-69.0076	-75.7591
-17117187500	-76.3185		-75.8614	-68.7308	-68.832	-76.328
-17062500000	-76.2774		-76.0712	-67.9223	-68.1679	-76.5276
-17007812500	-76.0813		-75.82	-67.2847	-67.8042	-76.3927
-16953125000	-76.0708		-76.5413	-67.2248	-67.854	-76.2825
-16898437500	-76.6999		-76.768	-67.0397	-67.2581	-76.525
-16843750000	-76.629		-76.9675	-67.1918	-67.6453	-76.4685
-16789062500	-76.7196		-76.3151	-66.8246	-67.147	-76.5271
-16734375000	-76.492		-76.6476	-66.4412	-66.8751	-76.4509
-16679687500	-76.5059		-76.5464	-65.9585	-66.4281	-76.3743
-16625000000	-76.139		-75.9956	-65.6528	-65.8857	-76.3766
-16570312500	-76.2627		-76.509	-65.3681	-65.4501	-76.5636
-16515625000	-76.231		-76.3066	-64.7947	-64.8326	-76.1995
-16460937500	-75.9929		-75.4988	-64.3347	-64.7473	-75.8991
-16406250000	-76.3282		-75.411	-64.2896	-64.4911	-76.57
-16351562500	-75.6741		-76.3861	-64.5618	-64.8727	-75.9281
-16296875000	-76.0386		-76.4573	-64.7039	-64.528	-75.9296
-16242187500	-76.0518		-76.2535	-64.3339	-64.4232	-75.9573
-16187500000	-75.9005		-76.0215	-63.8114	-63.6803	-75.6437
-16132812500	-76.0324		-75.8764	-63.7448	-63.7112	-76.0073
-16078125000	-75.6325		-76.0306	-63.6051	-63.7126	-75.7906
-16023437500	-76.0041		-76.3759	-63.0448	-63.1803	-75.5111
-15968750000	-76.069		-76.2029	-63.0883	-62.9532	-75.7652
-15914062500	-75.5477		-76.2206	-62.7345	-62.7746	-75.7856
-15859375000	-76.0133		-76.5849	-62.5264	-62.5815	-76.3447
-15804687500	-75.8402		-76.2853	-62.2646	-62.1275	-76.245
-15750000000	-75.8721		-75.7079	-62.8297	-62.658	-75.584
-15695312500	-76.2072		-76.1787	-62.7309	-62.4595	-75.9975
-15640625000	-75.8952		-75.58	-62.6461	-62.651	-75.764
-15585937500	-75.73		-75.5636	-61.9787	-62.0804	-75.7175
-15531250000	-76.2866		-76.3549	-61.6431	-61.4357	-76.3815
-15476562500	-75.8242		-75.8407	-61.5182	-61.2662	-75.7734
-15421875000	-75.7834		-76.0454	-61.5407	-61.7194	-75.7718
-15367187500	-75.0886		-75.5538	-61.4103	-61.3931	-74.7969
-15312500000	-75.7959		-74.9652	-60.7536	-60.5961	-75.8846
-15257812500	-75.9439		-75.7772	-61.0111	-61.103	-75.578
-15203125000	-76.1837		-75.9106	-61.2233	-61.0677	-75.8866
-15148437500	-75.8339		-76.0482	-61.239	-60.9638	-75.504
-15093750000	-75.6623		-76.7412	-60.8223	-60.6231	-75.2064
-15039062500	-75.7515		-76.3498	-60.7311	-60.5643	-75.5165
-14984375000	-75.4235		-75.7204	-60.2936	-60.3115	-75.6043
-14929687500	-76.0342		-76.1709	-60.137	-60.2266	-76.3519
-14875000000	-75.8511		-76.4806	-60.4107	-60.2582	-75.9715
-14820312500	-75.3657		-75.9387	-60.5311	-60.2212	-75.7315
-14765625000	-75.7926		-75.5961	-60.4882	-60.4009	-75.932
-14710937500	-76.1177		-75.4398	-60.0438	-60.0852	-76.0439
-14656250000	-76.0949		-75.6542	-59.9133	-60.0043	-75.7807
-14601562500	-75.5525		-75.8693	-59.7352	-59.5408	-75.2802
-14546875000	-76.8518		-76.0033	-59.9778	-59.8547	-76.1073
-14492187500	-75.932		-75.4531	-59.9054	-59.8113	-76.1297
-14437500000	-76.2329		-75.9024	-60.1571	-59.9291	-76.6154
-14382812500	-76.3374		-76.2058	-60.4042	-60.2952	-76.5938
-14328125000	-75.8787		-75.7335	-59.7963	-59.8694	-76.017
-14273437500	-76.2936		-75.4979	-59.6415	-59.3637	-75.8698
-14218750000	-76.0752		-76.1716	-60.0796	-60.2048	-75.9984
-14164062500	-76.1537		-75.5821	-59.1585	-59.2018	-76.0261
-14109375000	-76.0926		-76.0356	-59.2941	-59.3254	-76.3078
-14054687500	-76.1265		-76.4048	-59.6452	-59.6679	-76.0406
-14000000000	-75.8142		-76.3475	-59.7685	-59.8819	-75.9081
-13945312500	-76.2251		-75.1695	-59.4916	-59.7833	-76.3095
-13890625000	-76.3612		-76.3123	-59.7588	-59.8561	-76.5017
-13835937500	-76.3075		-75.4816	-59.4333	-59.3852	-76.0734
-13781250000	-75.7867		-74.9672	-59.7682	-59.8635	-76.037
-13726562500	-76.6718		-75.8387	-59.8727	-59.8471	-76.1317
-13671875000	-76.5424		-75.8203	-59.9699	-59.7507	-76.1379
-13617187500	-76.6374		-76.4054	-59.7556	-59.5771	-76.4144
-13562500000	-76.1189		-76.4524	-59.4035	-59.1634	-76.1244
-13507812500	-76.2313		-75.7723	-59.9523	-59.939	-76.1768
-13453125000	-76.5596		-75.5727	-59.8174	-59.9154	-76.4263
-13398437500	-76.4446		-75.9948	-59.7414	-59.8651	-76.0589
-13343750000	-76.4773		-76.55	-59.8432	-59.6625	-76.6977
-13289062500	-76.4916		-75.9168	-59.5246	-59.2777	-76.8177
-13234375000	-76.7999		-76.6503	-59.0914	-59.0206	-76.9836
-13179687500	-76.1067		-76.5227	-59.5534	-59.4731	-75.6891
-13125000000	-76.3433		-75.8808	-59.5066	-59.3947	-76.1262
-13070312500	-76.1692		-75.8481	-58.9299	-59.15	-76.0712
-13015625000	-76.0514		-75.8324	-59.3944	-59.317	-75.8567
-12960937500	-76.1122		-76.2307	-58.6766	-58.6586	-76.1305
-12906250000	-75.5959		-76.3792	-59.96	-59.8766	-76.1165
-12851562500	-76.0444		-76.0865	-59.6796	-59.893	-76.1833
-12796875000	-76.5028		-75.4855	-59.197	-59.2829	-76.7942
-12742187500	-76.6181		-75.9078	-58.6313	-58.8814	-76.5911
-12687500000	-76.1267		-76.3037	-58.9792	-59.0115	-76.205
-12632812500	-75.9102		-76.3128	-59.2276	-59.2353	-76.1598
-12578125000	-76.3371		-76.1095	-59.3504	-59.4713	-76.2155
-12523437500	-76.5796		-75.6289	-59.2457	-59.6528	-76.3812
-12468750000	-76.1171		-76.3143	-59.4905	-59.5434	-76.1628
-12414062500	-76.3897		-75.7597	-59.2753	-59.4503	-76.5357
-12359375000	-76.4437		-76.5726	-59.172	-59.1904	-76.385
-12304687500	-76.5518		-76.4877	-58.8773	-59.2486	-76.2496
-12250000000	-76.1438		-76.0953	-59.5661	-59.5389	-76.0009
-12195312500	-75.8293		-76.354	-59.0917	-59.3159	-76.1202
-12140625000	-75.7055		-76.0731	-59.0219	-59.2257	-75.8542
-12085937500	-75.9911		-76.4592	-58.5261	-58.684	-76.038
-12031250000	-76.5251		-76.4623	-59.3919	-59.4779	-76.4376
-11976562500	-76.6314		-75.9952	-59.3504	-59.3799	-76.6147
-11921875000	-76.2812		-76.224	-59.0725	-59.2286	-76.7315
-11867187500	-76.0867		-76.0345	-58.7341	-58.9715	-76.3333
-11812500000	-76.0273		-76.1337	-58.6579	-59.0448	-75.995
-11757812500	-75.689		-76.4482	-58.494	-58.7175	-75.7839
-11703125000	-76.2535		-75.9662	-59.0644	-59.333	-76.2173
-11648437500	-76.4555		-76.3819	-59.559	-59.7429	-76.3686
-11593750000	-76.4666		-75.8315	-59.1667	-59.2827	-75.8079
-11539062500	-75.9904		-76.536	-59.166	-59.3057	-76.0516
-11484375000	-76.8991		-75.9972	-58.8487	-59.1062	-77.0743
-11429687500	-76.0953		-76.4767	-58.6375	-58.9358	-76.1628
-11375000000	-76.1077		-76.2127	-58.5884	-58.9022	-76.4306
-11320312500	-76.4447		-75.7673	-59.1382	-59.4576	-76.6959
-11265625000	-76.5042		-76.0283	-58.536	-58.895	-76.5287
-11210937500	-76.9272		-75.7135	-58.5132	-58.8873	-77.1993
-11156250000	-76.2106		-76.2925	-59.6484	-60.0056	-76.6954
-11101562500	-76.6721		-76.0746	-59.0457	-59.1533	-77.17
-11046875000	-76.3073		-76.5844	-58.4506	-58.639	-76.055
-10992187500	-76.0574		-76.1151	-58.6186	-58.8921	-75.8989
-10937500000	-76.6765		-76.0418	-58.4873	-58.7675	-76.7263
-10882812500	-76.7115		-76.8788	-58.5118	-58.6672	-76.8448
-10828125000	-76.2549		-76.474	-58.0555	-58.1547	-76.3128
-10773437500	-75.7012		-76.4902	-58.5989	-58.7497	-75.4766
-10718750000	-75.9595		-76.0768	-58.3883	-58.6206	-75.7255
-10664062500	-75.6504		-76.2384	-58.3151	-58.5852	-75.6547
-10609375000	-76.2813		-76.1744	-58.679	-59.0673	-76.7066
-10554687500	-76.3695		-75.8847	-58.4652	-58.8504	-76.2394
-10500000000	-75.5954		-76.3571	-58.6538	-58.7639	-76.0416
-10445312500	-75.7699		-76.7317	-57.5803	-57.7703	-75.4421
-10390625000	-76.1582		-76.2963	-58.0068	-57.9319	-76.4464
-10335937500	-76.351		-76.9568	-57.9963	-58.1788	-76.4225
-10281250000	-77.1182		-76.2674	-57.7109	-58.1645	-76.8008
-10226562500	-76.1919		-76.4823	-57.6155	-58.0278	-75.7517
-10171875000	-76.6847		-76.0316	-57.7995	-58.0051	-76.5935
-10117187500	-76.2475		-76.3198	-58.2345	-58.5123	-76.9269
-10062500000	-76.923		-76.4723	-58.6969	-59.0457	-76.8963
-10007812500	-76.592		-76.0433	-58.4839	-58.8346	-76.6678
-9953125000	-76.3864		-76.5695	-58.0942	-58.3437	-76.4616
-9898437500	-77.0902		-76.7769	-57.6914	-58.0169	-77.0866
-9843750000	-76.2325		-76.6172	-57.9206	-58.1232	-76.0971
-9789062500	-76.7814		-76.9355	-57.9387	-58.1619	-76.6745
-9734375000	-76.3702		-76.5081	-57.8921	-58.0421	-76.5378
-9679687500	-76.6967		-76.6839	-57.5678	-57.7893	-76.7084
-9625000000	-76.4869		-76.9112	-57.3902	-57.7311	-76.7718
-9570312500	-76.9524		-76.6617	-57.766	-57.8789	-76.5432
-9515625000	-76.7641		-76.6572	-57.81	-57.8945	-76.876
-9460937500	-76.5559		-77.1535	-57.3957	-57.7536	-76.851
-9406250000	-77.1729		-76.9294	-58.3208	-58.6753	-77.1836
-9351562500	-76.5223		-75.9549	-57.7658	-58.0689	-76.6335
-9296875000	-76.7301		-76.1984	-58.3876	-58.7028	-76.4003
-9242187500	-76.8965		-76.3675	-58.3189	-58.6235	-76.6711
-9187500000	-77.3433		-77.0827	-58.1034	-58.509	-77.3149
-9132812500	-77.2837		-77.1342	-58.5452	-59.0406	-77.0442
-9078125000	-77.0131		-76.8005	-58.0406	-58.5708	-77.0597
-9023437500	-77.341		-77.223	-57.6757	-58.107	-77.3304
-8968750000	-77.2509		-77.0727	-57.6849	-57.9786	-77.4529
-8914062500	-76.7012		-77.7037	-57.9696	-58.3573	-76.9918
-8859375000	-76.94		-77.0198	-57.6841	-58.0678	-76.9888
-8804687500	-77.0838		-76.3075	-57.9053	-58.043	-77.5439
-8750000000	-77.4445		-76.4385	-57.7094	-57.9768	-77.2332
-8695312500	-77.1376		-77.269	-58.0196	-58.1731	-77.0097
-8640625000	-77.6655		-76.9429	-58.003	-58.1116	-77.9047
-8585937500	-77.1288		-76.9579	-57.9802	-58.1986	-77.2656
-8531250000	-76.9103		-76.7066	-57.8097	-58.308	-76.9564
-8476562500	-76.7876		-76.6737	-58.1104	-58.3924	-76.4995
-8421875000	-77.3118		-76.9433	-58.3777	-58.6338	-77.208
-8367187500	-76.6144		-77.7951	-58.1828	-58.4161	-77.0175
-8312500000	-77.4596		-76.9994	-57.2064	-57.6136	-77.7378
-8257812500	-76.8787		-77.1038	-58.3484	-58.614	-77.0644
-8203125000	-77.1067		-77.192	-58.3596	-58.4683	-77.2078
-8148437500	-76.9531		-77.9648	-57.7666	-57.9956	-77.524
-8093750000	-77.3314		-77.9157	-57.1212	-57.2635	-77.1288
-8039062500	-76.7967		-77.4767	-57.4158	-57.3989	-76.5253
-7984375000	-77.0494		-77.3314	-57.5838	-57.6443	-77.1533
-7929687500	-77.1875		-77.5688	-57.6943	-57.7925	-77.0963
-7875000000	-77.8728		-77.311	-57.9377	-58.232	-77.5606
-7820312500	-77.6549		-76.7498	-57.4061	-57.591	-77.4183
-7765625000	-78.0009		-77.568	-57.9239	-58.1272	-77.8475
-7710937500	-77.7379		-77.5006	-58.152	-58.3117	-77.9324
-7656250000	-77.771		-77.863	-57.6073	-57.7631	-78.1449
-7601562500	-77.8703		-78.003	-57.6645	-57.9106	-77.946
-7546875000	-78.1124		-78.3093	-57.9538	-57.9426	-77.9915
-7492187500	-77.6327		-78.1506	-58.7843	-58.8527	-77.7588
-7437500000	-77.7657		-77.6803	-58.3075	-58.2809	-77.7233
-7382812500	-77.9951		-78.0665	-58.0315	-58.3474	-77.7582
-7328125000	-77.9431		-77.5818	-57.8875	-58.262	-78.2922
-7273437500	-77.8405		-77.5925	-57.7063	-57.9126	-78.3203
-7218750000	-77.7012		-77.554	-58.0766	-58.2571	-78.0429
-7164062500	-77.6679		-77.2005	-57.4872	-57.5943	-77.8181
-7109375000	-77.5868		-77.7201	-57.9552	-58.0419	-77.747
-7054687500	-77.299		-77.423	-57.7233	-57.6705	-77.9516
-7000000000	-77.8531		-77.7407	-58.0265	-58.1151	-77.9541
-6945312500	-77.9167		-77.2386	-57.6536	-57.5997	-77.704
-6890625000	-77.5644		-77.7097	-58.0382	-58.3459	-77.4862
-6835937500	-77.3315		-77.6547	-65.3348	-64.8616	-76.4097
-6781250000	-78.2216		-77.4219	-77.2778	-76.0569	-76.0588
-6726562500	-78.3125		-77.5152	-77.6566	-75.9908	-75.9903
-6671875000	-78.656		-77.7748	-77.5969	-75.9163	-75.9167
-6617187500	-77.6984		-77.9983	-77.833	-75.7711	-75.7711
-6562500000	-77.9487		-77.2918	-77.2482	-75.8891	-75.8888
-6507812500	-77.9638		-77.0998	-77.2854	-75.4878	-75.4876
-6453125000	-78.599		-78.1495	-78.1678	-76.2143	-76.2147
-6398437500	-78.4699		-77.8122	-77.6423	-76.3065	-76.3112
-6343750000	-78.1771		-77.5833	-77.2623	-75.8474	-75.8533
-6289062500	-78.0932		-77.4074	-63.7126	-64.8491	-76.9911
-6234375000	-77.7337		-77.2135	-57.5985	-58.4338	-77.9809
-6179687500	-78.033		-77.9805	-57.0056	-56.9937	-78.2031
-6125000000	-78.1982		-77.5232	-57.5446	-57.5131	-78.344
-6070312500	-77.9047		-77.7761	-57.4238	-57.5171	-78.1308
-6015625000	-77.7015		-77.8852	-57.5281	-57.4405	-77.759
-5960937500	-78.2031		-78.1535	-57.3525	-57.3498	-78.3722
-5906250000	-78.6613		-78.0859	-57.9782	-58.0645	-78.6966
-5851562500	-78.2172		-78.4678	-57.9773	-58.288	-78.0294
-5796875000	-77.5926		-77.9642	-57.4843	-57.5723	-77.9146
-5742187500	-78.2688		-77.5451	-58.2158	-58.4486	-78.7251
-5687500000	-78.7515		-77.1912	-57.6621	-57.7822	-78.746
-5632812500	-78.2571		-77.7419	-57.7526	-57.7875	-78.2873
-5578125000	-78.2513		-77.9873	-57.7829	-57.9704	-78.2156
-5523437500	-77.8998		-77.8346	-57.4309	-57.5893	-78.2729
-5468750000	-78.432		-77.6426	-57.7715	-58.1097	-78.1432
-5414062500	-77.8262		-77.9287	-57.7606	-57.894	-78.0168
-5359375000	-77.815		-77.7875	-57.8788	-58.1141	-77.9261
-5304687500	-77.8016		-77.5521	-57.8838	-57.9979	-77.9559
-5250000000	-77.9781		-78.1821	-57.3563	-57.447	-78.3775
-5195312500	-78.5346		-78.3243	-57.397	-57.3992	-78.5622
-5140625000	-78.5197		-77.6926	-58.5469	-58.6696	-78.68
-5085937500	-78.0633		-77.764	-57.5546	-57.535	-77.8981
-5031250000	-77.6727		-78.2007	-57.7293	-57.9133	-77.7667
-4976562500	-77.6843		-77.7791	-58.124	-58.1146	-77.9733
-4921875000	-78.5183		-78.4967	-57.9157	-58.0338	-78.7921
-4867187500	-78.301		-77.9592	-57.2258	-57.5138	-78.7309
-4812500000	-78.249		-78.9908	-57.71	-57.8738	-78.0336
-4757812500	-77.7065		-78.0325	-57.5628	-57.866	-78.1135
-4703125000	-78.1434		-78.1602	-57.2804	-57.5569	-78.0237
-4648437500	-78.3879		-78.4459	-57.4058	-57.4846	-78.3385
-4593750000	-78.1491		-78.7517	-57.7566	-57.7949	-78.7315
-4539062500	-77.8691		-77.8897	-57.5642	-57.7236	-78.2964
-4484375000	-78.7328		-77.9175	-57.645	-57.7615	-78.9931
-4429687500	-78.5124		-77.4894	-57.7611	-57.9702	-78.7372
-4375000000	-78.2349		-78.105	-57.552	-57.8523	-78.6498
-4320312500	-78.7627		-78.7563	-58.0148	-58.0119	-78.7911
-4265625000	-78.7065		-78.4496	-57.4639	-57.5055	-78.5409
-4210937500	-78.7039		-78.7761	-57.5842	-57.7543	-78.6983
-4156250000	-78.5122		-78.998	-58.1353	-58.0188	-78.6563
-4101562500	-77.9291		-78.6141	-58.4287	-58.5425	-78.2753
-4046875000	-78.5364		-78.1076	-57.9658	-57.9451	-78.6234
-3992187500	-79.0449		-78.4934	-57.7536	-57.8567	-79.1033
-3937500000	-78.8672		-78.0847	-58.0409	-58.2225	-79.0257
-3882812500	-78.4517		-78.5341	-57.6935	-57.8231	-78.488
-3828125000	-78.4207		-78.1978	-58.2156	-58.1502	-78.47
-3773437500	-78.3352		-77.86	-57.6399	-57.7664	-78.711
-3718750000	-78.3387		-78.0652	-57.9301	-57.9242	-78.5786
-3664062500	-79.2618		-78.5527	-58.2037	-58.3418	-79.1175
-3609375000	-79.0133		-78.3461	-58.0783	-58.1596	-78.9706
-3554687500	-78.1539		-78.843	-58.086	-58.1004	-78.4694
-3500000000	-78.4062		-78.2735	-58.5383	-58.5724	-78.4779
-3445312500	-79.3615		-78.155	-58.455	-58.8294	-79.2546
-3390625000	-79.2243		-78.2959	-58.3365	-58.4646	-79.0726
-3335937500	-78.8086		-79.1151	-58.3711	-58.6947	-78.9021
-3281250000	-78.1551		-78.8744	-58.0727	-58.2746	-78.5764
-3226562500	-78.3262		-78.6203	-58.2097	-58.3099	-78.3742
-3171875000	-78.8984		-78.7309	-58.7645	-58.8762	-78.563
-3117187500	-78.6363		-78.4686	-58.5362	-58.7286	-78.9097
-3062500000	-78.9063		-78.7568	-58.25	-58.3612	-78.8834
-3007812500	-78.933		-78.7962	-57.7085	-57.9647	-78.7305
-2953125000	-79.2794		-79.273	-58.1386	-58.2288	-79.3167
-2898437500	-78.7658		-79.3148	-58.5279	-58.5938	-78.7986
-2843750000	-79.0842		-78.6808	-58.2505	-58.4959	-78.9346
-2789062500	-79.2966		-78.9454	-58.2783	-58.664	-79.2835
-2734375000	-79.3046		-78.8185	-57.5583	-57.7841	-79.0447
-2679687500	-79.0862		-78.7045	-57.9812	-58.1514	-78.9039
-2625000000	-79.0019		-78.8531	-57.8942	-58.056	-78.7379
-2570312500	-79.656		-78.7108	-57.8562	-57.967	-79.2517
-2515625000	-79.4859		-79.0506	-57.7705	-58.1196	-79.2622
-2460937500	-78.7564		-78.7444	-58.0399	-58.3747	-79.1358
-2406250000	-78.8205		-79.0133	-57.9928	-58.0696	-79.0792
-2351562500	-78.6687		-79.6084	-57.2418	-57.422	-78.6848
-2296875000	-79.2426		-78.7902	-57.4771	-57.6584	-78.8424
-2242187500	-78.3671		-78.8974	-57.9772	-58.2677	-78.2151
-2187500000	-78.8061		-79.1681	-57.4317	-57.5604	-78.7239
-2132812500	-78.699		-78.5759	-57.504	-57.7869	-78.8758
-2078125000	-78.7609		-78.4953	-57.9676	-58.0208	-78.6209
-2023437500	-78.0796		-78.9942	-57.7042	-57.9485	-78.5092
-1968750000	-78.3734		-78.574	-57.817	-58.0925	-78.4435
-1914062500	-79.5645		-79.4363	-58.3007	-58.6234	-79.0375
-1859375000	-78.7083		-79.6251	-57.3613	-57.5838	-78.6256
-1804687500	-79.0392		-79.023	-57.4069	-57.6466	-79.0055
-1750000000	-78.9586		-78.7609	-57.5687	-57.8372	-79.1344
-1695312500	-78.7101		-78.6801	-57.1745	-57.486	-78.6329
-1640625000	-79.3844		-78.6293	-57.2236	-57.5067	-79.1282
-1585937500	-78.6282		-78.5302	-57.841	-58.069	-78.5341
-1531250000	-78.659		-78.3217	-57.3154	-57.456	-78.2682
-1476562500	-79.2436		-77.9603	-56.9118	-57.306	-79.0008
-1421875000	-78.573		-78.732	-57.4776	-57.6396	-78.4411
-1367187500	-78.7325		-79.124	-57.4468	-57.8062	-78.7167
-1312500000	-79.5937		-78.7663	-58.0072	-58.3907	-79.5182
-1257812500	-78.798		-78.7972	-57.2836	-57.5811	-78.6668
-1203125000	-78.9831		-79.0524	-57.9852	-58.2351	-79.0907
-1148437500	-78.8396		-78.9422	-57.2109	-57.5774	-78.9088
-1093750000	-79.1672		-79.1778	-56.7877	-57.0836	-78.9438
-1039062500	-78.7863		-78.5857	-58.0751	-58.2126	-78.7938
-984375000	-79.1714		-78.4652	-57.1534	-57.5152	-79.419
-929687500	-78.8381		-78.9617	-57.1771	-57.4046	-79.0239
-875000000	-79.1784		-79.4046	-57.5291	-57.7787	-78.9325
-820312500	-79.036		-78.9279	-57.4541	-57.5958	-79.0239
-765625000	-78.6643		-78.8652	-56.4626	-56.8095	-78.9987
-710937500	-78.4919		-78.1608	-56.3796	-56.5421	-78.7443
-656250000	-78.774		-78.5285	-55.4276	-55.7496	-78.6933
-601562500	-79.1264		-77.757	-56.1091	-56.2825	-78.5387
-546875000	-78.1232		-78.4733	-55.953	-56.2826	-78.2187
-492187500	-78.4437		-77.9018	-55.9782	-56.3554	-78.3758
-437500000	-78.8782		-78.0217	-56.4898	-56.6129	-78.87
-382812500	-78.0607		-78.0269	-55.9522	-56.209	-77.8519
-328125000	-78.5143		-78.089	-56.0069	-56.2615	-77.9997
-273437500	-79.1455		-77.7734	-56.0755	-56.3928	-78.949
-218750000	-79.343		-77.9658	-55.8259	-56.1349	-79.412
-164062500	-78.189		-77.9887	-55.9093	-56.3891	-78.4379
-109375000	-78.6299		-78.3935	-56.2674	-56.7384	-78.7654
-54687500	-78.0669		-78.3405	-56.4276	-56.7074	-78.2236
0	-62.5487		-62.5513	-54.6619	-54.7945	-62.5626
54687500	-78.0618		-78.3451	-56.4363	-56.7286	-78.2092
109375000	-78.7111		-78.3364	-56.2616	-56.7396	-78.8295
164062500	-78.1901		-77.9677	-55.8929	-56.3426	-78.4215
218750000	-79.4078		-77.958	-55.8179	-56.1199	-79.5154
273437500	-79.1293		-77.8005	-56.0719	-56.3473	-78.925
328125000	-78.549		-78.0563	-55.9755	-56.2497	-78.0238
382812500	-78.0052		-78.0197	-56.0129	-56.2482	-77.8402
437500000	-78.8482		-78.0193	-56.466	-56.6175	-78.8249
492187500	-78.4008		-77.8979	-55.9959	-56.3531	-78.369
546875000	-78.0976		-78.499	-55.9664	-56.2226	-78.2204
601562500	-79.1734		-77.7824	-56.0963	-56.2929	-78.6174
656250000	-78.7587		-78.5334	-55.4439	-55.7372	-78.6915
710937500	-78.4863		-78.191	-56.3633	-56.599	-78.753
765625000	-78.6612		-78.8691	-56.4755	-56.8313	-78.9781
820312500	-79.0056		-78.9653	-57.4493	-57.6111	-79.0279
875000000	-79.1585		-79.458	-57.5013	-57.8011	-78.9459
929687500	-78.8557		-78.9569	-57.1197	-57.2959	-78.9911
984375000	-79.1882		-78.4877	-57.1729	-57.4664	-79.4376
1039062500	-78.7585		-78.5094	-58.086	-58.2109	-78.7622
1093750000	-79.0834		-79.1741	-56.8168	-57.0818	-78.9199
1148437500	-78.8292		-78.9573	-57.2689	-57.6145	-78.8948
1203125000	-78.9801		-79.0253	-57.9413	-58.2711	-79.0821
1257812500	-78.7642		-78.785	-57.2787	-57.576	-78.6592
1312500000	-79.5977		-78.7368	-57.9023	-58.3544	-79.5341
1367187500	-78.7333		-79.0902	-57.4434	-57.7484	-78.7344
1421875000	-78.5636		-78.6389	-57.4705	-57.6525	-78.426
1476562500	-79.244		-77.9528	-56.8997	-57.2857	-79.023
1531250000	-78.6392		-78.3371	-57.3108	-57.4869	-78.2279
1585937500	-78.6741		-78.5091	-57.8256	-58.0134	-78.5703
1640625000	-79.3718		-78.6057	-57.2097	-57.5071	-79.1156
1695312500	-78.7308		-78.6936	-57.1563	-57.4731	-78.6763
1750000000	-78.973		-78.7441	-57.5676	-57.8795	-79.1897
1804687500	-78.9871		-78.9876	-57.3921	-57.6361	-78.9756
1859375000	-78.7357		-79.6653	-57.3553	-57.6001	-78.6813
1914062500	-79.5099		-79.48	-58.3523	-58.5791	-78.9869
1968750000	-78.3728		-78.5639	-57.7039	-57.9292	-78.4601
2023437500	-78.1005		-78.9671	-57.7596	-57.9718	-78.5003
2078125000	-78.7453		-78.4835	-57.9827	-58.0984	-78.6215
2132812500	-78.6885		-78.5782	-57.5164	-57.7882	-78.8779
2187500000	-78.7678		-79.0272	-57.4172	-57.5546	-78.6897
2242187500	-78.3145		-78.9171	-57.9767	-58.2114	-78.1986
2296875000	-79.2157		-78.8263	-57.4753	-57.642	-78.8262
2351562500	-78.6496		-79.6334	-57.2477	-57.4174	-78.6771
2406250000	-78.8179		-79.0744	-57.9801	-58.087	-79.1135
2460937500	-78.7576		-78.7823	-58.0408	-58.3763	-79.1557
2515625000	-79.5763		-79.0674	-57.8183	-58.083	-79.3036
2570312500	-79.6413		-78.7104	-57.8712	-57.986	-79.2509
2625000000	-78.974		-78.8727	-57.8964	-58.0535	-78.7184
2679687500	-79.0432		-78.7825	-57.9486	-58.1784	-78.8783
2734375000	-79.2709		-78.7865	-57.5643	-57.7939	-79.0719
2789062500	-79.3216		-78.959	-58.4281	-58.7656	-79.313
2843750000	-79.0773		-78.6754	-58.3834	-58.5982	-78.9218
2898437500	-78.7573		-79.3433	-58.392	-58.537	-78.7857
2953125000	-79.0688		-79.1795	-58.1629	-58.2254	-79.0582
3007812500	-78.9085		-78.7385	-57.6833	-57.9759	-78.7333
3062500000	-78.8277		-78.7533	-58.2416	-58.3197	-78.843
3117187500	-78.6758		-78.465	-58.4978	-58.7004	-78.9294
3171875000	-78.8999		-78.7414	-58.7589	-58.8768	-78.5722
3226562500	-78.343		-78.6158	-58.2154	-58.2818	-78.386
3281250000	-78.1649		-78.8971	-58.0363	-58.2553	-78.5857
3335937500	-78.7987		-79.0335	-58.3706	-58.7272	-78.9248
3390625000	-79.255		-78.3122	-58.2783	-58.4337	-79.0952
3445312500	-79.2888		-78.1868	-58.4831	-58.8252	-79.233
3500000000	-78.4439		-78.2003	-58.5557	-58.5889	-78.537
3554687500	-78.1588		-78.8128	-58.0854	-58.0987	-78.4816
3609375000	-78.9425		-78.3599	-58.0528	-58.1543	-78.8872
3664062500	-79.1692		-78.5323	-58.2059	-58.368	-79.0313
3718750000	-78.3508		-78.0629	-57.9235	-57.9395	-78.6036
3773437500	-78.3144		-77.8691	-57.6394	-57.7754	-78.7171
3828125000	-78.4795		-78.2263	-58.2842	-58.1273	-78.5298
3882812500	-78.4581		-78.5144	-57.6642	-57.8463	-78.5026
3937500000	-78.8658		-78.0964	-57.9631	-58.2318	-79.0314
3992187500	-79.0387		-78.4743	-57.7581	-57.8274	-79.1078
4046875000	-78.4671		-78.0783	-57.9734	-57.9886	-78.5465
4101562500	-77.9508		-78.6231	-58.4191	-58.5203	-78.3228
4156250000	-78.4844		-78.9757	-58.1264	-58.0517	-78.6209
4210937500	-78.717		-78.7946	-57.6286	-57.7512	-78.6807
4265625000	-78.69		-78.4584	-57.4681	-57.5057	-78.5034
4320312500	-78.7387		-78.7348	-57.9926	-58.0276	-78.7488
4375000000	-78.2321		-78.0957	-57.5691	-57.8233	-78.642
4429687500	-78.524		-77.4419	-57.7959	-57.9346	-78.7121
4484375000	-78.6885		-78.0169	-57.6612	-57.7675	-78.9955
4539062500	-77.8749		-77.9865	-57.666	-57.7903	-78.2855
4593750000	-78.1977		-78.7797	-57.7814	-57.8797	-78.73
4648437500	-78.3927		-78.3225	-57.4035	-57.5257	-78.3714
4703125000	-78.1403		-78.1346	-57.2728	-57.5523	-78.0234
4757812500	-77.7249		-78.028	-57.5629	-57.8672	-78.1602
4812500000	-78.2866		-78.9871	-57.7404	-57.8802	-78.069
4867187500	-78.276		-77.9717	-57.2231	-57.5181	-78.7004
4921875000	-78.5033		-78.5066	-57.9434	-58.0365	-78.7695
4976562500	-77.6839		-77.7848	-58.1301	-58.0959	-77.9885
5031250000	-77.6771		-78.1551	-57.6331	-57.8064	-77.7906
5085937500	-78.0227		-77.7597	-57.5539	-57.5333	-77.8721
5140625000	-78.5124		-77.6881	-58.5092	-58.6906	-78.707
5195312500	-78.5153		-78.2999	-57.4044	-57.3553	-78.5551
5250000000	-77.9862		-78.1721	-57.3491	-57.4059	-78.4076
5304687500	-77.8181		-77.5272	-57.8857	-57.9851	-77.9709
5359375000	-77.7921		-77.7735	-57.8663	-58.069	-77.9637
5414062500	-77.8299		-77.9449	-57.7006	-57.8956	-77.9956
5468750000	-78.4551		-77.6229	-57.7982	-58.1459	-78.1643
5523437500	-77.9482		-77.8145	-57.433	-57.5486	-78.289
5578125000	-78.2178		-77.9897	-57.8358	-57.9501	-78.1884
5632812500	-78.2869		-77.7671	-57.6914	-57.7844	-78.2915
5687500000	-78.7107		-77.1757	-57.6642	-57.7709	-78.6901
5742187500	-78.2788		-77.4859	-58.2393	-58.4392	-78.7285
5796875000	-77.5445		-78.0117	-57.4951	-57.5897	-77.8922
5851562500	-78.1694		-78.4496	-57.975	-58.2198	-77.9892
5906250000	-78.6497		-78.0649	-57.9865	-58.0617	-78.7239
5960937500	-78.2004		-78.1462	-57.3147	-57.3526	-78.383
6015625000	-77.7235		-77.874	-57.5147	-57.4179	-77.7781
6070312500	-77.9111		-77.8215	-57.3903	-57.5642	-78.1271
6125000000	-78.2024		-77.5302	-57.4891	-57.4755	-78.3446
6179687500	-77.9858		-78.0487	-56.953	-56.9907	-78.2004
6234375000	-77.7818		-77.1838	-57.6045	-58.4319	-78.027
6289062500	-78.2523		-77.4811	-63.892	-64.8589	-77.0613
6343750000	-78.0825		-77.6015	-77.3021	-75.8143	-75.8203
6398437500	-78.506		-77.7749	-77.5956	-76.3627	-76.3676
6453125000	-78.547		-78.1183	-78.1682	-76.1577	-76.158
6507812500	-77.9547		-77.1218	-77.297	-75.52	-75.5198
6562500000	-77.9238		-77.2924	-77.2318	-75.8898	-75.8893
6617187500	-77.7027		-78.0009	-77.8422	-75.731	-75.7306
6671875000	-78.6556		-77.8192	-77.6726	-75.8995	-75.9001
6726562500	-78.2946		-77.5516	-77.6896	-75.9511	-75.951
6781250000	-78.2544		-77.4834	-77.3012	-76.0407	-76.0429
6835937500	-77.2249		-77.6413	-64.7611	-64.5814	-76.3315
6890625000	-77.5708		-77.6535	-58.0316	-58.3403	-77.45
6945312500	-77.9357		-77.2532	-57.6241	-57.588	-77.7096
7000000000	-77.91		-77.7538	-58.025	-58.1117	-77.9811
7054687500	-77.2741		-77.4235	-57.7396	-57.6793	-77.9203
7109375000	-77.5782		-77.8563	-57.9569	-58.0549	-77.7509
7164062500	-77.6755		-77.3252	-57.4869	-57.6091	-77.8472
7218750000	-77.7345		-77.5559	-58.0931	-58.1985	-78.0641
7273437500	-77.8698		-77.5844	-57.6747	-57.8912	-78.3354
7328125000	-77.916		-77.5991	-57.825	-58.2588	-78.2947
7382812500	-78.0089		-78.0781	-58.1594	-58.5132	-77.7421
7437500000	-77.7853		-77.6485	-58.3116	-58.2485	-77.7354
7492187500	-77.6174		-78.175	-58.7371	-58.8693	-77.7535
7546875000	-78.0724		-78.3613	-58.044	-58.0781	-77.999
7601562500	-77.8947		-78.0162	-57.6798	-57.936	-77.9941
7656250000	-77.7629		-77.8265	-57.5978	-57.7589	-78.1453
7710937500	-77.7272		-77.4857	-58.1369	-58.3144	-77.9107
7765625000	-78.0024		-77.5503	-57.887	-58.1637	-77.8848
7820312500	-77.6631		-76.7258	-57.4026	-57.6059	-77.4264
7875000000	-77.878		-77.262	-57.9178	-58.225	-77.5797
7929687500	-77.1764		-77.6121	-57.6857	-57.7707	-77.0842
7984375000	-77.0473		-77.2964	-57.4833	-57.6106	-77.1299
8039062500	-76.8046		-77.4728	-57.4139	-57.4161	-76.5311
8093750000	-77.3383		-77.8993	-57.128	-57.2773	-77.1505
8148437500	-76.962		-77.9267	-57.7627	-58.0464	-77.4762
8203125000	-77.0957		-77.1906	-58.3698	-58.4703	-77.2083
8257812500	-76.8889		-77.0858	-58.3232	-58.6192	-77.0628
8312500000	-77.4845		-77.0242	-57.1988	-57.6225	-77.7297
8367187500	-76.6253		-77.784	-58.1857	-58.4309	-77.0574
8421875000	-77.3367		-76.9689	-58.3916	-58.625	-77.2302
8476562500	-76.798		-76.6993	-58.1044	-58.3919	-76.4763
8531250000	-76.923		-76.7902	-57.8007	-58.2803	-76.9704
8585937500	-77.1307		-76.8836	-57.9771	-58.1993	-77.2736
8640625000	-77.7486		-77.0548	-58.0236	-58.1226	-77.9654
8695312500	-77.1106		-77.2794	-58.0203	-58.1877	-76.9972
8750000000	-77.4615		-76.4316	-57.8354	-58.0838	-77.2957
8804687500	-77.088		-76.3606	-57.8161	-57.9977	-77.5226
8859375000	-76.8326		-76.9524	-57.6413	-57.985	-76.9505
8914062500	-76.7398		-77.686	-57.9612	-58.364	-77.0351
8968750000	-77.2671		-77.0988	-57.5711	-57.8748	-77.4742
9023437500	-77.3258		-77.2304	-57.6315	-58.0978	-77.3
9078125000	-77.0245		-76.7969	-58.055	-58.5982	-77.0657
9132812500	-77.3953		-77.1413	-58.5565	-59.0049	-77.1182
9187500000	-77.4025		-77.0806	-58.0826	-58.5069	-77.3156
9242187500	-76.8851		-76.3568	-58.3395	-58.6392	-76.7134
9296875000	-76.7812		-76.1416	-58.4118	-58.6521	-76.4289
9351562500	-76.5295		-75.9524	-57.7648	-58.0619	-76.6415
9406250000	-77.1754		-76.9524	-58.349	-58.6392	-77.1803
9460937500	-76.5558		-77.1592	-57.4158	-57.7278	-76.8798
9515625000	-76.6804		-76.6681	-57.794	-57.8809	-76.8245
9570312500	-76.9519		-76.6176	-57.6937	-57.786	-76.5458
9625000000	-76.4832		-76.9227	-57.3961	-57.7509	-76.7802
9679687500	-76.7343		-76.68	-57.5791	-57.809	-76.7458
9734375000	-76.3617		-76.5213	-57.9132	-58.0154	-76.5115
9789062500	-76.7915		-76.9455	-57.9244	-58.1488	-76.7149
9843750000	-76.2056		-76.5973	-57.9251	-58.0579	-76.0543
9898437500	-77.1108		-76.7492	-57.5714	-57.8966	-77.1134
9953125000	-76.3856		-76.575	-58.1259	-58.3144	-76.4557
10007812500	-76.5484		-76.025	-58.4697	-58.8035	-76.6151
10062500000	-76.9365		-76.4499	-58.8079	-59.0847	-76.9443
10117187500	-76.2527		-76.3028	-58.2586	-58.5242	-76.9341
10171875000	-76.6479		-76.0283	-57.808	-58.0183	-76.5198
10226562500	-76.2237		-76.538	-57.6111	-58.0363	-75.7537
10281250000	-77.0646		-76.2782	-57.6907	-58.191	-76.7805
10335937500	-76.2905		-76.9578	-58.0124	-58.1959	-76.361
10390625000	-76.1789		-76.3742	-57.934	-57.9489	-76.4505
10445312500	-75.777		-76.81	-57.5749	-57.7738	-75.4116
10500000000	-75.5978		-76.3804	-58.663	-58.7377	-76.0855
10554687500	-76.3518		-75.8483	-58.4563	-58.8642	-76.2389
10609375000	-76.2765		-76.1894	-58.6523	-59.0677	-76.6675
10664062500	-75.6423		-76.1618	-58.2399	-58.4992	-75.6392
10718750000	-75.9682		-76.0674	-58.3894	-58.622	-75.7243
10773437500	-75.7269		-76.5588	-58.6952	-58.8868	-75.4947
10828125000	-76.2617		-76.4632	-58.0523	-58.1729	-76.3255
10882812500	-76.6902		-76.918	-58.4188	-58.6006	-76.8682
10937500000	-76.6701		-76.083	-58.466	-58.7326	-76.7256
10992187500	-76.026		-76.1126	-58.6076	-58.8681	-75.8296
11046875000	-76.3261		-76.5776	-58.4732	-58.6131	-76.0595
11101562500	-76.6876		-76.0631	-59.0456	-59.1564	-77.2213
11156250000	-76.2193		-76.327	-59.6423	-59.9493	-76.674
11210937500	-76.9029		-75.7432	-58.5141	-58.9044	-77.1758
11265625000	-76.5226		-76.0051	-58.562	-58.9368	-76.5149
11320312500	-76.4391		-75.7582	-59.1722	-59.4671	-76.7198
11375000000	-76.1483		-76.2869	-58.5852	-58.9299	-76.4643
11429687500	-76.021		-76.4678	-58.5293	-58.8772	-76.1362
11484375000	-76.94		-76.0115	-58.8437	-59.1064	-77.0598
11539062500	-75.9963		-76.5433	-59.1938	-59.3188	-76.0535
11593750000	-76.4446		-75.8185	-59.1988	-59.3091	-75.775
11648437500	-76.435		-76.3651	-59.6775	-59.8077	-76.3968
11703125000	-76.3244		-75.9621	-58.9601	-59.2671	-76.2342
11757812500	-75.7457		-76.4196	-58.4592	-58.6924	-75.8011
11812500000	-75.8976		-76.0616	-58.6415	-59.0369	-75.8647
11867187500	-76.1076		-76.1229	-58.7778	-58.929	-76.3398
11921875000	-76.389		-76.2688	-59.1213	-59.257	-76.8516
11976562500	-76.5681		-76.0043	-59.3436	-59.4148	-76.5491
12031250000	-76.5277		-76.505	-59.3361	-59.5628	-76.4519
12085937500	-75.9735		-76.4506	-58.5305	-58.6723	-76.0146
12140625000	-75.7071		-76.0583	-59.0129	-59.2449	-75.8489
12195312500	-75.8071		-76.3918	-59.0914	-59.3181	-76.0439
12250000000	-76.1579		-76.1134	-59.5102	-59.5276	-76.0342
12304687500	-76.5375		-76.4971	-58.8931	-59.1887	-76.2474
12359375000	-76.426		-76.5685	-59.1522	-59.2514	-76.4012
12414062500	-76.4045		-75.7401	-59.2982	-59.4638	-76.5546
12468750000	-76.093		-76.2667	-59.491	-59.5436	-76.1855
12523437500	-76.5727		-75.6139	-59.2816	-59.666	-76.3871
12578125000	-76.2875		-76.0941	-59.3552	-59.4634	-76.1465
12632812500	-75.8975		-76.3104	-59.2018	-59.2178	-76.1315
12687500000	-76.1244		-76.3083	-58.8858	-58.9978	-76.1982
12742187500	-76.6744		-75.9071	-58.6439	-58.9009	-76.7164
12796875000	-76.4972		-75.4698	-59.1944	-59.2904	-76.8
12851562500	-76.0857		-76.0706	-59.6305	-59.8858	-76.2263
12906250000	-75.6105		-76.409	-59.9357	-59.8759	-76.1239
12960937500	-76.0883		-76.2767	-58.6775	-58.663	-76.1547
13015625000	-76.0107		-75.8571	-59.2547	-59.2636	-75.8537
13070312500	-76.2057		-75.8341	-58.9183	-59.1456	-76.0951
13125000000	-76.2897		-75.8933	-59.3853	-59.297	-76.096
13179687500	-76.0951		-76.54	-59.5651	-59.4204	-75.6704
13234375000	-76.788		-76.6638	-59.07	-59.0295	-76.9702
13289062500	-76.5078		-75.8652	-59.6145	-59.2858	-76.8735
13343750000	-76.524		-76.5513	-59.8129	-59.6653	-76.7325
13398437500	-76.4575		-75.9724	-59.7474	-59.8994	-76.0368
13453125000	-76.5555		-75.6538	-59.7796	-59.928	-76.3833
13507812500	-76.1989		-75.7896	-59.9706	-59.9292	-76.1732
13562500000	-76.1406		-76.504	-59.4125	-59.2226	-76.135
13617187500	-76.6102		-76.3649	-59.7556	-59.5899	-76.3854
13671875000	-76.4856		-75.8132	-59.963	-59.7347	-76.1086
13726562500	-76.6624		-75.8553	-59.9629	-59.814	-76.1306
13781250000	-75.7779		-75.006	-59.8812	-59.8585	-76.0188
13835937500	-76.2771		-75.4847	-59.4762	-59.3948	-76.0774
13890625000	-76.3294		-76.2619	-59.782	-59.863	-76.4932
13945312500	-76.2274		-75.1774	-59.5045	-59.7113	-76.3336
14000000000	-75.7967		-76.3661	-59.7699	-59.8872	-75.9007
14054687500	-76.1137		-76.3756	-59.6189	-59.68	-76.0151
14109375000	-76.1076		-76.0184	-59.3606	-59.2876	-76.2983
14164062500	-76.2056		-75.6722	-59.1663	-59.1788	-76.0384
14218750000	-76.0797		-76.1568	-60.0603	-60.1999	-76.0039
14273437500	-76.3		-75.492	-59.7512	-59.4091	-75.8323
14328125000	-75.9018		-75.7685	-59.8768	-59.9107	-76.0693
14382812500	-76.3232		-76.2232	-60.411	-60.3264	-76.5965
14437500000	-76.2169		-75.9646	-60.1638	-59.9198	-76.5801
14492187500	-75.9421		-75.55	-59.9009	-59.801	-76.1348
14546875000	-76.7329		-76.0001	-59.9886	-59.8704	-76.0762
14601562500	-75.5272		-75.8653	-59.7539	-59.4752	-75.325
14656250000	-76.0877		-75.6815	-59.9323	-60.0027	-75.7745
14710937500	-76.1912		-75.4685	-60.0478	-60.0631	-76.059
14765625000	-75.7893		-75.55	-60.5171	-60.3895	-75.9419
14820312500	-75.3631		-75.8919	-60.523	-60.218	-75.743
14875000000	-75.8354		-76.4911	-60.464	-60.2503	-75.9411
14929687500	-76.1533		-76.1743	-60.1088	-60.1751	-76.4267
14984375000	-75.4696		-75.7227	-60.2908	-60.2737	-75.6134
15039062500	-75.7414		-76.3528	-60.7381	-60.5695	-75.4968
15093750000	-75.6085		-76.7974	-60.8257	-60.6819	-75.1409
15148437500	-75.8288		-76.0548	-61.273	-60.9722	-75.4857
15203125000	-76.2027		-75.9035	-61.2414	-61.0734	-75.9296
15257812500	-75.8377		-75.7923	-60.8518	-61.1114	-75.5037
15312500000	-75.7817		-75.0013	-60.6807	-60.5982	-75.901
15367187500	-75.0822		-75.5575	-61.3971	-61.3773	-74.7783
15421875000	-75.7093		-76.0837	-61.5608	-61.6874	-75.703
15476562500	-75.8216		-75.841	-61.5117	-61.2709	-75.7367
15531250000	-76.2885		-76.3503	-61.6041	-61.4442	-76.4095
15585937500	-75.736		-75.5519	-62.0104	-62.0763	-75.7389
15640625000	-75.8939		-75.5791	-62.764	-62.6802	-75.7398
15695312500	-76.1607		-76.1645	-62.7094	-62.4138	-75.9768
15750000000	-75.9469		-75.7219	-62.8271	-62.6732	-75.6169
15804687500	-75.7785		-76.4021	-62.2511	-62.1189	-76.2289
15859375000	-76.0125		-76.5492	-62.4683	-62.5369	-76.3435
15914062500	-75.5052		-76.1411	-62.6839	-62.7681	-75.7384
15968750000	-76.0226		-76.0779	-63.1096	-62.9529	-75.7374
16023437500	-75.9768		-76.3869	-63.0463	-63.1816	-75.4963
16078125000	-75.6407		-76.0389	-63.6023	-63.752	-75.7806
16132812500	-75.9963		-75.8809	-63.7491	-63.7347	-75.9917
16187500000	-75.8906		-76.0405	-63.8935	-63.69	-75.624
16242187500	-76.0471		-76.2852	-64.4676	-64.4348	-75.9431
16296875000	-76.0614		-76.5848	-64.6928	-64.5015	-75.9418
16351562500	-75.7078		-76.3618	-64.5357	-64.8628	-75.9612
16406250000	-76.3093		-75.4465	-64.2901	-64.4503	-76.55
16460937500	-76.0381		-75.5121	-64.3257	-64.7205	-75.8803
16515625000	-76.2538		-76.3119	-64.7962	-64.8686	-76.2091
16570312500	-76.2212		-76.4894	-65.3736	-65.5168	-76.5408
16625000000	-76.1528		-76.0106	-65.5956	-65.9209	-76.3789
16679687500	-76.5129		-76.5427	-65.9455	-66.43	-76.3815
16734375000	-76.4965		-76.631	-66.4318	-66.8938	-76.4572
16789062500	-76.6872		-76.3573	-66.8218	-67.1625	-76.489
16843750000	-76.5941		-76.9513	-67.1881	-67.6411	-76.4617
16898437500	-76.6739		-76.6983	-67.0414	-67.2889	-76.5531
16953125000	-76.0606		-76.5419	-67.2169	-67.8292	-76.2949
17007812500	-76.0221		-75.8626	-67.3191	-67.8076	-76.3417
17062500000	-76.3536		-76.0699	-67.9213	-68.2169	-76.6012
17117187500	-76.3137		-75.7911	-68.7498	-68.801	-76.3322
17171875000	-75.6722		-76.0258	-68.5187	-69.0044	-75.7514
17226562500	-75.9032		-75.9629	-68.6705	-69.065	-76.1271
17281250000	-75.8243		-76.6325	-69.5252	-69.8777	-75.6792
17335937500	-75.9764		-76.52	-69.9012	-69.7774	-75.9492
17390625000	-75.8859		-76.3231	-69.8268	-70.5577	-76.0882
17445312500	-76.7996		-76.1921	-70.5603	-71.1868	-76.809
17500000000	-75.8856		-75.7967	-71.3465	-71.2221	-75.7188
17554687500	-76.3403		-75.7211	-71.0303	-71.8627	-76.4962
17609375000	-76.1732		-75.5977	-71.2632	-72.2097	-76.4977
17664062500	-76.0402		-75.9623	-71.8232	-72.3631	-76.0787
17718750000	-76.6539		-75.9896	-72.0802	-72.9741	-76.2477
17773437500	-76.2081		-76.5183	-72.4811	-73.6998	-76.2105
17828125000	-76.6968		-76.2026	-73.1739	-73.6947	-77.0098
17882812500	-76.6343		-76.1378	-73.5033	-74.0161	-76.466
17937500000	-76.4206		-75.8384	-73.5169	-74.1803	-76.4391
17992187500	-76.2446		-76.3429	-73.6022	-74.0833	-76.3226
18046875000	-76.3957		-76.2211	-73.748	-74.1431	-76.2034
18101562500	-76.8604		-76.0208	-73.5855	-74.8205	-76.6329
18156250000	-76.2561		-76.4196	-74.2722	-74.7885	-76.5223
18210937500	-76.0111		-76.8704	-74.822	-74.7641	-76.0249
18265625000	-76.9921		-76.2243	-74.774	-74.8147	-76.266
18320312500	-76.3064		-76.7779	-75.5779	-75.6445	-76.586
18375000000	-76.264		-76.019	-74.6952	-75.2669	-76.3503
18429687500	-75.7786		-75.7786	-74.7085	-75.3463	-76.0511
18484375000	-76.1901		-75.6416	-75.2307	-75.9327	-76.3706
18539062500	-76.206		-75.8302	-75.7371	-76.3281	-76.4152
18593750000	-75.8394		-75.7112	-75.5745	-76.0817	-76.1489
18648437500	-75.847		-75.5253	-75.03	-75.4378	-75.6394
18703125000	-75.8204		-76.5086	-75.8078	-75.422	-75.7811
18757812500	-76.136		-76.1469	-75.7326	-75.9264	-76.3354
18812500000	-76.4936		-76.5573	-76.1045	-76.1734	-76.6817
18867187500	-76.3788		-76.1711	-75.5998	-76.286	-76.7672
18921875000	-76.4778		-75.9886	-75.3294	-75.7721	-76.328
18976562500	-76.9246		-75.6329	-75.0942	-76.2351	-76.5366
19031250000	-76.2712		-75.9799	-75.3986	-76.1518	-76.3768
19085937500	-76.1295		-75.9454	-75.2985	-75.8177	-76.0757
19140625000	-75.9401		-76.9147	-76.3496	-75.6394	-75.942
19195312500	-76.1902		-76.393	-75.8143	-75.5468	-76.1793
19250000000	-75.8308		-75.8274	-75.2753	-75.7902	-76.2111
19304687500	-75.4271		-76.1504	-75.5757	-75.2411	-75.78
19359375000	-75.6838		-76.1826	-75.6501	-75.5686	-76.1283
19414062500	-75.2264		-75.536	-75.1963	-75.159	-75.4212
19468750000	-75.6046		-75.4101	-75.1319	-75.5536	-75.8071
19523437500	-76.3044		-75.7874	-75.503	-75.4721	-75.8266
19578125000	-76.2967		-75.7559	-75.3325	-76.2817	-76.5663
19632812500	-75.8368		-75.7704	-75.4179	-75.688	-75.9983
19687500000	-75.5804		-76.0845	-75.8565	-75.212	-75.5564
19742187500	-75.4055		-74.993	-74.7364	-75.4557	-75.7123
19796875000	-75.7214		-75.5813	-75.3798	-75.8952	-76.0481
19851562500	-75.8821		-75.6131	-75.5491	-75.927	-75.9601
19906250000	-75.3213		-75.7667	-75.7532	-75.5705	-75.5671
19960937500	-75.9003		-75.788	-75.7624	-76.4014	-76.4267
20015625000	-75.7739		-74.7926	-74.7119	-75.5817	-75.6312
20070312500	-75.3082		-75.6785	-75.539	-75.4933	-75.549
20125000000	-75.6885		-76.2462	-76.0475	-75.4678	-75.606
20179687500	-76.683		-75.9279	-75.5954	-76.4614	-76.8155
20234375000	-75.9145		-75.6863	-75.3062	-75.6241	-76.0529
20289062500	-76.3985		-76.173	-75.5593	-75.9926	-76.3603
20343750000	-76.3447		-75.9413	-75.3591	-76.084	-76.3131
20398437500	-76.7552		-76.1863	-75.4821	-76.1616	-76.5029
20453125000	-75.9514		-75.6886	-75.117	-75.7128	-76.1039
20507812500	-75.7679		-75.8599	-75.2563	-75.5016	-75.8573
20562500000	-75.6211		-75.8413	-75.0011	-75.2003	-75.7891
20617187500	-76.5433		-75.88	-75.221	-76.2584	-76.6208
20671875000	-76.0481		-76.3291	-75.7805	-75.5567	-76.0843
20726562500	-76.4902		-75.9776	-75.6361	-75.6282	-76.0507
20781250000	-76.3832		-75.5658	-75.081	-75.9099	-76.3336
20835937500	-75.8531		-76.2694	-75.6835	-75.6951	-76.0574
20890625000	-75.3953		-76.6942	-76.2328	-75.4397	-75.6639
20945312500	-76.3864		-76.2917	-75.9079	-76.1425	-76.4163
21000000000	-76.7453		-75.9038	-75.5751	-76.6157	-76.8181
21054687500	-76.2089		-76.5085	-76.0253	-75.8905	-76.1004
21109375000	-76.4671		-75.759	-75.4865	-76.4503	-76.661
21164062500	-75.6474		-75.5704	-75.3671	-75.9178	-76.1234
21218750000	-75.8281		-75.771	-75.6766	-75.9349	-76.0196
21273437500	-75.8687		-75.981	-75.9147	-76.1824	-76.1874
21328125000	-76.028		-76.0437	-75.9875	-75.8938	-75.8893
21382812500	-75.4432		-76.1108	-76.0911	-75.756	-75.7626
21437500000	-75.7145		-76.1059	-76.102	-75.8977	-75.8985
21492187500	-75.9093		-75.2576	-75.2335	-76.0355	-76.0312
21546875000	-76.4965		-75.7954	-75.7588	-76.6064	-76.613
21601562500	-76.4808		-75.8302	-75.7863	-76.4439	-76.4698
21656250000	-76.3826		-76.2244	-76.1611	-76.4191	-76.4514
21710937500	-76.4537		-76.5508	-76.4257	-76.5657	-76.6422
21765625000	-76.7453		-76.7104	-76.5411	-76.6115	-76.7081
21820312500	-76.5914		-76.2842	-76.18	-76.8209	-76.965
21875000000	-76.9963		-76.8807	-76.7375	-77.2494	-77.4582
21929687500	-76.4565		-77.1168	-76.8492	-76.6823	-76.839
21984375000	-76.1377		-77.002	-76.699	-76.3938	-76.5855
22039062500	-76.6948		-76.8113	-76.5098	-76.6746	-76.9164
22093750000	-76.7817		-76.8428	-76.6141	-76.7161	-76.9044
22148437500	-76.5365		-77.0839	-76.8687	-76.6586	-76.8762
22203125000	-76.6202		-76.9058	-76.7636	-76.4371	-76.7731
22257812500	-76.8429		-77.0179	-76.8587	-76.9869	-77.2211
22312500000	-77.2139		-77.4386	-77.2491	-77.2659	-77.3754
22367187500	-77.033		-76.4552	-76.3266	-76.8401	-77.0253
22421875000	-77.0771		-75.9626	-75.7833	-77.0182	-77.1752
22476562500	-76.7535		-76.9744	-76.8355	-76.7542	-76.9115
22531250000	-76.607		-76.4137	-76.3143	-76.7994	-76.9546
22585937500	-77.3492		-77.025	-76.9584	-77.212	-77.3391
22640625000	-77.0732		-77.4447	-77.3582	-76.9513	-77.1039
22695312500	-77.3421		-76.7204	-76.6227	-77.3329	-77.4267
22750000000	-76.6748		-77.127	-77.014	-76.8428	-76.8761
22804687500	-76.3794		-76.516	-76.4639	-76.3593	-76.3796
22859375000	-76.092		-76.3694	-76.3571	-76.4644	-76.4611
22914062500	-77.0667		-75.9885	-75.9847	-77.1411	-77.1395
22968750000	-76.1995		-76.1548	-76.1544	-76.3887	-76.3885
23023437500	-76.0944		-76.3671	-76.3637	-76.5202	-76.5223
23078125000	-76.4298		-76.4007	-76.3781	-76.583	-76.5976
23132812500	-75.9338		-77.1515	-77.1157	-75.9183	-75.957
23187500000	-76.4781		-76.7004	-76.6604	-76.4147	-76.4667
23242187500	-76.9352		-76.7192	-76.6559	-77.263	-77.3067
23296875000	-76.599		-77.0065	-76.8907	-77.1529	-77.2038
23351562500	-76.5363		-77.6141	-77.4414	-76.9989	-77.0681
23406250000	-77.4719		-77.1565	-76.9584	-77.6596	-77.7346
23460937500	-77.7926		-76.534	-76.4299	-77.7579	-77.7995
23515625000	-77.3455		-77.02	-76.9574	-77.3388	-77.4344
23570312500	-77.1218		-76.8381	-76.7051	-77.4706	-77.5704
23625000000	-77.5264		-76.8375	-76.6945	-77.4247	-77.4842
23679687500	-77.3943		-76.9372	-76.6618	-77.458	-77.4977
23734375000	-77.7501		-76.9127	-76.7321	-77.4479	-77.4735
23789062500	-76.9616		-76.5256	-76.3994	-76.6104	-76.6862
23843750000	-77.4255		-76.6683	-76.5358	-77.3838	-77.521
23898437500	-76.8079		-77.0143	-76.8993	-76.8564	-76.9559
23953125000	-77.5492		-77.2423	-77.0936	-77.5597	-77.6323
24007812500	-77.0181		-76.8269	-76.706	-77.1627	-77.2361
24062500000	-77.7872		-77.2099	-77.1236	-77.6634	-77.7494
24117187500	-77.4684		-77.3597	-77.2878	-77.7145	-77.7308
24171875000	-77.4737		-76.8412	-76.7728	-77.6685	-77.6687
24226562500	-77.1334		-76.9458	-76.8937	-77.5099	-77.5234
24281250000	-77.5365		-77.0331	-77.0271	-77.8397	-77.9032
24335937500	-77.2527		-77.305	-77.3089	-77.5644	-77.617
24390625000	-77.4573		-77.6419	-77.6337	-77.2119	-77.218
24445312500	-77.4155		-77.3085	-77.2979	-77.3478	-77.3264
24500000000	-77.1683		-77.3555	-77.3538	-77.6904	-77.6832
24554687500	-76.9905		-77.4477	-77.4505	-77.4209	-77.4192
24609375000	-77.1297		-77.5673	-77.5565	-76.8053	-76.8175
24664062500	-76.8331		-77.6236	-77.6208	-76.171	-76.1809
24718750000	-77.3988		-76.8227	-76.8231	-76.7342	-76.7369
24773437500	-77.414		-77.3902	-77.3898	-76.9712	-76.9755
24828125000	-78.2063		-77.5192	-77.5194	-77.2571	-77.255
24882812500	-77.0979		-77.3498	-77.3511	-76.4726	-76.4858
24937500000	-77.8739		-77.4476	-77.4473	-77.0091	-77.0119
24992187500	-77.7825		-76.6694	-76.6694	-77.2732	-77.283
25046875000	-77.5205		-77.5864	-77.5862	-76.6495	-76.6492
25101562500	-77.7514		-77.5385	-77.5386	-76.8509	-76.8502
25156250000	-77.0329		-77.5011	-77.5002	-76.3938	-76.3945
25210937500	-77.9564		-77.2461	-77.2376	-77.6887	-77.6787
25265625000	-77.5288		-78.0162	-77.993	-77.7779	-77.7897
25320312500	-77.1315		-77.5115	-77.4605	-77.5066	-77.5649
25375000000	-77.7175		-77.7425	-77.6603	-77.6774	-77.7662
25429687500	-77.5978		-77.7268	-77.6239	-77.7518	-77.7896
25484375000	-78.0356		-78.5017	-78.4377	-78.1457	-78.1787
25539062500	-78.2435		-77.8932	-77.8768	-77.9904	-78.0335
25593750000	-78.1014		-77.5437	-77.5252	-78.0457	-78.1134
25648437500	-77.2465		-77.4764	-77.4643	-77.6294	-77.6672
25703125000	-77.9882		-77.2285	-77.2177	-78.3159	-78.3505
25757812500	-77.7367		-78.078	-78.0603	-77.9639	-77.9711
25812500000	-78.323		-78.2615	-78.2017	-78.2837	-78.2827
25867187500	-78.3926		-77.8557	-77.8072	-78.2322	-78.2317
25921875000	-77.9966		-77.8988	-77.8798	-78.1692	-78.171
25976562500	-78.5605		-78.272	-78.2628	-78.5811	-78.5813
26031250000	-78.0679		-77.9551	-77.9535	-78.2597	-78.27
26085937500	-77.8252		-78.1534	-78.1539	-78.1611	-78.1556
26140625000	-78.6811		-77.7724	-77.7665	-78.8938	-78.8872
26195312500	-78.3182		-78.0749	-78.0643	-78.428	-78.4397
26250000000	-77.365		-77.5701	-77.5652	-77.7029	-77.7261
26304687500	-78.2111		-77.9181	-77.9142	-78.1639	-78.1895
26359375000	-78.2573		-77.874	-77.8601	-78.2003	-78.2231
26414062500	-78.1281		-78.7513	-78.6815	-78.1521	-78.1667
26468750000	-78.3869		-78.0682	-78.0086	-78.626	-78.662
26523437500	-78.3838		-78.064	-78.0422	-78.5157	-78.5348
26578125000	-78.9411		-78.5384	-78.5034	-79.1751	-79.2468
26632812500	-79.0309		-78.085	-78.0273	-79.3717	-79.4378
26687500000	-77.8749		-78.4161	-78.3991	-78.2718	-78.3179
26742187500	-77.509		-78.5782	-78.5617	-77.6425	-77.654
26796875000	-78.5899		-78.2199	-78.2085	-78.6795	-78.6694
26851562500	-78.6065		-78.2353	-78.1806	-78.464	-78.5103
26906250000	-78.2469		-78.5652	-78.4701	-78.698	-78.7688
26960937500	-78.1049		-78.9318	-78.8564	-78.211	-78.2574
27015625000	-78.5199		-78.3179	-78.2235	-78.9206	-78.9237
27070312500	-78.5916		-78.6237	-78.5601	-79.2147	-79.2385
27125000000	-78.8631		-78.4084	-78.388	-79.0751	-79.1177
27179687500	-78.0753		-78.2329	-78.2261	-78.1751	-78.219
27234375000	-79.1527		-78.3333	-78.3074	-79.1652	-79.216
27289062500	-78.7527		-78.7158	-78.6724	-78.9286	-78.9456
27343750000	-78.5308		-79.2552	-79.2245	-78.7036	-78.7226
27398437500	-79.1487		-79.3368	-79.3123	-79.1185	-79.1258
27453125000	-79.4909		-78.7983	-78.7884	-80.246	-80.2436
27507812500	-79.8277		-78.6956	-78.6918	-79.8734	-79.8588
27562500000	-79.1044		-79.2561	-79.2561	-79.4593	-79.4513
27617187500	-78.7387		-78.5634	-78.5621	-79.2784	-79.2774
27671875000	-78.8096		-78.7113	-78.7065	-78.8975	-78.8919
27726562500	-79.2176		-79.2147	-79.209	-79.6727	-79.6748
27781250000	-79.567		-79.4112	-79.4179	-79.5653	-79.5723
27835937500	-79.2932		-79.4984	-79.4986	-79.4106	-79.4314
27890625000	-79.3404		-79.59	-79.5885	-79.394	-79.4277
27945312500	-79.4862		-79.1237	-79.112	-79.6883	-79.7485
28000000000	-76.5572		-76.1957	-76.1886	-76.359	-76.3625
28054687500	-79.5667		-79.3197	-79.3108	-79.815	-79.8125
28109375000	-79.6421		-78.8319	-78.7943	-79.627	-79.6226
28164062500	-79.7128		-79.0467	-78.9931	-79.8115	-79.8408
28218750000	-79.7672		-79.6441	-79.6052	-79.8827	-79.8975
28273437500	-79.461		-79.2476	-79.2071	-79.6075	-79.631
28328125000	-79.1363		-78.8597	-78.8413	-78.7935	-78.8267
28382812500	-79.7608		-79.5667	-79.5763	-79.6065	-79.6419
28437500000	-79.6564		-80.2118	-80.2066	-79.3561	-79.4059
28492187500	-79.56		-79.2767	-79.2418	-79.7111	-79.7324
28546875000	-79.8061		-79.0508	-79.0259	-79.8151	-79.8061
28601562500	-79.476		-78.8573	-78.823	-79.5404	-79.513
28656250000	-79.4875		-79.3143	-79.3039	-79.3542	-79.3564
28710937500	-78.973		-79.0662	-79.0501	-79.1537	-79.1614
28765625000	-78.9019		-78.2786	-78.2479	-79.2604	-79.2576
28820312500	-79.6115		-78.8461	-78.8232	-79.9292	-79.9203
28875000000	-79.515		-78.9601	-78.9626	-79.914	-79.899
28929687500	-79.1323		-79.1106	-79.127	-79.0046	-79.0129
28984375000	-79.2076		-79.2397	-79.2465	-79.2299	-79.2331
29039062500	-79.6365		-79.0867	-79.0859	-79.6616	-79.6684
29093750000	-79.5275		-79.0567	-79.0569	-79.47	-79.4733
29148437500	-79.8951		-79.9378	-79.9379	-79.787	-79.7958
29203125000	-79.9475		-78.7262	-78.7271	-79.9588	-79.9575
29257812500	-78.9552		-78.9835	-78.9856	-79.2713	-79.285
29312500000	-79.475		-78.7672	-78.7629	-79.6344	-79.6438
29367187500	-79.1784		-79.4996	-79.4993	-79.6625	-79.6806
29421875000	-78.6094		-79.2387	-79.2309	-79.2573	-79.2756
29476562500	-79.7928		-78.7852	-78.7898	-79.6581	-79.665
29531250000	-79.3729		-78.6485	-78.663	-79.2379	-79.249
29585937500	-78.8562		-79.0376	-79.0296	-79.1791	-79.1657
29640625000	-79.2845		-78.9737	-78.9512	-78.9695	-78.9677
29695312500	-79.126		-78.9138	-78.8864	-79.0361	-79.0291
29750000000	-79.2325		-79.8873	-79.8787	-79.4347	-79.4271
29804687500	-79.9732		-78.8581	-78.8552	-79.9103	-79.9182
29859375000	-79.5183		-79.1331	-79.1378	-79.6083	-79.613
29914062500	-79.8836		-79.5576	-79.5669	-79.6074	-79.6222
29968750000	-79.5227		-78.8491	-78.8545	-79.3901	-79.3904
30023437500	-79.0453		-78.9292	-78.9173	-78.9192	-78.9112
30078125000	-79.1194		-79.1874	-79.1622	-79.2084	-79.2033
30132812500	-78.9237		-78.8955	-78.8861	-79.1177	-79.1079
30187500000	-78.658		-78.2468	-78.2549	-78.8435	-78.8393
30242187500	-78.476		-78.302	-78.3115	-78.7199	-78.7199
30296875000	-78.3472		-78.9975	-79.0184	-78.1988	-78.2028
30351562500	-78.3074		-79.3473	-79.3499	-78.1988	-78.2195
30406250000	-78.9451		-79.1674	-79.1583	-79.2302	-79.2455
30460937500	-79.121		-79.311	-79.3073	-79.3997	-79.4134
30515625000	-79.4423		-78.0728	-78.0691	-79.5453	-79.5477
30570312500	-78.9705		-79.0953	-79.0957	-79.3026	-79.3033
30625000000	-79.6004		-79.7264	-79.727	-80.0786	-80.0905
30679687500	-79.4063		-78.4973	-78.4972	-79.985	-79.9925
30734375000	-79.269		-79.3167	-79.3194	-79.5198	-79.5216
30789062500	-79.3675		-79.5689	-79.5651	-79.3457	-79.3475
30843750000	-79.2031		-79.7349	-79.7359	-79.4667	-79.4725
30898437500	-78.553		-79.4939	-79.4932	-79.0509	-79.0428
30953125000	-78.993		-78.8453	-78.8409	-79.1811	-79.1833
31007812500	-78.8537		-79.1709	-79.1749	-79.0171	-79.0195
31062500000	-79.2425		-79.2359	-79.2368	-79.4844	-79.4879
31117187500	-79.2514		-79.0387	-79.0406	-79.5095	-79.5091
31171875000	-79.4484		-79.4426	-79.4367	-79.6468	-79.6466
31226562500	-79.1541		-79.0862	-79.0841	-79.8488	-79.8492
31281250000	-79.4144		-79.4396	-79.4329	-79.7458	-79.7555
31335937500	-79.5025		-78.7141	-78.7119	-79.3005	-79.3057
31390625000	-79.5385		-79.6988	-79.7003	-79.7417	-79.7364
31445312500	-78.7822		-79.1028	-79.1032	-78.7393	-78.752
31500000000	-78.1534		-78.4737	-78.4644	-78.4646	-78.4727
31554687500	-79.1104		-78.9397	-78.9255	-79.3221	-79.3385
31609375000	-78.608		-78.3947	-78.3879	-78.9629	-78.9607
31664062500	-79.2102		-79.0356	-79.0342	-79.2272	-79.2161
31718750000	-78.8686		-79.2638	-79.2651	-79.0694	-79.0511
31773437500	-79.2519		-78.831	-78.828	-79.5746	-79.5721
31828125000	-79.2411		-79.431	-79.4267	-79.5432	-79.5423
31882812500	-79.4587		-79.3099	-79.3141	-79.3618	-79.3608
31937500000	-79.2102		-79.1273	-79.14	-79.1932	-79.19
31992187500	-80.0427		-79.5851	-79.5949	-80.626	-80.6265
32046875000	-80.0316		-80.1848	-80.1929	-80.2287	-80.228
32101562500	-79.3161		-79.9577	-79.959	-79.5946	-79.5964
32156250000	-79.5949		-80.0783	-80.0808	-79.7878	-79.7819
32210937500	-80.196		-81.0291	-81.0346	-80.1358	-80.1416
32265625000	-80.3211		-79.9401	-79.937	-80.4083	-80.4078
32320312500	-80.0469		-80.5592	-80.5584	-80.5484	-80.5509
32375000000	-80.18		-80.3163	-80.3141	-80.1297	-80.1389
32429687500	-79.9547		-80.4936	-80.4901	-80.018	-79.9996
32484375000	-80.2197		-81.4465	-81.4467	-80.1504	-80.1417
32539062500	-80.5075		-81.3128	-81.3139	-80.3102	-80.312
32593750000	-80.7113		-81.6729	-81.6713	-81.1692	-81.1659
32648437500	-80.9259		-81.2539	-81.254	-81.1474	-81.1475
32703125000	-81.5808		-82.2085	-82.2054	-81.5225	-81.5348
32757812500	-82.3938		-82.0695	-82.0791	-82.0281	-82.0266
32812500000	-83.0091		-82.5172	-82.5207	-83.0266	-83.0243
32867187500	-83.16		-82.3384	-82.3353	-83.2479	-83.2506
32921875000	-83.4424		-82.8707	-82.8664	-83.4852	-83.484
32976562500	-83.7887		-83.9059	-83.9025	-83.9492	-83.96
33031250000	-84.1053		-84.6763	-84.6756	-84.1522	-84.1534
33085937500	-84.3494		-84.2809	-84.2824	-84.8364	-84.8325
33140625000	-84.9084		-84.981	-84.9784	-84.9683	-84.9613
33195312500	-85.7472		-85.163	-85.1571	-85.9244	-85.9199
33250000000	-85.4919		-85.8723	-85.87	-85.5396	-85.5386
33304687500	-86.5444		-86.3897	-86.3928	-86.6367	-86.6333
33359375000	-87.3426		-87.3505	-87.3489	-87.6966	-87.6968
33414062500	-87.9008		-87.8789	-87.8787	-87.9972	-87.9891
33468750000	-88.2448		-88.3369	-88.3316	-88.3644	-88.359
33523437500	-89.8022		-89.7348	-89.7299	-89.7799	-89.7693
33578125000	-91.1853		-90.3369	-90.3357	-90.9987	-90.9944
33632812500	-91.1872		-91.0839	-91.0822	-91.3327	-91.3304
33687500000	-92.4877		-93.087	-93.0859	-92.4763	-92.4778
33742187500	-93.4444		-93.9572	-93.9572	-93.8522	-93.8496
33796875000	-94.1045		-94.7108	-94.7105	-94.6613	-94.665
33851562500	-95.8252		-95.5007	-95.4983	-95.644	-95.6439
33906250000	-97.2973		-96.9941	-96.992	-97.235	-97.2394
33960937500	-98.4511		-98.1159	-98.1162	-98.4981	-98.498
34015625000	-100.268		-98.9747	-98.9731	-99.9679	-99.9693
34070312500	-101.352		-101.377	-101.372	-101.381	-101.381
34125000000	-102.793		-102.848	-102.851	-103.053	-103.064
34179687500	-104.178		-104.674	-104.682	-104.593	-104.597
34234375000	-105.916		-105.898	-105.901	-105.854	-105.834
34289062500	-107.826		-107.718	-107.722	-107.446	-107.439
34343750000	-109.254		-108.992	-108.997	-109.235	-109.243
34398437500	-110.67		-111.306	-111.313	-110.816	-110.818
34453125000	-112.793		-113.436	-113.443	-112.418	-112.443
34507812500	-115.391		-115.366	-115.346	-115.131	-115.129
34562500000	-117.125		-117.546	-117.544	-117.119	-117.105
34617187500	-119.427		-118.441	-118.464	-119.564	-119.571
34671875000	-121.869		-121.519	-121.522	-121.866	-121.798
34726562500	-123.015		-123.399	-123.438	-123.023	-122.947
34781250000	-125.651		-125.457	-125.546	-125.895	-125.62
34835937500	-127.318		-127.542	-127.565	-127.598	-127.417
34890625000	-129.665		-129.558	-129.63	-130.057	-129.814
34945312500	-131.428		-131.047	-131.093	-131.77	-131.489
35000000000	-131.934		-132.569	-132.58	-132.502	-131.706
35054687500	-131.984		-133.184	-133.353	-132.823	-132.517
35109375000	-132.709		-133.555	-133.683	-133.619	-132.841
35164062500	-133.496		-133.601	-133.891	-133.747	-133.152
35218750000	-134.093		-133.761	-134.038	-133.995	-133.12
35273437500	-133.613		-134.604	-134.612	-134.352	-133.828
35328125000	-134.363		-134.734	-134.742	-134.318	-133.443
35382812500	-134.341		-134.399	-134.609	-134.409	-133.724
35437500000	-134.828		-134.155	-134.236	-134.6	-133.999
35492187500	-134.271		-134.884	-134.939	-134.666	-134.025
35546875000	-134.684		-134.565	-134.641	-134.573	-133.814
35601562500	-134.274		-134.608	-134.651	-134.431	-133.708
35656250000	-134.871		-134.65	-134.923	-134.288	-133.842
35710937500	-134.206		-134.278	-134.372	-134.972	-134.268
35765625000	-135.312		-134.258	-134.381	-134.838	-134.389
35820312500	-134.812		-134.901	-135.098	-134.623	-133.867
35875000000	-135.415		-135.467	-135.788	-134.778	-134.183
35929687500	-135.254		-135.91	-135.884	-135.035	-134.536
35984375000	-134.936		-134.446	-134.62	-135.171	-134.647
36039062500	-135.439		-134.797	-134.849	-135.993	-135.439
36093750000	-135.874		-135.079	-135.4	-135.709	-135.261
36148437500	-135.502		-135.681	-135.669	-135.386	-134.785
36203125000	-135.681		-135.285	-135.406	-135.202	-134.75
36257812500	-136.057		-135.298	-135.37	-135.375	-134.833
36312500000	-135.322		-135.585	-135.84	-135.74	-135.297
36367187500	-135.975		-136.078	-136.182	-136.038	-135.712
36421875000	-135.091		-135.95	-136.081	-135.432	-134.802
36476562500	-135.976		-136.64	-136.735	-135.744	-135.029
36531250000	-135.964		-136.457	-136.639	-136.064	-135.691
36585937500	-135.979		-136.259	-136.336	-136.431	-135.68
36640625000	-136.052		-137.146	-137.426	-135.802	-135.284
36695312500	-137.387		-136.347	-136.44	-136.427	-135.513
36750000000	-136.749		-136.771	-136.992	-137.232	-136.318
36804687500	-136.857		-137.103	-137.279	-136.761	-136.067
36859375000	-135.915		-136.464	-136.566	-136.72	-136.15
36914062500	-137.004		-137.131	-137.237	-137.191	-136.279
36968750000	-136.65		-136.696	-136.864	-137.166	-136.293
37023437500	-137.307		-137.27	-137.506	-137.641	-136.741
37078125000	-137.399		-137.359	-137.534	-137.407	-136.852
37132812500	-137.871		-137.693	-137.863	-137.59	-136.879
37187500000	-137.523		-137.358	-137.479	-138.25	-137.329
37242187500	-137.799		-137.462	-137.664	-137.862	-137.149
37296875000	-138.512		-138.736	-138.803	-137.789	-137.71
37351562500	-138.331		-138.657	-138.712	-138.365	-137.37
37406250000	-137.939		-138.015	-138.169	-138.566	-137.658
37460937500	-138.153		-138.333	-138.608	-138.41	-137.543
37515625000	-138.37		-138.564	-138.559	-138.77	-137.873
37570312500	-138.958		-139.133	-139.074	-138.896	-138.049
37625000000	-138.935		-139.109	-139.289	-139.551	-138.508
37679687500	-138.908		-138.827	-139.065	-139.402	-138.188
37734375000	-138.591		-139.8	-139.888	-139.584	-138.562
37789062500	-139.524		-139.956	-140.103	-139.978	-138.71
37843750000	-139.569		-140.155	-140.222	-140.122	-138.795
37898437500	-139.715		-140.099	-140.412	-140.225	-139.028
37953125000	-140.234		-139.981	-140.011	-139.959	-139.003
38007812500	-140.49		-140.331	-140.464	-140	-138.952
38062500000	-140.254		-140.594	-140.618	-140.561	-138.885
38117187500	-140.962		-140.356	-140.546	-140.517	-139.394
38171875000	-140.788		-141.359	-141.523	-140.736	-139.774
38226562500	-141.553		-140.774	-141.094	-141.332	-140.835
38281250000	-141.978		-141.877	-141.923	-142.179	-141.055
38335937500	-141.69		-142.382	-142.62	-142.626	-141.225
38390625000	-142.022		-142.62	-142.732	-142.952	-141.158
38445312500	-141.732		-142.259	-142.597	-143.207	-141.552
38500000000	-142.781		-143.254	-143.451	-143.363	-141.756
38554687500	-142.994		-143.778	-144.347	-144.375	-143.092
38609375000	-142.96		-145.082	-145.284	-144.298	-142.438
38664062500	-142.926		-145.185	-145.413	-144.789	-142.982
38718750000	-143.983		-145.555	-145.719	-145.34	-142.865
38773437500	-143.676		-144.677	-145.231	-145.031	-142.454
38828125000	-143.724		-145.836	-146.384	-145.523	-142.834
38882812500	-143.321		-142.68	-142.934	-142.742	-141.3
38937500000	-144.645		-142.365	-142.455	-142.323	-140.655
38992187500	-144.564		-142.417	-142.784	-142.511	-140.918
39046875000	-145.29		-142.645	-142.772	-142.313	-140.986
39101562500	-144.011		-143.031	-143.293	-142.638	-142.02
39156250000	-145.739		-143.005	-143.254	-142.664	-141.39
39210937500	-145.754		-143.228	-143.393	-143.116	-141.651
39265625000	-145.999		-143.426	-143.511	-143.479	-142.069
39320312500	-144.737		-143.031	-143.405	-143.669	-142.417
39375000000	-147.176		-143.513	-143.859	-144.338	-142.418
39429687500	-146.053		-143.589	-143.932	-144.46	-142.626
39484375000	-148.435		-144.261	-144.653	-144.637	-142.595
39539062500	-146.567		-144.357	-144.462	-144.308	-142.824
39593750000	-147.762		-144.44	-144.487	-144.329	-142.798
39648437500	-146.838		-144.636	-144.704	-144.543	-142.723
39703125000	-148.675		-144.779	-145.091	-144.995	-142.947
39757812500	-146.71		-144.88	-145.093	-145.192	-143.29
39812500000	-148.962		-144.501	-144.875	-144.871	-143.165
39867187500	-147.394		-145.617	-145.831	-145.695	-143.523
39921875000	-149.478		-145.231	-145.497	-145.467	-143.091
39976562500	-147.37		-145.336	-145.422	-145.508	-143.557
40031250000	-149.182		-145.592	-146.027	-145.84	-144.225
40085937500	-148.646		-145.507	-145.714	-145.604	-143.436
40140625000	-149.771		-146.067	-146.732	-146.768	-144.109
40195312500	-148.092		-147.619	-147.706	-147.543	-145.711
40250000000	-149.518		-148.301	-148.54	-148.233	-145.785
40304687500	-148.359		-147.22	-147.367	-147.336	-144.395
40359375000	-149.64		-147.896	-148.598	-148.474	-145.476
40414062500	-148.304		-148.915	-149.009	-148.897	-145.948
40468750000	-149.419		-149.018	-149.393	-149.468	-146.03
40523437500	-148.617		-149.299	-149.444	-149.651	-145.568
40578125000	-149.502		-149.371	-150.235	-150.258	-146.529
40632812500	-148.45		-149.736	-149.891	-150.88	-146.538
40687500000	-148.447		-150.303	-150.538	-151.059	-146.859
40742187500	-148.721		-150.478	-150.806	-150.488	-146.617
40796875000	-149.018		-150.259	-151.547	-151.388	-146.81
40851562500	-148.714		-151.438	-151.881	-151.849	-146.802
40906250000	-148.566		-151.854	-152.478	-152.074	-147.151
40960937500	-149.426		-151.62	-152.094	-151.34	-146.571
41015625000	-149.181		-150.867	-152.333	-152.344	-147.235
41070312500	-148.993		-151.467	-152.285	-151.523	-146.989
41125000000	-148.795		-151.237	-152.049	-151.794	-147.615
41179687500	-148.673		-151.504	-152.024	-152.12	-146.57
41234375000	-148.512		-149.899	-150.676	-152.011	-146.995
41289062500	-148.61		-150.092	-151.013	-151.37	-147.752
41343750000	-147.647		-150.847	-151.284	-150.88	-148.086
41398437500	-148.929		-150.095	-150.379	-150.207	-146.783
41453125000	-148.306		-148.707	-149.298	-149.151	-146.567
41507812500	-148.334		-148.61	-149.041	-149.219	-146.013
41562500000	-146.917		-147.846	-147.989	-148.601	-146.242
41617187500	-148.309		-147.375	-147.59	-147.85	-145.503
41671875000	-147.874		-147.683	-148.036	-147.766	-145.686
41726562500	-148.107		-147.127	-147.505	-147.509	-145.078
41781250000	-146.642		-146.601	-146.912	-147.064	-145.565
41835937500	-148.255		-146.253	-146.741	-146.577	-144.389
41890625000	-147.452		-146.849	-146.95	-146.036	-143.854
41945312500	-147.769		-145.722	-146.191	-146.007	-144.38
42000000000	-146.016		-145.42	-145.656	-146.137	-144.863
42054687500	-148.127		-144.967	-145.338	-145.796	-144.271
42109375000	-147.166		-145.006	-145.091	-145.199	-143.725
42164062500	-147.053		-144.423	-144.577	-144.928	-143.679
42218750000	-146.444		-144.071	-144.18	-144.528	-143.401
42273437500	-147.816		-143.899	-144.018	-144.309	-143.655
42328125000	-147.084		-144.065	-144.139	-144.281	-143.175
42382812500	-147.562		-143.704	-143.858	-143.871	-143.313
42437500000	-147.13		-143.49	-143.46	-143.317	-142.724
42492187500	-147.819		-144.13	-144.102	-143.977	-143.28
42546875000	-146.856		-144.02	-144.057	-143.842	-142.856
42601562500	-147.785		-143.912	-144.056	-144.167	-143.109
42656250000	-146.886		-143.554	-143.577	-143.486	-143.133
42710937500	-147.701		-143.146	-143.33	-143.316	-142.742
42765625000	-146.769		-142.984	-143.184	-143.788	-142.635
42820312500	-147.299		-142.633	-142.808	-142.95	-142.218
42875000000	-147.047		-143.257	-143.239	-143.127	-142.551
42929687500	-147.109		-143.121	-143.172	-143.524	-142.554
42984375000	-147.194		-142.958	-143.063	-143.218	-142.262
43039062500	-147.146		-142.918	-143.182	-142.942	-141.867
43093750000	-147.847		-143.558	-143.605	-143.306	-142.426
43148437500	-147.683		-143.97	-144.043	-144.219	-143.023
43203125000	-147.731		-143.303	-143.398	-143.334	-142.299
43257812500	-148.522		-142.933	-142.985	-142.917	-142.525
43312500000	-148.435		-143.93	-143.961	-143.984	-142.988
43367187500	-148.192		-143.794	-143.855	-143.716	-143.567
43421875000	-148.454		-143.735	-143.766	-143.766	-142.945
43476562500	-147.505		-143.899	-144.034	-144.28	-143.443
43531250000	-149.266		-143.848	-143.947	-144.381	-143.355
43585937500	-148.471		-144.297	-144.4	-144.261	-143.661
43640625000	-148.946		-144.746	-144.808	-144.511	-143.612
43695312500	-148.431		-144.804	-144.848	-144.635	-143.336
43750000000	-148.337		-144.295	-144.382	-143.998	-143.358
43804687500	-148.337		-144.739	-144.793	-144.862	-143.824
43859375000	-149.688		-144.913	-144.941	-145.026	-143.548
43914062500	-149.437		-145.453	-145.57	-145.378	-144.157
43968750000	-150.067		-146.079	-146.276	-146.05	-144.614
44023437500	-150.325		-146.905	-146.955	-146.383	-145.628
44078125000	-150.804		-146.351	-146.273	-146.129	-145.093
44132812500	-149.575		-146.893	-146.904	-146.868	-145.068
44187500000	-150.929		-147.287	-147.456	-147.256	-145.937
44242187500	-150.059		-148.294	-148.395	-148.29	-147.077
44296875000	-150.737		-148.223	-148.336	-148.601	-146.43
44351562500	-150.067		-148.417	-148.629	-149.312	-146.908
44406250000	-152.316		-148.915	-149.335	-149.557	-147.363
44460937500	-150.19		-150.277	-150.305	-150.337	-148.122
44515625000	-151.959		-150.734	-151.559	-151.519	-148.717
44570312500	-151.281		-151.454	-152.012	-152.034	-148.707
44625000000	-153.069		-151.402	-152.467	-152.654	-148.97
44679687500	-151.41		-153.439	-153.773	-153.96	-149.803
44734375000	-153.416		-153.071	-154.569	-154.848	-149.955
44789062500	-152.108		-155.306	-156.618	-156.671	-149.278
44843750000	-153.987		-154.315	-158.692	-158.425	-150.085
44898437500	-152.199		-158.107	-160.018	-159.575	-151.833
44953125000	-153.725		-156.889	-161.277	-161.306	-151.114
45007812500	-152.524		-159.07	-162.692	-162.221	-150.217
45062500000	-154.525		-155.686	-162.556	-162.111	-150.415
45117187500	-152.378		-157.814	-161.206	-160.308	-150.867
45171875000	-153.291		-155.892	-159.395	-159.033	-151.158
45226562500	-152.203		-155.307	-156.975	-156.827	-149.208
45281250000	-153.255		-153.932	-155.954	-155.392	-149.839
45335937500	-153.031		-154.31	-155.404	-154.424	-150.363
45390625000	-152.593		-152.675	-154.093	-153.539	-149.661
45445312500	-151.803		-151.943	-152.659	-152.531	-148.637
45500000000	-152.567		-149.608	-150.44	-150.691	-148.075
45554687500	-151.904		-149.797	-150.65	-150.213	-147.975
45609375000	-151.288		-149.22	-149.584	-149.691	-147.658
45664062500	-151.529		-148.654	-148.79	-148.932	-146.766
45718750000	-150.848		-147.593	-148.409	-148.005	-145.967
45773437500	-151.338		-147.531	-147.926	-147.6	-145.934
45828125000	-149.922		-146.77	-146.633	-146.568	-145.741
45882812500	-150.446		-146.778	-146.846	-146.961	-145.866
45937500000	-149.991		-146.2	-146.441	-145.878	-144.832
45992187500	-149.904		-145.909	-146.076	-145.723	-144.6
46046875000	-148.831		-145.775	-145.706	-145.799	-144.821
46101562500	-149.571		-144.589	-144.775	-144.374	-143.476
46156250000	-148.747		-144.653	-144.825	-144.166	-143.391
46210937500	-149.978		-144.982	-145.156	-144.619	-143.763
46265625000	-148.906		-144.454	-144.668	-144.125	-143.635
46320312500	-149.803		-144.346	-144.498	-144.222	-143.22
46375000000	-149.406		-144.717	-144.86	-144.708	-143.601
46429687500	-150.124		-144.636	-144.769	-144.088	-143.447
46484375000	-148.784		-144.157	-144.227	-143.933	-143.591
46539062500	-149.819		-144.335	-144.493	-143.956	-143.429
46593750000	-148.55		-143.822	-143.85	-143.199	-142.416
46648437500	-149.968		-143.576	-143.728	-143.634	-142.756
46703125000	-149.321		-143.811	-143.838	-143.712	-143.081
46757812500	-149.793		-144.212	-144.165	-143.767	-143.123
46812500000	-148.488		-143.929	-143.927	-143.477	-142.844
46867187500	-149.664		-143.942	-143.953	-143.474	-142.771
46921875000	-149.17		-143.457	-143.493	-143.157	-143.01
46976562500	-149.312		-143.684	-143.75	-142.802	-142.293
47031250000	-148.312		-143.969	-144.024	-143.305	-142.744
47085937500	-149.216		-143.781	-143.787	-143.037	-142.432
47140625000	-149.31		-143.96	-143.953	-143.331	-142.876
47195312500	-148.776		-144.126	-144.229	-143.84	-143.531
47250000000	-147.731		-143.728	-143.849	-143.661	-143.068
47304687500	-148.602		-143.239	-143.479	-142.945	-142.351
47359375000	-147.537		-144.076	-144.111	-143.753	-143.429
47414062500	-148.45		-144.137	-144.305	-144.505	-143.404
47468750000	-148.375		-144.009	-144.228	-144.01	-143.306
47523437500	-148.745		-143.574	-144.103	-143.719	-143.016
47578125000	-148.705		-144.679	-144.765	-144.189	-143.675
47632812500	-148.589		-144.652	-145.132	-144.69	-144.035
47687500000	-148.265		-145.34	-145.741	-144.912	-143.992
47742187500	-148.761		-145.029	-145.377	-145.429	-144.561
47796875000	-148.914		-144.965	-145.445	-145.203	-144.514
47851562500	-148.785		-144.824	-146.043	-145.028	-144.478
47906250000	-149.394		-145.325	-146.589	-146.08	-144.655
47960937500	-149.699		-146.086	-146.819	-146.847	-145.618
48015625000	-149.855		-146.662	-147.862	-147.368	-146.021
48070312500	-149.525		-146.634	-148.04	-147.695	-146.381
48125000000	-150.784		-147.079	-148.404	-147.973	-145.984
48179687500	-151.625		-147.168	-148.668	-148.705	-146.736
48234375000	-151.311		-148.734	-149.963	-150.204	-147.41
48289062500	-150.56		-148.561	-150.317	-149.692	-147.453
48343750000	-152.209		-148.647	-151.255	-150.782	-147.607
48398437500	-151.156		-149.058	-151.86	-151.674	-148.064
48453125000	-152.578		-148.649	-153.13	-153.036	-148.766
48507812500	-151.54		-150.777	-153.821	-153.391	-149.566
48562500000	-153.713		-150.11	-155.802	-155.162	-149.776
48617187500	-152.161		-152.914	-157.146	-156.844	-149.741
48671875000	-153.327		-151.091	-158.502	-158.383	-149.991
48726562500	-151.704		-154.359	-160.998	-160.171	-151.512
48781250000	-154.523		-152.749	-163.007	-162.317	-151.811
48835937500	-152.388		-154.662	-165.545	-164.855	-150.94
48890625000	-155.002		-152.296	-166.745	-166.01	-151.954
48945312500	-152.257		-156.224	-165.802	-165.182	-152.395
49000000000	-155.639		-152.934	-164.253	-163.036	-151.944
49054687500	-153.711		-156.152	-162.898	-162.198	-150.659
49109375000	-155.729		-153.363	-160.318	-160.688	-151.465
49164062500	-153.443		-156.373	-160.112	-159.045	-152.61
49218750000	-155.232		-154.35	-158.444	-157.86	-151.826
49273437500	-153.272		-155.675	-157.506	-156.765	-150.634
49328125000	-155.671		-152.961	-155.554	-156.138	-151.393
49382812500	-153.336		-154.701	-155.505	-155.908	-151.464
49437500000	-154.09		-153.249	-154.552	-154.417	-150.444
49492187500	-153.422		-153.578	-153.96	-154.29	-150.123
49546875000	-154.49		-153.047	-153.671	-153.685	-150.475
49601562500	-153.248		-153.683	-153.94	-152.599	-150.552
49656250000	-154.024		-153.076	-153.446	-151.371	-149.19
49710937500	-151.933		-152.563	-152.603	-151.291	-148.496
49765625000	-153.431		-152.14	-152.287	-151.938	-149.509
49820312500	-153.68		-151.507	-151.469	-151.748	-149.586
49875000000	-153.552		-151.728	-151.854	-151.616	-149.694
49929687500	-152.891		-151.64	-151.773	-151.054	-148.657
49984375000	-152.361		-150.98	-151.357	-150.376	-148.15
50039062500	-152.88		-151.265	-151.51	-150.856	-149.124
50093750000	-153.357		-151.277	-151.704	-150.924	-149.387
50148437500	-153.375		-151.159	-151.406	-151.443	-149.209
50203125000	-153.44		-150.178	-150.697	-151.829	-149.504
50257812500	-152.739		-150.47	-150.882	-150.769	-148.775
50312500000	-152.374		-150.265	-151.043	-150.836	-148.771
50367187500	-153.095		-149.79	-150.575	-150.545	-148.185
50421875000	-152.814		-149.815	-150.537	-150.66	-148.075
50476562500	-153.002		-149.958	-150.659	-150.932	-148.796
50531250000	-151.894		-150.375	-151.273	-151.119	-149.353
50585937500	-152.886		-149.577	-151.151	-151.111	-148.386
50640625000	-152.825		-149.119	-151.013	-151.103	-148.619
50695312500	-152.655		-149.122	-150.887	-151.415	-148.771
50750000000	-151.467		-149.093	-150.676	-151.127	-148.86
50804687500	-153.452		-149.015	-151.563	-151.669	-148.792
50859375000	-152.728		-150.37	-152.47	-151.961	-148.849
50914062500	-153.335		-149.422	-151.778	-152.258	-148.77
50968750000	-151.971		-150.46	-152.258	-152.224	-149.59
51023437500	-153.603		-148.901	-152.595	-151.881	-149.105
51078125000	-152.045		-150.211	-152.332	-152.378	-148.43
51132812500	-152.837		-149.136	-153.316	-153.013	-148.735
51187500000	-151.801		-150.477	-152.924	-152.735	-149.645
51242187500	-153.44		-148.543	-153.221	-153.681	-149.805
51296875000	-151.692		-152.09	-154.037	-153.48	-149.16
51351562500	-153.986		-150.121	-153.785	-153.76	-149.411
51406250000	-152.085		-152.063	-154.007	-154.279	-150.25
51460937500	-154.392		-149.941	-154.703	-154.912	-149.917
51515625000	-152.387		-152.665	-155.293	-155.599	-149.178
51570312500	-154.701		-150.947	-156.239	-156.341	-150.452
51625000000	-152.838		-153.016	-156.174	-156.524	-150.95
51679687500	-154.396		-151.118	-157.047	-155.959	-150.604
51734375000	-151.93		-154.133	-157.144	-156.808	-149.478
51789062500	-154.422		-152.191	-157.444	-157.885	-151.02
51843750000	-153.922		-154.824	-158.257	-158.021	-151.662
51898437500	-155.052		-152.533	-159.262	-158.834	-152.121
51953125000	-154.05		-155.113	-160.622	-160.222	-151
52007812500	-155.121		-153.119	-159.06	-159.718	-151.631
52062500000	-153.405		-155.918	-160.947	-160.511	-152.119
52117187500	-154.492		-154.926	-161.42	-160.608	-152.24
52171875000	-153.796		-156.843	-161.26	-160.732	-151.717
52226562500	-155.164		-155.956	-162.154	-161.356	-152.141
52281250000	-154.3		-157.203	-161.869	-161.23	-153.111
52335937500	-154.512		-157.078	-162.49	-161.62	-153.326
52390625000	-154.406		-157.637	-160.99	-161.407	-152.427
52445312500	-155.025		-158.051	-161.135	-161.363	-152.789
52500000000	-155.086		-158.221	-160.444	-160.426	-153.361
52554687500	-155.185		-157.972	-159.665	-160.107	-153.666
52609375000	-155.566		-158.515	-160.28	-159.536	-152.247
52664062500	-155.587		-158.228	-159.206	-158.254	-151.776
52718750000	-155.292		-157.736	-158.57	-158.135	-152.067
52773437500	-154.385		-157.609	-157.784	-157.953	-152.665
52828125000	-155.1		-156.878	-157.039	-156.786	-151.894
52882812500	-154.638		-156.674	-156.966	-156.511	-151.246
52937500000	-155.535		-155.842	-156.299	-156.17	-151.666
52992187500	-153.747		-156.041	-156.083	-156.054	-151.938
53046875000	-154.842		-155.868	-156.162	-155.449	-151.601
53101562500	-154.236		-155.103	-155.387	-155.775	-151.012
53156250000	-155.097		-154.404	-154.743	-154.545	-151.266
[truncated: 51 more rows]

## Sheet: Fig5f NPR
Rolloff factor=0.15
Vgc=2.45V
RMS	PAM8	Simple Notch	PM Notch
54.5	-20.2194	-17.6631	-19.9506
48.5	-22.0114	-19.4123	-21.718
43.2	-24.0367	-21.3115	-23.5648
38.5	-25.958	-23.2433	-25.4495
34.3	-27.8704	-25.1957	-27.2174
30.6	-29.7907	-27.0334	-29.0997
27.3	-31.1848	-28.7586	-30.4996

## Sheet: Fig5g
			ESA measured results
		shift samples	PMnotch		SimNotch
RMS	Reference	same-orthogonal	Gaussian	Chi-square		Chi-square
54.5	6.56431	6.76862	6.35998	6.4929		5.3124
48.5	7.52486	7.84068	7.94252	7.44584		6.38694
43.2	8.51801	8.66383	9.57177	8.42164		7.45393
38.5	9.38479	9.41078	11.2033	9.31022		8.19001
34.3	10.1984	10.106	12.9444	10.3959		9.2935
30.6	10.7768	10.7223		11.0759		10.2158
27.3	11.2442	11.1101		11.8018		11.0759
