# Supplementary material for: Nonlinear noise spectrum measurement using a probability-maintained noise power ratio method
Source: Commun Eng. 2022 Dec 29;1:49. doi: 10.1038/s44172-022-00047-y (PMC10955953; doi:10.1038/s44172-022-00047-y)
Supplement: Supplementary file 9 — Supplementary Data 1-6 [file 44172_2022_47_MOESM9_ESM.xlsx]

## Sheet: Fig6b PIV
	Power(W)	Vread(V)
	1.1e-06	1.27129
	0.00332	1.58194
	0.1785	1.66182
	0.375	1.72155
	0.62	1.79192
	0.851	1.85216
	1.065	1.90151
	1.308	1.95156
	1.522	1.99155
	1.767	2.03218
	1.966	2.06194
	2.25	2.10186
	2.479	2.13166
	2.709	2.1621
	2.881	2.18166
	3.177	2.21209
	3.373	2.23169
	3.59	2.25204
	3.79	2.27159
	4	2.29203
	4.21	2.31157
	4.466	2.3319
	4.579	2.34203
	4.78	2.36163
	4.88	2.37177
	5.121	2.39216
	5.236	2.4016
	5.426	2.42188
	5.526	2.43205
	5.788	2.46176
	5.9	2.4719
	6.064	2.49153
	6.112	2.50172
	6.194	2.51184
	6.307	2.5315
	6.317	2.54159
	6.311	2.55178
	6.361	2.56182
	6.39	2.58152
	6.33	2.59162
	6.326	2.60178
	6.337	2.61192

## Sheet: Fig6c 2tone
Freq(GHz)	PSD(dB)
-25	-117.44
-24.9756	-111.658
-24.9512	-112.035
-24.9268	-111.629
-24.9023	-111.962
-24.8779	-111.684
-24.8535	-111.453
-24.8291	-111.908
-24.8047	-111.928
-24.7803	-111.267
-24.7559	-111.526
-24.7314	-111.402
-24.707	-112.186
-24.6826	-112.294
-24.6582	-112.067
-24.6338	-112.437
-24.6094	-111.791
-24.585	-112.024
-24.5605	-112
-24.5361	-111.612
-24.5117	-111.282
-24.4873	-111.048
-24.4629	-112.204
-24.4385	-111.862
-24.4141	-112.321
-24.3896	-112.979
-24.3652	-112.308
-24.3408	-112.658
-24.3164	-112.063
-24.292	-111.897
-24.2676	-111.936
-24.2432	-112.165
-24.2188	-112.122
-24.1943	-111.792
-24.1699	-111.581
-24.1455	-112.003
-24.1211	-112.396
-24.0967	-111.993
-24.0723	-111.569
-24.0479	-111.979
-24.0234	-112.394
-23.999	-112.343
-23.9746	-112.56
-23.9502	-111.788
-23.9258	-111.785
-23.9014	-112.178
-23.877	-112.453
-23.8525	-112.135
-23.8281	-112.265
-23.8037	-111.98
-23.7793	-112.075
-23.7549	-112.336
-23.7305	-111.492
-23.7061	-111.351
-23.6816	-112.249
-23.6572	-112.238
-23.6328	-112.459
-23.6084	-112.364
-23.584	-112.428
-23.5596	-111.716
-23.5352	-112.431
-23.5107	-113.203
-23.4863	-112.29
-23.4619	-111.609
-23.4375	-112.903
-23.4131	-113.152
-23.3887	-112.461
-23.3643	-111.922
-23.3398	-111.686
-23.3154	-110.87
-23.291	-111.077
-23.2666	-111.407
-23.2422	-111.162
-23.2178	-110.732
-23.1934	-111.811
-23.1689	-112.016
-23.1445	-111.806
-23.1201	-111.27
-23.0957	-111.845
-23.0713	-112.362
-23.0469	-111.744
-23.0225	-111.521
-22.998	-112.216
-22.9736	-113.062
-22.9492	-112.343
-22.9248	-112.213
-22.9004	-111.717
-22.876	-111.274
-22.8516	-111.756
-22.8271	-112.315
-22.8027	-112.463
-22.7783	-112.359
-22.7539	-111.789
-22.7295	-112.586
-22.7051	-112.464
-22.6807	-111.988
-22.6562	-111.519
-22.6318	-111.435
-22.6074	-111.744
-22.583	-111.906
-22.5586	-111.933
-22.5342	-112.506
-22.5098	-112.111
-22.4854	-111.051
-22.4609	-112.185
-22.4365	-112.112
-22.4121	-112.19
-22.3877	-112.093
-22.3633	-112.15
-22.3389	-111.484
-22.3145	-111.451
-22.29	-111.655
-22.2656	-111.123
-22.2412	-110.726
-22.2168	-112.166
-22.1924	-112.495
-22.168	-112.505
-22.1436	-112.759
-22.1191	-112.311
-22.0947	-111.976
-22.0703	-111.845
-22.0459	-111.872
-22.0215	-111.302
-21.9971	-111.345
-21.9727	-112.047
-21.9482	-112.548
-21.9238	-111.703
-21.8994	-111.673
-21.875	-111.503
-21.8506	-111.483
-21.8262	-111.632
-21.8018	-111.673
-21.7773	-112.494
-21.7529	-111.894
-21.7285	-111.193
-21.7041	-111.243
-21.6797	-111.405
-21.6553	-111.813
-21.6309	-111.025
-21.6064	-111.368
-21.582	-111.501
-21.5576	-110.572
-21.5332	-110.606
-21.5088	-111.093
-21.4844	-110.934
-21.46	-110.746
-21.4355	-111.143
-21.4111	-110.623
-21.3867	-109.198
-21.3623	-109.32
-21.3379	-110.1
-21.3135	-110.03
-21.2891	-109.834
-21.2646	-108.437
-21.2402	-108.27
-21.2158	-108.162
-21.1914	-107.177
-21.167	-107.073
-21.1426	-103.618
-21.1182	-103.682
-21.0938	-107.387
-21.0693	-107.216
-21.0449	-106.065
-21.0205	-104.843
-20.9961	-101.488
-20.9717	-105.113
-20.9473	-105.119
-20.9229	-105.302
-20.8984	-104.972
-20.874	-104.886
-20.8496	-104.161
-20.8252	-103.89
-20.8008	-104.774
-20.7764	-105.044
-20.752	-103.384
-20.7275	-103.179
-20.7031	-103.061
-20.6787	-102.377
-20.6543	-101.956
-20.6299	-101.94
-20.6055	-102.068
-20.5811	-102.025
-20.5566	-101.161
-20.5322	-101.754
-20.5078	-101.344
-20.4834	-100.83
-20.459	-100.459
-20.4346	-100.775
-20.4102	-100.124
-20.3857	-99.485
-20.3613	-100.31
-20.3369	-99.8225
-20.3125	-98.8899
-20.2881	-99.4572
-20.2637	-97.875
-20.2393	-97.5351
-20.2148	-97.4868
-20.1904	-97.2927
-20.166	-98.2559
-20.1416	-94.6587
-20.1172	-94.7451
-20.0928	-97.7806
-20.0684	-97.5668
-20.0439	-97.6122
-20.0195	-97.0075
-19.9951	-82.7247
-19.9707	-96.2853
-19.9463	-95.5477
-19.9219	-96.3195
-19.8975	-96.1678
-19.873	-96.0519
-19.8486	-96.0589
-19.8242	-95.238
-19.7998	-95.3616
-19.7754	-95.2498
-19.751	-94.703
-19.7266	-94.47
-19.7021	-93.7117
-19.6777	-93.9729
-19.6533	-94.8536
-19.6289	-95.3937
-19.6045	-94.1762
-19.5801	-93.2343
-19.5557	-92.8759
-19.5312	-91.8785
-19.5068	-91.5085
-19.4824	-92.4458
-19.458	-92.6376
-19.4336	-92.9538
-19.4092	-92.5301
-19.3848	-91.1062
-19.3604	-90.3534
-19.3359	-91.213
-19.3115	-91.3782
-19.2871	-91.3618
-19.2627	-90.9235
-19.2383	-91.2886
-19.2139	-91.346
-19.1895	-90.9058
-19.165	-91.6671
-19.1406	-91.3682
-19.1162	-90.7304
-19.0918	-91.9712
-19.0674	-91.624
-19.043	-90.5904
-19.0186	-91.0079
-18.9941	-77.9709
-18.9697	-90.0229
-18.9453	-89.6491
-18.9209	-90.1067
-18.8965	-90.1701
-18.8721	-89.7407
-18.8477	-88.7211
-18.8232	-88.0316
-18.7988	-87.8787
-18.7744	-88.5215
-18.75	-82.4267
-18.7256	-89.3737
-18.7012	-89.1184
-18.6768	-89.0994
-18.6523	-88.8217
-18.6279	-88.7116
-18.6035	-89.3663
-18.5791	-89.1476
-18.5547	-88.854
-18.5303	-88.8068
-18.5059	-89.0756
-18.4814	-88.6161
-18.457	-88.5597
-18.4326	-88.2687
-18.4082	-87.7624
-18.3838	-88.0279
-18.3594	-87.18
-18.335	-86.5946
-18.3105	-87.4526
-18.2861	-87.6617
-18.2617	-88.722
-18.2373	-89.0664
-18.2129	-88.8958
-18.1885	-87.7885
-18.1641	-87.6371
-18.1396	-87.5421
-18.1152	-88.1911
-18.0908	-88.2877
-18.0664	-88.4489
-18.042	-87.9179
-18.0176	-80.2821
-17.9932	-80.1761
-17.9688	-87.8549
-17.9443	-87.9209
-17.9199	-87.9639
-17.8955	-86.5816
-17.8711	-87.1106
-17.8467	-87.2883
-17.8223	-87.7089
-17.7979	-87.6996
-17.7734	-87.1434
-17.749	-86.8248
-17.7246	-86.8936
-17.7002	-87.263
-17.6758	-87.1664
-17.6514	-87.1237
-17.627	-86.4484
-17.6025	-86.8697
-17.5781	-87.4574
-17.5537	-86.9203
-17.5293	-86.3296
-17.5049	-81.7167
-17.4805	-87.1795
-17.4561	-86.6358
-17.4316	-86.5075
-17.4072	-87.0768
-17.3828	-82.5819
-17.3584	-82.2445
-17.334	-86.6546
-17.3096	-86.6849
-17.2852	-87.2935
-17.2607	-86.6865
-17.2363	-87.0449
-17.2119	-87.6821
-17.1875	-88.6139
-17.1631	-87.9324
-17.1387	-88.0074
-17.1143	-87.7327
-17.0898	-87.448
-17.0654	-87.9714
-17.041	-87.6689
-17.0166	-82.3822
-16.9922	-82.2443
-16.9678	-86.4195
-16.9434	-87.0935
-16.9189	-87.763
-16.8945	-87.5487
-16.8701	-87.5769
-16.8457	-87.7039
-16.8213	-88.3043
-16.7969	-88.0312
-16.7725	-87.6235
-16.748	-88.2593
-16.7236	-88.6724
-16.6992	-87.9385
-16.6748	-87.7476
-16.6504	-88.0404
-16.626	-87.7614
-16.6016	-87.8486
-16.5771	-88.4709
-16.5527	-87.6453
-16.5283	-86.9845
-16.5039	-71.4632
-16.4795	-88.4582
-16.4551	-88.7923
-16.4307	-88.8265
-16.4062	-87.9957
-16.3818	-84.0557
-16.3574	-83.8585
-16.333	-88.0215
-16.3086	-89.1742
-16.2842	-89.1339
-16.2598	-88.1533
-16.2354	-88.0807
-16.2109	-87.7384
-16.1865	-88.1081
-16.1621	-88.1671
-16.1377	-87.825
-16.1133	-88.0874
-16.0889	-87.8436
-16.0645	-88.1978
-16.04	-88.172
-16.0156	-87.7756
-15.9912	-88.0863
-15.9668	-88.2513
-15.9424	-88.3655
-15.918	-89.1415
-15.8936	-88.2548
-15.8691	-88.3062
-15.8447	-89.3156
-15.8203	-89.3891
-15.7959	-88.2963
-15.7715	-88.0451
-15.7471	-88.5311
-15.7227	-88.0884
-15.6982	-88.4309
-15.6738	-88.5514
-15.6494	-89.0458
-15.625	-88.1672
-15.6006	-88.4687
-15.5762	-88.6867
-15.5518	-88.9524
-15.5273	-88.8834
-15.5029	-63.0666
-15.4785	-87.6617
-15.4541	-88.7243
-15.4297	-88.6785
-15.4053	-88.1645
-15.3809	-88.679
-15.3564	-88.6561
-15.332	-87.9346
-15.3076	-87.2032
-15.2832	-88.3223
-15.2588	-88.5307
-15.2344	-88.8881
-15.21	-88.4099
-15.1855	-88.285
-15.1611	-88.5726
-15.1367	-88.5147
-15.1123	-89.1557
-15.0879	-88.1566
-15.0635	-88.2271
-15.0391	-89.1873
-15.0146	-87.8665
-14.9902	-88.7956
-14.9658	-89.1759
-14.9414	-88.6179
-14.917	-88.869
-14.8926	-85.9041
-14.8682	-85.7895
-14.8438	-88.7896
-14.8193	-88.3555
-14.7949	-88.7079
-14.7705	-88.1874
-14.7461	-88.2197
-14.7217	-87.1494
-14.6973	-87.6947
-14.6729	-88.1133
-14.6484	-88.8501
-14.624	-88.2618
-14.5996	-88.366
-14.5752	-87.3545
-14.5508	-86.9772
-14.5264	-87.1587
-14.502	-64.6769
-14.4775	-88.5066
-14.4531	-87.6809
-14.4287	-88.0884
-14.4043	-88.1289
-14.3799	-88.1151
-14.3555	-88.734
-14.3311	-88.8377
-14.3066	-88.7458
-14.2822	-88.015
-14.2578	-86.5928
-14.2334	-87.897
-14.209	-88.8576
-14.1846	-89.4083
-14.1602	-88.6167
-14.1357	-87.3522
-14.1113	-87.9021
-14.0869	-87.7259
-14.0625	-88.415
-14.0381	-88.3632
-14.0137	-88.5742
-13.9893	-87.66
-13.9648	-87.4856
-13.9404	-87.6913
-13.916	-88.7782
-13.8916	-88.0233
-13.8672	-87.938
-13.8428	-88.4008
-13.8184	-88.0537
-13.7939	-87.9525
-13.7695	-88.1385
-13.7451	-87.0978
-13.7207	-87.8425
-13.6963	-87.1979
-13.6719	-86.9484
-13.6475	-87.0857
-13.623	-88.7508
-13.5986	-88.7839
-13.5742	-87.6657
-13.5498	-87.3981
-13.5254	-87.7922
-13.501	-72.3405
-13.4766	-87.118
-13.4521	-87.6637
-13.4277	-88.2023
-13.4033	-88.736
-13.3789	-87.8826
-13.3545	-87.7465
-13.3301	-88.0817
-13.3057	-87.5146
-13.2812	-88.4863
-13.2568	-87.0328
-13.2324	-85.6666
-13.208	-87.3313
-13.1836	-87.3448
-13.1592	-87.9328
-13.1348	-88.5984
-13.1104	-87.0927
-13.0859	-87.5287
-13.0615	-86.983
-13.0371	-87.3501
-13.0127	-83.8196
-12.9883	-83.7787
-12.9639	-87.8275
-12.9395	-87.856
-12.915	-88.0751
-12.8906	-86.8348
-12.8662	-86.4191
-12.8418	-88.1554
-12.8174	-87.6743
-12.793	-87.6034
-12.7686	-88.0453
-12.7441	-88.1566
-12.7197	-89.0007
-12.6953	-87.8419
-12.6709	-86.9642
-12.6465	-86.8828
-12.6221	-86.8069
-12.5977	-86.7549
-12.5732	-87.2778
-12.5488	-87.2763
-12.5244	-87.9716
-12.5	-80.9145
-12.4756	-87.0003
-12.4512	-88.0175
-12.4268	-87.3928
-12.4023	-87.3923
-12.3779	-87.5978
-12.3535	-86.8104
-12.3291	-88.1911
-12.3047	-87.3063
-12.2803	-86.3348
-12.2559	-87.0995
-12.2314	-87.8832
-12.207	-88.8343
-12.1826	-88.0979
-12.1582	-86.4764
-12.1338	-88.0876
-12.1094	-87.9751
-12.085	-88.2255
-12.0605	-87.3911
-12.0361	-87.279
-12.0117	-75.8708
-11.9873	-75.8584
-11.9629	-86.9153
-11.9385	-87.4701
-11.9141	-88.2418
-11.8896	-88.0463
-11.8652	-88.0719
-11.8408	-87.7877
-11.8164	-88.6275
-11.792	-87.8282
-11.7676	-85.9735
-11.7432	-86.1498
-11.7188	-88.0309
-11.6943	-88.1644
-11.6699	-88.595
-11.6455	-88.8772
-11.6211	-89.1963
-11.5967	-88.8408
-11.5723	-88.1461
-11.5479	-88.2746
-11.5234	-88.3768
-11.499	-87.6765
-11.4746	-88.1938
-11.4502	-88.6194
-11.4258	-90.0436
-11.4014	-89.591
-11.377	-89.1816
-11.3525	-89.6161
-11.3281	-88.9057
-11.3037	-88.5079
-11.2793	-88.5472
-11.2549	-88.8806
-11.2305	-88.6225
-11.2061	-87.8791
-11.1816	-88.624
-11.1572	-88.631
-11.1328	-87.5314
-11.1084	-87.8144
-11.084	-88.1187
-11.0596	-88.9518
-11.0352	-87.7471
-11.0107	-62.7061
-10.9863	-62.7097
-10.9619	-88.0053
-10.9375	-88.4566
-10.9131	-88.8211
-10.8887	-88.3631
-10.8643	-88.4075
-10.8398	-88.5633
-10.8154	-87.9755
-10.791	-88.8464
-10.7666	-86.8681
-10.7422	-87.1088
-10.7178	-88.7483
-10.6934	-88.9911
-10.6689	-89.6691
-10.6445	-89.204
-10.6201	-88.477
-10.5957	-89.0981
-10.5713	-87.2284
-10.5469	-89.118
-10.5225	-88.8617
-10.498	-87.5909
-10.4736	-88.5693
-10.4492	-87.8819
-10.4248	-87.4628
-10.4004	-88.3143
-10.376	-87.6406
-10.3516	-89.299
-10.3271	-88.5672
-10.3027	-88.2694
-10.2783	-89.2768
-10.2539	-88.3506
-10.2295	-89.1212
-10.2051	-89.0381
-10.1807	-89.2376
-10.1562	-88.7049
-10.1318	-86.4024
-10.1074	-87.0935
-10.083	-88.8625
-10.0586	-88.5174
-10.0342	-89.0496
-10.0098	-59.7754
-9.98535	-59.7752
-9.96094	-88.8064
-9.93652	-88.1242
-9.91211	-89.6106
-9.8877	-90.6154
-9.86328	-90.0576
-9.83887	-89.7271
-9.81445	-87.4081
-9.79004	-88.3098
-9.76562	-89.205
-9.74121	-88.8311
-9.7168	-89.2865
-9.69238	-88.8543
-9.66797	-88.4973
-9.64355	-87.8183
-9.61914	-88.9041
-9.59473	-88.9305
-9.57031	-88.6552
-9.5459	-88.7992
-9.52148	-89.2564
-9.49707	-88.4784
-9.47266	-88.9356
-9.44824	-89.5057
-9.42383	-89.0079
-9.39941	-90.6803
-9.375	-88.1808
-9.35059	-88.5792
-9.32617	-89.7561
-9.30176	-89.5977
-9.27734	-89.4838
-9.25293	-88.6634
-9.22852	-88.7099
-9.2041	-89.1387
-9.17969	-88.9644
-9.15527	-89.3
-9.13086	-90.2153
-9.10645	-89.776
-9.08203	-89.1075
-9.05762	-88.4993
-9.0332	-88.914
-9.00879	-66.0052
-8.98438	-66.0047
-8.95996	-90.1457
-8.93555	-89.8818
-8.91113	-89.2915
-8.88672	-89.6437
-8.8623	-89.1228
-8.83789	-89.5149
-8.81348	-89.6106
-8.78906	-90.1818
-8.76465	-89.6277
-8.74023	-89.9165
-8.71582	-90.5908
-8.69141	-90.2064
-8.66699	-88.9622
-8.64258	-90.0986
-8.61816	-89.9482
-8.59375	-90.4431
-8.56934	-89.8726
-8.54492	-90.781
-8.52051	-90.3107
-8.49609	-88.1182
-8.47168	-89.6188
-8.44727	-89.591
-8.42285	-90.1711
-8.39844	-90.2954
-8.37402	-89.8552
-8.34961	-89.3434
-8.3252	-90.636
-8.30078	-89.7744
-8.27637	-89.7251
-8.25195	-90.0732
-8.22754	-89.3785
-8.20312	-91.2232
-8.17871	-90.4004
-8.1543	-89.81
-8.12988	-90.6625
-8.10547	-89.4929
-8.08105	-89.5972
-8.05664	-90.0754
-8.03223	-89.6226
-8.00781	-82.2281
-7.9834	-82.133
-7.95898	-89.6861
-7.93457	-90.1764
-7.91016	-90.1671
-7.88574	-90.1086
-7.86133	-89.9226
-7.83691	-90.9263
-7.8125	-91.0583
-7.78809	-90.1154
-7.76367	-90.4767
-7.73926	-89.9976
-7.71484	-89.8304
-7.69043	-89.9517
-7.66602	-89.6229
-7.6416	-90.5869
-7.61719	-90.6973
-7.59277	-89.9393
-7.56836	-89.4285
-7.54395	-90.2795
-7.51953	-89.6034
-7.49512	-83.7862
-7.4707	-89.7723
-7.44629	-90.3043
-7.42188	-89.9588
-7.39746	-89.4143
-7.37305	-89.6281
-7.34863	-88.9356
-7.32422	-89.6434
-7.2998	-90.5294
-7.27539	-91.0585
-7.25098	-91.6279
-7.22656	-90.2335
-7.20215	-89.7686
-7.17773	-89.7211
-7.15332	-90.1494
-7.12891	-90.5467
-7.10449	-89.7714
-7.08008	-89.3295
-7.05566	-90.1455
-7.03125	-90.7307
-7.00684	-86.014
-6.98242	-85.8818
-6.95801	-89.1425
-6.93359	-90.7345
-6.90918	-90.0314
-6.88477	-90.0989
-6.86035	-90.7941
-6.83594	-90.5871
-6.81152	-89.6589
-6.78711	-89.2808
-6.7627	-89.4395
-6.73828	-89.9414
-6.71387	-90.3848
-6.68945	-90.4133
-6.66504	-90.8251
-6.64062	-90.3113
-6.61621	-90.8245
-6.5918	-90.9862
-6.56738	-90.245
-6.54297	-90.4298
-6.51855	-72.4994
-6.49414	-72.5007
-6.46973	-89.2698
-6.44531	-89.3333
-6.4209	-89.3096
-6.39648	-90.2233
-6.37207	-90.0881
-6.34766	-89.9244
-6.32324	-89.5907
-6.29883	-90.4007
-6.27441	-89.8321
-6.25	-79.6357
-6.22559	-90.4866
-6.20117	-90.6948
-6.17676	-91.1135
-6.15234	-91.5217
-6.12793	-90.1303
-6.10352	-90.787
-6.0791	-89.2645
-6.05469	-89.6228
-6.03027	-90.2601
-6.00586	-90.3278
-5.98145	-90.3205
-5.95703	-90.605
-5.93262	-89.9188
-5.9082	-89.8552
-5.88379	-90.1684
-5.85938	-90.8039
-5.83496	-90.2231
-5.81055	-91.366
-5.78613	-91.3651
-5.76172	-91.3191
-5.7373	-91.0193
-5.71289	-90.6592
-5.68848	-89.8193
-5.66406	-89.6472
-5.63965	-89.8229
-5.61523	-91.0883
-5.59082	-90.4343
-5.56641	-91.0464
-5.54199	-90.671
-5.51758	-43.2042
-5.49316	-43.204
-5.46875	-90.7424
-5.44434	-90.3899
-5.41992	-90.6616
-5.39551	-90.9316
-5.37109	-90.9039
-5.34668	-90.4725
-5.32227	-90.3875
-5.29785	-90.2405
-5.27344	-89.9974
-5.24902	-90.4494
-5.22461	-90.1298
-5.2002	-89.6991
-5.17578	-90.0917
-5.15137	-89.9288
-5.12695	-89.6502
-5.10254	-90.0389
-5.07812	-90.5104
-5.05371	-90.2979
-5.0293	-90.2695
-5.00488	-88.8691
-4.98047	-89.907
-4.95605	-90.3025
-4.93164	-90.0145
-4.90723	-90.5984
-4.88281	-88.1723
-4.8584	-88.4076
-4.83398	-91.8715
-4.80957	-90.2673
-4.78516	-90.6827
-4.76074	-90.4574
-4.73633	-90.7642
-4.71191	-90.8864
-4.6875	-90.8506
-4.66309	-90.6224
-4.63867	-90.8803
-4.61426	-90.7972
-4.58984	-90.6271
-4.56543	-89.9906
-4.54102	-90.5922
-4.5166	-43.0422
-4.49219	-43.0421
-4.46777	-90.4832
-4.44336	-90.4701
-4.41895	-90.6278
-4.39453	-89.8869
-4.37012	-89.8517
-4.3457	-90.9191
-4.32129	-90.6586
-4.29688	-90.6194
-4.27246	-91.206
-4.24805	-91.0281
-4.22363	-90.9653
-4.19922	-90.2331
-4.1748	-90.0908
-4.15039	-91.2198
-4.12598	-90.4604
-4.10156	-90.8329
-4.07715	-90.4919
-4.05273	-90.0152
-4.02832	-90.5903
-4.00391	-89.3833
-3.97949	-91.303
-3.95508	-91.8207
-3.93066	-90.3954
-3.90625	-90.881
-3.88184	-88.4919
-3.85742	-88.5351
-3.83301	-90.7875
-3.80859	-90.3158
-3.78418	-91.3328
-3.75977	-91.1704
-3.73535	-90.3416
-3.71094	-91.1719
-3.68652	-88.7513
-3.66211	-89.6375
-3.6377	-90.7387
-3.61328	-90.6702
-3.58887	-91.6056
-3.56445	-91.7378
-3.54004	-90.5639
-3.51562	-80.6031
-3.49121	-80.3699
-3.4668	-90.0905
-3.44238	-90.8746
-3.41797	-90.3254
-3.39355	-91.3091
-3.36914	-90.6676
-3.34473	-90.7507
-3.32031	-90.131
-3.2959	-88.9301
-3.27148	-91.1751
-3.24707	-90.9681
-3.22266	-90.2264
-3.19824	-90.8735
-3.17383	-90.7336
-3.14941	-91.3907
-3.125	-88.1474
-3.10059	-88.6692
-3.07617	-91.0043
-3.05176	-89.7417
-3.02734	-90.7191
-3.00293	-85.8442
-2.97852	-90.7184
-2.9541	-90.933
-2.92969	-89.3884
-2.90527	-89.3828
-2.88086	-92.1145
-2.85645	-90.769
-2.83203	-91.1848
-2.80762	-90.1623
-2.7832	-90.2754
-2.75879	-91.2728
-2.73438	-89.9932
-2.70996	-89.9957
-2.68555	-91.4846
-2.66113	-90.8537
-2.63672	-91.5587
-2.6123	-89.6734
-2.58789	-89.5339
-2.56348	-91.2859
-2.53906	-90.1666
-2.51465	-87.1997
-2.49023	-87.5477
-2.46582	-91.0174
-2.44141	-91.8333
-2.41699	-89.0836
-2.39258	-90.038
-2.36816	-91.3091
-2.34375	-89.8456
-2.31934	-91.248
-2.29492	-90.6139
-2.27051	-90.4366
-2.24609	-91.1767
-2.22168	-89.6635
-2.19727	-91.3429
-2.17285	-91.4
-2.14844	-90.5912
-2.12402	-92.2219
-2.09961	-90.2228
-2.0752	-90.9059
-2.05078	-89.5905
-2.02637	-87.9162
-2.00195	-83.0262
-1.97754	-91.4545
-1.95312	-90.876
-1.92871	-90.8262
-1.9043	-90.4392
-1.87988	-91.4846
-1.85547	-87.7571
-1.83105	-87.6775
-1.80664	-92.1237
-1.78223	-90.7911
-1.75781	-88.0377
-1.7334	-87.9444
-1.70898	-90.5445
-1.68457	-90.9357
-1.66016	-89.0615
-1.63574	-89.4865
-1.61133	-91.7144
-1.58691	-89.525
-1.5625	-90.3348
-1.53809	-90.1444
-1.51367	-88.6725
-1.48926	-89.3892
-1.46484	-88.9589
-1.44043	-89.2464
-1.41602	-91.6062
-1.3916	-89.9854
-1.36719	-90.8559
-1.34277	-90.4307
-1.31836	-90.7908
-1.29395	-91.5156
-1.26953	-89.204
-1.24512	-91.0022
-1.2207	-91.6011
-1.19629	-90.3681
-1.17188	-91.155
-1.14746	-90.3225
-1.12305	-91.9229
-1.09863	-92.1879
-1.07422	-89.7194
-1.0498	-91.3989
-1.02539	-90.7234
-1.00098	-66.5791
-0.976562	-90.1917
-0.952148	-88.9596
-0.927734	-91.6404
-0.90332	-91.2642
-0.878906	-90.4992
-0.854492	-91.9871
-0.830078	-90.663
-0.805664	-90.5965
-0.78125	-90.0988
-0.756836	-84.3779
-0.732422	-84.9182
-0.708008	-90.1965
-0.683594	-89.5361
-0.65918	-91.5176
-0.634766	-89.9985
-0.610352	-90.6041
-0.585938	-88.8466
-0.561523	-89.0332
-0.537109	-92.689
-0.512695	-90.0606
-0.488281	-89.4176
-0.463867	-90.6697
-0.439453	-90.6351
-0.415039	-91.3725
-0.390625	-89.3858
-0.366211	-89.9548
-0.341797	-91.9597
-0.317383	-90.3466
-0.292969	-90.4031
-0.268555	-89.8621
-0.244141	-90.7487
-0.219727	-92.0042
-0.195312	-88.5964
-0.170898	-90.2506
-0.146484	-90.6852
-0.12207	-89.95
-0.0976562	-90.7028
-0.0732422	-90.0882
-0.0488281	-90.3412
-0.0244141	-90.6117
0	-80.495
0.0244141	-90.6117
0.0488281	-90.3412
0.0732422	-90.0882
0.0976562	-90.7028
0.12207	-89.95
0.146484	-90.6852
0.170898	-90.2506
0.195312	-88.5964
0.219727	-92.0042
0.244141	-90.7487
0.268555	-89.8621
0.292969	-90.4031
0.317383	-90.3466
0.341797	-91.9597
0.366211	-89.9548
0.390625	-89.3858
0.415039	-91.3725
0.439453	-90.6351
0.463867	-90.6697
0.488281	-89.4176
0.512695	-90.0606
0.537109	-92.689
0.561523	-89.0332
0.585938	-88.8466
0.610352	-90.6041
0.634766	-89.9985
0.65918	-91.5176
0.683594	-89.5361
0.708008	-90.1965
0.732422	-84.9182
0.756836	-84.3779
0.78125	-90.0988
0.805664	-90.5965
0.830078	-90.663
0.854492	-91.9871
0.878906	-90.4992
0.90332	-91.2642
0.927734	-91.6404
0.952148	-88.9596
0.976562	-90.1917
1.00098	-66.5791
1.02539	-90.7234
1.0498	-91.3989
1.07422	-89.7194
1.09863	-92.1879
1.12305	-91.9229
1.14746	-90.3225
1.17188	-91.155
1.19629	-90.3681
1.2207	-91.6011
1.24512	-91.0022
1.26953	-89.204
1.29395	-91.5156
1.31836	-90.7908
1.34277	-90.4307
1.36719	-90.8559
1.3916	-89.9854
1.41602	-91.6062
1.44043	-89.2464
1.46484	-88.9589
1.48926	-89.3892
1.51367	-88.6725
1.53809	-90.1444
1.5625	-90.3348
1.58691	-89.525
1.61133	-91.7144
1.63574	-89.4865
1.66016	-89.0615
1.68457	-90.9357
1.70898	-90.5445
1.7334	-87.9444
1.75781	-88.0377
1.78223	-90.7911
1.80664	-92.1237
1.83105	-87.6775
1.85547	-87.7571
1.87988	-91.4846
1.9043	-90.4392
1.92871	-90.8262
1.95312	-90.876
1.97754	-91.4545
2.00195	-83.0262
2.02637	-87.9162
2.05078	-89.5905
2.0752	-90.9059
2.09961	-90.2228
2.12402	-92.2219
2.14844	-90.5912
2.17285	-91.4
2.19727	-91.3429
2.22168	-89.6635
2.24609	-91.1767
2.27051	-90.4366
2.29492	-90.6139
2.31934	-91.248
2.34375	-89.8456
2.36816	-91.3091
2.39258	-90.038
2.41699	-89.0836
2.44141	-91.8333
2.46582	-91.0174
2.49023	-87.5477
2.51465	-87.1997
2.53906	-90.1666
2.56348	-91.2859
2.58789	-89.5339
2.6123	-89.6734
2.63672	-91.5587
2.66113	-90.8537
2.68555	-91.4846
2.70996	-89.9957
2.73438	-89.9932
2.75879	-91.2728
2.7832	-90.2754
2.80762	-90.1623
2.83203	-91.1848
2.85645	-90.769
2.88086	-92.1145
2.90527	-89.3828
2.92969	-89.3884
2.9541	-90.933
2.97852	-90.7184
3.00293	-85.8442
3.02734	-90.7191
3.05176	-89.7417
3.07617	-91.0043
3.10059	-88.6692
3.125	-88.1474
3.14941	-91.3907
3.17383	-90.7336
3.19824	-90.8735
3.22266	-90.2264
3.24707	-90.9681
3.27148	-91.1751
3.2959	-88.9301
3.32031	-90.131
3.34473	-90.7507
3.36914	-90.6676
3.39355	-91.3091
3.41797	-90.3254
3.44238	-90.8746
3.4668	-90.0905
3.49121	-80.3699
3.51562	-80.6031
3.54004	-90.5639
3.56445	-91.7378
3.58887	-91.6056
3.61328	-90.6702
3.6377	-90.7387
3.66211	-89.6375
3.68652	-88.7513
3.71094	-91.1719
3.73535	-90.3416
3.75977	-91.1704
3.78418	-91.3328
3.80859	-90.3158
3.83301	-90.7875
3.85742	-88.5351
3.88184	-88.4919
3.90625	-90.881
3.93066	-90.3954
3.95508	-91.8207
3.97949	-91.303
4.00391	-89.3833
4.02832	-90.5903
4.05273	-90.0152
4.07715	-90.4919
4.10156	-90.8329
4.12598	-90.4604
4.15039	-91.2198
4.1748	-90.0908
4.19922	-90.2331
4.22363	-90.9653
4.24805	-91.0281
4.27246	-91.206
4.29688	-90.6194
4.32129	-90.6586
4.3457	-90.9191
4.37012	-89.8517
4.39453	-89.8869
4.41895	-90.6278
4.44336	-90.4701
4.46777	-90.4832
4.49219	-43.0421
4.5166	-43.0422
4.54102	-90.5922
4.56543	-89.9906
4.58984	-90.6271
4.61426	-90.7972
4.63867	-90.8803
4.66309	-90.6224
4.6875	-90.8506
4.71191	-90.8864
4.73633	-90.7642
4.76074	-90.4574
4.78516	-90.6827
4.80957	-90.2673
4.83398	-91.8715
4.8584	-88.4076
4.88281	-88.1723
4.90723	-90.5984
4.93164	-90.0145
4.95605	-90.3025
4.98047	-89.907
5.00488	-88.8691
5.0293	-90.2695
5.05371	-90.2979
5.07812	-90.5104
5.10254	-90.0389
5.12695	-89.6502
5.15137	-89.9288
5.17578	-90.0917
5.2002	-89.6991
5.22461	-90.1298
5.24902	-90.4494
5.27344	-89.9974
5.29785	-90.2405
5.32227	-90.3875
5.34668	-90.4725
5.37109	-90.9039
5.39551	-90.9316
5.41992	-90.6616
5.44434	-90.3899
5.46875	-90.7424
5.49316	-43.204
5.51758	-43.2042
5.54199	-90.671
5.56641	-91.0464
5.59082	-90.4343
5.61523	-91.0883
5.63965	-89.8229
5.66406	-89.6472
5.68848	-89.8193
5.71289	-90.6592
5.7373	-91.0193
5.76172	-91.3191
5.78613	-91.3651
5.81055	-91.366
5.83496	-90.2231
5.85938	-90.8039
5.88379	-90.1684
5.9082	-89.8552
5.93262	-89.9188
5.95703	-90.605
5.98145	-90.3205
6.00586	-90.3278
6.03027	-90.2601
6.05469	-89.6228
6.0791	-89.2645
6.10352	-90.787
6.12793	-90.1303
6.15234	-91.5217
6.17676	-91.1135
6.20117	-90.6948
6.22559	-90.4866
6.25	-79.6357
6.27441	-89.8321
6.29883	-90.4007
6.32324	-89.5907
6.34766	-89.9244
6.37207	-90.0881
6.39648	-90.2233
6.4209	-89.3096
6.44531	-89.3333
6.46973	-89.2698
6.49414	-72.5007
6.51855	-72.4994
6.54297	-90.4298
6.56738	-90.245
6.5918	-90.9862
6.61621	-90.8245
6.64062	-90.3113
6.66504	-90.8251
6.68945	-90.4133
6.71387	-90.3848
6.73828	-89.9414
6.7627	-89.4395
6.78711	-89.2808
6.81152	-89.6589
6.83594	-90.5871
6.86035	-90.7941
6.88477	-90.0989
6.90918	-90.0314
6.93359	-90.7345
6.95801	-89.1425
6.98242	-85.8818
7.00684	-86.014
7.03125	-90.7307
7.05566	-90.1455
7.08008	-89.3295
7.10449	-89.7714
7.12891	-90.5467
7.15332	-90.1494
7.17773	-89.7211
7.20215	-89.7686
7.22656	-90.2335
7.25098	-91.6279
7.27539	-91.0585
7.2998	-90.5294
7.32422	-89.6434
7.34863	-88.9356
7.37305	-89.6281
7.39746	-89.4143
7.42188	-89.9588
7.44629	-90.3043
7.4707	-89.7723
7.49512	-83.7862
7.51953	-89.6034
7.54395	-90.2795
7.56836	-89.4285
7.59277	-89.9393
7.61719	-90.6973
7.6416	-90.5869
7.66602	-89.6229
7.69043	-89.9517
7.71484	-89.8304
7.73926	-89.9976
7.76367	-90.4767
7.78809	-90.1154
7.8125	-91.0583
7.83691	-90.9263
7.86133	-89.9226
7.88574	-90.1086
7.91016	-90.1671
7.93457	-90.1764
7.95898	-89.6861
7.9834	-82.133
8.00781	-82.2281
8.03223	-89.6226
8.05664	-90.0754
8.08105	-89.5972
8.10547	-89.4929
8.12988	-90.6625
8.1543	-89.81
8.17871	-90.4004
8.20312	-91.2232
8.22754	-89.3785
8.25195	-90.0732
8.27637	-89.7251
8.30078	-89.7744
8.3252	-90.636
8.34961	-89.3434
8.37402	-89.8552
8.39844	-90.2954
8.42285	-90.1711
8.44727	-89.591
8.47168	-89.6188
8.49609	-88.1182
8.52051	-90.3107
8.54492	-90.781
8.56934	-89.8726
8.59375	-90.4431
8.61816	-89.9482
8.64258	-90.0986
8.66699	-88.9622
8.69141	-90.2064
8.71582	-90.5908
8.74023	-89.9165
8.76465	-89.6277
8.78906	-90.1818
8.81348	-89.6106
8.83789	-89.5149
8.8623	-89.1228
8.88672	-89.6437
8.91113	-89.2915
8.93555	-89.8818
8.95996	-90.1457
8.98438	-66.0047
9.00879	-66.0052
9.0332	-88.914
9.05762	-88.4993
9.08203	-89.1075
9.10645	-89.776
9.13086	-90.2153
9.15527	-89.3
9.17969	-88.9644
9.2041	-89.1387
9.22852	-88.7099
9.25293	-88.6634
9.27734	-89.4838
9.30176	-89.5977
9.32617	-89.7561
9.35059	-88.5792
9.375	-88.1808
9.39941	-90.6803
9.42383	-89.0079
9.44824	-89.5057
9.47266	-88.9356
9.49707	-88.4784
9.52148	-89.2564
9.5459	-88.7992
9.57031	-88.6552
9.59473	-88.9305
9.61914	-88.9041
9.64355	-87.8183
9.66797	-88.4973
9.69238	-88.8543
9.7168	-89.2865
9.74121	-88.8311
9.76562	-89.205
9.79004	-88.3098
9.81445	-87.4081
9.83887	-89.7271
9.86328	-90.0576
9.8877	-90.6154
9.91211	-89.6106
9.93652	-88.1242
9.96094	-88.8064
9.98535	-59.7752
10.0098	-59.7754
10.0342	-89.0496
10.0586	-88.5174
10.083	-88.8625
10.1074	-87.0935
10.1318	-86.4024
10.1562	-88.7049
10.1807	-89.2376
10.2051	-89.0381
10.2295	-89.1212
10.2539	-88.3506
10.2783	-89.2768
10.3027	-88.2694
10.3271	-88.5672
10.3516	-89.299
10.376	-87.6406
10.4004	-88.3143
10.4248	-87.4628
10.4492	-87.8819
10.4736	-88.5693
10.498	-87.5909
10.5225	-88.8617
10.5469	-89.118
10.5713	-87.2284
10.5957	-89.0981
10.6201	-88.477
10.6445	-89.204
10.6689	-89.6691
10.6934	-88.9911
10.7178	-88.7483
10.7422	-87.1088
10.7666	-86.8681
10.791	-88.8464
10.8154	-87.9755
10.8398	-88.5633
10.8643	-88.4075
10.8887	-88.3631
10.9131	-88.8211
10.9375	-88.4566
10.9619	-88.0053
10.9863	-62.7097
11.0107	-62.7061
11.0352	-87.7471
11.0596	-88.9518
11.084	-88.1187
11.1084	-87.8144
11.1328	-87.5314
11.1572	-88.631
11.1816	-88.624
11.2061	-87.8791
11.2305	-88.6225
11.2549	-88.8806
11.2793	-88.5472
11.3037	-88.5079
11.3281	-88.9057
11.3525	-89.6161
11.377	-89.1816
11.4014	-89.591
11.4258	-90.0436
11.4502	-88.6194
11.4746	-88.1938
11.499	-87.6765
11.5234	-88.3768
11.5479	-88.2746
11.5723	-88.1461
11.5967	-88.8408
11.6211	-89.1963
11.6455	-88.8772
11.6699	-88.595
11.6943	-88.1644
11.7188	-88.0309
11.7432	-86.1498
11.7676	-85.9735
11.792	-87.8282
11.8164	-88.6275
11.8408	-87.7877
11.8652	-88.0719
11.8896	-88.0463
11.9141	-88.2418
11.9385	-87.4701
11.9629	-86.9153
11.9873	-75.8584
12.0117	-75.8708
12.0361	-87.279
12.0605	-87.3911
12.085	-88.2255
12.1094	-87.9751
12.1338	-88.0876
12.1582	-86.4764
12.1826	-88.0979
12.207	-88.8343
12.2314	-87.8832
12.2559	-87.0995
12.2803	-86.3348
12.3047	-87.3063
12.3291	-88.1911
12.3535	-86.8104
12.3779	-87.5978
12.4023	-87.3923
12.4268	-87.3928
12.4512	-88.0175
12.4756	-87.0003
12.5	-80.9145
12.5244	-87.9716
12.5488	-87.2763
12.5732	-87.2778
12.5977	-86.7549
12.6221	-86.8069
12.6465	-86.8828
12.6709	-86.9642
12.6953	-87.8419
12.7197	-89.0007
12.7441	-88.1566
12.7686	-88.0453
12.793	-87.6034
12.8174	-87.6743
12.8418	-88.1554
12.8662	-86.4191
12.8906	-86.8348
12.915	-88.0751
12.9395	-87.856
12.9639	-87.8275
12.9883	-83.7787
13.0127	-83.8196
13.0371	-87.3501
13.0615	-86.983
13.0859	-87.5287
13.1104	-87.0927
13.1348	-88.5984
13.1592	-87.9328
13.1836	-87.3448
13.208	-87.3313
13.2324	-85.6666
13.2568	-87.0328
13.2812	-88.4863
13.3057	-87.5146
13.3301	-88.0817
13.3545	-87.7465
13.3789	-87.8826
13.4033	-88.736
13.4277	-88.2023
13.4521	-87.6637
13.4766	-87.118
13.501	-72.3405
13.5254	-87.7922
13.5498	-87.3981
13.5742	-87.6657
13.5986	-88.7839
13.623	-88.7508
13.6475	-87.0857
13.6719	-86.9484
13.6963	-87.1979
13.7207	-87.8425
13.7451	-87.0978
13.7695	-88.1385
13.7939	-87.9525
13.8184	-88.0537
13.8428	-88.4008
13.8672	-87.938
13.8916	-88.0233
13.916	-88.7782
13.9404	-87.6913
13.9648	-87.4856
13.9893	-87.66
14.0137	-88.5742
14.0381	-88.3632
14.0625	-88.415
14.0869	-87.7259
14.1113	-87.9021
14.1357	-87.3522
14.1602	-88.6167
14.1846	-89.4083
14.209	-88.8576
14.2334	-87.897
14.2578	-86.5928
14.2822	-88.015
14.3066	-88.7458
14.3311	-88.8377
14.3555	-88.734
14.3799	-88.1151
14.4043	-88.1289
14.4287	-88.0884
14.4531	-87.6809
14.4775	-88.5066
14.502	-64.6769
14.5264	-87.1587
14.5508	-86.9772
14.5752	-87.3545
14.5996	-88.366
14.624	-88.2618
14.6484	-88.8501
14.6729	-88.1133
14.6973	-87.6947
14.7217	-87.1494
14.7461	-88.2197
14.7705	-88.1874
14.7949	-88.7079
14.8193	-88.3555
14.8438	-88.7896
14.8682	-85.7895
14.8926	-85.9041
14.917	-88.869
14.9414	-88.6179
14.9658	-89.1759
14.9902	-88.7956
15.0146	-87.8665
15.0391	-89.1873
15.0635	-88.2271
15.0879	-88.1566
15.1123	-89.1557
15.1367	-88.5147
15.1611	-88.5726
15.1855	-88.285
15.21	-88.4099
15.2344	-88.8881
15.2588	-88.5307
15.2832	-88.3223
15.3076	-87.2032
15.332	-87.9346
15.3564	-88.6561
15.3809	-88.679
15.4053	-88.1645
15.4297	-88.6785
15.4541	-88.7243
15.4785	-87.6617
15.5029	-63.0666
15.5273	-88.8834
15.5518	-88.9524
15.5762	-88.6867
15.6006	-88.4687
15.625	-88.1672
15.6494	-89.0458
15.6738	-88.5514
15.6982	-88.4309
15.7227	-88.0884
15.7471	-88.5311
15.7715	-88.0451
15.7959	-88.2963
15.8203	-89.3891
15.8447	-89.3156
15.8691	-88.3062
15.8936	-88.2548
15.918	-89.1415
15.9424	-88.3655
15.9668	-88.2513
15.9912	-88.0863
16.0156	-87.7756
16.04	-88.172
16.0645	-88.1978
16.0889	-87.8436
16.1133	-88.0874
16.1377	-87.825
16.1621	-88.1671
16.1865	-88.1081
16.2109	-87.7384
16.2354	-88.0807
16.2598	-88.1533
16.2842	-89.1339
16.3086	-89.1742
16.333	-88.0215
16.3574	-83.8585
16.3818	-84.0557
16.4062	-87.9957
16.4307	-88.8265
16.4551	-88.7923
16.4795	-88.4582
16.5039	-71.4632
16.5283	-86.9845
16.5527	-87.6453
16.5771	-88.4709
16.6016	-87.8486
16.626	-87.7614
16.6504	-88.0404
16.6748	-87.7476
16.6992	-87.9385
16.7236	-88.6724
16.748	-88.2593
16.7725	-87.6235
16.7969	-88.0312
16.8213	-88.3043
16.8457	-87.7039
16.8701	-87.5769
16.8945	-87.5487
16.9189	-87.763
16.9434	-87.0935
16.9678	-86.4195
16.9922	-82.2443
17.0166	-82.3822
17.041	-87.6689
17.0654	-87.9714
17.0898	-87.448
17.1143	-87.7327
17.1387	-88.0074
17.1631	-87.9324
17.1875	-88.6139
17.2119	-87.6821
17.2363	-87.0449
17.2607	-86.6865
17.2852	-87.2935
17.3096	-86.6849
17.334	-86.6546
17.3584	-82.2445
17.3828	-82.5819
17.4072	-87.0768
17.4316	-86.5075
17.4561	-86.6358
17.4805	-87.1795
17.5049	-81.7167
17.5293	-86.3296
17.5537	-86.9203
17.5781	-87.4574
17.6025	-86.8697
17.627	-86.4484
17.6514	-87.1237
17.6758	-87.1664
17.7002	-87.263
17.7246	-86.8936
17.749	-86.8248
17.7734	-87.1434
17.7979	-87.6996
17.8223	-87.7089
17.8467	-87.2883
17.8711	-87.1106
17.8955	-86.5816
17.9199	-87.9639
17.9443	-87.9209
17.9688	-87.8549
17.9932	-80.1761
18.0176	-80.2821
18.042	-87.9179
18.0664	-88.4489
18.0908	-88.2877
18.1152	-88.1911
18.1396	-87.5421
18.1641	-87.6371
18.1885	-87.7885
18.2129	-88.8958
18.2373	-89.0664
18.2617	-88.722
18.2861	-87.6617
18.3105	-87.4526
18.335	-86.5946
18.3594	-87.18
18.3838	-88.0279
18.4082	-87.7624
18.4326	-88.2687
18.457	-88.5597
18.4814	-88.6161
18.5059	-89.0756
18.5303	-88.8068
18.5547	-88.854
18.5791	-89.1476
18.6035	-89.3663
18.6279	-88.7116
18.6523	-88.8217
18.6768	-89.0994
18.7012	-89.1184
18.7256	-89.3737
18.75	-82.4267
18.7744	-88.5215
18.7988	-87.8787
18.8232	-88.0316
18.8477	-88.7211
18.8721	-89.7407
18.8965	-90.1701
18.9209	-90.1067
18.9453	-89.6491
18.9697	-90.0229
18.9941	-77.9709
19.0186	-91.0079
19.043	-90.5904
19.0674	-91.624
19.0918	-91.9712
19.1162	-90.7304
19.1406	-91.3682
19.165	-91.6671
19.1895	-90.9058
19.2139	-91.346
19.2383	-91.2886
19.2627	-90.9235
19.2871	-91.3618
19.3115	-91.3782
19.3359	-91.213
19.3604	-90.3534
19.3848	-91.1062
19.4092	-92.5301
19.4336	-92.9538
19.458	-92.6376
19.4824	-92.4458
19.5068	-91.5085
19.5312	-91.8785
19.5557	-92.8759
19.5801	-93.2343
19.6045	-94.1762
19.6289	-95.3937
19.6533	-94.8536
19.6777	-93.9729
19.7021	-93.7117
19.7266	-94.47
19.751	-94.703
19.7754	-95.2498
19.7998	-95.3616
19.8242	-95.238
19.8486	-96.0589
19.873	-96.0519
19.8975	-96.1678
19.9219	-96.3195
19.9463	-95.5477
19.9707	-96.2853
19.9951	-82.7247
20.0195	-97.0075
20.0439	-97.6122
20.0684	-97.5668
20.0928	-97.7806
20.1172	-94.7451
20.1416	-94.6587
20.166	-98.2559
20.1904	-97.2927
20.2148	-97.4868
20.2393	-97.5351
20.2637	-97.875
20.2881	-99.4572
20.3125	-98.8899
20.3369	-99.8225
20.3613	-100.31
20.3857	-99.485
20.4102	-100.124
20.4346	-100.775
20.459	-100.459
20.4834	-100.83
20.5078	-101.344
20.5322	-101.754
20.5566	-101.161
20.5811	-102.025
20.6055	-102.068
20.6299	-101.94
20.6543	-101.956
20.6787	-102.377
20.7031	-103.061
20.7275	-103.179
20.752	-103.384
20.7764	-105.044
20.8008	-104.774
20.8252	-103.89
20.8496	-104.161
20.874	-104.886
20.8984	-104.972
20.9229	-105.302
20.9473	-105.119
20.9717	-105.113
20.9961	-101.488
21.0205	-104.843
21.0449	-106.065
21.0693	-107.216
21.0938	-107.387
21.1182	-103.682
21.1426	-103.618
21.167	-107.073
21.1914	-107.177
21.2158	-108.162
21.2402	-108.27
21.2646	-108.437
21.2891	-109.834
21.3135	-110.03
21.3379	-110.1
21.3623	-109.32
21.3867	-109.198
21.4111	-110.623
21.4355	-111.143
21.46	-110.746
21.4844	-110.934
21.5088	-111.093
21.5332	-110.606
21.5576	-110.572
21.582	-111.501
21.6064	-111.368
21.6309	-111.025
21.6553	-111.813
21.6797	-111.405
21.7041	-111.243
21.7285	-111.193
21.7529	-111.894
21.7773	-112.494
21.8018	-111.673
21.8262	-111.632
21.8506	-111.483
21.875	-111.503
21.8994	-111.673
21.9238	-111.703
21.9482	-112.548
21.9727	-112.047
21.9971	-111.345
22.0215	-111.302
22.0459	-111.872
22.0703	-111.845
22.0947	-111.976
22.1191	-112.311
22.1436	-112.759
22.168	-112.505
22.1924	-112.495
22.2168	-112.166
22.2412	-110.726
22.2656	-111.123
22.29	-111.655
22.3145	-111.451
22.3389	-111.484
22.3633	-112.15
22.3877	-112.093
22.4121	-112.19
22.4365	-112.112
22.4609	-112.185
22.4854	-111.051
22.5098	-112.111
22.5342	-112.506
22.5586	-111.933
22.583	-111.906
22.6074	-111.744
22.6318	-111.435
22.6562	-111.519
22.6807	-111.988
22.7051	-112.464
22.7295	-112.586
22.7539	-111.789
22.7783	-112.359
22.8027	-112.463
22.8271	-112.315
22.8516	-111.756
22.876	-111.274
22.9004	-111.717
22.9248	-112.213
22.9492	-112.343
22.9736	-113.062
22.998	-112.216
23.0225	-111.521
23.0469	-111.744
23.0713	-112.362
23.0957	-111.845
23.1201	-111.27
23.1445	-111.806
23.1689	-112.016
23.1934	-111.811
23.2178	-110.732
23.2422	-111.162
23.2666	-111.407
23.291	-111.077
23.3154	-110.87
23.3398	-111.686
23.3643	-111.922
23.3887	-112.461
23.4131	-113.152
23.4375	-112.903
23.4619	-111.609
23.4863	-112.29
23.5107	-113.203
23.5352	-112.431
23.5596	-111.716
23.584	-112.428
23.6084	-112.364
23.6328	-112.459
23.6572	-112.238
23.6816	-112.249
23.7061	-111.351
23.7305	-111.492
23.7549	-112.336
23.7793	-112.075
[truncated: 49 more rows]

## Sheet: Fig6d Rx spectra
	PAM8	Simple notch		PM NOTCH
Freq(GHz)	Orth(dB)	Rx(dB)	Orth(dB)	Orth(dB)	Rx(dB)
-50	-123.257	-122.877	-122.778	-123.986	-123.008
-49.9512	-133.873	-133.714	-134.026	-133.531	-133.585
-49.9023	-133.695	-133.535	-133.806	-133.17	-133.013
-49.8535	-134.007	-133.868	-134.166	-133.055	-132.95
-49.8047	-133.921	-133.688	-134.042	-133.302	-133.202
-49.7559	-133.868	-133.557	-133.93	-133.635	-133.629
-49.707	-133.849	-133.741	-133.942	-133.534	-133.676
-49.6582	-134.288	-134.249	-134.414	-133.905	-133.975
-49.6094	-134.248	-134.205	-134.421	-134.052	-134.06
-49.5605	-134.685	-134.6	-134.858	-134.555	-134.594
-49.5117	-135.116	-135.171	-135.302	-135.046	-135.214
-49.4629	-135.795	-135.807	-135.974	-135.398	-135.513
-49.4141	-136.006	-136.132	-136.199	-135.639	-135.826
-49.3652	-136.958	-137.033	-137.126	-136.592	-136.704
-49.3164	-137.822	-137.841	-138.014	-137.272	-137.642
-49.2676	-138.537	-138.617	-138.776	-137.595	-137.936
-49.2188	-139.032	-139.424	-139.35	-138.209	-138.998
-49.1699	-140.118	-140.764	-140.611	-138.979	-140.079
-49.1211	-141.22	-141.616	-141.634	-139.627	-140.853
-49.0723	-142.504	-143.121	-143.136	-140.863	-142.465
-49.0234	-143.415	-144.395	-144.224	-142.267	-144.16
-48.9746	-144.933	-146.838	-146.351	-143.417	-146.389
-48.9258	-146.884	-149.71	-149.1	-144.192	-148.602
-48.877	-148.824	-152.904	-152.189	-145.319	-152.448
-48.8281	-150.212	-159.165	-156.296	-146.235	-159.608
-48.7793	-150.336	-163.109	-157.379	-146.331	-163.808
-48.7305	-149.37	-155.605	-153.932	-145.9	-155.796
-48.6816	-147.627	-150.776	-150.143	-145.003	-150.504
-48.6328	-146.025	-147.815	-147.474	-143.833	-147.32
-48.584	-144.387	-145.669	-145.413	-142.983	-145.436
-48.5352	-142.722	-143.573	-143.422	-141.697	-143.781
-48.4863	-142.209	-142.653	-142.699	-140.848	-142.372
-48.4375	-140.531	-141.031	-140.966	-140.018	-141.074
-48.3887	-139.785	-140.086	-140.119	-139.486	-140.323
-48.3398	-138.998	-139.293	-139.313	-138.229	-139.114
-48.291	-138.624	-138.865	-138.889	-137.473	-138.305
-48.2422	-137.499	-137.611	-137.732	-137.202	-137.8
-48.1934	-137.116	-137.153	-137.323	-136.814	-137.249
-48.1445	-136.539	-136.537	-136.732	-136.03	-136.402
-48.0957	-136.423	-136.412	-136.616	-135.84	-136.193
-48.0469	-136.013	-135.976	-136.211	-135.516	-135.736
-47.998	-135.792	-135.762	-135.961	-135.454	-135.632
-47.9492	-135.491	-135.412	-135.626	-134.873	-135.244
-47.9004	-135.157	-135.077	-135.327	-135.102	-135.342
-47.8516	-134.562	-134.562	-134.746	-134.506	-134.514
-47.8027	-134.756	-134.809	-134.992	-134.064	-134.169
-47.7539	-134.523	-134.563	-134.68	-134.371	-134.397
-47.7051	-134.542	-134.609	-134.711	-134.383	-134.314
-47.6562	-134.033	-134.181	-134.202	-133.949	-133.848
-47.6074	-134.175	-134.051	-134.343	-133.838	-133.876
-47.5586	-134.471	-134.21	-134.591	-133.846	-133.837
-47.5098	-134.802	-134.723	-134.98	-134.431	-134.48
-47.4609	-134.543	-134.655	-134.743	-134.443	-134.515
-47.4121	-134.576	-134.52	-134.766	-134.666	-134.712
-47.3633	-134.813	-134.536	-134.948	-134.387	-134.367
-47.3145	-135.146	-134.885	-135.271	-134.201	-134.146
-47.2656	-135.475	-135.33	-135.577	-134.709	-134.335
-47.2168	-135.004	-134.871	-135.117	-134.731	-134.577
-47.168	-135.353	-135.289	-135.495	-134.843	-134.96
-47.1191	-136.136	-136.16	-136.339	-135.494	-135.738
-47.0703	-135.989	-135.875	-136.158	-135.847	-135.904
-47.0215	-136.869	-136.712	-137.034	-136.459	-136.561
-46.9727	-137.138	-136.971	-137.364	-136.623	-137.07
-46.9238	-137.527	-137.599	-137.764	-137.172	-137.4
-46.875	-138.434	-138.625	-138.729	-138.19	-138.495
-46.8262	-139.465	-139.704	-139.841	-138.909	-139.436
-46.7773	-139.615	-140.177	-140.112	-139.264	-139.893
-46.7285	-140.824	-141.377	-141.335	-139.969	-140.956
-46.6797	-141.808	-142.223	-142.279	-140.671	-141.934
-46.6309	-143.006	-143.83	-143.755	-142.273	-143.898
-46.582	-143.911	-145.249	-144.976	-143.351	-145.555
-46.5332	-145.946	-148.069	-147.564	-143.902	-147.814
-46.4844	-148.136	-151.12	-150.59	-145.039	-150.977
-46.4355	-149.682	-156.152	-154.444	-145.939	-156.624
-46.3867	-150.467	-164.189	-157.889	-146.33	-164.322
-46.3379	-149.632	-157.26	-154.839	-145.966	-157.241
-46.2891	-148.188	-151.812	-151.094	-145.272	-151.917
-46.2402	-146.467	-148.892	-148.374	-144.439	-148.551
-46.1914	-144.931	-146.318	-146.05	-143.023	-145.716
-46.1426	-143.175	-144.033	-143.854	-141.985	-144.095
-46.0938	-141.905	-142.597	-142.473	-141.049	-142.6
-46.0449	-141.053	-141.528	-141.548	-140.429	-141.483
-45.9961	-139.904	-140.138	-140.18	-139.258	-140.069
-45.9473	-138.922	-139.344	-139.249	-138.237	-138.93
-45.8984	-137.985	-138.258	-138.238	-137.34	-138.105
-45.8496	-137.382	-137.505	-137.547	-136.847	-137.475
-45.8008	-136.741	-136.929	-136.955	-135.86	-136.367
-45.752	-136.756	-136.801	-136.933	-135.723	-136.228
-45.7031	-136.236	-136.283	-136.343	-135.126	-135.355
-45.6543	-136.12	-136.127	-136.255	-134.938	-135.188
-45.6055	-135.237	-135.171	-135.319	-134.841	-135.159
-45.5566	-135.422	-135.269	-135.519	-134.565	-134.867
-45.5078	-134.868	-134.836	-135.044	-134.523	-134.69
-45.459	-134.488	-134.633	-134.695	-134.371	-134.511
-45.4102	-134.073	-133.908	-134.218	-133.832	-133.835
-45.3613	-134.474	-134.202	-134.606	-133.749	-133.752
-45.3125	-134.274	-134.155	-134.42	-133.839	-133.845
-45.2637	-133.872	-133.805	-133.956	-133.834	-133.881
-45.2148	-133.603	-133.464	-133.717	-133.451	-133.497
-45.166	-133.691	-133.575	-133.846	-133.249	-133.202
-45.1172	-133.478	-133.248	-133.568	-133.21	-133.177
-45.0684	-133.709	-133.559	-133.822	-133.529	-133.448
-45.0195	-133.87	-133.835	-134.015	-133.84	-133.812
-44.9707	-134.093	-134.015	-134.277	-133.95	-134.115
-44.9219	-134.391	-134.174	-134.556	-133.434	-133.471
-44.873	-134.724	-134.483	-134.828	-133.751	-133.89
-44.8242	-134.468	-134.253	-134.576	-134.352	-134.332
-44.7754	-134.959	-134.887	-135.121	-134.601	-134.602
-44.7266	-134.936	-134.806	-135.045	-135.084	-135.112
-44.6777	-135.7	-135.543	-135.85	-135.411	-135.554
-44.6289	-135.983	-136.028	-136.15	-135.635	-135.82
-44.5801	-136.459	-136.334	-136.593	-136.385	-136.702
-44.5312	-136.703	-136.85	-136.852	-136.644	-136.785
-44.4824	-137.744	-137.756	-137.922	-136.878	-137.167
-44.4336	-138.336	-138.539	-138.591	-137.818	-138.177
-44.3848	-139.29	-139.674	-139.64	-139.042	-139.822
-44.3359	-140.07	-140.475	-140.447	-139.386	-140.499
-44.2871	-141.07	-141.413	-141.508	-140.673	-141.828
-44.2383	-142.195	-142.958	-142.924	-141.584	-143.129
-44.1895	-143.716	-144.777	-144.624	-142.218	-144.512
-44.1406	-144.949	-146.885	-146.363	-143.775	-146.797
-44.0918	-147.061	-150.335	-149.338	-144.727	-150.379
-44.043	-149.254	-154.769	-153.223	-145.621	-154.777
-43.9941	-150.327	-161.951	-157.228	-145.936	-162.729
-43.9453	-149.862	-159.621	-155.849	-145.903	-158.997
-43.8965	-148.236	-152.899	-151.651	-145.333	-152.918
-43.8477	-146.416	-148.862	-148.336	-144.649	-148.871
-43.7988	-145.338	-146.786	-146.565	-143.512	-146.654
-43.75	-143.492	-144.624	-144.369	-142.251	-144.034
-43.7012	-141.741	-142.637	-142.421	-141.327	-142.819
-43.6523	-140.365	-140.834	-140.783	-140.167	-141.138
-43.6035	-139.556	-139.832	-139.862	-139.135	-140.052
-43.5547	-138.75	-139.162	-139.125	-138.169	-138.818
-43.5059	-138.265	-138.592	-138.552	-137.583	-138.275
-43.457	-137.47	-137.712	-137.687	-137.087	-137.758
-43.4082	-136.822	-136.855	-136.933	-136.146	-136.693
-43.3594	-136.496	-136.487	-136.623	-135.387	-135.734
-43.3105	-136.359	-136.389	-136.502	-135.265	-135.658
-43.2617	-135.348	-135.446	-135.498	-134.861	-135.138
-43.2129	-134.834	-134.845	-134.972	-134.576	-134.967
-43.1641	-134.782	-134.641	-134.937	-134.163	-134.614
-43.1152	-134.39	-134.36	-134.575	-133.862	-134.172
-43.0664	-133.885	-133.92	-134.056	-133.705	-133.915
-43.0176	-134.158	-134.248	-134.296	-133.507	-133.81
-42.9688	-134.339	-134.262	-134.452	-133.309	-133.54
-42.9199	-134.269	-134.075	-134.356	-133.98	-134.212
-42.8711	-134.242	-134.038	-134.372	-133.862	-134.097
-42.8223	-134.139	-133.967	-134.26	-134.084	-134.207
-42.7734	-133.991	-133.778	-134.096	-133.47	-133.639
-42.7246	-134.05	-133.955	-134.223	-133.499	-133.568
-42.6758	-134.056	-133.889	-134.202	-133.54	-133.623
-42.627	-134.095	-133.957	-134.242	-133.594	-133.56
-42.5781	-133.785	-133.791	-133.922	-133.864	-133.766
-42.5293	-134.333	-134.313	-134.456	-134.105	-134.061
-42.4805	-134.392	-134.081	-134.478	-133.779	-133.736
-42.4316	-134.423	-134.207	-134.593	-134.482	-134.463
-42.3828	-134.411	-134.339	-134.587	-135.09	-134.913
-42.334	-134.827	-134.818	-134.988	-135.012	-134.809
-42.2852	-135.412	-135.31	-135.588	-135.204	-135.219
-42.2363	-136.186	-135.918	-136.265	-135.954	-136.04
-42.1875	-136.395	-136.296	-136.514	-136.171	-136.235
-42.1387	-136.872	-136.975	-137.021	-136.629	-136.863
-42.0898	-137.848	-137.951	-138.087	-137.514	-137.826
-42.041	-138.563	-138.715	-138.842	-138.128	-138.437
-41.9922	-139.091	-139.412	-139.487	-138.836	-139.225
-41.9434	-140.39	-140.872	-140.902	-139.966	-140.541
-41.8945	-141.377	-141.891	-141.929	-140.259	-141.313
-41.8457	-142.723	-143.501	-143.522	-141.49	-143.069
-41.7969	-143.809	-144.961	-144.897	-142.36	-144.987
-41.748	-144.967	-146.95	-146.405	-143.474	-147.058
-41.6992	-146.331	-149.306	-148.185	-144.484	-149.741
-41.6504	-148.672	-154.708	-152.264	-145.343	-154.919
-41.6016	-149.859	-162.534	-155.968	-145.76	-162.293
-41.5527	-149.466	-158.75	-155.094	-145.53	-158.88
-41.5039	-148.167	-152.871	-151.619	-144.986	-152.546
-41.4551	-146.373	-148.333	-148.071	-144.047	-148.592
-41.4062	-144.569	-145.741	-145.603	-143.333	-145.7
-41.3574	-143.31	-144.165	-144.044	-142.028	-144.017
-41.3086	-141.843	-142.613	-142.473	-140.713	-142.419
-41.2598	-140.651	-141.14	-141.086	-139.787	-141.089
-41.2109	-139.685	-140.004	-139.99	-139.125	-139.906
-41.1621	-138.869	-139.052	-139.085	-138.231	-138.964
-41.1133	-137.924	-138.075	-138.117	-137.297	-137.857
-41.0645	-137.211	-137.395	-137.421	-136.798	-137.34
-41.0156	-136.658	-136.903	-136.887	-135.657	-136.192
-40.9668	-136.156	-136.39	-136.4	-135.551	-136.06
-40.918	-135.671	-135.758	-135.885	-135.383	-135.776
-40.8691	-135.312	-135.338	-135.451	-134.87	-135.207
-40.8203	-134.568	-137.765	-137.712	-137.136	-137.828
-40.7715	-134.888	-150.015	-149.53	-144.247	-149.171
-40.7227	-134.561	-149.543	-148.948	-144.325	-149.041
-40.6738	-133.828	-148.855	-148.483	-143.971	-148.812
-40.625	-133.591	-148.059	-147.772	-143.623	-147.979
-40.5762	-133.818	-148.779	-148.401	-143.717	-147.861
-40.5273	-133.288	-147.669	-147.428	-143.273	-147.262
-40.4785	-133.208	-147.916	-147.608	-143.774	-147.46
-40.4297	-133.317	-136.743	-136.877	-136.654	-137.051
-40.3809	-133.022	-132.835	-133.082	-133.187	-133.308
-40.332	-132.533	-132.327	-132.611	-132.32	-132.395
-40.2832	-133.09	-132.768	-133.207	-132.94	-133.125
-40.2344	-133.409	-133.076	-133.547	-133.176	-133.232
-40.1855	-133.867	-133.466	-133.937	-133.17	-133.201
-40.1367	-134.305	-133.995	-134.457	-133.458	-133.571
-40.0879	-134.156	-134.034	-134.336	-133.895	-134.045
-40.0391	-134.083	-133.877	-134.208	-133.882	-133.855
-39.9902	-134.691	-134.419	-134.88	-133.979	-134.014
-39.9414	-134.723	-134.39	-134.876	-134.285	-134.486
-39.8926	-134.525	-134.302	-134.701	-134.005	-134.232
-39.8438	-135.05	-135.002	-135.25	-134.589	-134.853
-39.7949	-136.343	-136.214	-136.541	-135.615	-135.909
-39.7461	-136.487	-136.332	-136.64	-135.998	-136.248
-39.6973	-137.038	-137.025	-137.239	-136.872	-136.947
-39.6484	-138.01	-138.195	-138.277	-137.988	-138.143
-39.5996	-138.668	-138.93	-139.081	-138.812	-139.192
-39.5508	-139.558	-139.671	-139.92	-139.319	-140.107
-39.502	-140.904	-141.453	-141.501	-140.005	-141.06
-39.4531	-141.2	-142.257	-141.824	-140.845	-142.172
-39.4043	-142.94	-144.108	-143.809	-142.467	-144.5
-39.3555	-145.515	-147.143	-146.904	-143.652	-147.31
-39.3066	-147.454	-151.562	-150.182	-144.67	-151.181
-39.2578	-148.768	-156.951	-152.954	-145.177	-156.952
-39.209	-149.174	-162.474	-154.008	-145.492	-163.141
-39.1602	-148.72	-155.533	-152.68	-145.081	-155.118
-39.1113	-147.102	-150.418	-149.606	-144.16	-149.827
-39.0625	-145.472	-147.18	-147.018	-143.14	-147.035
-39.0137	-143.752	-144.708	-144.712	-142.112	-144.677
-38.9648	-142.481	-143.271	-143.157	-141.143	-143.132
-38.916	-141.156	-141.834	-141.704	-140.334	-141.848
-38.8672	-139.922	-140.352	-140.313	-139.303	-140.272
-38.8184	-138.611	-138.891	-138.883	-138.521	-139.073
-38.7695	-137.678	-138.068	-138.008	-138.04	-138.414
-38.7207	-137.597	-137.869	-137.825	-136.892	-137.518
-38.6719	-137.182	-137.379	-137.381	-136.2	-136.816
-38.623	-136.333	-136.613	-136.555	-135.761	-136.114
-38.5742	-135.64	-135.792	-135.799	-135.24	-135.586
-38.5254	-135.322	-135.498	-135.521	-134.859	-135.088
-38.4766	-135.163	-135.278	-135.312	-134.715	-135.112
-38.4277	-134.77	-134.848	-134.888	-134.536	-134.925
-38.3789	-134.468	-134.64	-134.621	-134.372	-134.677
-38.3301	-134.609	-134.795	-134.832	-134.263	-134.616
-38.2812	-134.523	-134.471	-134.638	-133.804	-134.114
-38.2324	-133.937	-134.009	-134.115	-133.706	-133.888
-38.1836	-134.135	-134.16	-134.334	-133.795	-133.907
-38.1348	-134.178	-134.064	-134.281	-134.153	-134.291
-38.0859	-133.823	-133.707	-133.954	-133.533	-133.804
-38.0371	-133.841	-133.622	-133.985	-133.351	-133.656
-37.9883	-134.107	-133.972	-134.25	-133.818	-134.101
-37.9395	-134.431	-134.452	-134.607	-134.224	-134.369
-37.8906	-135.015	-134.966	-135.222	-134.187	-134.458
-37.8418	-135.071	-134.726	-135.181	-134.614	-134.985
-37.793	-135.477	-135.32	-135.653	-134.406	-134.642
-37.7441	-135.864	-135.766	-136.04	-135.02	-135.277
-37.6953	-136.368	-136.251	-136.563	-135.477	-135.647
-37.6465	-136.885	-136.6	-137.026	-136.278	-136.614
-37.5977	-137.404	-137.222	-137.732	-136.498	-136.785
-37.5488	-137.222	-137.132	-137.465	-137.235	-137.675
-37.5	-137.548	-137.567	-137.717	-137.73	-138.392
-37.4512	-138.878	-138.752	-139.093	-138.409	-139.169
-37.4023	-139.666	-139.807	-140.084	-138.777	-139.586
-37.3535	-140.177	-140.399	-140.568	-139.457	-140.487
-37.3047	-141.08	-141.613	-141.634	-139.863	-141.284
-37.2559	-142.179	-143.11	-142.853	-140.994	-143.057
-37.207	-143.142	-144.274	-144.034	-141.495	-143.901
-37.1582	-144.243	-145.296	-145.433	-142.234	-145.203
-37.1094	-145.299	-147.204	-146.921	-142.909	-146.767
-37.0605	-146.229	-149.702	-148.292	-143.724	-149.623
-37.0117	-147.132	-152.245	-149.577	-144.204	-152.423
-36.9629	-148.074	-155.347	-151.523	-144.59	-155.441
-36.9141	-149.054	-161.415	-153.938	-144.747	-160.913
-36.8652	-149.284	-166.85	-154.617	-144.881	-166.78
-36.8164	-148.764	-158.69	-153.188	-144.753	-158.645
-36.7676	-147.891	-154.02	-151.468	-144.432	-153.785
-36.7188	-147.159	-152.12	-150.236	-144.111	-152.124
-36.6699	-146.404	-149.506	-148.768	-143.562	-149.556
-36.6211	-145.785	-147.948	-147.641	-143.176	-148.14
-36.5723	-144.955	-146.859	-146.529	-143.127	-146.841
-36.5234	-143.768	-145.448	-145.085	-142.517	-145.286
-36.4746	-143.292	-144.801	-144.415	-142.159	-144.61
-36.4258	-143.264	-144.83	-144.535	-141.841	-144.569
-36.377	-142.516	-143.827	-143.653	-140.817	-143.041
-36.3281	-141.693	-142.817	-142.678	-139.853	-141.735
-36.2793	-141.599	-142.375	-142.362	-140.486	-141.892
-36.2305	-141.059	-141.791	-141.71	-140.33	-142.027
-36.1816	-140.579	-141.443	-141.332	-140.021	-141.898
-36.1328	-141.014	-141.938	-141.818	-140.047	-141.82
-36.084	-140.859	-141.599	-141.523	-139.747	-141.377
-36.0352	-140.43	-141.171	-141.098	-139.169	-140.706
-35.9863	-140.392	-141.3	-141.247	-139.3	-140.776
-35.9375	-140.436	-141.346	-141.211	-139.126	-140.484
-35.8887	-139.7	-140.513	-140.459	-138.699	-139.747
-35.8398	-140.307	-140.997	-140.984	-139.204	-140.492
-35.791	-140.495	-141.278	-141.097	-139.81	-141.369
-35.7422	-139.754	-140.742	-140.522	-139.319	-140.818
-35.6934	-140.014	-141.132	-140.834	-139.519	-140.971
-35.6445	-140.355	-141.516	-141.245	-139.908	-141.207
-35.5957	-139.685	-140.698	-140.374	-139.422	-140.602
-35.5469	-140.012	-141.051	-140.649	-139.66	-141.128
-35.498	-140.259	-141.591	-141.152	-140.023	-141.464
-35.4492	-140.567	-141.409	-141.222	-139.565	-140.911
-35.4004	-141.341	-142.257	-142.147	-139.988	-141.659
-35.3516	-142.203	-143.569	-143.213	-140.755	-142.974
-35.3027	-141.352	-142.758	-142.219	-140.702	-142.788
-35.2539	-141.809	-143.516	-142.802	-140.922	-143.102
-35.2051	-142.736	-144.516	-143.929	-142.053	-144.403
-35.1562	-142.574	-144.111	-143.491	-141.505	-144.18
-35.1074	-143.09	-145.161	-144.264	-141.717	-144.721
-35.0586	-143.774	-146.538	-145.202	-142.476	-145.871
-35.0098	-144.674	-147.162	-146.156	-142.61	-146.07
-34.9609	-144.907	-147.783	-146.489	-142.878	-147.258
-34.9121	-145.248	-149.584	-147.091	-143.352	-149.272
-34.8633	-146.06	-151.159	-148.247	-143.729	-150.085
-34.8145	-146.776	-152.232	-149.461	-144.11	-151.887
-34.7656	-147.205	-154.528	-150.072	-144.399	-154.293
-34.7168	-147.632	-157.256	-150.622	-144.531	-157.401
-34.668	-147.8	-161.233	-151.155	-144.53	-161.159
-34.6191	-148.252	-168.692	-151.981	-144.623	-169.137
-34.5703	-148.084	-166.206	-153.97	-144.696	-166.963
-34.5215	-147.878	-159.62	-155.852	-144.753	-160.3
-34.4727	-147.848	-156.62	-154.15	-144.564	-156.547
-34.4238	-147.491	-153.279	-152.099	-144.176	-153.011
-34.375	-146.735	-151.008	-150.271	-143.769	-151.06
-34.3262	-146.106	-149.586	-148.967	-143.554	-149.949
-34.2773	-145.016	-148.148	-147.59	-143.278	-148.202
-34.2285	-144.259	-146.453	-146.125	-142.652	-146.384
-34.1797	-144.428	-146.13	-145.915	-142.102	-145.822
-34.1309	-143.819	-145.375	-145.141	-141.421	-145.087
-34.082	-142.713	-144.107	-143.845	-141.263	-144.435
-34.0332	-142.561	-143.922	-143.582	-140.996	-144.077
-33.9844	-142.239	-143.564	-143.302	-140.528	-143.051
-33.9355	-141.724	-142.897	-142.773	-140.513	-142.665
-33.8867	-141.897	-143.287	-143.134	-140.429	-142.912
-33.8379	-141.07	-142.215	-142.078	-140.017	-141.947
-33.7891	-140.631	-141.52	-141.45	-139.529	-141.053
-33.7402	-140.73	-141.877	-141.776	-139.413	-141.165
-33.6914	-140.38	-141.629	-141.526	-139.376	-141.2
-33.6426	-139.865	-140.665	-140.644	-139.263	-140.726
-33.5938	-140.191	-140.918	-140.873	-139.317	-140.913
-33.5449	-140.329	-141.272	-141.144	-139.289	-140.705
-33.4961	-139.908	-140.786	-140.703	-139.215	-140.543
-33.4473	-139.996	-140.957	-140.868	-139.205	-140.917
-33.3984	-139.966	-140.96	-140.811	-139.195	-140.892
-33.3496	-139.906	-140.919	-140.72	-139.102	-140.516
-33.3008	-140.388	-141.629	-141.382	-139.417	-141.015
-33.252	-140.743	-141.815	-141.51	-139.671	-141.641
-33.2031	-140.848	-141.756	-141.441	-139.686	-141.622
-33.1543	-140.493	-142.097	-141.585	-139.848	-141.852
-33.1055	-140.524	-142.235	-141.685	-140.4	-142.525
-33.0566	-140.514	-141.826	-141.482	-140.214	-142.153
-33.0078	-141.018	-142.548	-142.061	-140.422	-142.538
-32.959	-141.747	-143.707	-142.885	-140.711	-143.23
-32.9102	-142.245	-144.38	-143.561	-141.159	-143.423
-32.8613	-142.567	-144.698	-143.745	-141.31	-144.031
-32.8125	-143.617	-146.037	-144.789	-141.924	-145.589
-32.7637	-143.678	-146.24	-144.935	-142.043	-145.943
-32.7148	-143.84	-147.277	-145.409	-142.394	-146.941
-32.666	-145.153	-149.714	-146.815	-143.293	-149.182
-32.6172	-145.791	-152.169	-147.831	-143.566	-151.427
-32.5684	-145.906	-153.767	-147.953	-143.834	-153.406
-32.5195	-146.83	-157.626	-149.427	-143.935	-156.945
-32.4707	-146.931	-164.718	-149.713	-144.082	-165.5
-32.4219	-146.978	-165.039	-149.613	-144.043	-165.693
-32.373	-146.863	-158.329	-149.521	-143.914	-158.018
-32.3242	-146.656	-154.474	-149.11	-143.62	-154.237
-32.2754	-145.731	-151.057	-147.929	-142.995	-150.722
-32.2266	-145.328	-149.636	-147.406	-142.742	-149.17
-32.1777	-144.763	-148.379	-146.591	-142.68	-148.178
-32.1289	-143.486	-146.244	-144.898	-141.604	-145.639
-32.0801	-142.681	-144.967	-144.027	-141.116	-144.742
-32.0312	-142.33	-144.639	-143.85	-141.401	-144.792
-31.9824	-142.11	-144.052	-143.452	-140.778	-143.783
-31.9336	-141.814	-143.55	-142.969	-139.958	-142.819
-31.8848	-141.172	-142.873	-142.293	-139.877	-142.525
-31.8359	-140.683	-141.997	-141.654	-139.617	-142.213
-31.7871	-140.331	-141.871	-141.596	-139.568	-142.15
-31.7383	-140.74	-141.939	-141.805	-139.484	-141.993
-31.6895	-139.925	-141.002	-140.831	-138.83	-140.715
-31.6406	-139.083	-140.215	-140.067	-138.295	-139.646
-31.5918	-139.509	-140.546	-140.414	-138.825	-140.208
-31.543	-140.242	-141.255	-141.123	-138.76	-140.669
-31.4941	-140.186	-141.564	-141.41	-138.525	-140.558
-31.4453	-141.085	-142.44	-142.319	-139.084	-141.327
-31.3965	-140.436	-141.617	-141.551	-139.119	-141.35
-31.3477	-140.598	-141.407	-141.394	-138.967	-141.134
-31.2988	-141.014	-141.939	-141.902	-139.787	-141.929
-31.25	-140.075	-141.223	-141.156	-139.41	-141.502
-31.2012	-140.526	-141.706	-141.664	-139.161	-140.924
-31.1523	-142.343	-143.532	-143.449	-140.312	-142.829
-31.1035	-142.84	-144.242	-144.043	-140.789	-144.077
-31.0547	-142.997	-144.875	-144.437	-140.998	-144.522
-31.0059	-144.22	-146.276	-145.793	-141.745	-145.793
-30.957	-145.051	-147.546	-146.881	-141.761	-147.193
-30.9082	-145.009	-148.162	-147.02	-142.029	-147.824
-30.8594	-145.38	-150.077	-148.055	-142.86	-149.779
-30.8105	-145.395	-150.714	-148.139	-143.06	-151.194
-30.7617	-145.955	-152.399	-148.87	-143.216	-152.197
-30.7129	-146.801	-154.241	-149.679	-143.315	-153.878
-30.6641	-147.191	-156.983	-150.109	-143.406	-156.622
-30.6152	-147.337	-160.61	-150.415	-143.594	-160.374
-30.5664	-147.006	-166.583	-150.073	-143.677	-166.534
-30.5176	-147.05	-170.659	-150.249	-143.706	-172.753
-30.4688	-146.496	-164.047	-149.199	-143.734	-163.935
-30.4199	-146.298	-159.955	-149.033	-143.648	-159.889
-30.3711	-145.85	-158.339	-148.129	-143.526	-158.076
-30.3223	-146.03	-156.324	-148.41	-143.586	-156.245
-30.2734	-145.508	-154.565	-147.732	-143.41	-154.045
-30.2246	-145.569	-153.611	-147.696	-143.268	-153.492
-30.1758	-145.613	-153.061	-147.79	-143.077	-152.699
-30.127	-145.225	-152.665	-147.125	-142.844	-152.208
-30.0781	-144.955	-152.19	-146.961	-142.994	-151.926
-30.0293	-144.61	-151.706	-146.41	-143.011	-151.37
-29.9805	-144.92	-151.449	-146.688	-142.939	-151.582
-29.9316	-144.856	-151.507	-146.667	-142.768	-151.192
-29.8828	-145.002	-151.217	-146.944	-142.566	-150.884
-29.834	-144.738	-151.531	-146.525	-142.578	-151.646
-29.7852	-144.611	-151.64	-146.565	-142.514	-151.522
-29.7363	-144.465	-151.426	-146.556	-142.55	-151.32
-29.6875	-145.086	-152.694	-147.197	-142.573	-152.188
-29.6387	-145.814	-153.62	-148.156	-142.618	-153.258
-29.5898	-145.522	-153.903	-147.745	-142.5	-153.998
-29.541	-145.791	-154.927	-148.16	-142.611	-154.928
-29.4922	-146.603	-156.586	-149.475	-142.619	-156.416
-29.4434	-147.12	-157.814	-150.396	-142.798	-157.592
-29.3945	-147.366	-158.949	-150.89	-142.858	-159.148
-29.3457	-147.521	-161.723	-151.505	-142.657	-161.784
-29.2969	-147.8	-165.119	-152.287	-142.569	-165.252
-29.248	-148.382	-169.267	-153.351	-142.6	-170.936
-29.1992	-148.495	-172.953	-153.799	-142.399	-178.994
-29.1504	-148.535	-169.09	-154.248	-142.357	-170.938
-29.1016	-148.642	-164.839	-154.921	-142.512	-165.348
-29.0527	-148.671	-161.421	-155.145	-142.334	-161.624
-29.0039	-148.555	-158.623	-154.661	-142.308	-158.734
-28.9551	-148.504	-157.282	-154.505	-142.477	-157.528
-28.9062	-148.184	-156.07	-153.949	-142.41	-156.406
-28.8574	-147.873	-154.688	-153.175	-142.117	-154.283
-28.8086	-148.086	-153.932	-152.916	-141.823	-153.539
-28.7598	-148.241	-154.269	-153.066	-141.93	-154.623
-28.7109	-147.783	-154.598	-152.712	-141.996	-155.214
-28.6621	-147.346	-153.829	-151.662	-141.819	-153.747
-28.6133	-147.367	-153.087	-151.082	-141.905	-153.274
-28.5645	-147.576	-153.588	-151.113	-142.251	-153.332
-28.5156	-147.5	-153.564	-150.709	-142.197	-153.414
-28.4668	-146.713	-153.799	-149.89	-141.978	-154.021
-28.418	-146.698	-153.124	-149.457	-142.06	-153.391
-28.3691	-146.064	-152.701	-148.542	-142.091	-153.036
-28.3203	-145.948	-153.876	-148.613	-142.249	-154.145
-28.2715	-145.859	-153.435	-148.06	-142.237	-154.272
-28.2227	-145.779	-153.402	-148.065	-141.975	-153.555
-28.1738	-145.6	-153.043	-148.032	-142.234	-153.1
-28.125	-144.839	-151.924	-146.565	-142.063	-152.362
-28.0762	-145.193	-153.579	-147.009	-142.291	-153.54
-28.0273	-145.087	-153.254	-146.846	-142.309	-153.142
-27.9785	-144.739	-152.926	-146.806	-142.388	-153.172
-27.9297	-144.083	-152.576	-145.531	-142.282	-152.785
-27.8809	-144.1	-151.772	-145.375	-142.061	-151.867
-27.832	-144.108	-152.011	-145.567	-142.187	-152.628
-27.7832	-143.946	-151.752	-145.459	-142.057	-152.062
-27.7344	-144.263	-151.175	-145.984	-141.843	-151.45
-27.6855	-144.23	-151.165	-145.453	-142.035	-151.334
-27.6367	-144.283	-150.643	-145.175	-142.166	-150.329
-27.5879	-143.534	-150.212	-144.892	-141.991	-149.848
-27.5391	-143.567	-149.416	-144.675	-141.778	-149.942
-27.4902	-143.606	-148.8	-144.199	-141.531	-149.119
-27.4414	-143.34	-148.796	-144.281	-141.516	-148.531
-27.3926	-143.009	-148.339	-144.079	-141.385	-148.214
-27.3438	-143.372	-147.849	-144.539	-141.017	-147.878
-27.2949	-143.427	-147.234	-144.22	-140.929	-147.223
-27.2461	-143.182	-146.495	-143.641	-140.695	-146.364
-27.1973	-142.729	-146.243	-143.635	-140.651	-146.277
-27.1484	-142.462	-145.894	-143.454	-140.311	-145.671
-27.0996	-142.541	-145.433	-143.504	-140.18	-145.25
-27.0508	-142.444	-145.047	-143.39	-140.276	-145.169
-27.002	-142.469	-144.369	-142.826	-140.144	-144.468
-26.9531	-142.482	-143.853	-142.714	-139.792	-144.144
-26.9043	-142.021	-143.881	-142.541	-139.395	-143.786
-26.8555	-141.284	-143.338	-142.291	-139.088	-143.705
-26.8066	-141.31	-142.749	-142	-139.218	-143.451
-26.7578	-141.068	-142.543	-141.943	-138.731	-142.895
-26.709	-140.652	-142.221	-141.766	-138.484	-142.459
-26.6602	-140.713	-141.908	-141.591	-138.366	-141.751
-26.6113	-140.782	-141.766	-141.443	-138.095	-141.098
-26.5625	-140.634	-141.379	-141.155	-138.208	-141.302
-26.5137	-140.365	-140.85	-140.764	-138.157	-140.951
-26.4648	-139.971	-140.899	-140.775	-138.061	-140.665
-26.416	-139.541	-140.493	-140.462	-137.342	-140.023
-26.3672	-139.402	-139.93	-139.825	-137.313	-139.802
-26.3184	-139.332	-139.106	-138.979	-137.033	-139.248
-26.2695	-138.707	-138.792	-138.736	-136.796	-139.079
-26.2207	-138.84	-138.781	-138.699	-136.545	-138.886
-26.1719	-138.219	-138.601	-138.487	-136.731	-138.972
-26.123	-137.794	-138.552	-138.417	-136.448	-138.453
-26.0742	-137.678	-138.185	-138.157	-136.189	-138.041
-26.0254	-137.342	-137.791	-137.643	-135.807	-137.734
-25.9766	-136.923	-136.939	-136.618	-135.764	-137.546
-25.9277	-136.36	-136.934	-136.627	-135.736	-137.61
-25.8789	-136.069	-136.821	-136.609	-135.646	-137.37
-25.8301	-136.048	-136.285	-135.951	-135.303	-136.522
-25.7812	-136.303	-136.286	-135.97	-135.108	-136.354
-25.7324	-135.943	-135.948	-135.723	-135.153	-136.465
-25.6836	-135.435	-135.448	-135.191	-134.967	-136.284
-25.6348	-135.179	-135.612	-135.234	-134.635	-135.748
-25.5859	-134.651	-135.623	-135.319	-134.5	-135.59
-25.5371	-134.3	-135.116	-134.894	-134.115	-135.204
-25.4883	-133.916	-135.004	-134.647	-134.03	-135.02
-25.4395	-133.996	-134.681	-134.395	-133.8	-134.768
-25.3906	-134.117	-134.463	-134.1	-133.809	-134.617
-25.3418	-133.704	-134.099	-133.784	-133.545	-134.285
-25.293	-133.423	-134.004	-133.576	-133.223	-133.829
-25.2441	-133.054	-134.191	-133.758	-132.904	-133.591
-25.1953	-133.107	-133.977	-133.639	-132.981	-133.628
-25.1465	-133.284	-133.331	-133.076	-133.073	-133.928
-25.0977	-132.813	-133.084	-132.686	-132.515	-133.072
-25.0488	-132.326	-132.99	-132.61	-131.985	-132.604
-25	-129.494	-131.014	-130.796	-128.207	-128.439
-24.9512	-131.986	-132.623	-132.293	-131.598	-132.235
-24.9023	-132.093	-132.346	-132.017	-131.78	-132.347
-24.8535	-132.193	-132.226	-131.918	-132.028	-132.813
-24.8047	-131.855	-132.509	-132.241	-131.645	-132.137
-24.7559	-131.744	-132.338	-132.145	-131.209	-131.751
-24.707	-131.644	-131.771	-131.499	-131.161	-131.597
-24.6582	-131.274	-131.496	-131.219	-131.177	-131.694
-24.6094	-131.115	-131.496	-131.251	-131.149	-131.649
-24.5605	-130.871	-131.344	-131.156	-130.832	-131.418
-24.5117	-130.532	-131.286	-131.161	-130.727	-131.315
-24.4629	-130.561	-131.031	-130.925	-130.526	-131.102
-24.4141	-130.61	-131.16	-130.966	-130.649	-131.126
-24.3652	-130.706	-130.752	-130.68	-130.422	-130.904
-24.3164	-130.422	-130.226	-130.187	-130.54	-131.064
-24.2676	-130.571	-130.355	-130.311	-130.351	-130.847
-24.2188	-130.573	-130.28	-130.192	-129.942	-130.352
-24.1699	-130.3	-129.914	-129.866	-129.807	-130.146
-24.1211	-129.85	-130.064	-130.054	-130.077	-130.612
-24.0723	-129.451	-129.767	-129.758	-129.841	-130.441
-24.0234	-129.677	-129.391	-129.368	-129.483	-129.999
-23.9746	-129.938	-129.856	-129.864	-129.266	-129.79
-23.9258	-129.832	-129.869	-129.904	-129.267	-129.701
-23.877	-129.578	-129.803	-129.779	-129.162	-129.721
-23.8281	-129.522	-129.464	-129.451	-129.276	-129.834
-23.7793	-129.622	-129.229	-129.224	-128.649	-129.322
-23.7305	-129.325	-128.829	-128.812	-128.606	-129.123
-23.6816	-129.199	-128.736	-128.701	-128.497	-128.882
-23.6328	-129.005	-129.155	-129.044	-128.55	-129.02
-23.584	-128.879	-129.301	-129.21	-128.32	-128.834
-23.5352	-128.805	-129.275	-129.219	-128.701	-129.027
-23.4863	-128.545	-128.789	-128.653	-128.527	-128.897
-23.4375	-128.572	-128.92	-128.864	-128.437	-128.823
-23.3887	-128.453	-128.848	-128.854	-127.832	-128.187
-23.3398	-128.433	-128.572	-128.585	-127.944	-128.397
-23.291	-128.231	-128.421	-128.358	-128.1	-128.664
-23.2422	-127.886	-128.29	-128.179	-128.081	-128.647
-23.1934	-128.053	-128.053	-127.912	-128.285	-128.744
-23.1445	-127.831	-128.194	-128.162	-127.908	-128.536
-23.0957	-127.94	-128.246	-128.155	-127.686	-128.152
-23.0469	-128.117	-127.735	-127.534	-127.759	-128.045
-22.998	-128.045	-127.795	-127.668	-127.658	-127.884
-22.9492	-127.795	-127.995	-127.734	-127.735	-128.096
-22.9004	-127.535	-127.865	-127.661	-127.236	-127.673
-22.8516	-127.656	-127.855	-127.653	-127.222	-127.613
-22.8027	-127.568	-127.662	-127.461	-127.377	-127.692
-22.7539	-127.373	-127.408	-127.179	-127.017	-127.281
-22.7051	-127.225	-127.624	-127.386	-127.299	-127.604
-22.6562	-127.111	-127.715	-127.483	-127.322	-127.719
-22.6074	-127.642	-127.69	-127.451	-127.24	-127.518
-22.5586	-127.364	-127.586	-127.36	-126.982	-127.282
-22.5098	-127.419	-127.006	-126.815	-127.014	-127.335
-22.4609	-127.295	-127.045	-126.832	-127.296	-127.566
-22.4121	-127.093	-127.253	-127.073	-126.688	-126.881
-22.3633	-127.056	-127.139	-127.032	-126.67	-126.796
-22.3145	-127.077	-127.021	-126.885	-126.771	-127.161
-22.2656	-126.312	-126.389	-126.199	-126.2	-126.648
-22.2168	-126.346	-126.361	-126.206	-126.346	-126.673
-22.168	-125.859	-125.924	-125.824	-126.176	-126.506
-22.1191	-124.263	-125.027	-124.94	-124.818	-125.123
-22.0703	-124.547	-125.227	-125.142	-125.115	-125.39
-22.0215	-124.474	-124.805	-124.649	-124.849	-125.036
-21.9727	-124.041	-124.465	-124.392	-124.083	-124.291
-21.9238	-123.565	-123.992	-123.971	-123.698	-123.95
-21.875	-121.344	-121.591	-121.581	-121.862	-121.974
-21.8262	-121.663	-121.95	-121.879	-121.875	-121.984
-21.7773	-121.08	-121.447	-121.419	-121.463	-121.612
-21.7285	-120.443	-120.658	-120.638	-121.446	-121.489
-21.6797	-119.783	-120.214	-120.189	-120.392	-120.42
-21.6309	-118.163	-118.094	-118.104	-118.305	-118.422
-21.582	-117.662	-117.66	-117.664	-117.831	-117.926
-21.5332	-117.045	-117.261	-117.254	-117.501	-117.493
-21.4844	-116.167	-116.056	-116.056	-115.895	-115.856
-21.4355	-115.144	-114.999	-115.005	-114.742	-114.759
-21.3867	-112.991	-113.338	-113.345	-113.41	-113.457
-21.3379	-112.119	-112.92	-112.927	-112.89	-112.884
-21.2891	-111.767	-112.358	-112.361	-112.904	-112.932
-21.2402	-109.898	-110.518	-110.511	-110.821	-110.825
-21.1914	-107.969	-108.748	-108.748	-108.293	-108.318
-21.1426	-107.13	-107.9	-107.906	-107.544	-107.557
-21.0938	-107.221	-107.518	-107.532	-107.897	-107.869
-21.0449	-105.987	-106.512	-106.507	-106.646	-106.637
-20.9961	-104.927	-105.692	-105.693	-105.504	-105.497
-20.9473	-105.042	-105.611	-105.616	-105.464	-105.435
-20.8984	-104.65	-105.12	-105.128	-105.155	-105.126
-20.8496	-104.219	-104.755	-104.759	-105.12	-105.08
-20.8008	-104.561	-105.102	-105.113	-105.445	-105.437
-20.752	-103.816	-104.251	-104.269	-104.385	-104.418
-20.7031	-102.568	-103.295	-103.32	-103.016	-103.025
-20.6543	-101.399	-102.441	-102.409	-102.242	-102.247
-20.6055	-100.501	-101.197	-101.247	-101.403	-101.388
-20.5566	-100.258	-101.211	-101.265	-101.044	-100.987
-20.5078	-100.263	-101.004	-101.007	-100.752	-100.731
-20.459	-99.0332	-99.9072	-99.9155	-99.8392	-99.8295
-20.4102	-98.4219	-99.2765	-99.2932	-99.2981	-99.289
-20.3613	-98.0823	-99.168	-99.1586	-98.8338	-98.8067
-20.3125	-97.4306	-98.3651	-98.4259	-97.8466	-97.8356
-20.2637	-96.5521	-97.0977	-97.1846	-96.9484	-96.9536
-20.2148	-96.2273	-97.1936	-97.2336	-97.0373	-97.0351
-20.166	-96.1673	-96.8713	-96.9073	-96.9152	-96.9035
-20.1172	-95.4493	-96.1526	-96.2388	-95.8319	-95.8104
-20.0684	-95.2049	-96.0483	-96.1225	-95.7397	-95.7216
-20.0195	-94.6488	-95.4254	-95.4657	-95.5555	-95.5485
-19.9707	-94.1134	-95.1195	-95.1395	-94.7019	-94.7069
-19.9219	-93.8338	-94.7823	-94.8201	-94.5039	-94.5069
-19.873	-93.4058	-94.3462	-94.4174	-93.855	-93.8549
-19.8242	-92.997	-93.6917	-93.7565	-93.3199	-93.319
-19.7754	-92.0501	-92.9737	-92.9995	-92.8532	-92.8326
-19.7266	-91.4262	-92.4926	-92.5227	-91.9226	-91.9189
-19.6777	-91.1964	-92.3634	-92.3939	-92.3556	-92.3621
-19.6289	-90.8075	-91.9149	-91.9284	-91.5757	-91.5601
-19.5801	-89.2366	-90.4703	-90.4795	-90.2608	-90.245
-19.5312	-89.3238	-90.1548	-90.1852	-89.942	-89.9242
-19.4824	-89.7719	-90.5636	-90.5939	-90.4411	-90.3917
-19.4336	-89.212	-89.7713	-89.8169	-89.3008	-89.1972
-19.3848	-88.1197	-88.852	-88.8919	-88.4628	-88.3954
-19.3359	-87.8327	-88.6531	-88.68	-88.26	-88.2568
-19.2871	-87.651	-88.3146	-88.3325	-88.0676	-87.9956
-19.2383	-87.5168	-88.3527	-88.3609	-88.168	-88.0673
-19.1895	-87.2102	-88.0103	-88.0087	-88.5134	-88.4387
-19.1406	-87.824	-88.5634	-88.5585	-88.3433	-88.2752
-19.0918	-87.0796	-87.5726	-87.5737	-87.2552	-87.2114
-19.043	-87.1511	-87.6468	-87.6464	-87.3532	-87.301
-18.9941	-86.5569	-87.071	-87.0706	-86.6357	-86.5835
-18.9453	-85.7343	-86.1689	-86.1661	-85.8173	-85.7939
-18.8965	-85.5491	-85.9159	-85.9123	-85.798	-85.7459
-18.8477	-85.1616	-85.5943	-85.6101	-85.0382	-84.8881
-18.7988	-83.2356	-84.0017	-84.0304	-83.3122	-83.2113
-18.75	-83.0224	-83.6926	-83.7124	-84.0779	-83.9668
-18.7012	-84.2226	-84.5343	-84.5698	-84.71	-84.5308
-18.6523	-83.7945	-84.085	-84.1267	-83.9631	-83.8055
-18.6035	-83.601	-84.2984	-84.3128	-84.1834	-84.0329
-18.5547	-84.3636	-85.0619	-85.1103	-84.2046	-83.9559
-18.5059	-83.3549	-84.0901	-84.1786	-83.3078	-83.0927
-18.457	-83.1378	-83.6152	-83.6742	-83.1625	-83.0543
-18.4082	-82.18	-82.7159	-82.7648	-82.4845	-82.3709
-18.3594	-81.4648	-82.1279	-82.2025	-81.7233	-81.5574
-18.3105	-82.0428	-82.6089	-82.6688	-82.4541	-82.3261
-18.2617	-82.5887	-83.1345	-83.2053	-83.3651	-83.2073
-18.2129	-82.0223	-82.6262	-82.7213	-83.011	-82.91
-18.1641	-81.8619	-82.228	-82.3571	-82.5339	-82.4353
-18.1152	-82.0899	-82.5635	-82.6782	-82.2934	-82.1686
-18.0664	-82.0356	-82.5074	-82.6064	-81.905	-81.8033
-18.0176	-81.7037	-82.2632	-82.3954	-82.0903	-82.0018
-17.9688	-81.2505	-81.9275	-82.0381	-82.1307	-82.0796
-17.9199	-80.7998	-81.2315	-81.373	-80.9912	-80.9595
-17.8711	-81.013	-81.4023	-81.4734	-80.8135	-80.7886
-17.8223	-81.5425	-82.0005	-82.1072	-81.8408	-81.8646
-17.7734	-80.8223	-81.418	-81.5596	-80.9571	-80.9246
-17.7246	-80.3741	-80.864	-81.0047	-80.6254	-80.5384
-17.6758	-80.7135	-81.267	-81.3089	-80.9581	-80.9014
-17.627	-80.2485	-80.5866	-80.6878	-80.3177	-80.2819
-17.5781	-79.7589	-80.1176	-80.174	-79.9831	-79.9949
-17.5293	-80.5671	-80.9777	-81.072	-80.7481	-80.7287
-17.4805	-80.3293	-80.8306	-80.9038	-80.3167	-80.3012
-17.4316	-79.9611	-80.5225	-80.5957	-79.9667	-79.9592
-17.3828	-81.323	-81.6568	-81.7534	-80.9108	-80.9178
-17.334	-80.957	-81.2889	-81.3982	-80.7289	-80.7265
-17.2852	-79.9775	-80.4065	-80.5289	-80.1281	-80.1091
-17.2363	-80.1548	-80.5326	-80.6656	-80.2198	-80.1919
-17.1875	-81.0801	-81.4291	-81.4825	-81.0819	-81.0178
-17.1387	-80.5585	-80.9728	-81.0396	-80.4227	-80.3421
-17.0898	-80.8392	-81.4377	-81.5307	-80.4809	-80.4337
-17.041	-80.887	-81.3837	-81.485	-80.9117	-80.8996
-16.9922	-80.2763	-80.7896	-80.8221	-80.8358	-80.7579
-16.9434	-79.9437	-80.4855	-80.5252	-80.9204	-80.8182
-16.8945	-80.7078	-81.3087	-81.3504	-81.7184	-81.5977
-16.8457	-81.0712	-81.5139	-81.5478	-81.3599	-81.2564
-16.7969	-81.3197	-81.4265	-81.4478	-81.4838	-81.2972
-16.748	-81.4399	-81.6951	-81.6995	-81.7197	-81.5229
-16.6992	-81.2439	-81.6953	-81.7104	-81.1785	-81.0784
-16.6504	-80.8616	-81.0932	-81.1023	-80.822	-80.6827
-16.6016	-80.7802	-81.2076	-81.208	-81.2145	-81.1255
-16.5527	-80.7123	-81.2196	-81.2266	-81.2041	-81.1774
-16.5039	-80.5021	-81.0333	-81.0168	-80.917	-80.7854
-16.4551	-81.1051	-81.4634	-81.4569	-81.012	-80.8881
-16.4062	-80.7399	-80.9755	-81.0212	-81.0867	-80.9776
-16.3574	-80.2912	-80.5949	-80.6576	-80.7918	-80.6581
-16.3086	-80.7523	-81.3584	-81.364	-81.0868	-80.9255
-16.2598	-80.8285	-81.368	-81.3752	-80.7579	-80.6531
-16.2109	-80.4258	-80.7163	-80.7899	-80.3277	-80.2439
-16.1621	-80.8387	-81.1202	-81.2014	-80.9556	-80.8391
-16.1133	-81.3295	-81.7406	-81.7541	-81.5018	-81.3763
-16.0645	-80.5833	-80.9151	-80.9887	-80.7607	-80.6587
-16.0156	-80.8869	-81.0944	-81.1758	-80.6221	-80.571
-15.9668	-80.7883	-80.8619	-80.9388	-81.1108	-81.0234
-15.918	-80.191	-80.3828	-80.4186	-80.7327	-80.6685
-15.8691	-80.7058	-80.9008	-80.962	-80.7586	-80.6242
-15.8203	-80.6877	-80.7245	-80.7712	-80.4884	-80.4304
-15.7715	-80.2601	-80.13	-80.1277	-80.0352	-80.0413
-15.7227	-80.5252	-80.6884	-80.6855	-80.7578	-80.763
-15.6738	-80.4475	-80.6875	-80.691	-81.0261	-81.0277
-15.625	-80.2982	-80.3978	-80.3976	-80.405	-80.4127
-15.5762	-80.6707	-80.8741	-80.8732	-80.5795	-80.581
-15.5273	-81.0548	-81.149	-81.1498	-81.3345	-81.3327
-15.4785	-80.29	-80.6585	-80.6586	-80.9756	-80.9728
-15.4297	-80.3643	-80.4985	-80.5619	-80.8391	-80.7333
-15.3809	-80.5122	-80.5204	-80.6428	-80.6052	-80.4666
-15.332	-80.2734	-80.4455	-80.648	-80.2584	-80.203
-15.2832	-80.3531	-80.5248	-80.659	-80.7616	-80.658
-15.2344	-80.8806	-81.0055	-81.1732	-80.8045	-80.7659
-15.1855	-80.3677	-80.7584	-80.9287	-80.3976	-80.3971
-15.1367	-80.9402	-81.3124	-81.4513	-80.2815	-80.2709
-15.0879	-80.9462	-81.2069	-81.3219	-80.7671	-80.7421
-15.0391	-80.3495	-80.4985	-80.8079	-80.1603	-80.02
-14.9902	-80.3969	-80.7047	-81.0044	-79.837	-79.645
-14.9414	-80.8104	-81.0274	-81.2105	-80.4991	-80.3261
-14.8926	-80.2111	-80.3356	-80.5357	-80.1422	-79.8664
-14.8438	-79.8838	-79.8605	-80.1614	-80.2728	-79.9178
-14.7949	-80.7234	-80.7593	-81.0876	-80.9802	-80.6715
-14.7461	-80.3249	-80.3014	-80.5198	-80.2933	-79.8588
-14.6973	-79.9314	-79.8531	-80.1303	-80.2602	-79.8789
-14.6484	-80.9704	-81.0173	-81.4375	-80.9966	-80.4285
-14.5996	-80.0305	-79.984	-80.3301	-80.0613	-79.4041
-14.5508	-79.2033	-79.3596	-79.4867	-79.6351	-78.8625
-14.502	-79.2977	-79.7236	-79.7054	-80.5323	-79.5884
-14.4531	-79.1527	-79.3327	-79.4593	-80.3437	-79.4106
-14.4043	-79.117	-79.0673	-79.4607	-80.151	-78.9672
-14.3555	-80.0824	-79.9475	-80.5325	-80.9929	-79.6306
-14.3066	-80.0764	-79.5812	-80.2382	-80.7917	-79.4095
-14.2578	-79.9121	-79.1622	-80.0559	-80.4279	-79.2329
-14.209	-80.6245	-79.6307	-80.785	-81.2671	-79.7179
-14.1602	-80.1183	-79.2272	-80.4872	-80.5602	-78.7298
-14.1113	-79.6979	-78.6242	-80.1003	-79.623	-77.8539
-14.0625	-80.3247	-79.272	-80.6659	-80.1883	-78.411
-14.0137	-80.1642	-78.9995	-80.5914	-80.4897	-78.4663
-13.9648	-79.8244	-78.5858	-80.1619	-79.9689	-78.1282
-13.916	-80.5621	-78.7187	-80.8333	-80.5737	-78.4925
-13.8672	-80.7514	-78.6646	-81.0011	-80.8172	-78.5555
-13.8184	-79.7887	-77.7501	-80.0101	-80.5541	-78.2189
-13.7695	-79.8086	-77.6224	-79.9941	-80.4184	-77.8519
-13.7207	-80.1378	-77.6773	-80.4931	-80.1245	-77.1706
-13.6719	-79.8976	-77.5016	-80.2099	-79.3552	-76.4235
-13.623	-80.4344	-77.872	-80.8074	-79.9977	-77.0825
-13.5742	-80.7245	-77.9591	-81.1582	-80.92	-77.722
-13.5254	-80.2622	-77.0579	-80.4266	-80.5354	-76.8473
-13.4766	-80.2312	-76.6661	-80.4746	-80.2957	-76.5391
-13.4277	-80.3978	-76.9287	-80.7646	-80.679	-76.8924
-13.3789	-80.1071	-76.3744	-80.2777	-80.6295	-76.5702
-13.3301	-80.0347	-76.3906	-80.2092	-80.2622	-76.4344
-13.2812	-80.109	-76.4383	-80.4054	-80.5442	-76.2764
-13.2324	-79.5055	-75.4286	-79.8352	-80.0587	-75.1891
-13.1836	-79.5496	-75.4577	-79.8334	-80.0943	-75.0657
-13.1348	-80.5136	-75.9301	-80.8623	-80.4144	-75.5046
-13.0859	-80.2813	-75.0732	-80.5593	-79.7256	-74.5691
-13.0371	-80.1271	-74.4643	-80.3429	-79.8846	-74.3024
-12.9883	-80.3376	-75.0799	-80.6523	-80.1077	-75.2433
-12.9395	-80.4356	-75.1286	-80.8577	-80.7243	-75.1695
-12.8906	-80.2058	-74.7098	-80.5012	-80.4576	-74.2283
-12.8418	-80.1887	-74.191	-80.4655	-80.4646	-74.09
-12.793	-80.7732	-74.4851	-80.927	-81.1303	-74.1161
-12.7441	-80.5826	-74.4149	-80.7624	-80.8985	-74.3077
-12.6953	-80.2663	-73.8387	-80.514	-80.6073	-73.5542
-12.6465	-80.1506	-73.3793	-80.3247	-79.88	-73.4245
-12.5977	-80.1598	-73.4624	-80.337	-79.8425	-73.2618
-12.5488	-80.3593	-73.0205	-80.4291	-80.3477	-73.4052
-12.5	-79.8506	-72.358	-79.8981	-79.6401	-73.1863
-12.4512	-80.3363	-72.32	-80.5569	-80.2199	-72.904
-12.4023	-80.2455	-72.8456	-80.3919	-80.1011	-72.3932
-12.3535	-80.2111	-72.5313	-80.302	-80.5803	-72.5655
-12.3047	-80.5795	-72.4963	-80.549	-80.4722	-71.8879
-12.2559	-80.4437	-72.2205	-80.5415	-80.6671	-71.7385
-12.207	-80.4192	-71.9837	-80.4801	-80.5281	-71.3001
-12.1582	-80.4181	-71.5267	-80.4262	-80.2854	-71.7886
-12.1094	-80.1954	-71.8856	-80.2177	-79.9728	-71.3821
-12.0605	-80.613	-71.4422	-80.8552	-79.98	-71.3559
-12.0117	-80.2116	-70.9939	-80.5752	-80.298	-71.1232
-11.9629	-80.0862	-70.6409	-80.3392	-80.2825	-70.6736
-11.9141	-80.2003	-70.6837	-80.2571	-80.3299	-70.7805
-11.8652	-80.5878	-70.9638	-80.6968	-80.8694	-71.1883
-11.8164	-80.5034	-70.9375	-80.7613	-80.5517	-70.6871
-11.7676	-80.2956	-70.6381	-80.4747	-80.407	-70.5176
-11.7188	-80.6951	-70.9088	-80.7906	-80.7315	-70.5464
-11.6699	-81.158	-70.9809	-81.2999	-81.1419	-70.8107
-11.6211	-80.7915	-70.5516	-81.0461	-81.1074	-70.5864
-11.5723	-80.7988	-70.4464	-80.8945	-80.6773	-70.5283
-11.5234	-80.9246	-70.497	-81.0036	-80.8218	-70.3141
-11.4746	-81.1805	-70.2859	-81.2457	-81.0147	-69.8859
-11.4258	-80.9425	-70.1058	-81.1311	-81.0268	-69.8758
-11.377	-81.2733	-70.384	-81.27	-81.1641	-69.8972
-11.3281	-81.5305	-70.5055	-81.4749	-81.3297	-69.93
-11.2793	-81.895	-70.2762	-82.075	-81.315	-69.9688
-11.2305	-81.1801	-69.6511	-81.4442	-81.2213	-69.9781
-11.1816	-81.0966	-69.6308	-81.0729	-81.3538	-69.7902
-11.1328	-81.5652	-69.9825	-81.8065	-81.6119	-69.9122
-11.084	-82.0037	-70.2501	-82.3111	-81.7347	-70.2304
-11.0352	-81.9936	-70.0993	-82.1089	-81.7107	-69.9274
-10.9863	-81.9609	-69.7508	-82.077	-81.7848	-69.8041
-10.9375	-81.7603	-69.9275	-81.9049	-81.9951	-69.5738
-10.8887	-82.0219	-69.7635	-82.1868	-81.7568	-69.2849
-10.8398	-81.9648	-69.2792	-82.2151	-81.6254	-69.3522
-10.791	-81.9839	-69.3795	-82.1991	-81.7099	-69.516
-10.7422	-81.9595	-69.8607	-82.279	-81.8996	-69.55
-10.6934	-82.6037	-69.8851	-82.7422	-82.0228	-69.546
-10.6445	-82.1656	-69.2807	-82.326	-82.2177	-69.2857
-10.5957	-81.7667	-68.5604	-82.0185	-81.9975	-68.9608
-10.5469	-82.2219	-68.5505	-82.454	-81.4841	-68.5095
-10.498	-82.4825	-69.1819	-82.6731	-82.032	-68.8156
-10.4492	-82.1171	-68.8194	-82.4038	-82.6356	-69.2045
-10.4004	-82.8327	-69.0259	-83.1396	-83.1713	-69.3152
-10.3516	-82.3306	-69.2432	-82.6242	-82.677	-69.2129
-10.3027	-82.3282	-68.8415	-82.54	-82.2359	-68.7517
-10.2539	-82.5372	-68.8332	-82.6699	-82.5826	-68.7466
-10.2051	-82.9139	-69.2882	-83.1447	-82.6347	-68.9993
-10.1562	-82.2786	-68.6563	-82.4876	-82.3988	-68.5074
-10.1074	-82.2319	-68.3503	-82.5841	-82.4939	-68.266
-10.0586	-83.0008	-68.8609	-83.3819	-82.4603	-68.9599
-10.0098	-83.3954	-69.2248	-83.9128	-83.0601	-68.8284
-9.96094	-82.8413	-68.9873	-83.3294	-82.5843	-68.96
-9.91211	-82.9489	-69.373	-83.7397	-83.1026	-69.3821
-9.86328	-83.1784	-69.5489	-83.693	-83.6137	-69.1304
-9.81445	-83.2857	-69.1805	-83.6684	-83.4679	-68.9114
-9.76562	-83.0208	-68.9192	-83.5596	-83.1144	-69.0716
-9.7168	-83.1983	-68.6878	-83.6686	-83.3451	-69.0482
-9.66797	-82.8118	-68.2972	-83.2218	-83.0385	-68.3651
-9.61914	-83.5524	-68.8143	-83.9128	-83.7051	-69.2898
-9.57031	-83.819	-72.7186	-83.9083	-83.8287	-73.0239
-9.52148	-83.8612	-83.815	-83.8183	-83.8078	-83.3545
-9.47266	-83.6261	-83.4632	-83.4663	-83.5355	-83.0576
-9.42383	-84.6311	-84.4437	-84.4438	-83.9943	-83.5286
-9.375	-83.6651	-83.5377	-83.5396	-83.9125	-83.4653
-9.32617	-84.0908	-84.1282	-84.126	-84.6208	-84.0858
-9.27734	-84.4772	-84.5748	-84.5809	-84.5608	-84.0691
-9.22852	-84.7708	-84.7472	-84.7387	-84.3811	-83.8854
-9.17969	-83.9816	-71.988	-84.321	-83.7375	-72.0575
-9.13086	-84.8859	-69.3337	-85.1532	-84.4795	-69.206
-9.08203	-84.6436	-69.271	-84.9452	-85.0291	-69.3018
-9.0332	-84.3161	-69.4478	-84.8328	-84.8163	-69.0772
-8.98438	-84.9427	-69.3368	-85.3406	-84.9694	-68.6221
-8.93555	-85.1391	-69.1895	-85.7179	-84.9581	-69.152
-8.88672	-84.9481	-69.1131	-85.2109	-84.3438	-68.8895
-8.83789	-85.2559	-69.2474	-85.4174	-84.6912	-69.1805
-8.78906	-85.6754	-69.2053	-85.7168	-84.8994	-69.0729
-8.74023	-85.4302	-69.2757	-85.6673	-85.3936	-69.1892
-8.69141	-85.5183	-69.3068	-85.5459	-85.55	-69.1283
-8.64258	-85.7935	-69.3687	-86.1095	-85.3287	-69.1841
-8.59375	-85.361	-68.6863	-85.8564	-85.1623	-68.7086
-8.54492	-86.0723	-68.8644	-86.3099	-85.9192	-69.0396
-8.49609	-85.6189	-69.1726	-86.0019	-85.529	-69.022
-8.44727	-85.0848	-68.8907	-85.6265	-85.389	-69.0919
-8.39844	-85.7628	-69.1721	-86.0266	-85.7029	-68.8567
-8.34961	-86.3563	-69.3531	-86.5116	-86.5047	-69.314
-8.30078	-86.0775	-68.6898	-86.1435	-86.3288	-69.0195
-8.25195	-86.1309	-68.9435	-86.4173	-86.2209	-69.1382
-8.20312	-86.8206	-69.2978	-86.6915	-86.5956	-69.325
-8.1543	-86.9183	-69.5101	-86.8743	-86.7623	-69.1316
-8.10547	-86.289	-69.3265	-86.5328	-86.6229	-68.7424
-8.05664	-86.6451	-69.4709	-86.9698	-86.6579	-69.1321
-8.00781	-86.3553	-69.032	-86.4132	-86.5832	-68.8439
-7.95898	-86.8026	-69.1528	-86.8034	-87.0518	-68.8447
-7.91016	-86.9917	-69.165	-87.1388	-86.8429	-69.0452
-7.86133	-86.8282	-68.8122	-86.9301	-86.8221	-68.7186
-7.8125	-86.7383	-68.7134	-86.8045	-86.771	-68.6516
-7.76367	-87.5457	-68.819	-87.6239	-87.5373	-68.9458
-7.71484	-87.4276	-68.6798	-87.4725	-87.2402	-68.5849
-7.66602	-87.516	-68.5603	-87.6176	-87.3648	-68.5433
-7.61719	-87.7917	-68.4101	-87.9079	-87.4078	-68.9793
-7.56836	-88.2014	-68.5576	-88.4133	-87.543	-68.8213
-7.51953	-87.7882	-68.6718	-87.8677	-87.4105	-68.3288
-7.4707	-88.1272	-69.1037	-87.8724	-88.005	-68.8429
-7.42188	-88.3215	-68.7418	-88.2818	-87.9973	-68.7135
-7.37305	-88.1916	-69.0139	-88.2981	-87.6165	-68.6219
-7.32422	-88.5011	-69.0352	-88.4402	-87.7407	-68.7676
-7.27539	-89.1133	-69.1473	-89.0114	-88.7855	-68.7574
-7.22656	-88.6648	-68.9756	-88.7702	-88.5941	-68.838
-7.17773	-88.9115	-69.1403	-89.069	-88.9703	-69.381
-7.12891	-88.9529	-69.1492	-88.765	-88.5609	-69.2092
-7.08008	-89.0449	-69.0893	-88.9173	-88.8065	-69.2197
-7.03125	-89.0332	-69.1337	-89.0233	-89.3414	-68.4179
-6.98242	-89.4282	-68.9551	-89.3265	-89.1343	-68.5187
-6.93359	-89.3784	-68.4156	-89.3341	-89.0998	-68.4076
-6.88477	-90.0541	-68.6104	-89.698	-89.6612	-68.4225
-6.83594	-89.7207	-68.5781	-89.6748	-89.3647	-68.5641
-6.78711	-89.1183	-68.46	-89.1328	-88.9723	-68.5635
-6.73828	-89.3635	-68.663	-89.4496	-89.7009	-68.36
-6.68945	-90.2899	-69.1371	-90.5155	-90.0196	-68.4333
-6.64062	-90.0106	-68.7387	-89.936	-89.9621	-67.9654
-6.5918	-89.9712	-68.5221	-89.9254	-89.97	-68.4078
-6.54297	-90.4246	-68.7956	-90.5497	-89.9549	-68.7972
-6.49414	-90.6475	-68.8568	-90.4811	-90.4017	-68.5369
-6.44531	-90.377	-68.5801	-90.2482	-90.5293	-68.2928
-6.39648	-90.7121	-68.2762	-90.7317	-90.5083	-68.4883
-6.34766	-90.9009	-68.1753	-90.5718	-90.1679	-68.5017
-6.29883	-91.0257	-68.6919	-90.8368	-90.6274	-68.8206
-6.25	-86.555	-69.0213	-86.2029	-86.9946	-68.4042
-6.20117	-91.564	-69.0518	-91.2524	-91.017	-68.9331
-6.15234	-91.2123	-68.4964	-91.2682	-91.2692	-68.5037
-6.10352	-91.5751	-68.9489	-91.5935	-91.5568	-68.6856
-6.05469	-91.6229	-68.7475	-91.4773	-91.3588	-68.217
-6.00586	-91.5921	-68.3851	-91.4595	-91.4234	-68.7436
-5.95703	-91.8811	-68.3883	-91.6943	-91.7398	-68.775
-5.9082	-91.8142	-68.8149	-91.6299	-91.6446	-68.8043
-5.85938	-91.6965	-68.4117	-91.549	-91.692	-68.2733
-5.81055	-92.3978	-68.4133	-92.451	-92.0208	-68.1383
-5.76172	-92.6639	-68.3425	-92.7024	-91.9597	-68.4811
-5.71289	-92.23	-68.1921	-92.2574	-91.9424	-68.594
-5.66406	-92.3563	-68.4	-92.0858	-91.8687	-68.4437
-5.61523	-92.8132	-68.6341	-92.5157	-92.513	-68.7811
-5.56641	-92.7233	-68.3729	-92.2905	-92.6778	-68.0367
-5.51758	-92.7714	-68.3212	-92.4429	-92.1803	-67.7231
-5.46875	-93.2484	-68.0732	-93.1165	-92.5182	-67.9987
-5.41992	-92.9425	-68.1189	-92.8097	-92.9838	-68.502
-5.37109	-92.8748	-68.3463	-92.5495	-92.7462	-68.1502
-5.32227	-93.1246	-68.3045	-93.0868	-92.4798	-68.3072
-5.27344	-93.5065	-67.9537	-93.5095	-92.858	-68.2712
-5.22461	-93.6213	-68.3724	-93.2258	-93.1032	-68.0823
-5.17578	-93.3423	-68.0268	-92.8351	-92.9641	-68.1213
-5.12695	-93.1561	-68.5036	-92.9389	-92.8917	-67.9179
-5.07812	-93.9155	-68.4038	-93.7015	-93.8453	-67.6942
-5.0293	-93.7627	-68.4086	-93.6942	-93.3419	-68.5006
-4.98047	-93.466	-68.3564	-93.0126	-93.0022	-68.3341
-4.93164	-93.2717	-68.1684	-92.8341	-92.8808	-68.0616
-4.88281	-93.8484	-67.9098	-93.557	-93.6895	-67.8403
-4.83398	-94.2408	-68.2596	-93.9023	-93.5503	-67.8848
-4.78516	-93.6212	-68.1286	-93.3138	-93.0035	-68.1632
-4.73633	-93.9448	-68.4176	-93.7373	-93.432	-68.4967
-4.6875	-94.3071	-68.6833	-93.9482	-93.991	-68.3699
-4.63867	-93.7463	-68.6034	-93.3916	-93.571	-68.1516
-4.58984	-93.5917	-68.1498	-93.2999	-93.2196	-68.0778
-4.54102	-93.5987	-68.6816	-93.7398	-93.3058	-68.5581
-4.49219	-94.164	-68.6356	-93.9494	-93.7019	-68.4867
-4.44336	-93.9518	-68.7796	-93.4538	-93.7931	-68.3956
-4.39453	-93.304	-68.3662	-93.1205	-93.1331	-68.3381
-4.3457	-93.4393	-68.9297	-92.9937	-93.4494	-67.9848
-4.29688	-93.913	-68.6494	-93.3471	-93.4781	-67.7511
-4.24805	-93.8353	-68.6967	-93.4228	-93.6777	-68.112
-4.19922	-93.3592	-68.267	-93.3204	-93.1048	-67.7207
-4.15039	-93.867	-68.1862	-93.584	-93.3866	-68.1798
-4.10156	-93.4335	-68.2596	-93.4559	-93.2889	-68.114
-4.05273	-93.4815	-68.5191	-93.4017	-93.1765	-68.1164
-4.00391	-93.1907	-68.3978	-93.0821	-93.1911	-68.3542
-3.95508	-93.4888	-68.7217	-93.3074	-93.2774	-68.6089
-3.90625	-93.445	-68.4001	-93.3382	-93.0414	-68.4694
-3.85742	-93.5424	-68.3977	-93.3137	-93.1604	-68.3903
-3.80859	-93.4608	-68.8134	-93.2108	-93.384	-68.2184
-3.75977	-93.6343	-68.7273	-93.5693	-93.3428	-68.5043
-3.71094	-93.4863	-68.097	-93.4818	-92.6091	-68.3147
-3.66211	-93.406	-68.1327	-93.3666	-92.4809	-67.9824
-3.61328	-93.2344	-68.076	-93.1656	-93.2173	-68.2359
-3.56445	-93.3112	-68.1705	-93.3447	-93.3371	-68.5844
-3.51562	-93.1605	-68.1462	-92.8903	-92.5973	-68.1297
-3.4668	-93.2527	-68.4376	-92.9817	-92.8268	-68.1382
-3.41797	-93.919	-68.0294	-93.5409	-93.2574	-68.2943
-3.36914	-93.7802	-68.2999	-93.4162	-93.3212	-68.4086
-3.32031	-92.7247	-68.2623	-92.559	-92.8603	-68.0075
-3.27148	-92.8502	-68.6341	-92.7357	-93.3779	-68.2106
-3.22266	-93.7226	-68.4854	-93.61	-93.4274	-68.2226
-3.17383	-93.3821	-68.8789	-93.4095	-93.632	-68.5943
-3.125	-92.2376	-68.6191	-92.4082	-92.8883	-68.5161
-3.07617	-92.7902	-68.2996	-92.8336	-92.9516	-68.0673
-3.02734	-93.2589	-68.2295	-93.3224	-92.9622	-68.3345
-2.97852	-93.1523	-68.5182	-93.1655	-93.1263	-68.3604
-2.92969	-92.9735	-68.1527	-92.966	-92.5559	-68.1812
-2.88086	-93.2317	-68.8229	-92.9459	-92.9415	-68.4208
-2.83203	-93.0342	-68.3425	-92.6575	-92.7026	-68.0073
-2.7832	-92.9912	-68.2005	-92.6263	-92.1953	-67.923
-2.73438	-92.5883	-68.9369	-92.2882	-92.3423	-67.935
-2.68555	-93.1725	-68.7188	-92.7933	-93.1302	-67.9737
-2.63672	-92.4637	-68.5462	-92.3707	-92.5415	-68.3737
-2.58789	-92.729	-68.6735	-92.6914	-92.4892	-68.8641
-2.53906	-92.4388	-68.9142	-92.2467	-92.7415	-68.7738
-2.49023	-93.0066	-69.0533	-92.8423	-92.9792	-68.8089
-2.44141	-91.9668	-68.571	-92.0339	-92.1688	-68.1992
-2.39258	-91.9648	-68.4145	-91.7416	-92.3242	-68.2369
-2.34375	-92.2265	-68.5106	-91.8598	-92.2514	-68.1744
-2.29492	-93.0258	-68.8677	-92.8267	-92.6017	-68.5704
-2.24609	-91.9339	-68.7098	-91.7021	-91.789	-68.5394
-2.19727	-91.8505	-68.8148	-91.7581	-91.567	-68.1706
-2.14844	-92.348	-68.3896	-92.2626	-91.7506	-68.3415
-2.09961	-92.707	-68.6876	-92.463	-92.6342	-68.9373
-2.05078	-91.5565	-68.7461	-91.2864	-91.7881	-68.5802
-2.00195	-91.6847	-68.7887	-91.5482	-91.3208	-68.6537
-1.95312	-91.8385	-68.6438	-91.783	-92.094	-68.4158
-1.9043	-91.9391	-68.7037	-92.0799	-92.3796	-68.4528
-1.85547	-91.6284	-68.3194	-91.4012	-91.505	-68.2041
-1.80664	-91.8081	-68.4392	-91.7644	-91.7652	-68.5327
-1.75781	-92.0824	-68.3197	-91.782	-91.7106	-68.4663
-1.70898	-92.6587	-68.8798	-92.3076	-92.0261	-68.3324
-1.66016	-91.8735	-68.5513	-91.608	-91.5284	-68.3519
-1.61133	-91.6408	-68.3883	-91.527	-91.943	-68.6548
-1.5625	-91.799	-68.3882	-91.871	-91.8744	-68.403
-1.51367	-92.3399	-68.792	-92.2354	-92.5086	-68.5053
-1.46484	-91.4287	-68.2722	-91.0878	-91.4544	-68.5202
-1.41602	-92.2242	-68.6888	-91.9077	-91.8242	-68.3463
-1.36719	-91.5999	-68.5268	-91.4546	-92.0211	-68.003
-1.31836	-91.984	-68.5713	-91.7679	-92.2486	-68.4639
-1.26953	-91.8937	-68.5631	-91.6951	-91.8698	-68.7955
-1.2207	-92.3861	-68.4568	-92.2313	-92.2261	-68.4878
-1.17188	-91.4487	-68.3142	-91.5348	-91.6745	-68.1864
-1.12305	-91.4471	-68.2201	-91.6431	-91.7774	-68.0026
-1.07422	-91.3965	-68.6849	-91.3254	-91.6496	-67.6024
-1.02539	-92.2554	-68.7129	-91.8881	-92.4392	-68.1151
-0.976562	-91.4048	-68.1057	-91.3477	-91.9603	-67.9112
-0.927734	-91.5773	-68.4534	-91.6636	-91.7581	-67.8473
-0.878906	-91.6407	-68.2161	-91.7489	-91.78	-67.4562
-0.830078	-92.3971	-68.5533	-92.1604	-92.235	-67.8014
-0.78125	-91.1807	-68.1385	-90.6737	-91.2095	-67.7429
-0.732422	-91.3905	-68.1512	-91.0235	-90.9925	-67.4498
-0.683594	-91.6425	-68.1307	-91.5837	-91.289	-67.8976
-0.634766	-92.117	-67.9352	-91.8554	-91.9005	-67.6261
-0.585938	-90.9313	-67.6051	-91.0797	-90.8616	-67.3027
-0.537109	-90.6748	-67.7764	-90.5453	-90.5532	-67.4719
-0.488281	-90.9035	-67.5794	-90.7571	-90.8138	-67.5977
-0.439453	-91.4253	-67.3777	-91.4079	-91.9848	-67.3709
-0.390625	-90.4472	-67.3023	-90.2292	-90.6115	-67.1692
-0.341797	-90.8958	-67.6423	-90.5167	-91.1392	-67.3586
-0.292969	-91.0959	-67.3657	-91.0141	-91.359	-67.2967
-0.244141	-91.696	-67.3846	-91.5896	-91.9838	-67.466
-0.195312	-90.9548	-67.6754	-90.8741	-90.5305	-67.1913
-0.146484	-91.1312	-67.9894	-90.9599	-91.2315	-67.0662
-0.0976562	-90.5449	-67.7365	-90.4205	-90.7057	-67.2128
-0.0488281	-90.0133	-67.9717	-89.8675	-89.974	-67.8408
0	-79.9724	-67.4702	-79.9088	-79.3071	-67.4159
0.0488281	-90.0133	-67.9717	-89.8675	-89.974	-67.8408
0.0976562	-90.5449	-67.7365	-90.4205	-90.7057	-67.2128
0.146484	-91.1312	-67.9894	-90.9599	-91.2315	-67.0662
0.195312	-90.9548	-67.6754	-90.8741	-90.5305	-67.1913
0.244141	-91.696	-67.3846	-91.5896	-91.9838	-67.466
0.292969	-91.0959	-67.3657	-91.0141	-91.359	-67.2967
0.341797	-90.8958	-67.6423	-90.5167	-91.1392	-67.3586
0.390625	-90.4472	-67.3023	-90.2292	-90.6115	-67.1692
0.439453	-91.4253	-67.3777	-91.4079	-91.9848	-67.3709
0.488281	-90.9035	-67.5794	-90.7571	-90.8138	-67.5977
0.537109	-90.6748	-67.7764	-90.5453	-90.5532	-67.4719
0.585938	-90.9313	-67.6051	-91.0797	-90.8616	-67.3027
0.634766	-92.117	-67.9352	-91.8554	-91.9005	-67.6261
0.683594	-91.6425	-68.1307	-91.5837	-91.289	-67.8976
0.732422	-91.3905	-68.1512	-91.0235	-90.9925	-67.4498
0.78125	-91.1807	-68.1385	-90.6737	-91.2095	-67.7429
0.830078	-92.3971	-68.5533	-92.1604	-92.235	-67.8014
0.878906	-91.6407	-68.2161	-91.7489	-91.78	-67.4562
0.927734	-91.5773	-68.4534	-91.6636	-91.7581	-67.8473
0.976562	-91.4048	-68.1057	-91.3477	-91.9603	-67.9112
1.02539	-92.2554	-68.7129	-91.8881	-92.4392	-68.1151
1.07422	-91.3965	-68.6849	-91.3254	-91.6496	-67.6024
1.12305	-91.4471	-68.2201	-91.6431	-91.7774	-68.0026
1.17188	-91.4487	-68.3142	-91.5348	-91.6745	-68.1864
1.2207	-92.3861	-68.4568	-92.2313	-92.2261	-68.4878
1.26953	-91.8937	-68.5631	-91.6951	-91.8698	-68.7955
1.31836	-91.984	-68.5713	-91.7679	-92.2486	-68.4639
1.36719	-91.5999	-68.5268	-91.4546	-92.0211	-68.003
1.41602	-92.2242	-68.6888	-91.9077	-91.8242	-68.3463
1.46484	-91.4287	-68.2722	-91.0878	-91.4544	-68.5202
1.51367	-92.3399	-68.792	-92.2354	-92.5086	-68.5053
1.5625	-91.799	-68.3882	-91.871	-91.8744	-68.403
1.61133	-91.6408	-68.3883	-91.527	-91.943	-68.6548
1.66016	-91.8735	-68.5513	-91.608	-91.5284	-68.3519
1.70898	-92.6587	-68.8798	-92.3076	-92.0261	-68.3324
1.75781	-92.0824	-68.3197	-91.782	-91.7106	-68.4663
1.80664	-91.8081	-68.4392	-91.7644	-91.7652	-68.5327
1.85547	-91.6284	-68.3194	-91.4012	-91.505	-68.2041
1.9043	-91.9391	-68.7037	-92.0799	-92.3796	-68.4528
1.95312	-91.8385	-68.6438	-91.783	-92.094	-68.4158
2.00195	-91.6847	-68.7887	-91.5482	-91.3208	-68.6537
2.05078	-91.5565	-68.7461	-91.2864	-91.7881	-68.5802
2.09961	-92.707	-68.6876	-92.463	-92.6342	-68.9373
2.14844	-92.348	-68.3896	-92.2626	-91.7506	-68.3415
2.19727	-91.8505	-68.8148	-91.7581	-91.567	-68.1706
2.24609	-91.9339	-68.7098	-91.7021	-91.789	-68.5394
2.29492	-93.0258	-68.8677	-92.8267	-92.6017	-68.5704
2.34375	-92.2265	-68.5106	-91.8598	-92.2514	-68.1744
2.39258	-91.9648	-68.4145	-91.7416	-92.3242	-68.2369
2.44141	-91.9668	-68.571	-92.0339	-92.1688	-68.1992
2.49023	-93.0066	-69.0533	-92.8423	-92.9792	-68.8089
2.53906	-92.4388	-68.9142	-92.2467	-92.7415	-68.7738
2.58789	-92.729	-68.6735	-92.6914	-92.4892	-68.8641
2.63672	-92.4637	-68.5462	-92.3707	-92.5415	-68.3737
2.68555	-93.1725	-68.7188	-92.7933	-93.1302	-67.9737
2.73438	-92.5883	-68.9369	-92.2882	-92.3423	-67.935
2.7832	-92.9912	-68.2005	-92.6263	-92.1953	-67.923
2.83203	-93.0342	-68.3425	-92.6575	-92.7026	-68.0073
2.88086	-93.2317	-68.8229	-92.9459	-92.9415	-68.4208
2.92969	-92.9735	-68.1527	-92.966	-92.5559	-68.1812
2.97852	-93.1523	-68.5182	-93.1655	-93.1263	-68.3604
3.02734	-93.2589	-68.2295	-93.3224	-92.9622	-68.3345
3.07617	-92.7902	-68.2996	-92.8336	-92.9516	-68.0673
3.125	-92.2376	-68.6191	-92.4082	-92.8883	-68.5161
3.17383	-93.3821	-68.8789	-93.4095	-93.632	-68.5943
3.22266	-93.7226	-68.4854	-93.61	-93.4274	-68.2226
3.27148	-92.8502	-68.6341	-92.7357	-93.3779	-68.2106
3.32031	-92.7247	-68.2623	-92.559	-92.8603	-68.0075
3.36914	-93.7802	-68.2999	-93.4162	-93.3212	-68.4086
3.41797	-93.919	-68.0294	-93.5409	-93.2574	-68.2943
3.4668	-93.2527	-68.4376	-92.9817	-92.8268	-68.1382
3.51562	-93.1605	-68.1462	-92.8903	-92.5973	-68.1297
3.56445	-93.3112	-68.1705	-93.3447	-93.3371	-68.5844
3.61328	-93.2344	-68.076	-93.1656	-93.2173	-68.2359
3.66211	-93.406	-68.1327	-93.3666	-92.4809	-67.9824
3.71094	-93.4863	-68.097	-93.4818	-92.6091	-68.3147
3.75977	-93.6343	-68.7273	-93.5693	-93.3428	-68.5043
3.80859	-93.4608	-68.8134	-93.2108	-93.384	-68.2184
3.85742	-93.5424	-68.3977	-93.3137	-93.1604	-68.3903
3.90625	-93.445	-68.4001	-93.3382	-93.0414	-68.4694
3.95508	-93.4888	-68.7217	-93.3074	-93.2774	-68.6089
4.00391	-93.1907	-68.3978	-93.0821	-93.1911	-68.3542
4.05273	-93.4815	-68.5191	-93.4017	-93.1765	-68.1164
4.10156	-93.4335	-68.2596	-93.4559	-93.2889	-68.114
4.15039	-93.867	-68.1862	-93.584	-93.3866	-68.1798
4.19922	-93.3592	-68.267	-93.3204	-93.1048	-67.7207
4.24805	-93.8353	-68.6967	-93.4228	-93.6777	-68.112
4.29688	-93.913	-68.6494	-93.3471	-93.4781	-67.7511
4.3457	-93.4393	-68.9297	-92.9937	-93.4494	-67.9848
4.39453	-93.304	-68.3662	-93.1205	-93.1331	-68.3381
4.44336	-93.9518	-68.7796	-93.4538	-93.7931	-68.3956
4.49219	-94.164	-68.6356	-93.9494	-93.7019	-68.4867
4.54102	-93.5987	-68.6816	-93.7398	-93.3058	-68.5581
4.58984	-93.5917	-68.1498	-93.2999	-93.2196	-68.0778
4.63867	-93.7463	-68.6034	-93.3916	-93.571	-68.1516
4.6875	-94.3071	-68.6833	-93.9482	-93.991	-68.3699
4.73633	-93.9448	-68.4176	-93.7373	-93.432	-68.4967
4.78516	-93.6212	-68.1286	-93.3138	-93.0035	-68.1632
4.83398	-94.2408	-68.2596	-93.9023	-93.5503	-67.8848
4.88281	-93.8484	-67.9098	-93.557	-93.6895	-67.8403
4.93164	-93.2717	-68.1684	-92.8341	-92.8808	-68.0616
4.98047	-93.466	-68.3564	-93.0126	-93.0022	-68.3341
5.0293	-93.7627	-68.4086	-93.6942	-93.3419	-68.5006
5.07812	-93.9155	-68.4038	-93.7015	-93.8453	-67.6942
5.12695	-93.1561	-68.5036	-92.9389	-92.8917	-67.9179
5.17578	-93.3423	-68.0268	-92.8351	-92.9641	-68.1213
5.22461	-93.6213	-68.3724	-93.2258	-93.1032	-68.0823
5.27344	-93.5065	-67.9537	-93.5095	-92.858	-68.2712
5.32227	-93.1246	-68.3045	-93.0868	-92.4798	-68.3072
5.37109	-92.8748	-68.3463	-92.5495	-92.7462	-68.1502
5.41992	-92.9425	-68.1189	-92.8097	-92.9838	-68.502
5.46875	-93.2484	-68.0732	-93.1165	-92.5182	-67.9987
5.51758	-92.7714	-68.3212	-92.4429	-92.1803	-67.7231
5.56641	-92.7233	-68.3729	-92.2905	-92.6778	-68.0367
5.61523	-92.8132	-68.6341	-92.5157	-92.513	-68.7811
5.66406	-92.3563	-68.4	-92.0858	-91.8687	-68.4437
5.71289	-92.23	-68.1921	-92.2574	-91.9424	-68.594
5.76172	-92.6639	-68.3425	-92.7024	-91.9597	-68.4811
5.81055	-92.3978	-68.4133	-92.451	-92.0208	-68.1383
5.85938	-91.6965	-68.4117	-91.549	-91.692	-68.2733
5.9082	-91.8142	-68.8149	-91.6299	-91.6446	-68.8043
5.95703	-91.8811	-68.3883	-91.6943	-91.7398	-68.775
6.00586	-91.5921	-68.3851	-91.4595	-91.4234	-68.7436
6.05469	-91.6229	-68.7475	-91.4773	-91.3588	-68.217
6.10352	-91.5751	-68.9489	-91.5935	-91.5568	-68.6856
6.15234	-91.2123	-68.4964	-91.2682	-91.2692	-68.5037
6.20117	-91.564	-69.0518	-91.2524	-91.017	-68.9331
6.25	-86.555	-69.0213	-86.2029	-86.9946	-68.4042
6.29883	-91.0257	-68.6919	-90.8368	-90.6274	-68.8206
6.34766	-90.9009	-68.1753	-90.5718	-90.1679	-68.5017
6.39648	-90.7121	-68.2762	-90.7317	-90.5083	-68.4883
6.44531	-90.377	-68.5801	-90.2482	-90.5293	-68.2928
6.49414	-90.6475	-68.8568	-90.4811	-90.4017	-68.5369
6.54297	-90.4246	-68.7956	-90.5497	-89.9549	-68.7972
6.5918	-89.9712	-68.5221	-89.9254	-89.97	-68.4078
6.64062	-90.0106	-68.7387	-89.936	-89.9621	-67.9654
6.68945	-90.2899	-69.1371	-90.5155	-90.0196	-68.4333
6.73828	-89.3635	-68.663	-89.4496	-89.7009	-68.36
6.78711	-89.1183	-68.46	-89.1328	-88.9723	-68.5635
6.83594	-89.7207	-68.5781	-89.6748	-89.3647	-68.5641
6.88477	-90.0541	-68.6104	-89.698	-89.6612	-68.4225
6.93359	-89.3784	-68.4156	-89.3341	-89.0998	-68.4076
6.98242	-89.4282	-68.9551	-89.3265	-89.1343	-68.5187
7.03125	-89.0332	-69.1337	-89.0233	-89.3414	-68.4179
7.08008	-89.0449	-69.0893	-88.9173	-88.8065	-69.2197
7.12891	-88.9529	-69.1492	-88.765	-88.5609	-69.2092
7.17773	-88.9115	-69.1403	-89.069	-88.9703	-69.381
7.22656	-88.6648	-68.9756	-88.7702	-88.5941	-68.838
7.27539	-89.1133	-69.1473	-89.0114	-88.7855	-68.7574
7.32422	-88.5011	-69.0352	-88.4402	-87.7407	-68.7676
7.37305	-88.1916	-69.0139	-88.2981	-87.6165	-68.6219
7.42188	-88.3215	-68.7418	-88.2818	-87.9973	-68.7135
7.4707	-88.1272	-69.1037	-87.8724	-88.005	-68.8429
7.51953	-87.7882	-68.6718	-87.8677	-87.4105	-68.3288
7.56836	-88.2014	-68.5576	-88.4133	-87.543	-68.8213
7.61719	-87.7917	-68.4101	-87.9079	-87.4078	-68.9793
7.66602	-87.516	-68.5603	-87.6176	-87.3648	-68.5433
7.71484	-87.4276	-68.6798	-87.4725	-87.2402	-68.5849
7.76367	-87.5457	-68.819	-87.6239	-87.5373	-68.9458
7.8125	-86.7383	-68.7134	-86.8045	-86.771	-68.6516
7.86133	-86.8282	-68.8122	-86.9301	-86.8221	-68.7186
7.91016	-86.9917	-69.165	-87.1388	-86.8429	-69.0452
7.95898	-86.8026	-69.1528	-86.8034	-87.0518	-68.8447
8.00781	-86.3553	-69.032	-86.4132	-86.5832	-68.8439
8.05664	-86.6451	-69.4709	-86.9698	-86.6579	-69.1321
8.10547	-86.289	-69.3265	-86.5328	-86.6229	-68.7424
8.1543	-86.9183	-69.5101	-86.8743	-86.7623	-69.1316
8.20312	-86.8206	-69.2978	-86.6915	-86.5956	-69.325
8.25195	-86.1309	-68.9435	-86.4173	-86.2209	-69.1382
8.30078	-86.0775	-68.6898	-86.1435	-86.3288	-69.0195
8.34961	-86.3563	-69.3531	-86.5116	-86.5047	-69.314
8.39844	-85.7628	-69.1721	-86.0266	-85.7029	-68.8567
8.44727	-85.0848	-68.8907	-85.6265	-85.389	-69.0919
8.49609	-85.6189	-69.1726	-86.0019	-85.529	-69.022
8.54492	-86.0723	-68.8644	-86.3099	-85.9192	-69.0396
8.59375	-85.361	-68.6863	-85.8564	-85.1623	-68.7086
8.64258	-85.7935	-69.3687	-86.1095	-85.3287	-69.1841
8.69141	-85.5183	-69.3068	-85.5459	-85.55	-69.1283
8.74023	-85.4302	-69.2757	-85.6673	-85.3936	-69.1892
8.78906	-85.6754	-69.2053	-85.7168	-84.8994	-69.0729
8.83789	-85.2559	-69.2474	-85.4174	-84.6912	-69.1805
8.88672	-84.9481	-69.1131	-85.2109	-84.3438	-68.8895
8.93555	-85.1391	-69.1895	-85.7179	-84.9581	-69.152
8.98438	-84.9427	-69.3368	-85.3406	-84.9694	-68.6221
9.0332	-84.3161	-69.4478	-84.8328	-84.8163	-69.0772
9.08203	-84.6436	-69.271	-84.9452	-85.0291	-69.3018
9.13086	-84.8859	-69.3337	-85.1532	-84.4795	-69.206
9.17969	-83.9816	-71.988	-84.321	-83.7375	-72.0575
9.22852	-84.7708	-84.7472	-84.7387	-84.3811	-83.8854
9.27734	-84.4772	-84.5748	-84.5809	-84.5608	-84.5983
9.32617	-84.0908	-84.1282	-84.126	-84.6208	-84.6125
9.375	-83.6651	-83.5377	-83.5396	-83.9125	-83.8926
9.42383	-84.6311	-84.4437	-84.4438	-83.9943	-83.9207
9.47266	-83.6261	-83.4632	-83.4663	-83.5355	-83.4172
9.52148	-83.8612	-83.815	-83.8183	-83.8078	-83.3545
9.57031	-83.819	-72.7186	-83.9083	-83.8287	-73.0239
9.61914	-83.5524	-68.8143	-83.9128	-83.7051	-69.2898
9.66797	-82.8118	-68.2972	-83.2218	-83.0385	-68.3651
9.7168	-83.1983	-68.6878	-83.6686	-83.3451	-69.0482
9.76562	-83.0208	-68.9192	-83.5596	-83.1144	-69.0716
9.81445	-83.2857	-69.1805	-83.6684	-83.4679	-68.9114
9.86328	-83.1784	-69.5489	-83.693	-83.6137	-69.1304
9.91211	-82.9489	-69.373	-83.7397	-83.1026	-69.3821
9.96094	-82.8413	-68.9873	-83.3294	-82.5843	-68.96
10.0098	-83.3954	-69.2248	-83.9128	-83.0601	-68.8284
10.0586	-83.0008	-68.8609	-83.3819	-82.4603	-68.9599
10.1074	-82.2319	-68.3503	-82.5841	-82.4939	-68.266
10.1562	-82.2786	-68.6563	-82.4876	-82.3988	-68.5074
10.2051	-82.9139	-69.2882	-83.1447	-82.6347	-68.9993
10.2539	-82.5372	-68.8332	-82.6699	-82.5826	-68.7466
10.3027	-82.3282	-68.8415	-82.54	-82.2359	-68.7517
10.3516	-82.3306	-69.2432	-82.6242	-82.677	-69.2129
10.4004	-82.8327	-69.0259	-83.1396	-83.1713	-69.3152
10.4492	-82.1171	-68.8194	-82.4038	-82.6356	-69.2045
10.498	-82.4825	-69.1819	-82.6731	-82.032	-68.8156
10.5469	-82.2219	-68.5505	-82.454	-81.4841	-68.5095
10.5957	-81.7667	-68.5604	-82.0185	-81.9975	-68.9608
10.6445	-82.1656	-69.2807	-82.326	-82.2177	-69.2857
10.6934	-82.6037	-69.8851	-82.7422	-82.0228	-69.546
10.7422	-81.9595	-69.8607	-82.279	-81.8996	-69.55
10.791	-81.9839	-69.3795	-82.1991	-81.7099	-69.516
10.8398	-81.9648	-69.2792	-82.2151	-81.6254	-69.3522
10.8887	-82.0219	-69.7635	-82.1868	-81.7568	-69.2849
10.9375	-81.7603	-69.9275	-81.9049	-81.9951	-69.5738
10.9863	-81.9609	-69.7508	-82.077	-81.7848	-69.8041
11.0352	-81.9936	-70.0993	-82.1089	-81.7107	-69.9274
11.084	-82.0037	-70.2501	-82.3111	-81.7347	-70.2304
11.1328	-81.5652	-69.9825	-81.8065	-81.6119	-69.9122
11.1816	-81.0966	-69.6308	-81.0729	-81.3538	-69.7902
11.2305	-81.1801	-69.6511	-81.4442	-81.2213	-69.9781
11.2793	-81.895	-70.2762	-82.075	-81.315	-69.9688
11.3281	-81.5305	-70.5055	-81.4749	-81.3297	-69.93
11.377	-81.2733	-70.384	-81.27	-81.1641	-69.8972
11.4258	-80.9425	-70.1058	-81.1311	-81.0268	-69.8758
11.4746	-81.1805	-70.2859	-81.2457	-81.0147	-69.8859
11.5234	-80.9246	-70.497	-81.0036	-80.8218	-70.3141
11.5723	-80.7988	-70.4464	-80.8945	-80.6773	-70.5283
11.6211	-80.7915	-70.5516	-81.0461	-81.1074	-70.5864
11.6699	-81.158	-70.9809	-81.2999	-81.1419	-70.8107
11.7188	-80.6951	-70.9088	-80.7906	-80.7315	-70.5464
11.7676	-80.2956	-70.6381	-80.4747	-80.407	-70.5176
11.8164	-80.5034	-70.9375	-80.7613	-80.5517	-70.6871
11.8652	-80.5878	-70.9638	-80.6968	-80.8694	-71.1883
11.9141	-80.2003	-70.6837	-80.2571	-80.3299	-70.7805
11.9629	-80.0862	-70.6409	-80.3392	-80.2825	-70.6736
12.0117	-80.2116	-70.9939	-80.5752	-80.298	-71.1232
12.0605	-80.613	-71.4422	-80.8552	-79.98	-71.3559
12.1094	-80.1954	-71.8856	-80.2177	-79.9728	-71.3821
12.1582	-80.4181	-71.5267	-80.4262	-80.2854	-71.7886
12.207	-80.4192	-71.9837	-80.4801	-80.5281	-71.3001
12.2559	-80.4437	-72.2205	-80.5415	-80.6671	-71.7385
12.3047	-80.5795	-72.4963	-80.549	-80.4722	-71.8879
12.3535	-80.2111	-72.5313	-80.302	-80.5803	-72.5655
12.4023	-80.2455	-72.8456	-80.3919	-80.1011	-72.3932
12.4512	-80.3363	-72.32	-80.5569	-80.2199	-72.904
12.5	-79.8506	-72.358	-79.8981	-79.6401	-73.1863
12.5488	-80.3593	-73.0205	-80.4291	-80.3477	-73.4052
12.5977	-80.1598	-73.4624	-80.337	-79.8425	-73.2618
12.6465	-80.1506	-73.3793	-80.3247	-79.88	-73.4245
12.6953	-80.2663	-73.8387	-80.514	-80.6073	-73.5542
12.7441	-80.5826	-74.4149	-80.7624	-80.8985	-74.3077
12.793	-80.7732	-74.4851	-80.927	-81.1303	-74.1161
12.8418	-80.1887	-74.191	-80.4655	-80.4646	-74.09
12.8906	-80.2058	-74.7098	-80.5012	-80.4576	-74.2283
12.9395	-80.4356	-75.1286	-80.8577	-80.7243	-75.1695
12.9883	-80.3376	-75.0799	-80.6523	-80.1077	-75.2433
13.0371	-80.1271	-74.4643	-80.3429	-79.8846	-74.3024
13.0859	-80.2813	-75.0732	-80.5593	-79.7256	-74.5691
13.1348	-80.5136	-75.9301	-80.8623	-80.4144	-75.5046
13.1836	-79.5496	-75.4577	-79.8334	-80.0943	-75.0657
13.2324	-79.5055	-75.4286	-79.8352	-80.0587	-75.1891
13.2812	-80.109	-76.4383	-80.4054	-80.5442	-76.2764
13.3301	-80.0347	-76.3906	-80.2092	-80.2622	-76.4344
13.3789	-80.1071	-76.3744	-80.2777	-80.6295	-76.5702
13.4277	-80.3978	-76.9287	-80.7646	-80.679	-76.8924
13.4766	-80.2312	-76.6661	-80.4746	-80.2957	-76.5391
13.5254	-80.2622	-77.0579	-80.4266	-80.5354	-76.8473
13.5742	-80.7245	-77.9591	-81.1582	-80.92	-77.722
13.623	-80.4344	-77.872	-80.8074	-79.9977	-77.0825
13.6719	-79.8976	-77.5016	-80.2099	-79.3552	-76.4235
13.7207	-80.1378	-77.6773	-80.4931	-80.1245	-77.1706
13.7695	-79.8086	-77.6224	-79.9941	-80.4184	-77.8519
13.8184	-79.7887	-77.7501	-80.0101	-80.5541	-78.2189
13.8672	-80.7514	-78.6646	-81.0011	-80.8172	-78.5555
13.916	-80.5621	-78.7187	-80.8333	-80.5737	-78.4925
13.9648	-79.8244	-78.5858	-80.1619	-79.9689	-78.1282
14.0137	-80.1642	-78.9995	-80.5914	-80.4897	-78.4663
14.0625	-80.3247	-79.272	-80.6659	-80.1883	-78.411
14.1113	-79.6979	-78.6242	-80.1003	-79.623	-77.8539
14.1602	-80.1183	-79.2272	-80.4872	-80.5602	-78.7298
14.209	-80.6245	-79.6307	-80.785	-81.2671	-79.7179
14.2578	-79.9121	-79.1622	-80.0559	-80.4279	-79.2329
14.3066	-80.0764	-79.5812	-80.2382	-80.7917	-79.4095
14.3555	-80.0824	-79.9475	-80.5325	-80.9929	-79.6306
14.4043	-79.117	-79.0673	-79.4607	-80.151	-78.9672
14.4531	-79.1527	-79.3327	-79.4593	-80.3437	-79.4106
14.502	-79.2977	-79.7236	-79.7054	-80.5323	-79.5884
14.5508	-79.2033	-79.3596	-79.4867	-79.6351	-78.8625
14.5996	-80.0305	-79.984	-80.3301	-80.0613	-79.4041
14.6484	-80.9704	-81.0173	-81.4375	-80.9966	-80.4285
14.6973	-79.9314	-79.8531	-80.1303	-80.2602	-79.8789
14.7461	-80.3249	-80.3014	-80.5198	-80.2933	-79.8588
14.7949	-80.7234	-80.7593	-81.0876	-80.9802	-80.6715
14.8438	-79.8838	-79.8605	-80.1614	-80.2728	-79.9178
14.8926	-80.2111	-80.3356	-80.5357	-80.1422	-79.8664
14.9414	-80.8104	-81.0274	-81.2105	-80.4991	-80.3261
14.9902	-80.3969	-80.7047	-81.0044	-79.837	-79.645
15.0391	-80.3495	-80.4985	-80.8079	-80.1603	-80.02
15.0879	-80.9462	-81.2069	-81.3219	-80.7671	-80.7421
15.1367	-80.9402	-81.3124	-81.4513	-80.2815	-80.2709
15.1855	-80.3677	-80.7584	-80.9287	-80.3976	-80.3971
15.2344	-80.8806	-81.0055	-81.1732	-80.8045	-80.7659
15.2832	-80.3531	-80.5248	-80.659	-80.7616	-80.658
15.332	-80.2734	-80.4455	-80.648	-80.2584	-80.203
15.3809	-80.5122	-80.5204	-80.6428	-80.6052	-80.4666
15.4297	-80.3643	-80.4985	-80.5619	-80.8391	-80.7333
15.4785	-80.29	-80.6585	-80.6586	-80.9756	-80.9728
15.5273	-81.0548	-81.149	-81.1498	-81.3345	-81.3327
15.5762	-80.6707	-80.8741	-80.8732	-80.5795	-80.581
15.625	-80.2982	-80.3978	-80.3976	-80.405	-80.4127
15.6738	-80.4475	-80.6875	-80.691	-81.0261	-81.0277
15.7227	-80.5252	-80.6884	-80.6855	-80.7578	-80.763
15.7715	-80.2601	-80.13	-80.1277	-80.0352	-80.0413
15.8203	-80.6877	-80.7245	-80.7712	-80.4884	-80.4304
15.8691	-80.7058	-80.9008	-80.962	-80.7586	-80.6242
15.918	-80.191	-80.3828	-80.4186	-80.7327	-80.6685
15.9668	-80.7883	-80.8619	-80.9388	-81.1108	-81.0234
16.0156	-80.8869	-81.0944	-81.1758	-80.6221	-80.571
16.0645	-80.5833	-80.9151	-80.9887	-80.7607	-80.6587
16.1133	-81.3295	-81.7406	-81.7541	-81.5018	-81.3763
16.1621	-80.8387	-81.1202	-81.2014	-80.9556	-80.8391
16.2109	-80.4258	-80.7163	-80.7899	-80.3277	-80.2439
16.2598	-80.8285	-81.368	-81.3752	-80.7579	-80.6531
16.3086	-80.7523	-81.3584	-81.364	-81.0868	-80.9255
16.3574	-80.2912	-80.5949	-80.6576	-80.7918	-80.6581
16.4062	-80.7399	-80.9755	-81.0212	-81.0867	-80.9776
16.4551	-81.1051	-81.4634	-81.4569	-81.012	-80.8881
16.5039	-80.5021	-81.0333	-81.0168	-80.917	-80.7854
16.5527	-80.7123	-81.2196	-81.2266	-81.2041	-81.1774
16.6016	-80.7802	-81.2076	-81.208	-81.2145	-81.1255
16.6504	-80.8616	-81.0932	-81.1023	-80.822	-80.6827
16.6992	-81.2439	-81.6953	-81.7104	-81.1785	-81.0784
16.748	-81.4399	-81.6951	-81.6995	-81.7197	-81.5229
16.7969	-81.3197	-81.4265	-81.4478	-81.4838	-81.2972
16.8457	-81.0712	-81.5139	-81.5478	-81.3599	-81.2564
16.8945	-80.7078	-81.3087	-81.3504	-81.7184	-81.5977
16.9434	-79.9437	-80.4855	-80.5252	-80.9204	-80.8182
16.9922	-80.2763	-80.7896	-80.8221	-80.8358	-80.7579
17.041	-80.887	-81.3837	-81.485	-80.9117	-80.8996
17.0898	-80.8392	-81.4377	-81.5307	-80.4809	-80.4337
17.1387	-80.5585	-80.9728	-81.0396	-80.4227	-80.3421
17.1875	-81.0801	-81.4291	-81.4825	-81.0819	-81.0178
17.2363	-80.1548	-80.5326	-80.6656	-80.2198	-80.1919
17.2852	-79.9775	-80.4065	-80.5289	-80.1281	-80.1091
17.334	-80.957	-81.2889	-81.3982	-80.7289	-80.7265
17.3828	-81.323	-81.6568	-81.7534	-80.9108	-80.9178
17.4316	-79.9611	-80.5225	-80.5957	-79.9667	-79.9592
17.4805	-80.3293	-80.8306	-80.9038	-80.3167	-80.3012
17.5293	-80.5671	-80.9777	-81.072	-80.7481	-80.7287
17.5781	-79.7589	-80.1176	-80.174	-79.9831	-79.9949
17.627	-80.2485	-80.5866	-80.6878	-80.3177	-80.2819
17.6758	-80.7135	-81.267	-81.3089	-80.9581	-80.9014
17.7246	-80.3741	-80.864	-81.0047	-80.6254	-80.5384
17.7734	-80.8223	-81.418	-81.5596	-80.9571	-80.9246
17.8223	-81.5425	-82.0005	-82.1072	-81.8408	-81.8646
17.8711	-81.013	-81.4023	-81.4734	-80.8135	-80.7886
17.9199	-80.7998	-81.2315	-81.373	-80.9912	-80.9595
17.9688	-81.2505	-81.9275	-82.0381	-82.1307	-82.0796
18.0176	-81.7037	-82.2632	-82.3954	-82.0903	-82.0018
18.0664	-82.0356	-82.5074	-82.6064	-81.905	-81.8033
18.1152	-82.0899	-82.5635	-82.6782	-82.2934	-82.1686
18.1641	-81.8619	-82.228	-82.3571	-82.5339	-82.4353
18.2129	-82.0223	-82.6262	-82.7213	-83.011	-82.91
18.2617	-82.5887	-83.1345	-83.2053	-83.3651	-83.2073
18.3105	-82.0428	-82.6089	-82.6688	-82.4541	-82.3261
18.3594	-81.4648	-82.1279	-82.2025	-81.7233	-81.5574
18.4082	-82.18	-82.7159	-82.7648	-82.4845	-82.3709
18.457	-83.1378	-83.6152	-83.6742	-83.1625	-83.0543
18.5059	-83.3549	-84.0901	-84.1786	-83.3078	-83.0927
18.5547	-84.3636	-85.0619	-85.1103	-84.2046	-83.9559
18.6035	-83.601	-84.2984	-84.3128	-84.1834	-84.0329
18.6523	-83.7945	-84.085	-84.1267	-83.9631	-83.8055
18.7012	-84.2226	-84.5343	-84.5698	-84.71	-84.5308
18.75	-83.0224	-83.6926	-83.7124	-84.0779	-83.9668
18.7988	-83.2356	-84.0017	-84.0304	-83.3122	-83.2113
18.8477	-85.1616	-85.5943	-85.6101	-85.0382	-84.8881
18.8965	-85.5491	-85.9159	-85.9123	-85.798	-85.7459
18.9453	-85.7343	-86.1689	-86.1661	-85.8173	-85.7939
18.9941	-86.5569	-87.071	-87.0706	-86.6357	-86.5835
19.043	-87.1511	-87.6468	-87.6464	-87.3532	-87.301
19.0918	-87.0796	-87.5726	-87.5737	-87.2552	-87.2114
19.1406	-87.824	-88.5634	-88.5585	-88.3433	-88.2752
19.1895	-87.2102	-88.0103	-88.0087	-88.5134	-88.4387
19.2383	-87.5168	-88.3527	-88.3609	-88.168	-88.0673
19.2871	-87.651	-88.3146	-88.3325	-88.0676	-87.9956
19.3359	-87.8327	-88.6531	-88.68	-88.26	-88.2568
19.3848	-88.1197	-88.852	-88.8919	-88.4628	-88.3954
19.4336	-89.212	-89.7713	-89.8169	-89.3008	-89.1972
19.4824	-89.7719	-90.5636	-90.5939	-90.4411	-90.3917
19.5312	-89.3238	-90.1548	-90.1852	-89.942	-89.9242
19.5801	-89.2366	-90.4703	-90.4795	-90.2608	-90.245
19.6289	-90.8075	-91.9149	-91.9284	-91.5757	-91.5601
19.6777	-91.1964	-92.3634	-92.3939	-92.3556	-92.3621
19.7266	-91.4262	-92.4926	-92.5227	-91.9226	-91.9189
19.7754	-92.0501	-92.9737	-92.9995	-92.8532	-92.8326
19.8242	-92.997	-93.6917	-93.7565	-93.3199	-93.319
19.873	-93.4058	-94.3462	-94.4174	-93.855	-93.8549
19.9219	-93.8338	-94.7823	-94.8201	-94.5039	-94.5069
19.9707	-94.1134	-95.1195	-95.1395	-94.7019	-94.7069
20.0195	-94.6488	-95.4254	-95.4657	-95.5555	-95.5485
20.0684	-95.2049	-96.0483	-96.1225	-95.7397	-95.7216
20.1172	-95.4493	-96.1526	-96.2388	-95.8319	-95.8104
20.166	-96.1673	-96.8713	-96.9073	-96.9152	-96.9035
20.2148	-96.2273	-97.1936	-97.2336	-97.0373	-97.0351
20.2637	-96.5521	-97.0977	-97.1846	-96.9484	-96.9536
20.3125	-97.4306	-98.3651	-98.4259	-97.8466	-97.8356
20.3613	-98.0823	-99.168	-99.1586	-98.8338	-98.8067
20.4102	-98.4219	-99.2765	-99.2932	-99.2981	-99.289
20.459	-99.0332	-99.9072	-99.9155	-99.8392	-99.8295
20.5078	-100.263	-101.004	-101.007	-100.752	-100.731
20.5566	-100.258	-101.211	-101.265	-101.044	-100.987
20.6055	-100.501	-101.197	-101.247	-101.403	-101.388
20.6543	-101.399	-102.441	-102.409	-102.242	-102.247
20.7031	-102.568	-103.295	-103.32	-103.016	-103.025
20.752	-103.816	-104.251	-104.269	-104.385	-104.418
20.8008	-104.561	-105.102	-105.113	-105.445	-105.437
20.8496	-104.219	-104.755	-104.759	-105.12	-105.08
20.8984	-104.65	-105.12	-105.128	-105.155	-105.126
20.9473	-105.042	-105.611	-105.616	-105.464	-105.435
20.9961	-104.927	-105.692	-105.693	-105.504	-105.497
21.0449	-105.987	-106.512	-106.507	-106.646	-106.637
21.0938	-107.221	-107.518	-107.532	-107.897	-107.869
21.1426	-107.13	-107.9	-107.906	-107.544	-107.557
21.1914	-107.969	-108.748	-108.748	-108.293	-108.318
21.2402	-109.898	-110.518	-110.511	-110.821	-110.825
21.2891	-111.767	-112.358	-112.361	-112.904	-112.932
21.3379	-112.119	-112.92	-112.927	-112.89	-112.884
21.3867	-112.991	-113.338	-113.345	-113.41	-113.457
21.4355	-115.144	-114.999	-115.005	-114.742	-114.759
21.4844	-116.167	-116.056	-116.056	-115.895	-115.856
21.5332	-117.045	-117.261	-117.254	-117.501	-117.493
21.582	-117.662	-117.66	-117.664	-117.831	-117.926
21.6309	-118.163	-118.094	-118.104	-118.305	-118.422
21.6797	-119.783	-120.214	-120.189	-120.392	-120.42
21.7285	-120.443	-120.658	-120.638	-121.446	-121.489
21.7773	-121.08	-121.447	-121.419	-121.463	-121.612
21.8262	-121.663	-121.95	-121.879	-121.875	-121.984
21.875	-121.344	-121.591	-121.581	-121.862	-121.974
21.9238	-123.565	-123.992	-123.971	-123.698	-123.95
21.9727	-124.041	-124.465	-124.392	-124.083	-124.291
22.0215	-124.474	-124.805	-124.649	-124.849	-125.036
22.0703	-124.547	-125.227	-125.142	-125.115	-125.39
22.1191	-124.263	-125.027	-124.94	-124.818	-125.123
22.168	-125.859	-125.924	-125.824	-126.176	-126.506
22.2168	-126.346	-126.361	-126.206	-126.346	-126.673
22.2656	-126.312	-126.389	-126.199	-126.2	-126.648
22.3145	-127.077	-127.021	-126.885	-126.771	-127.161
22.3633	-127.056	-127.139	-127.032	-126.67	-126.796
22.4121	-127.093	-127.253	-127.073	-126.688	-126.881
22.4609	-127.295	-127.045	-126.832	-127.296	-127.566
22.5098	-127.419	-127.006	-126.815	-127.014	-127.335
22.5586	-127.364	-127.586	-127.36	-126.982	-127.282
22.6074	-127.642	-127.69	-127.451	-127.24	-127.518
22.6562	-127.111	-127.715	-127.483	-127.322	-127.719
22.7051	-127.225	-127.624	-127.386	-127.299	-127.604
22.7539	-127.373	-127.408	-127.179	-127.017	-127.281
22.8027	-127.568	-127.662	-127.461	-127.377	-127.692
22.8516	-127.656	-127.855	-127.653	-127.222	-127.613
22.9004	-127.535	-127.865	-127.661	-127.236	-127.673
22.9492	-127.795	-127.995	-127.734	-127.735	-128.096
22.998	-128.045	-127.795	-127.668	-127.658	-127.884
23.0469	-128.117	-127.735	-127.534	-127.759	-128.045
23.0957	-127.94	-128.246	-128.155	-127.686	-128.152
23.1445	-127.831	-128.194	-128.162	-127.908	-128.536
23.1934	-128.053	-128.053	-127.912	-128.285	-128.744
23.2422	-127.886	-128.29	-128.179	-128.081	-128.647
23.291	-128.231	-128.421	-128.358	-128.1	-128.664
23.3398	-128.433	-128.572	-128.585	-127.944	-128.397
23.3887	-128.453	-128.848	-128.854	-127.832	-128.187
23.4375	-128.572	-128.92	-128.864	-128.437	-128.823
23.4863	-128.545	-128.789	-128.653	-128.527	-128.897
23.5352	-128.805	-129.275	-129.219	-128.701	-129.027
23.584	-128.879	-129.301	-129.21	-128.32	-128.834
23.6328	-129.005	-129.155	-129.044	-128.55	-129.02
23.6816	-129.199	-128.736	-128.701	-128.497	-128.882
23.7305	-129.325	-128.829	-128.812	-128.606	-129.123
23.7793	-129.622	-129.229	-129.224	-128.649	-129.322
23.8281	-129.522	-129.464	-129.451	-129.276	-129.834
23.877	-129.578	-129.803	-129.779	-129.162	-129.721
23.9258	-129.832	-129.869	-129.904	-129.267	-129.701
23.9746	-129.938	-129.856	-129.864	-129.266	-129.79
24.0234	-129.677	-129.391	-129.368	-129.483	-129.999
24.0723	-129.451	-129.767	-129.758	-129.841	-130.441
24.1211	-129.85	-130.064	-130.054	-130.077	-130.612
24.1699	-130.3	-129.914	-129.866	-129.807	-130.146
24.2188	-130.573	-130.28	-130.192	-129.942	-130.352
24.2676	-130.571	-130.355	-130.311	-130.351	-130.847
24.3164	-130.422	-130.226	-130.187	-130.54	-131.064
24.3652	-130.706	-130.752	-130.68	-130.422	-130.904
24.4141	-130.61	-131.16	-130.966	-130.649	-131.126
24.4629	-130.561	-131.031	-130.925	-130.526	-131.102
24.5117	-130.532	-131.286	-131.161	-130.727	-131.315
24.5605	-130.871	-131.344	-131.156	-130.832	-131.418
24.6094	-131.115	-131.496	-131.251	-131.149	-131.649
24.6582	-131.274	-131.496	-131.219	-131.177	-131.694
24.707	-131.644	-131.771	-131.499	-131.161	-131.597
24.7559	-131.744	-132.338	-132.145	-131.209	-131.751
24.8047	-131.855	-132.509	-132.241	-131.645	-132.137
24.8535	-132.193	-132.226	-131.918	-132.028	-132.813
24.9023	-132.093	-132.346	-132.017	-131.78	-132.347
24.9512	-131.986	-132.623	-132.293	-131.598	-132.235
25	-129.494	-131.014	-130.796	-128.207	-128.439
25.0488	-132.326	-132.99	-132.61	-131.985	-132.604
25.0977	-132.813	-133.084	-132.686	-132.515	-133.072
25.1465	-133.284	-133.331	-133.076	-133.073	-133.928
25.1953	-133.107	-133.977	-133.639	-132.981	-133.628
25.2441	-133.054	-134.191	-133.758	-132.904	-133.591
25.293	-133.423	-134.004	-133.576	-133.223	-133.829
25.3418	-133.704	-134.099	-133.784	-133.545	-134.285
25.3906	-134.117	-134.463	-134.1	-133.809	-134.617
25.4395	-133.996	-134.681	-134.395	-133.8	-134.768
25.4883	-133.916	-135.004	-134.647	-134.03	-135.02
25.5371	-134.3	-135.116	-134.894	-134.115	-135.204
25.5859	-134.651	-135.623	-135.319	-134.5	-135.59
25.6348	-135.179	-135.612	-135.234	-134.635	-135.748
25.6836	-135.435	-135.448	-135.191	-134.967	-136.284
25.7324	-135.943	-135.948	-135.723	-135.153	-136.465
25.7812	-136.303	-136.286	-135.97	-135.108	-136.354
25.8301	-136.048	-136.285	-135.951	-135.303	-136.522
25.8789	-136.069	-136.821	-136.609	-135.646	-137.37
25.9277	-136.36	-136.934	-136.627	-135.736	-137.61
25.9766	-136.923	-136.939	-136.618	-135.764	-137.546
26.0254	-137.342	-137.791	-137.643	-135.807	-137.734
26.0742	-137.678	-138.185	-138.157	-136.189	-138.041
26.123	-137.794	-138.552	-138.417	-136.448	-138.453
26.1719	-138.219	-138.601	-138.487	-136.731	-138.972
26.2207	-138.84	-138.781	-138.699	-136.545	-138.886
26.2695	-138.707	-138.792	-138.736	-136.796	-139.079
26.3184	-139.332	-139.106	-138.979	-137.033	-139.248
26.3672	-139.402	-139.93	-139.825	-137.313	-139.802
26.416	-139.541	-140.493	-140.462	-137.342	-140.023
26.4648	-139.971	-140.899	-140.775	-138.061	-140.665
26.5137	-140.365	-140.85	-140.764	-138.157	-140.951
26.5625	-140.634	-141.379	-141.155	-138.208	-141.302
26.6113	-140.782	-141.766	-141.443	-138.095	-141.098
26.6602	-140.713	-141.908	-141.591	-138.366	-141.751
26.709	-140.652	-142.221	-141.766	-138.484	-142.459
26.7578	-141.068	-142.543	-141.943	-138.731	-142.895
26.8066	-141.31	-142.749	-142	-139.218	-143.451
26.8555	-141.284	-143.338	-142.291	-139.088	-143.705
26.9043	-142.021	-143.881	-142.541	-139.395	-143.786
26.9531	-142.482	-143.853	-142.714	-139.792	-144.144
27.002	-142.469	-144.369	-142.826	-140.144	-144.468
27.0508	-142.444	-145.047	-143.39	-140.276	-145.169
27.0996	-142.541	-145.433	-143.504	-140.18	-145.25
27.1484	-142.462	-145.894	-143.454	-140.311	-145.671
27.1973	-142.729	-146.243	-143.635	-140.651	-146.277
27.2461	-143.182	-146.495	-143.641	-140.695	-146.364
27.2949	-143.427	-147.234	-144.22	-140.929	-147.223
27.3438	-143.372	-147.849	-144.539	-141.017	-147.878
27.3926	-143.009	-148.339	-144.079	-141.385	-148.214
27.4414	-143.34	-148.796	-144.281	-141.516	-148.531
27.4902	-143.606	-148.8	-144.199	-141.531	-149.119
27.5391	-143.567	-149.416	-144.675	-141.778	-149.942
27.5879	-143.534	-150.212	-144.892	-141.991	-149.848
27.6367	-144.283	-150.643	-145.175	-142.166	-150.329
27.6855	-144.23	-151.165	-145.453	-142.035	-151.334
27.7344	-144.263	-151.175	-145.984	-141.843	-151.45
27.7832	-143.946	-151.752	-145.459	-142.057	-152.062
27.832	-144.108	-152.011	-145.567	-142.187	-152.628
27.8809	-144.1	-151.772	-145.375	-142.061	-151.867
27.9297	-144.083	-152.576	-145.531	-142.282	-152.785
27.9785	-144.739	-152.926	-146.806	-142.388	-153.172
28.0273	-145.087	-153.254	-146.846	-142.309	-153.142
28.0762	-145.193	-153.579	-147.009	-142.291	-153.54
28.125	-144.839	-151.924	-146.565	-142.063	-152.362
28.1738	-145.6	-153.043	-148.032	-142.234	-153.1
28.2227	-145.779	-153.402	-148.065	-141.975	-153.555
28.2715	-145.859	-153.435	-148.06	-142.237	-154.272
28.3203	-145.948	-153.876	-148.613	-142.249	-154.145
28.3691	-146.064	-152.701	-148.542	-142.091	-153.036
28.418	-146.698	-153.124	-149.457	-142.06	-153.391
28.4668	-146.713	-153.799	-149.89	-141.978	-154.021
28.5156	-147.5	-153.564	-150.709	-142.197	-153.414
28.5645	-147.576	-153.588	-151.113	-142.251	-153.332
28.6133	-147.367	-153.087	-151.082	-141.905	-153.274
28.6621	-147.346	-153.829	-151.662	-141.819	-153.747
28.7109	-147.783	-154.598	-152.712	-141.996	-155.214
28.7598	-148.241	-154.269	-153.066	-141.93	-154.623
28.8086	-148.086	-153.932	-152.916	-141.823	-153.539
28.8574	-147.873	-154.688	-153.175	-142.117	-154.283
28.9062	-148.184	-156.07	-153.949	-142.41	-156.406
28.9551	-148.504	-157.282	-154.505	-142.477	-157.528
29.0039	-148.555	-158.623	-154.661	-142.308	-158.734
29.0527	-148.671	-161.421	-155.145	-142.334	-161.624
29.1016	-148.642	-164.839	-154.921	-142.512	-165.348
29.1504	-148.535	-169.09	-154.248	-142.357	-170.938
29.1992	-148.495	-172.953	-153.799	-142.399	-178.994
29.248	-148.382	-169.267	-153.351	-142.6	-170.936
29.2969	-147.8	-165.119	-152.287	-142.569	-165.252
29.3457	-147.521	-161.723	-151.505	-142.657	-161.784
29.3945	-147.366	-158.949	-150.89	-142.858	-159.148
29.4434	-147.12	-157.814	-150.396	-142.798	-157.592
29.4922	-146.603	-156.586	-149.475	-142.619	-156.416
29.541	-145.791	-154.927	-148.16	-142.611	-154.928
29.5898	-145.522	-153.903	-147.745	-142.5	-153.998
29.6387	-145.814	-153.62	-148.156	-142.618	-153.258
29.6875	-145.086	-152.694	-147.197	-142.573	-152.188
29.7363	-144.465	-151.426	-146.556	-142.55	-151.32
29.7852	-144.611	-151.64	-146.565	-142.514	-151.522
29.834	-144.738	-151.531	-146.525	-142.578	-151.646
29.8828	-145.002	-151.217	-146.944	-142.566	-150.884
29.9316	-144.856	-151.507	-146.667	-142.768	-151.192
29.9805	-144.92	-151.449	-146.688	-142.939	-151.582
30.0293	-144.61	-151.706	-146.41	-143.011	-151.37
30.0781	-144.955	-152.19	-146.961	-142.994	-151.926
30.127	-145.225	-152.665	-147.125	-142.844	-152.208
30.1758	-145.613	-153.061	-147.79	-143.077	-152.699
30.2246	-145.569	-153.611	-147.696	-143.268	-153.492
30.2734	-145.508	-154.565	-147.732	-143.41	-154.045
30.3223	-146.03	-156.324	-148.41	-143.586	-156.245
30.3711	-145.85	-158.339	-148.129	-143.526	-158.076
30.4199	-146.298	-159.955	-149.033	-143.648	-159.889
30.4688	-146.496	-164.047	-149.199	-143.734	-163.935
30.5176	-147.05	-170.659	-150.249	-143.706	-172.753
30.5664	-147.006	-166.583	-150.073	-143.677	-166.534
30.6152	-147.337	-160.61	-150.415	-143.594	-160.374
30.6641	-147.191	-156.983	-150.109	-143.406	-156.622
30.7129	-146.801	-154.241	-149.679	-143.315	-153.878
30.7617	-145.955	-152.399	-148.87	-143.216	-152.197
30.8105	-145.395	-150.714	-148.139	-143.06	-151.194
30.8594	-145.38	-150.077	-148.055	-142.86	-149.779
30.9082	-145.009	-148.162	-147.02	-142.029	-147.824
30.957	-145.051	-147.546	-146.881	-141.761	-147.193
31.0059	-144.22	-146.276	-145.793	-141.745	-145.793
31.0547	-142.997	-144.875	-144.437	-140.998	-144.522
31.1035	-142.84	-144.242	-144.043	-140.789	-144.077
31.1523	-142.343	-143.532	-143.449	-140.312	-142.829
31.2012	-140.526	-141.706	-141.664	-139.161	-140.924
31.25	-140.075	-141.223	-141.156	-139.41	-141.502
31.2988	-141.014	-141.939	-141.902	-139.787	-141.929
31.3477	-140.598	-141.407	-141.394	-138.967	-141.134
31.3965	-140.436	-141.617	-141.551	-139.119	-141.35
31.4453	-141.085	-142.44	-142.319	-139.084	-141.327
31.4941	-140.186	-141.564	-141.41	-138.525	-140.558
31.543	-140.242	-141.255	-141.123	-138.76	-140.669
31.5918	-139.509	-140.546	-140.414	-138.825	-140.208
31.6406	-139.083	-140.215	-140.067	-138.295	-139.646
31.6895	-139.925	-141.002	-140.831	-138.83	-140.715
31.7383	-140.74	-141.939	-141.805	-139.484	-141.993
31.7871	-140.331	-141.871	-141.596	-139.568	-142.15
31.8359	-140.683	-141.997	-141.654	-139.617	-142.213
31.8848	-141.172	-142.873	-142.293	-139.877	-142.525
31.9336	-141.814	-143.55	-142.969	-139.958	-142.819
31.9824	-142.11	-144.052	-143.452	-140.778	-143.783
32.0312	-142.33	-144.639	-143.85	-141.401	-144.792
32.0801	-142.681	-144.967	-144.027	-141.116	-144.742
32.1289	-143.486	-146.244	-144.898	-141.604	-145.639
32.1777	-144.763	-148.379	-146.591	-142.68	-148.178
32.2266	-145.328	-149.636	-147.406	-142.742	-149.17
32.2754	-145.731	-151.057	-147.929	-142.995	-150.722
32.3242	-146.656	-154.474	-149.11	-143.62	-154.237
32.373	-146.863	-158.329	-149.521	-143.914	-158.018
32.4219	-146.978	-165.039	-149.613	-144.043	-165.693
32.4707	-146.931	-164.718	-149.713	-144.082	-165.5
32.5195	-146.83	-157.626	-149.427	-143.935	-156.945
32.5684	-145.906	-153.767	-147.953	-143.834	-153.406
32.6172	-145.791	-152.169	-147.831	-143.566	-151.427
32.666	-145.153	-149.714	-146.815	-143.293	-149.182
32.7148	-143.84	-147.277	-145.409	-142.394	-146.941
32.7637	-143.678	-146.24	-144.935	-142.043	-145.943
32.8125	-143.617	-146.037	-144.789	-141.924	-145.589
32.8613	-142.567	-144.698	-143.745	-141.31	-144.031
32.9102	-142.245	-144.38	-143.561	-141.159	-143.423
32.959	-141.747	-143.707	-142.885	-140.711	-143.23
33.0078	-141.018	-142.548	-142.061	-140.422	-142.538
33.0566	-140.514	-141.826	-141.482	-140.214	-142.153
33.1055	-140.524	-142.235	-141.685	-140.4	-142.525
33.1543	-140.493	-142.097	-141.585	-139.848	-141.852
33.2031	-140.848	-141.756	-141.441	-139.686	-141.622
33.252	-140.743	-141.815	-141.51	-139.671	-141.641
33.3008	-140.388	-141.629	-141.382	-139.417	-141.015
33.3496	-139.906	-140.919	-140.72	-139.102	-140.516
33.3984	-139.966	-140.96	-140.811	-139.195	-140.892
33.4473	-139.996	-140.957	-140.868	-139.205	-140.917
33.4961	-139.908	-140.786	-140.703	-139.215	-140.543
33.5449	-140.329	-141.272	-141.144	-139.289	-140.705
33.5938	-140.191	-140.918	-140.873	-139.317	-140.913
33.6426	-139.865	-140.665	-140.644	-139.263	-140.726
33.6914	-140.38	-141.629	-141.526	-139.376	-141.2
33.7402	-140.73	-141.877	-141.776	-139.413	-141.165
33.7891	-140.631	-141.52	-141.45	-139.529	-141.053
33.8379	-141.07	-142.215	-142.078	-140.017	-141.947
33.8867	-141.897	-143.287	-143.134	-140.429	-142.912
33.9355	-141.724	-142.897	-142.773	-140.513	-142.665
33.9844	-142.239	-143.564	-143.302	-140.528	-143.051
34.0332	-142.561	-143.922	-143.582	-140.996	-144.077
34.082	-142.713	-144.107	-143.845	-141.263	-144.435
34.1309	-143.819	-145.375	-145.141	-141.421	-145.087
34.1797	-144.428	-146.13	-145.915	-142.102	-145.822
34.2285	-144.259	-146.453	-146.125	-142.652	-146.384
34.2773	-145.016	-148.148	-147.59	-143.278	-148.202
34.3262	-146.106	-149.586	-148.967	-143.554	-149.949
34.375	-146.735	-151.008	-150.271	-143.769	-151.06
34.4238	-147.491	-153.279	-152.099	-144.176	-153.011
34.4727	-147.848	-156.62	-154.15	-144.564	-156.547
34.5215	-147.878	-159.62	-155.852	-144.753	-160.3
34.5703	-148.084	-166.206	-153.97	-144.696	-166.963
34.6191	-148.252	-168.692	-151.981	-144.623	-169.137
34.668	-147.8	-161.233	-151.155	-144.53	-161.159
34.7168	-147.632	-157.256	-150.622	-144.531	-157.401
34.7656	-147.205	-154.528	-150.072	-144.399	-154.293
34.8145	-146.776	-152.232	-149.461	-144.11	-151.887
34.8633	-146.06	-151.159	-148.247	-143.729	-150.085
34.9121	-145.248	-149.584	-147.091	-143.352	-149.272
34.9609	-144.907	-147.783	-146.489	-142.878	-147.258
35.0098	-144.674	-147.162	-146.156	-142.61	-146.07
35.0586	-143.774	-146.538	-145.202	-142.476	-145.871
35.1074	-143.09	-145.161	-144.264	-141.717	-144.721
35.1562	-142.574	-144.111	-143.491	-141.505	-144.18
35.2051	-142.736	-144.516	-143.929	-142.053	-144.403
35.2539	-141.809	-143.516	-142.802	-140.922	-143.102
35.3027	-141.352	-142.758	-142.219	-140.702	-142.788
35.3516	-142.203	-143.569	-143.213	-140.755	-142.974
35.4004	-141.341	-142.257	-142.147	-139.988	-141.659
35.4492	-140.567	-141.409	-141.222	-139.565	-140.911
35.498	-140.259	-141.591	-141.152	-140.023	-141.464
35.5469	-140.012	-141.051	-140.649	-139.66	-141.128
35.5957	-139.685	-140.698	-140.374	-139.422	-140.602
35.6445	-140.355	-141.516	-141.245	-139.908	-141.207
35.6934	-140.014	-141.132	-140.834	-139.519	-140.971
35.7422	-139.754	-140.742	-140.522	-139.319	-140.818
35.791	-140.495	-141.278	-141.097	-139.81	-141.369
35.8398	-140.307	-140.997	-140.984	-139.204	-140.492
35.8887	-139.7	-140.513	-140.459	-138.699	-139.747
35.9375	-140.436	-141.346	-141.211	-139.126	-140.484
35.9863	-140.392	-141.3	-141.247	-139.3	-140.776
36.0352	-140.43	-141.171	-141.098	-139.169	-140.706
36.084	-140.859	-141.599	-141.523	-139.747	-141.377
36.1328	-141.014	-141.938	-141.818	-140.047	-141.82
36.1816	-140.579	-141.443	-141.332	-140.021	-141.898
36.2305	-141.059	-141.791	-141.71	-140.33	-142.027
36.2793	-141.599	-142.375	-142.362	-140.486	-141.892
36.3281	-141.693	-142.817	-142.678	-139.853	-141.735
36.377	-142.516	-143.827	-143.653	-140.817	-143.041
36.4258	-143.264	-144.83	-144.535	-141.841	-144.569
36.4746	-143.292	-144.801	-144.415	-142.159	-144.61
36.5234	-143.768	-145.448	-145.085	-142.517	-145.286
36.5723	-144.955	-146.859	-146.529	-143.127	-146.841
36.6211	-145.785	-147.948	-147.641	-143.176	-148.14
36.6699	-146.404	-149.506	-148.768	-143.562	-149.556
36.7188	-147.159	-152.12	-150.236	-144.111	-152.124
36.7676	-147.891	-154.02	-151.468	-144.432	-153.785
36.8164	-148.764	-158.69	-153.188	-144.753	-158.645
36.8652	-149.284	-166.85	-154.617	-144.881	-166.78
36.9141	-149.054	-161.415	-153.938	-144.747	-160.913
36.9629	-148.074	-155.347	-151.523	-144.59	-155.441
37.0117	-147.132	-152.245	-149.577	-144.204	-152.423
37.0605	-146.229	-149.702	-148.292	-143.724	-149.623
37.1094	-145.299	-147.204	-146.921	-142.909	-146.767
37.1582	-144.243	-145.296	-145.433	-142.234	-145.203
37.207	-143.142	-144.274	-144.034	-141.495	-143.901
37.2559	-142.179	-143.11	-142.853	-140.994	-143.057
37.3047	-141.08	-141.613	-141.634	-139.863	-141.284
37.3535	-140.177	-140.399	-140.568	-139.457	-140.487
37.4023	-139.666	-139.807	-140.084	-138.777	-139.586
37.4512	-138.878	-138.752	-139.093	-138.409	-139.169
37.5	-137.548	-137.567	-137.717	-137.73	-138.392
37.5488	-137.222	-137.132	-137.465	-137.235	-137.675
37.5977	-137.404	-137.222	-137.732	-136.498	-136.785
37.6465	-136.885	-136.6	-137.026	-136.278	-136.614
37.6953	-136.368	-136.251	-136.563	-135.477	-135.647
37.7441	-135.864	-135.766	-136.04	-135.02	-135.277
37.793	-135.477	-135.32	-135.653	-134.406	-134.642
37.8418	-135.071	-134.726	-135.181	-134.614	-134.985
37.8906	-135.015	-134.966	-135.222	-134.187	-134.458
37.9395	-134.431	-134.452	-134.607	-134.224	-134.369
37.9883	-134.107	-133.972	-134.25	-133.818	-134.101
38.0371	-133.841	-133.622	-133.985	-133.351	-133.656
38.0859	-133.823	-133.707	-133.954	-133.533	-133.804
38.1348	-134.178	-134.064	-134.281	-134.153	-134.291
38.1836	-134.135	-134.16	-134.334	-133.795	-133.907
38.2324	-133.937	-134.009	-134.115	-133.706	-133.888
38.2812	-134.523	-134.471	-134.638	-133.804	-134.114
38.3301	-134.609	-134.795	-134.832	-134.263	-134.616
38.3789	-134.468	-134.64	-134.621	-134.372	-134.677
38.4277	-134.77	-134.848	-134.888	-134.536	-134.925
38.4766	-135.163	-135.278	-135.312	-134.715	-135.112
38.5254	-135.322	-135.498	-135.521	-134.859	-135.088
38.5742	-135.64	-135.792	-135.799	-135.24	-135.586
38.623	-136.333	-136.613	-136.555	-135.761	-136.114
38.6719	-137.182	-137.379	-137.381	-136.2	-136.816
38.7207	-137.597	-137.869	-137.825	-136.892	-137.518
38.7695	-137.678	-138.068	-138.008	-138.04	-138.414
38.8184	-138.611	-138.891	-138.883	-138.521	-139.073
38.8672	-139.922	-140.352	-140.313	-139.303	-140.272
38.916	-141.156	-141.834	-141.704	-140.334	-141.848
38.9648	-142.481	-143.271	-143.157	-141.143	-143.132
39.0137	-143.752	-144.708	-144.712	-142.112	-144.677
39.0625	-145.472	-147.18	-147.018	-143.14	-147.035
39.1113	-147.102	-150.418	-149.606	-144.16	-149.827
39.1602	-148.72	-155.533	-152.68	-145.081	-155.118
39.209	-149.174	-162.474	-154.008	-145.492	-163.141
39.2578	-148.768	-156.951	-152.954	-145.177	-156.952
39.3066	-147.454	-151.562	-150.182	-144.67	-151.181
39.3555	-145.515	-147.143	-146.904	-143.652	-147.31
39.4043	-142.94	-144.108	-143.809	-142.467	-144.5
39.4531	-141.2	-142.257	-141.824	-140.845	-142.172
39.502	-140.904	-141.453	-141.501	-140.005	-141.06
39.5508	-139.558	-139.671	-139.92	-139.319	-140.107
39.5996	-138.668	-138.93	-139.081	-138.812	-139.192
39.6484	-138.01	-138.195	-138.277	-137.988	-138.143
39.6973	-137.038	-137.025	-137.239	-136.872	-136.947
39.7461	-136.487	-136.332	-136.64	-135.998	-136.248
39.7949	-136.343	-136.214	-136.541	-135.615	-135.909
39.8438	-135.05	-135.002	-135.25	-134.589	-134.853
39.8926	-134.525	-134.302	-134.701	-134.005	-134.232
39.9414	-134.723	-134.39	-134.876	-134.285	-134.486
39.9902	-134.691	-134.419	-134.88	-133.979	-134.014
40.0391	-134.083	-133.877	-134.208	-133.882	-133.855
40.0879	-134.156	-134.034	-134.336	-133.895	-134.045
40.1367	-134.305	-133.995	-134.457	-133.458	-133.571
40.1855	-133.867	-133.466	-133.937	-133.17	-133.201
40.2344	-133.409	-133.076	-133.547	-133.176	-133.232
40.2832	-133.09	-132.768	-133.207	-132.94	-133.125
40.332	-132.533	-132.327	-132.611	-132.32	-132.395
40.3809	-133.022	-132.835	-133.082	-133.187	-133.308
40.4297	-133.317	-136.743	-136.877	-136.654	-137.051
40.4785	-133.208	-147.916	-147.608	-143.774	-147.46
40.5273	-133.288	-147.669	-147.428	-143.273	-147.262
40.5762	-133.818	-148.779	-148.401	-143.717	-147.861
40.625	-133.591	-148.059	-147.772	-143.623	-147.979
40.6738	-133.828	-148.855	-148.483	-143.971	-148.812
40.7227	-134.561	-149.543	-148.948	-144.325	-149.041
40.7715	-134.888	-150.015	-149.53	-144.247	-149.171
40.8203	-134.568	-137.765	-137.712	-137.136	-137.828
40.8691	-135.312	-135.338	-135.451	-134.87	-135.207
40.918	-135.671	-135.758	-135.885	-135.383	-135.776
40.9668	-136.156	-136.39	-136.4	-135.551	-136.06
41.0156	-136.658	-136.903	-136.887	-135.657	-136.192
41.0645	-137.211	-137.395	-137.421	-136.798	-137.34
41.1133	-137.924	-138.075	-138.117	-137.297	-137.857
41.1621	-138.869	-139.052	-139.085	-138.231	-138.964
41.2109	-139.685	-140.004	-139.99	-139.125	-139.906
41.2598	-140.651	-141.14	-141.086	-139.787	-141.089
41.3086	-141.843	-142.613	-142.473	-140.713	-142.419
41.3574	-143.31	-144.165	-144.044	-142.028	-144.017
41.4062	-144.569	-145.741	-145.603	-143.333	-145.7
41.4551	-146.373	-148.333	-148.071	-144.047	-148.592
41.5039	-148.167	-152.871	-151.619	-144.986	-152.546
41.5527	-149.466	-158.75	-155.094	-145.53	-158.88
41.6016	-149.859	-162.534	-155.968	-145.76	-162.293
41.6504	-148.672	-154.708	-152.264	-145.343	-154.919
41.6992	-146.331	-149.306	-148.185	-144.484	-149.741
41.748	-144.967	-146.95	-146.405	-143.474	-147.058
41.7969	-143.809	-144.961	-144.897	-142.36	-144.987
41.8457	-142.723	-143.501	-143.522	-141.49	-143.069
41.8945	-141.377	-141.891	-141.929	-140.259	-141.313
41.9434	-140.39	-140.872	-140.902	-139.966	-140.541
41.9922	-139.091	-139.412	-139.487	-138.836	-139.225
42.041	-138.563	-138.715	-138.842	-138.128	-138.437
42.0898	-137.848	-137.951	-138.087	-137.514	-137.826
42.1387	-136.872	-136.975	-137.021	-136.629	-136.863
42.1875	-136.395	-136.296	-136.514	-136.171	-136.235
42.2363	-136.186	-135.918	-136.265	-135.954	-136.04
42.2852	-135.412	-135.31	-135.588	-135.204	-135.219
42.334	-134.827	-134.818	-134.988	-135.012	-134.809
42.3828	-134.411	-134.339	-134.587	-135.09	-134.913
42.4316	-134.423	-134.207	-134.593	-134.482	-134.463
42.4805	-134.392	-134.081	-134.478	-133.779	-133.736
42.5293	-134.333	-134.313	-134.456	-134.105	-134.061
42.5781	-133.785	-133.791	-133.922	-133.864	-133.766
42.627	-134.095	-133.957	-134.242	-133.594	-133.56
42.6758	-134.056	-133.889	-134.202	-133.54	-133.623
42.7246	-134.05	-133.955	-134.223	-133.499	-133.568
42.7734	-133.991	-133.778	-134.096	-133.47	-133.639
42.8223	-134.139	-133.967	-134.26	-134.084	-134.207
42.8711	-134.242	-134.038	-134.372	-133.862	-134.097
42.9199	-134.269	-134.075	-134.356	-133.98	-134.212
42.9688	-134.339	-134.262	-134.452	-133.309	-133.54
43.0176	-134.158	-134.248	-134.296	-133.507	-133.81
43.0664	-133.885	-133.92	-134.056	-133.705	-133.915
43.1152	-134.39	-134.36	-134.575	-133.862	-134.172
43.1641	-134.782	-134.641	-134.937	-134.163	-134.614
43.2129	-134.834	-134.845	-134.972	-134.576	-134.967
43.2617	-135.348	-135.446	-135.498	-134.861	-135.138
43.3105	-136.359	-136.389	-136.502	-135.265	-135.658
43.3594	-136.496	-136.487	-136.623	-135.387	-135.734
43.4082	-136.822	-136.855	-136.933	-136.146	-136.693
43.457	-137.47	-137.712	-137.687	-137.087	-137.758
43.5059	-138.265	-138.592	-138.552	-137.583	-138.275
43.5547	-138.75	-139.162	-139.125	-138.169	-138.818
43.6035	-139.556	-139.832	-139.862	-139.135	-140.052
43.6523	-140.365	-140.834	-140.783	-140.167	-141.138
43.7012	-141.741	-142.637	-142.421	-141.327	-142.819
43.75	-143.492	-144.624	-144.369	-142.251	-144.034
43.7988	-145.338	-146.786	-146.565	-143.512	-146.654
43.8477	-146.416	-148.862	-148.336	-144.649	-148.871
43.8965	-148.236	-152.899	-151.651	-145.333	-152.918
43.9453	-149.862	-159.621	-155.849	-145.903	-158.997
43.9941	-150.327	-161.951	-157.228	-145.936	-162.729
44.043	-149.254	-154.769	-153.223	-145.621	-154.777
44.0918	-147.061	-150.335	-149.338	-144.727	-150.379
44.1406	-144.949	-146.885	-146.363	-143.775	-146.797
44.1895	-143.716	-144.777	-144.624	-142.218	-144.512
44.2383	-142.195	-142.958	-142.924	-141.584	-143.129
44.2871	-141.07	-141.413	-141.508	-140.673	-141.828
44.3359	-140.07	-140.475	-140.447	-139.386	-140.499
44.3848	-139.29	-139.674	-139.64	-139.042	-139.822
44.4336	-138.336	-138.539	-138.591	-137.818	-138.177
44.4824	-137.744	-137.756	-137.922	-136.878	-137.167
44.5312	-136.703	-136.85	-136.852	-136.644	-136.785
44.5801	-136.459	-136.334	-136.593	-136.385	-136.702
44.6289	-135.983	-136.028	-136.15	-135.635	-135.82
44.6777	-135.7	-135.543	-135.85	-135.411	-135.554
44.7266	-134.936	-134.806	-135.045	-135.084	-135.112
44.7754	-134.959	-134.887	-135.121	-134.601	-134.602
44.8242	-134.468	-134.253	-134.576	-134.352	-134.332
44.873	-134.724	-134.483	-134.828	-133.751	-133.89
44.9219	-134.391	-134.174	-134.556	-133.434	-133.471
44.9707	-134.093	-134.015	-134.277	-133.95	-134.115
45.0195	-133.87	-133.835	-134.015	-133.84	-133.812
45.0684	-133.709	-133.559	-133.822	-133.529	-133.448
45.1172	-133.478	-133.248	-133.568	-133.21	-133.177
45.166	-133.691	-133.575	-133.846	-133.249	-133.202
45.2148	-133.603	-133.464	-133.717	-133.451	-133.497
45.2637	-133.872	-133.805	-133.956	-133.834	-133.881
45.3125	-134.274	-134.155	-134.42	-133.839	-133.845
45.3613	-134.474	-134.202	-134.606	-133.749	-133.752
45.4102	-134.073	-133.908	-134.218	-133.832	-133.835
45.459	-134.488	-134.633	-134.695	-134.371	-134.511
45.5078	-134.868	-134.836	-135.044	-134.523	-134.69
45.5566	-135.422	-135.269	-135.519	-134.565	-134.867
45.6055	-135.237	-135.171	-135.319	-134.841	-135.159
45.6543	-136.12	-136.127	-136.255	-134.938	-135.188
45.7031	-136.236	-136.283	-136.343	-135.126	-135.355
45.752	-136.756	-136.801	-136.933	-135.723	-136.228
45.8008	-136.741	-136.929	-136.955	-135.86	-136.367
45.8496	-137.382	-137.505	-137.547	-136.847	-137.475
45.8984	-137.985	-138.258	-138.238	-137.34	-138.105
45.9473	-138.922	-139.344	-139.249	-138.237	-138.93
45.9961	-139.904	-140.138	-140.18	-139.258	-140.069
46.0449	-141.053	-141.528	-141.548	-140.429	-141.483
46.0938	-141.905	-142.597	-142.473	-141.049	-142.6
46.1426	-143.175	-144.033	-143.854	-141.985	-144.095
46.1914	-144.931	-146.318	-146.05	-143.023	-145.716
46.2402	-146.467	-148.892	-148.374	-144.439	-148.551
46.2891	-148.188	-151.812	-151.094	-145.272	-151.917
46.3379	-149.632	-157.26	-154.839	-145.966	-157.241
46.3867	-150.467	-164.189	-157.889	-146.33	-164.322
46.4355	-149.682	-156.152	-154.444	-145.939	-156.624
46.4844	-148.136	-151.12	-150.59	-145.039	-150.977
46.5332	-145.946	-148.069	-147.564	-143.902	-147.814
46.582	-143.911	-145.249	-144.976	-143.351	-145.555
46.6309	-143.006	-143.83	-143.755	-142.273	-143.898
46.6797	-141.808	-142.223	-142.279	-140.671	-141.934
46.7285	-140.824	-141.377	-141.335	-139.969	-140.956
46.7773	-139.615	-140.177	-140.112	-139.264	-139.893
46.8262	-139.465	-139.704	-139.841	-138.909	-139.436
46.875	-138.434	-138.625	-138.729	-138.19	-138.495
46.9238	-137.527	-137.599	-137.764	-137.172	-137.4
46.9727	-137.138	-136.971	-137.364	-136.623	-137.07
47.0215	-136.869	-136.712	-137.034	-136.459	-136.561
47.0703	-135.989	-135.875	-136.158	-135.847	-135.904
47.1191	-136.136	-136.16	-136.339	-135.494	-135.738
47.168	-135.353	-135.289	-135.495	-134.843	-134.96
47.2168	-135.004	-134.871	-135.117	-134.731	-134.577
47.2656	-135.475	-135.33	-135.577	-134.709	-134.335
47.3145	-135.146	-134.885	-135.271	-134.201	-134.146
47.3633	-134.813	-134.536	-134.948	-134.387	-134.367
47.4121	-134.576	-134.52	-134.766	-134.666	-134.712
47.4609	-134.543	-134.655	-134.743	-134.443	-134.515
47.5098	-134.802	-134.723	-134.98	-134.431	-134.48
[truncated: 50 more rows]

## Sheet: Fig6e NPR
Vrms	PAM8	Simp Notch	PM Notch
54.4	-19.9196	-19.3964	-19.2776
48.4841	-21.6949	-21.1895	-21.1748
43.2115	-23.0964	-22.6636	-22.3956
38.5123	-24.209	-23.9559	-23.7533
34.3241	-25.2694	-25.0012	-24.7665
30.5914	-25.9087	-26.1912	-25.9441
27.2646	-26.2874	-26.5622	-26.3004

## Sheet: Fig6f Q
AveNum	PreEq	0
16	RF	0.15
	MMSEtap	2501
AttTx	Std	Ref. Q	Same Orth. Q	PM Notch: Zero-mean Chi-square	PM Notch: Gaussian	Simp Notch: Zero-mean Chi-square
0	54.4	4.89506	4.8498	5.06596	4.92575	5.02838
1	48.4841	5.57556	5.50027	5.54078	5.46007	5.56387
2	43.2115	6.06025	6.02433	6.15616	6.12389	6.11414
3	38.5123	6.42315	6.38168	6.55378	6.57237	6.62228
4	34.3241	7.08639	7.06282	7.16333	7.33607	7.19839
5	30.5914	7.48452	7.43312	7.42152	7.62473	7.46761
6	27.2646	7.75238	7.68182	7.75596	8.03424	7.69866
			RMSE	0.097528
