# Supplementary material for: Nonlinear noise spectrum measurement using a probability-maintained noise power ratio method
Source: Commun Eng. 2022 Dec 29;1:49. doi: 10.1038/s44172-022-00047-y (PMC10955953; doi:10.1038/s44172-022-00047-y)
Supplement: Supplementary file 10 — Supplementary Data 1-7 [file 44172_2022_47_MOESM10_ESM.xlsx]

## Sheet: Fig7b PI curve
bias current (mA)	optical power (mW)
0	7.8886e-05
2	7.90679e-05
4	0.00021727
6	0.000425598
8	0.00072277
10	0.00121619
12	0.0345939
14	0.0829851
16	0.130617
18	0.177011
20	0.225424
22	0.274157
24	0.32434
26	0.374973
28	0.428549
30	0.484172
32	0.542001
34	0.601174
36	0.659174
38	0.721107
40	0.785236
42	0.84918
44	0.914113
46	0.97949
48	1.04713
50	1.11686
52	1.18304
54	1.25026
56	1.3213
58	1.39316
60	1.46218

## Sheet: Fig7c 2tone
Freq (Hz)	PSD(dB)
-25000000000	-103.778
-2.49756e+10	-103.008
-24951171875	-103.144
-2.49268e+10	-102.658
-24902343750	-102.605
-2.48779e+10	-103.798
-24853515625	-103.531
-2.48291e+10	-102.291
-24804687500	-102.712
-2.47803e+10	-102.146
-24755859375	-103.175
-2.47314e+10	-103.355
-24707031250	-102.711
-2.46826e+10	-102.904
-24658203125	-102.774
-2.46338e+10	-102.701
-24609375000	-102.805
-2.4585e+10	-102.046
-24560546875	-103.473
-2.45361e+10	-104.031
-24511718750	-103.136
-2.44873e+10	-102.491
-24462890625	-102.809
-2.44385e+10	-103.143
-24414062500	-102.135
-2.43896e+10	-103.376
-24365234375	-103.578
-2.43408e+10	-102.518
-24316406250	-102.379
-2.4292e+10	-103.479
-24267578125	-102.947
-2.42432e+10	-103.058
-24218750000	-102.833
-2.41943e+10	-102.373
-24169921875	-102.223
-2.41455e+10	-102.869
-24121093750	-103.581
-2.40967e+10	-102.453
-24072265625	-102.735
-2.40479e+10	-102.566
-24023437500	-102.724
-2.3999e+10	-102.656
-23974609375	-103.382
-2.39502e+10	-102.685
-23925781250	-102.394
-2.39014e+10	-102.588
-23876953125	-103.014
-2.38525e+10	-103.018
-23828125000	-102.833
-2.38037e+10	-102.333
-23779296875	-102.828
-2.37549e+10	-102.475
-23730468750	-102.433
-2.37061e+10	-103.559
-23681640625	-103.272
-2.36572e+10	-102.84
-23632812500	-102.708
-2.36084e+10	-102.118
-23583984375	-102.785
-2.35596e+10	-102.528
-23535156250	-103.104
-2.35107e+10	-102.672
-23486328125	-102.557
-2.34619e+10	-102.486
-23437500000	-102.496
-2.34131e+10	-102.484
-23388671875	-102.942
-2.33643e+10	-102.61
-23339843750	-102.96
-2.33154e+10	-102.287
-23291015625	-102.175
-2.32666e+10	-102.316
-23242187500	-103.029
-2.32178e+10	-103.197
-23193359375	-102.9
-2.31689e+10	-102.186
-23144531250	-101.894
-2.31201e+10	-102.634
-23095703125	-103.177
-2.30713e+10	-103.147
-23046875000	-103.058
-2.30225e+10	-103.234
-22998046875	-103.697
-2.29736e+10	-102.962
-22949218750	-102.141
-2.29248e+10	-103.217
-22900390625	-101.464
-2.2876e+10	-102.271
-22851562500	-102.355
-2.28271e+10	-103.27
-22802734375	-102.754
-2.27783e+10	-104.005
-22753906250	-102.67
-2.27295e+10	-103.28
-22705078125	-102.53
-2.26807e+10	-102.65
-22656250000	-102.317
-2.26318e+10	-103.028
-22607421875	-103.02
-2.2583e+10	-102.498
-22558593750	-102.572
-2.25342e+10	-103.007
-22509765625	-101.673
-2.24854e+10	-103.017
-22460937500	-102.65
-2.24365e+10	-102.431
-22412109375	-102.118
-2.23877e+10	-102.071
-22363281250	-102.661
-2.23389e+10	-102.03
-22314453125	-102.088
-2.229e+10	-102.519
-22265625000	-102.79
-2.22412e+10	-102.493
-22216796875	-103.614
-2.21924e+10	-103.216
-22167968750	-103.025
-2.21436e+10	-103.155
-22119140625	-103.327
-2.20947e+10	-102.216
-22070312500	-102.419
-2.20459e+10	-102.222
-22021484375	-101.626
-2.19971e+10	-101.933
-21972656250	-102.826
-2.19482e+10	-102.626
-21923828125	-102.252
-2.18994e+10	-101.836
-21875000000	-101.987
-2.18506e+10	-101.713
-21826171875	-102.671
-2.18018e+10	-102.77
-21777343750	-101.55
-2.17529e+10	-101.847
-21728515625	-101.905
-2.17041e+10	-101.175
-21679687500	-102.209
-2.16553e+10	-101.647
-21630859375	-101.927
-2.16064e+10	-101.069
-21582031250	-101.29
-2.15576e+10	-100.781
-21533203125	-100.352
-2.15088e+10	-101.172
-21484375000	-101.265
-2.146e+10	-100.334
-21435546875	-100.043
-2.14111e+10	-100.448
-21386718750	-99.6518
-2.13623e+10	-99.4305
-21337890625	-99.4209
-2.13135e+10	-98.3856
-21289062500	-97.5761
-2.12646e+10	-99.0126
-21240234375	-98.5161
-2.12158e+10	-97.9149
-21191406250	-97.6093
-2.1167e+10	-95.9138
-21142578125	-96.8182
-2.11182e+10	-96.0711
-21093750000	-96.2212
-2.10693e+10	-95.8427
-21044921875	-95.1072
-2.10205e+10	-94.2276
-20996093750	-94.0342
-2.09717e+10	-93.9428
-20947265625	-91.2262
-2.09229e+10	-93.0402
-20898437500	-91.6912
-2.0874e+10	-92.4519
-20849609375	-93.1183
-2.08252e+10	-91.7548
-20800781250	-92.467
-2.07764e+10	-92.6405
-20751953125	-90.7553
-2.07275e+10	-91.3383
-20703125000	-90.188
-2.06787e+10	-90.6372
-20654296875	-88.9023
-2.06299e+10	-90.1225
-20605468750	-90.4734
-2.05811e+10	-89.805
-20556640625	-88.7674
-2.05322e+10	-88.4933
-20507812500	-88.0333
-2.04834e+10	-87.9286
-20458984375	-86.6317
-2.04346e+10	-85.9939
-20410156250	-86.7579
-2.03857e+10	-87.3625
-20361328125	-86.3926
-2.03369e+10	-85.7195
-20312500000	-86.0928
-2.02881e+10	-83.6029
-20263671875	-83.1414
-2.02393e+10	-84.3337
-20214843750	-85.1298
-2.01904e+10	-86.3658
-20166015625	-84.9341
-2.01416e+10	-84.8417
-20117187500	-84.217
-2.00928e+10	-83.1975
-20068359375	-83.5965
-2.00439e+10	-82.6854
-20019531250	-82.1624
-1.99951e+10	-74.798
-19970703125	-80.8686
-1.99463e+10	-81.2534
-19921875000	-81.1483
-1.98975e+10	-80.0948
-19873046875	-81.4253
-1.98486e+10	-81.2247
-19824218750	-81.2036
-1.97998e+10	-81.5964
-19775390625	-81.0229
-1.9751e+10	-79.4214
-19726562500	-81.0482
-1.97021e+10	-81.5258
-19677734375	-81.3731
-1.96533e+10	-80.9063
-19628906250	-80.5358
-1.96045e+10	-81.3566
-19580078125	-80.6341
-1.95557e+10	-81.0618
-19531250000	-81.7352
-1.95068e+10	-80.3712
-19482421875	-79.5546
-1.9458e+10	-79.1106
-19433593750	-79.9406
-1.94092e+10	-79.767
-19384765625	-81.4594
-1.93604e+10	-79.0117
-19335937500	-79.1376
-1.93115e+10	-78.5393
-19287109375	-79.0642
-1.92627e+10	-77.9121
-19238281250	-78.0766
-1.92139e+10	-79.011
-19189453125	-79.323
-1.9165e+10	-80.1709
-19140625000	-81.1307
-1.91162e+10	-80.2424
-19091796875	-79.6879
-1.90674e+10	-79.931
-19042968750	-79.4715
-1.90186e+10	-78.2818
-18994140625	-73.4233
-1.89697e+10	-79.1183
-18945312500	-80.1155
-1.89209e+10	-79.3322
-18896484375	-80.655
-1.88721e+10	-80.5041
-18847656250	-80.1762
-1.88232e+10	-79.1998
-18798828125	-79.7293
-1.87744e+10	-80.0539
-18750000000	-72.208
-1.87256e+10	-81.1126
-18701171875	-80.5462
-1.86768e+10	-80.8451
-18652343750	-81.3036
-1.86279e+10	-80.4355
-18603515625	-81.0938
-1.85791e+10	-81.0108
-18554687500	-81.3493
-1.85303e+10	-81.1928
-18505859375	-78.9526
-1.84814e+10	-80.2585
-18457031250	-80.4777
-1.84326e+10	-80.8319
-18408203125	-80.9516
-1.83838e+10	-81.7642
-18359375000	-81.7039
-1.8335e+10	-80.7323
-18310546875	-81.5041
-1.82861e+10	-81.1566
-18261718750	-80.9371
-1.82373e+10	-82.2484
-18212890625	-83.6056
-1.81885e+10	-81.0402
-18164062500	-81.641
-1.81396e+10	-81.7924
-18115234375	-81.4977
-1.80908e+10	-81.9612
-18066406250	-82.7688
-1.8042e+10	-81.8286
-18017578125	-81.5179
-1.79932e+10	-79.4233
-17968750000	-81.3255
-1.79443e+10	-82.2541
-17919921875	-81.1821
-1.78955e+10	-82.2187
-17871093750	-81.8847
-1.78467e+10	-81.9599
-17822265625	-81.8428
-1.77979e+10	-82.9344
-17773437500	-81.8749
-1.7749e+10	-82.1886
-17724609375	-83.1964
-1.77002e+10	-82.1298
-17675781250	-81.6039
-1.76514e+10	-82.0516
-17626953125	-82.5687
-1.76025e+10	-83.0736
-17578125000	-81.4855
-1.75537e+10	-82.2467
-17529296875	-81.6953
-1.75049e+10	-81.1866
-17480468750	-81.9109
-1.74561e+10	-82.2607
-17431640625	-83.2351
-1.74072e+10	-83.3593
-17382812500	-81.9754
-1.73584e+10	-82.1746
-17333984375	-82.3469
-1.73096e+10	-82.1019
-17285156250	-82.1528
-1.72607e+10	-81.6058
-17236328125	-82.5446
-1.72119e+10	-82.1164
-17187500000	-83.1768
-1.71631e+10	-83.1132
-17138671875	-82.1813
-1.71143e+10	-82.3314
-17089843750	-82.2623
-1.70654e+10	-81.1222
-17041015625	-81.712
-1.70166e+10	-77.0183
-16992187500	-71.0274
-1.69678e+10	-80.7699
-16943359375	-81.1996
-1.69189e+10	-82.5149
-16894531250	-82.749
-1.68701e+10	-82.9103
-16845703125	-82.2799
-1.68213e+10	-83.6518
-16796875000	-83.5125
-1.67725e+10	-83.6939
-16748046875	-85.2568
-1.67236e+10	-85.2588
-16699218750	-83.6933
-1.66748e+10	-83.0727
-16650390625	-83.7085
-1.6626e+10	-84.0061
-16601562500	-85.5411
-1.65771e+10	-85.0769
-16552734375	-84.6024
-1.65283e+10	-84.6609
-16503906250	-83.9568
-1.64795e+10	-84.7472
-16455078125	-84.4497
-1.64307e+10	-84.2443
-16406250000	-84.7076
-1.63818e+10	-84.7378
-16357421875	-84.4774
-1.6333e+10	-84.2158
-16308593750	-85.4772
-1.62842e+10	-85.3694
-16259765625	-85.4539
-1.62354e+10	-84.8321
-16210937500	-85.2437
-1.61865e+10	-85.1237
-16162109375	-84.2364
-1.61377e+10	-84.0345
-16113281250	-84.5349
-1.60889e+10	-85.2112
-16064453125	-83.3453
-1.604e+10	-81.473
-16015625000	-75.1944
-1.59912e+10	-70.4213
-15966796875	-80.3526
-1.59424e+10	-83.5788
-15917968750	-84.443
-1.58936e+10	-84.7098
-15869140625	-84.6682
-1.58447e+10	-84.9157
-15820312500	-84.9324
-1.57959e+10	-85.5356
-15771484375	-85.1711
-1.57471e+10	-85.1898
-15722656250	-85.02
-1.56982e+10	-85.3598
-15673828125	-85.5557
-1.56494e+10	-85.1645
-15625000000	-85.0652
-1.56006e+10	-85.3152
-15576171875	-85.9841
-1.55518e+10	-84.7443
-15527343750	-85.0903
-1.55029e+10	-86.3833
-15478515625	-85.5654
-1.54541e+10	-86.367
-15429687500	-85.7124
-1.54053e+10	-84.6991
-15380859375	-83.6448
-1.53564e+10	-84.5612
-15332031250	-84.4832
-1.53076e+10	-84.8049
-15283203125	-85.0915
-1.52588e+10	-85.7388
-15234375000	-85.8073
-1.521e+10	-85.4526
-15185546875	-86.364
-1.51611e+10	-85.9017
-15136718750	-85.7085
-1.51123e+10	-85.0831
-15087890625	-85.4425
-1.50635e+10	-85.8003
-15039062500	-85.6769
-1.50146e+10	-81.6263
-14990234375	-79.696
-1.49658e+10	-84.8815
-14941406250	-85.5082
-1.4917e+10	-85.5633
-14892578125	-86.2878
-1.48682e+10	-86.1508
-14843750000	-85.5283
-1.48193e+10	-86.1534
-14794921875	-85.9776
-1.47705e+10	-87.1362
-14746093750	-86.8813
-1.47217e+10	-86.4022
-14697265625	-85.5828
-1.46729e+10	-85.445
-14648437500	-86.2608
-1.4624e+10	-85.8374
-14599609375	-85.6711
-1.45752e+10	-87.5997
-14550781250	-85.9013
-1.45264e+10	-85.9512
-14501953125	-84.883
-1.44775e+10	-85.6535
-14453125000	-86.3184
-1.44287e+10	-86.6776
-14404296875	-86.714
-1.43799e+10	-85.0938
-14355468750	-87.361
-1.43311e+10	-86.1738
-14306640625	-86.0357
-1.42822e+10	-86.4045
-14257812500	-86.8397
-1.42334e+10	-85.8604
-14208984375	-85.2426
-1.41846e+10	-87.6616
-14160156250	-87.24
-1.41357e+10	-85.1689
-14111328125	-84.983
-1.40869e+10	-85.4688
-14062500000	-85.3551
-1.40381e+10	-85.9452
-14013671875	-85.3594
-1.39893e+10	-86.4458
-13964843750	-86.406
-1.39404e+10	-85.0139
-13916015625	-85.6259
-1.38916e+10	-85.7872
-13867187500	-86.4098
-1.38428e+10	-86.1809
-13818359375	-86.4505
-1.37939e+10	-85.4928
-13769531250	-85.0448
-1.37451e+10	-82.3613
-13720703125	-85.9924
-1.36963e+10	-85.5319
-13671875000	-86.2056
-1.36475e+10	-86.1606
-13623046875	-86.0555
-1.35986e+10	-86.1714
-13574218750	-86.2192
-1.35498e+10	-86.6236
-13525390625	-85.778
-1.3501e+10	-87.357
-13476562500	-85.3491
-1.34521e+10	-85.519
-13427734375	-86.7525
-1.34033e+10	-86.3269
-13378906250	-85.9696
-1.33545e+10	-87.6015
-13330078125	-86.6134
-1.33057e+10	-85.3153
-13281250000	-86.2352
-1.32568e+10	-85.5764
-13232421875	-85.8705
-1.3208e+10	-86.495
-13183593750	-85.8367
-1.31592e+10	-86.036
-13134765625	-86.7657
-1.31104e+10	-86.4732
-13085937500	-86.0966
-1.30615e+10	-84.5912
-13037109375	-85.8442
-1.30127e+10	-83.9929
-12988281250	-83.6305
-1.29639e+10	-85.8632
-12939453125	-86.5801
-1.2915e+10	-85.4824
-12890625000	-86.0782
-1.28662e+10	-85.5905
-12841796875	-85.2957
-1.28174e+10	-85.9456
-12792968750	-86.1903
-1.27686e+10	-86.6882
-12744140625	-81.8648
-1.27197e+10	-85.4106
-12695312500	-86.1652
-1.26709e+10	-86.5088
-12646484375	-85.3598
-1.26221e+10	-85.2326
-12597656250	-85.5214
-1.25732e+10	-85.7341
-12548828125	-85.7981
-1.25244e+10	-85.3186
-12500000000	-77.646
-1.24756e+10	-85.1502
-12451171875	-86.8044
-1.24268e+10	-85.5081
-12402343750	-86.1333
-1.23779e+10	-85.0679
-12353515625	-84.4285
-1.23291e+10	-85.6723
-12304687500	-84.9539
-1.22803e+10	-85.3593
-12255859375	-81.1226
-1.22314e+10	-84.2531
-12207031250	-85.0201
-1.21826e+10	-84.3232
-12158203125	-84.1927
-1.21338e+10	-83.162
-12109375000	-83.5034
-1.2085e+10	-81.5259
-12060546875	-80.2385
-1.20361e+10	-76.5572
-12011718750	-67.3562
-1.19873e+10	-67.8167
-11962890625	-76.868
-1.19385e+10	-80.0173
-11914062500	-82.0215
-1.18896e+10	-82.5324
-11865234375	-84.2652
-1.18408e+10	-84.2566
-11816406250	-84.4516
-1.1792e+10	-85.0381
-11767578125	-84.5293
-1.17432e+10	-85.1328
-11718750000	-84.5095
-1.16943e+10	-84.9102
-11669921875	-86.3959
-1.16455e+10	-85.462
-11621093750	-85.6841
-1.15967e+10	-85.7813
-11572265625	-86.226
-1.15479e+10	-85.4461
-11523437500	-86.6152
-1.1499e+10	-85.8017
-11474609375	-86.4515
-1.14502e+10	-85.6304
-11425781250	-86.039
-1.14014e+10	-86.3211
-11376953125	-85.703
-1.13525e+10	-85.6586
-11328125000	-84.9109
-1.13037e+10	-85.4723
-11279296875	-86.0541
-1.12549e+10	-82.6337
-11230468750	-84.6153
-1.12061e+10	-85.0929
-11181640625	-84.018
-1.11572e+10	-84.0401
-11132812500	-82.825
-1.11084e+10	-82.5699
-11083984375	-80.3414
-1.10596e+10	-78.0313
-11035156250	-73.7188
-1.10107e+10	-63.7189
-10986328125	-65.5507
-1.09619e+10	-74.5303
-10937500000	-78.4582
-1.09131e+10	-80.4197
-10888671875	-81.8961
-1.08643e+10	-82.6067
-10839843750	-84.9707
-1.08154e+10	-85.1737
-10791015625	-84.9741
-1.07666e+10	-85.0298
-10742187500	-84.692
-1.07178e+10	-85.5839
-10693359375	-85.6313
-1.06689e+10	-85.3152
-10644531250	-86.2038
-1.06201e+10	-85.3224
-10595703125	-85.8742
-1.05713e+10	-85.6183
-10546875000	-85.3535
-1.05225e+10	-86.0072
-10498046875	-85.3206
-1.04736e+10	-86.0967
-10449218750	-85.9524
-1.04248e+10	-87.2806
-10400390625	-86.237
-1.0376e+10	-86.5076
-10351562500	-86.4571
-1.03271e+10	-87.0408
-10302734375	-85.5437
-1.02783e+10	-86.3103
-10253906250	-86.1254
-1.02295e+10	-86.0858
-10205078125	-86.325
-1.01807e+10	-86.7423
-10156250000	-85.39
-1.01318e+10	-85.6893
-10107421875	-84.662
-1.0083e+10	-85.4318
-10058593750	-83.2491
-1.00342e+10	-80.7159
-10009765625	-70.8135
-9.98535e+09	-73.9929
-9960937500	-80.8954
-9.93652e+09	-83.304
-9912109375	-85.0732
-9.8877e+09	-84.7531
-9863281250	-84.8401
-9.83887e+09	-86.2761
-9814453125	-86.3969
-9.79004e+09	-86.8
-9765625000	-85.9087
-9.74121e+09	-86.4894
-9716796875	-86.0699
-9.69238e+09	-86.0968
-9667968750	-86.211
-9.64355e+09	-86.0493
-9619140625	-87.1748
-9.59473e+09	-86.7625
-9570312500	-86.9999
-9.5459e+09	-86.5296
-9521484375	-87.243
-9.49707e+09	-87.7499
-9472656250	-85.5963
-9.44824e+09	-86.4793
-9423828125	-87.5623
-9.39941e+09	-86.8372
-9375000000	-84.8162
-9.35059e+09	-86.8933
-9326171875	-87.0546
-9.30176e+09	-87.4115
-9277343750	-87.17
-9.25293e+09	-86.9054
-9228515625	-86.6092
-9.2041e+09	-87.3227
-9179687500	-87.0161
-9.15527e+09	-87.1704
-9130859375	-84.7423
-9.10645e+09	-87.4975
-9082031250	-86.2132
-9.05762e+09	-86.0618
-9033203125	-85.9424
-9.00879e+09	-85.0252
-8984375000	-84.657
-8.95996e+09	-86.5584
-8935546875	-87.456
-8.91113e+09	-86.2128
-8886718750	-86.2417
-8.8623e+09	-86.25
-8837890625	-87.1768
-8.81348e+09	-87.0635
-8789062500	-87.3271
-8.76465e+09	-86.2201
-8740234375	-86.6183
-8.71582e+09	-86.6695
-8691406250	-87.1322
-8.66699e+09	-88.2803
-8642578125	-86.8896
-8.61816e+09	-87.3515
-8593750000	-86.8599
-8.56934e+09	-86.985
-8544921875	-87.1683
-8.52051e+09	-86.5654
-8496093750	-85.8083
-8.47168e+09	-87.4089
-8447265625	-86.2268
-8.42285e+09	-86.7271
-8398437500	-86.1346
-8.37402e+09	-86.3103
-8349609375	-86.0307
-8.3252e+09	-86.2569
-8300781250	-86.4699
-8.27637e+09	-87.0753
-8251953125	-85.9738
-8.22754e+09	-85.671
-8203125000	-86.3604
-8.17871e+09	-86.5371
-8154296875	-86.04
-8.12988e+09	-85.0619
-8105468750	-86.6645
-8.08105e+09	-85.827
-8056640625	-87.0125
-8.03223e+09	-86.6156
-8007812500	-84.7862
-7.9834e+09	-86.6571
-7958984375	-86.9001
-7.93457e+09	-86.4615
-7910156250	-86.7823
-7.88574e+09	-85.8803
-7861328125	-87.5004
-7.83691e+09	-86.387
-7812500000	-86.3092
-7.78809e+09	-86.2332
-7763671875	-85.635
-7.73926e+09	-85.952
-7714843750	-85.8355
-7.69043e+09	-86.0986
-7666015625	-85.8052
-7.6416e+09	-86.6936
-7617187500	-86.5394
-7.59277e+09	-85.9573
-7568359375	-86.9977
-7.54395e+09	-85.4536
-7519531250	-85.7755
-7.49512e+09	-84.6589
-7470703125	-85.4947
-7.44629e+09	-86.6048
-7421875000	-86.0136
-7.39746e+09	-85.5678
-7373046875	-85.238
-7.34863e+09	-86.072
-7324218750	-84.9454
-7.2998e+09	-85.2201
-7275390625	-86.5461
-7.25098e+09	-84.3469
-7226562500	-85.7152
-7.20215e+09	-84.8701
-7177734375	-84.6355
-7.15332e+09	-84.4293
-7128906250	-85.394
-7.10449e+09	-84.7027
-7080078125	-84.1496
-7.05566e+09	-84.8556
-7031250000	-84.4287
-7.00684e+09	-80.52
-6982421875	-83.5382
-6.95801e+09	-84.1065
-6933593750	-83.7747
-6.90918e+09	-83.6093
-6884765625	-83.0321
-6.86035e+09	-83.0675
-6835937500	-83.1088
-6.81152e+09	-83.3014
-6787109375	-82.5744
-6.7627e+09	-82.8358
-6738281250	-82.7984
-6.71387e+09	-82.0813
-6689453125	-82.064
-6.66504e+09	-82.1361
-6640625000	-82.4142
-6.61621e+09	-82.9104
-6591796875	-81.5848
-6.56738e+09	-81.5034
-6542968750	-80.7105
-6.51855e+09	-80.8889
-6494140625	-80.0947
-6.46973e+09	-80.3117
-6445312500	-79.7405
-6.4209e+09	-78.8772
-6396484375	-78.7344
-6.37207e+09	-78.1549
-6347656250	-78.1109
-6.32324e+09	-77.2189
-6298828125	-76.5343
-6.27441e+09	-75.9503
-6250000000	-72.8883
-6.22559e+09	-74.3953
-6201171875	-73.1252
-6.17676e+09	-72.4597
-6152343750	-71.2648
-6.12793e+09	-69.5809
-6103515625	-67.6795
-6.0791e+09	-65.4959
-6054687500	-62.2041
-6.03027e+09	-57.0855
-6005859375	-42.8839
-5.98145e+09	-52.7883
-5957031250	-60.0988
-5.93262e+09	-63.8424
-5908203125	-66.5448
-5.88379e+09	-68.6938
-5859375000	-70.0471
-5.83496e+09	-71.2519
-5810546875	-72.4391
-5.78613e+09	-73.4239
-5761718750	-74.0989
-5.7373e+09	-75.0552
-5712890625	-75.5619
-5.68848e+09	-76.423
-5664062500	-76.8706
-5.63965e+09	-76.9481
-5615234375	-77.5863
-5.59082e+09	-77.9791
-5566406250	-77.865
-5.54199e+09	-77.9118
-5517578125	-78.3226
-5.49316e+09	-78.2621
-5468750000	-78.3954
-5.44434e+09	-78.4671
-5419921875	-78.9362
-5.39551e+09	-77.8665
-5371093750	-77.9332
-5.34668e+09	-77.6788
-5322265625	-77.0677
-5.29785e+09	-76.4561
-5273437500	-76.3065
-5.24902e+09	-75.78
-5224609375	-75.2961
-5.2002e+09	-74.0756
-5175781250	-73.2396
-5.15137e+09	-72.0235
-5126953125	-70.6291
-5.10254e+09	-69.0028
-5078125000	-66.5179
-5.05371e+09	-63.4866
-5029296875	-58.2636
-5.00488e+09	-42.8223
-4980468750	-54.7251
-4.95605e+09	-61.8176
-4931640625	-65.6767
-4.90723e+09	-68.2112
-4882812500	-70.0868
-4.8584e+09	-71.7586
-4833984375	-73.2874
-4.80957e+09	-74.1683
-4785156250	-75.0228
-4.76074e+09	-76.0408
-4736328125	-76.7332
-4.71191e+09	-77.6213
-4687500000	-78.0473
-4.66309e+09	-78.3349
-4638671875	-79.2679
-4.61426e+09	-80.1639
-4589843750	-79.7549
-4.56543e+09	-80.5168
-4541015625	-80.9343
-4.5166e+09	-80.9745
-4492187500	-81.2945
-4.46777e+09	-81.8187
-4443359375	-82.7582
-4.41895e+09	-82.9614
-4394531250	-82.5427
-4.37012e+09	-81.7011
-4345703125	-83.1642
-4.32129e+09	-83.817
-4296875000	-83.2177
-4.27246e+09	-83.5825
-4248046875	-83.3189
-4.22363e+09	-83.5147
-4199218750	-84.0255
-4.1748e+09	-83.6112
-4150390625	-84.2243
-4.12598e+09	-84.4088
-4101562500	-84.4821
-4.07715e+09	-84.668
-4052734375	-84.2818
-4.02832e+09	-84.5632
-4003906250	-83.621
-3.97949e+09	-85.0543
-3955078125	-84.3221
-3.93066e+09	-85.2821
-3906250000	-85.3692
-3.88184e+09	-85.1875
-3857421875	-85.0051
-3.83301e+09	-85.2723
-3808593750	-86.9323
-3.78418e+09	-85.4961
-3759765625	-85.8386
-3.73535e+09	-85.6905
-3710937500	-85.9233
-3.68652e+09	-85.7217
-3662109375	-85.4835
-3.6377e+09	-85.3524
-3613281250	-86.0387
-3.58887e+09	-85.3944
-3564453125	-85.3585
-3.54004e+09	-85.4953
-3515625000	-86.3666
-3.49121e+09	-85.5523
-3466796875	-86.088
-3.44238e+09	-85.6025
-3417968750	-86.5915
-3.39355e+09	-85.2045
-3369140625	-84.9172
-3.34473e+09	-86.6129
-3320312500	-87.0305
-3.2959e+09	-87.3556
-3271484375	-87.2931
-3.24707e+09	-87.0329
-3222656250	-86.622
-3.19824e+09	-87.0563
-3173828125	-86.9
-3.14941e+09	-86.6338
-3125000000	-86.7432
-3.10059e+09	-86.2864
-3076171875	-87.186
-3.05176e+09	-87.3643
-3027343750	-87.3438
-3.00293e+09	-86.1871
-2978515625	-86.0654
-2.9541e+09	-87.4177
-2929687500	-86.521
-2.90527e+09	-87.1369
-2880859375	-86.9703
-2.85645e+09	-87.5142
-2832031250	-86.9099
-2.80762e+09	-85.8993
-2783203125	-85.7378
-2.75879e+09	-86.1997
-2734375000	-86.967
-2.70996e+09	-87.3432
-2685546875	-86.0972
-2.66113e+09	-86.3396
-2636718750	-86.7174
-2.6123e+09	-87.0427
-2587890625	-86.1898
-2.56348e+09	-88.1446
-2539062500	-86.7628
-2.51465e+09	-86.8192
-2490234375	-86.0298
-2.46582e+09	-86.3295
-2441406250	-87.5526
-2.41699e+09	-87.5019
-2392578125	-85.5123
-2.36816e+09	-87.103
-2343750000	-86.4306
-2.31934e+09	-87.0962
-2294921875	-86.3661
-2.27051e+09	-87.1155
-2246093750	-86.3043
-2.22168e+09	-86.9899
-2197265625	-86.2333
-2.17285e+09	-86.5335
-2148437500	-81.3124
-2.12402e+09	-86.7948
-2099609375	-85.3078
-2.0752e+09	-86.2608
-2050781250	-87.1304
-2.02637e+09	-86.5318
-2001953125	-80.2452
-1.97754e+09	-85.8013
-1953125000	-85.9014
-1.92871e+09	-85.8866
-1904296875	-84.9884
-1.87988e+09	-85.4453
-1855468750	-79.5706
-1.83105e+09	-86.6827
-1806640625	-86.2262
-1.78223e+09	-86.3848
-1757812500	-84.0389
-1.7334e+09	-84.8051
-1708984375	-86.4883
-1.68457e+09	-87.2667
-1660156250	-86.5048
-1.63574e+09	-86.0433
-1611328125	-83.4653
-1.58691e+09	-83.9468
-1562500000	-84.9136
-1.53809e+09	-86.9186
-1513671875	-87.6773
-1.48926e+09	-86.3249
-1464843750	-87.0683
-1.44043e+09	-87.7697
-1416015625	-87.0501
-1.3916e+09	-87.5423
-1367187500	-86.2253
-1.34277e+09	-85.7867
-1318359375	-86.5119
-1.29395e+09	-86.8945
-1269531250	-85.3401
-1.24512e+09	-81.7268
-1220703125	-86.2012
-1.19629e+09	-83.5435
-1171875000	-82.1755
-1.14746e+09	-87.0427
-1123046875	-86.7191
-1.09863e+09	-86.0185
-1074218750	-86.5337
-1.0498e+09	-85.6193
-1025390625	-85.6517
-1.00098e+09	-80.5921
-976562500	-84.8472
-9.52148e+08	-87.3623
-927734375	-85.5637
-9.0332e+08	-87.1283
-878906250	-86.7384
-8.54492e+08	-86.8579
-830078125	-86.6989
-8.05664e+08	-87.6905
-781250000	-87.1344
-7.56836e+08	-86.8486
-732421875	-85.2095
-7.08008e+08	-83.8623
-683593750	-85.5862
-6.5918e+08	-86.4627
-634765625	-86.9732
-6.10352e+08	-86.4152
-585937500	-86.1639
-5.61523e+08	-86.6523
-537109375	-85.5778
-5.12695e+08	-85.2996
-488281250	-86.2014
-4.63867e+08	-83.731
-439453125	-86.2731
-4.15039e+08	-86.0199
-390625000	-86.2402
-3.66211e+08	-85.713
-341796875	-85.6671
-3.17383e+08	-86.9973
-292968750	-86.0155
-2.68555e+08	-85.8431
-244140625	-82.1608
-2.19727e+08	-85.5269
-195312500	-84.8026
-1.70898e+08	-86.1163
-146484375	-86.0574
-1.2207e+08	-84.9733
-97656250	-84.6189
-7.32422e+07	-84.4124
-48828125	-83.0251
-2.44141e+07	-79.9366
0	-70.0288
2.44141e+07	-79.9366
48828125	-83.0251
7.32422e+07	-84.4124
97656250	-84.6189
1.2207e+08	-84.9733
146484375	-86.0574
1.70898e+08	-86.1163
195312500	-84.8026
2.19727e+08	-85.5269
244140625	-82.1608
2.68555e+08	-85.8431
292968750	-86.0155
3.17383e+08	-86.9973
341796875	-85.6671
3.66211e+08	-85.713
390625000	-86.2402
4.15039e+08	-86.0199
439453125	-86.2731
4.63867e+08	-83.731
488281250	-86.2014
5.12695e+08	-85.2996
537109375	-85.5778
5.61523e+08	-86.6523
585937500	-86.1639
6.10352e+08	-86.4152
634765625	-86.9732
6.5918e+08	-86.4627
683593750	-85.5862
7.08008e+08	-83.8623
732421875	-85.2095
7.56836e+08	-86.8486
781250000	-87.1344
8.05664e+08	-87.6905
830078125	-86.6989
8.54492e+08	-86.8579
878906250	-86.7384
9.0332e+08	-87.1283
927734375	-85.5637
9.52148e+08	-87.3623
976562500	-84.8472
1.00098e+09	-80.5921
1025390625	-85.6517
1.0498e+09	-85.6193
1074218750	-86.5337
1.09863e+09	-86.0185
1123046875	-86.7191
1.14746e+09	-87.0427
1171875000	-82.1755
1.19629e+09	-83.5435
1220703125	-86.2012
1.24512e+09	-81.7268
1269531250	-85.3401
1.29395e+09	-86.8945
1318359375	-86.5119
1.34277e+09	-85.7867
1367187500	-86.2253
1.3916e+09	-87.5423
1416015625	-87.0501
1.44043e+09	-87.7697
1464843750	-87.0683
1.48926e+09	-86.3249
1513671875	-87.6773
1.53809e+09	-86.9186
1562500000	-84.9136
1.58691e+09	-83.9468
1611328125	-83.4653
1.63574e+09	-86.0433
1660156250	-86.5048
1.68457e+09	-87.2667
1708984375	-86.4883
1.7334e+09	-84.8051
1757812500	-84.0389
1.78223e+09	-86.3848
1806640625	-86.2262
1.83105e+09	-86.6827
1855468750	-79.5706
1.87988e+09	-85.4453
1904296875	-84.9884
1.92871e+09	-85.8866
1953125000	-85.9014
1.97754e+09	-85.8013
2001953125	-80.2452
2.02637e+09	-86.5318
2050781250	-87.1304
2.0752e+09	-86.2608
2099609375	-85.3078
2.12402e+09	-86.7948
2148437500	-81.3124
2.17285e+09	-86.5335
2197265625	-86.2333
2.22168e+09	-86.9899
2246093750	-86.3043
2.27051e+09	-87.1155
2294921875	-86.3661
2.31934e+09	-87.0962
2343750000	-86.4306
2.36816e+09	-87.103
2392578125	-85.5123
2.41699e+09	-87.5019
2441406250	-87.5526
2.46582e+09	-86.3295
2490234375	-86.0298
2.51465e+09	-86.8192
2539062500	-86.7628
2.56348e+09	-88.1446
2587890625	-86.1898
2.6123e+09	-87.0427
2636718750	-86.7174
2.66113e+09	-86.3396
2685546875	-86.0972
2.70996e+09	-87.3432
2734375000	-86.967
2.75879e+09	-86.1997
2783203125	-85.7378
2.80762e+09	-85.8993
2832031250	-86.9099
2.85645e+09	-87.5142
2880859375	-86.9703
2.90527e+09	-87.1369
2929687500	-86.521
2.9541e+09	-87.4177
2978515625	-86.0654
3.00293e+09	-86.1871
3027343750	-87.3438
3.05176e+09	-87.3643
3076171875	-87.186
3.10059e+09	-86.2864
3125000000	-86.7432
3.14941e+09	-86.6338
3173828125	-86.9
3.19824e+09	-87.0563
3222656250	-86.622
3.24707e+09	-87.0329
3271484375	-87.2931
3.2959e+09	-87.3556
3320312500	-87.0305
3.34473e+09	-86.6129
3369140625	-84.9172
3.39355e+09	-85.2045
3417968750	-86.5915
3.44238e+09	-85.6025
3466796875	-86.088
3.49121e+09	-85.5523
3515625000	-86.3666
3.54004e+09	-85.4953
3564453125	-85.3585
3.58887e+09	-85.3944
3613281250	-86.0387
3.6377e+09	-85.3524
3662109375	-85.4835
3.68652e+09	-85.7217
3710937500	-85.9233
3.73535e+09	-85.6905
3759765625	-85.8386
3.78418e+09	-85.4961
3808593750	-86.9323
3.83301e+09	-85.2723
3857421875	-85.0051
3.88184e+09	-85.1875
3906250000	-85.3692
3.93066e+09	-85.2821
3955078125	-84.3221
3.97949e+09	-85.0543
4003906250	-83.621
4.02832e+09	-84.5632
4052734375	-84.2818
4.07715e+09	-84.668
4101562500	-84.4821
4.12598e+09	-84.4088
4150390625	-84.2243
4.1748e+09	-83.6112
4199218750	-84.0255
4.22363e+09	-83.5147
4248046875	-83.3189
4.27246e+09	-83.5825
4296875000	-83.2177
4.32129e+09	-83.817
4345703125	-83.1642
4.37012e+09	-81.7011
4394531250	-82.5427
4.41895e+09	-82.9614
4443359375	-82.7582
4.46777e+09	-81.8187
4492187500	-81.2945
4.5166e+09	-80.9745
4541015625	-80.9343
4.56543e+09	-80.5168
4589843750	-79.7549
4.61426e+09	-80.1639
4638671875	-79.2679
4.66309e+09	-78.3349
4687500000	-78.0473
4.71191e+09	-77.6213
4736328125	-76.7332
4.76074e+09	-76.0408
4785156250	-75.0228
4.80957e+09	-74.1683
4833984375	-73.2874
4.8584e+09	-71.7586
4882812500	-70.0868
4.90723e+09	-68.2112
4931640625	-65.6767
4.95605e+09	-61.8176
4980468750	-54.7251
5.00488e+09	-42.8223
5029296875	-58.2636
5.05371e+09	-63.4866
5078125000	-66.5179
5.10254e+09	-69.0028
5126953125	-70.6291
5.15137e+09	-72.0235
5175781250	-73.2396
5.2002e+09	-74.0756
5224609375	-75.2961
5.24902e+09	-75.78
5273437500	-76.3065
5.29785e+09	-76.4561
5322265625	-77.0677
5.34668e+09	-77.6788
5371093750	-77.9332
5.39551e+09	-77.8665
5419921875	-78.9362
5.44434e+09	-78.4671
5468750000	-78.3954
5.49316e+09	-78.2621
5517578125	-78.3226
5.54199e+09	-77.9118
5566406250	-77.865
5.59082e+09	-77.9791
5615234375	-77.5863
5.63965e+09	-76.9481
5664062500	-76.8706
5.68848e+09	-76.423
5712890625	-75.5619
5.7373e+09	-75.0552
5761718750	-74.0989
5.78613e+09	-73.4239
5810546875	-72.4391
5.83496e+09	-71.2519
5859375000	-70.0471
5.88379e+09	-68.6938
5908203125	-66.5448
5.93262e+09	-63.8424
5957031250	-60.0988
5.98145e+09	-52.7883
6005859375	-42.8839
6.03027e+09	-57.0855
6054687500	-62.2041
6.0791e+09	-65.4959
6103515625	-67.6795
6.12793e+09	-69.5809
6152343750	-71.2648
6.17676e+09	-72.4597
6201171875	-73.1252
6.22559e+09	-74.3953
6250000000	-72.8883
6.27441e+09	-75.9503
6298828125	-76.5343
6.32324e+09	-77.2189
6347656250	-78.1109
6.37207e+09	-78.1549
6396484375	-78.7344
6.4209e+09	-78.8772
6445312500	-79.7405
6.46973e+09	-80.3117
6494140625	-80.0947
6.51855e+09	-80.8889
6542968750	-80.7105
6.56738e+09	-81.5034
6591796875	-81.5848
6.61621e+09	-82.9104
6640625000	-82.4142
6.66504e+09	-82.1361
6689453125	-82.064
6.71387e+09	-82.0813
6738281250	-82.7984
6.7627e+09	-82.8358
6787109375	-82.5744
6.81152e+09	-83.3014
6835937500	-83.1088
6.86035e+09	-83.0675
6884765625	-83.0321
6.90918e+09	-83.6093
6933593750	-83.7747
6.95801e+09	-84.1065
6982421875	-83.5382
7.00684e+09	-80.52
7031250000	-84.4287
7.05566e+09	-84.8556
7080078125	-84.1496
7.10449e+09	-84.7027
7128906250	-85.394
7.15332e+09	-84.4293
7177734375	-84.6355
7.20215e+09	-84.8701
7226562500	-85.7152
7.25098e+09	-84.3469
7275390625	-86.5461
7.2998e+09	-85.2201
7324218750	-84.9454
7.34863e+09	-86.072
7373046875	-85.238
7.39746e+09	-85.5678
7421875000	-86.0136
7.44629e+09	-86.6048
7470703125	-85.4947
7.49512e+09	-84.6589
7519531250	-85.7755
7.54395e+09	-85.4536
7568359375	-86.9977
7.59277e+09	-85.9573
7617187500	-86.5394
7.6416e+09	-86.6936
7666015625	-85.8052
7.69043e+09	-86.0986
7714843750	-85.8355
7.73926e+09	-85.952
7763671875	-85.635
7.78809e+09	-86.2332
7812500000	-86.3092
7.83691e+09	-86.387
7861328125	-87.5004
7.88574e+09	-85.8803
7910156250	-86.7823
7.93457e+09	-86.4615
7958984375	-86.9001
7.9834e+09	-86.6571
8007812500	-84.7862
8.03223e+09	-86.6156
8056640625	-87.0125
8.08105e+09	-85.827
8105468750	-86.6645
8.12988e+09	-85.0619
8154296875	-86.04
8.17871e+09	-86.5371
8203125000	-86.3604
8.22754e+09	-85.671
8251953125	-85.9738
8.27637e+09	-87.0753
8300781250	-86.4699
8.3252e+09	-86.2569
8349609375	-86.0307
8.37402e+09	-86.3103
8398437500	-86.1346
8.42285e+09	-86.7271
8447265625	-86.2268
8.47168e+09	-87.4089
8496093750	-85.8083
8.52051e+09	-86.5654
8544921875	-87.1683
8.56934e+09	-86.985
8593750000	-86.8599
8.61816e+09	-87.3515
8642578125	-86.8896
8.66699e+09	-88.2803
8691406250	-87.1322
8.71582e+09	-86.6695
8740234375	-86.6183
8.76465e+09	-86.2201
8789062500	-87.3271
8.81348e+09	-87.0635
8837890625	-87.1768
8.8623e+09	-86.25
8886718750	-86.2417
8.91113e+09	-86.2128
8935546875	-87.456
8.95996e+09	-86.5584
8984375000	-84.657
9.00879e+09	-85.0252
9033203125	-85.9424
9.05762e+09	-86.0618
9082031250	-86.2132
9.10645e+09	-87.4975
9130859375	-84.7423
9.15527e+09	-87.1704
9179687500	-87.0161
9.2041e+09	-87.3227
9228515625	-86.6092
9.25293e+09	-86.9054
9277343750	-87.17
9.30176e+09	-87.4115
9326171875	-87.0546
9.35059e+09	-86.8933
9375000000	-84.8162
9.39941e+09	-86.8372
9423828125	-87.5623
9.44824e+09	-86.4793
9472656250	-85.5963
9.49707e+09	-87.7499
9521484375	-87.243
9.5459e+09	-86.5296
9570312500	-86.9999
9.59473e+09	-86.7625
9619140625	-87.1748
9.64355e+09	-86.0493
9667968750	-86.211
9.69238e+09	-86.0968
9716796875	-86.0699
9.74121e+09	-86.4894
9765625000	-85.9087
9.79004e+09	-86.8
9814453125	-86.3969
9.83887e+09	-86.2761
9863281250	-84.8401
9.8877e+09	-84.7531
9912109375	-85.0732
9.93652e+09	-83.304
9960937500	-80.8954
9.98535e+09	-73.9929
10009765625	-70.8135
1.00342e+10	-80.7159
10058593750	-83.2491
1.0083e+10	-85.4318
10107421875	-84.662
1.01318e+10	-85.6893
10156250000	-85.39
1.01807e+10	-86.7423
10205078125	-86.325
1.02295e+10	-86.0858
10253906250	-86.1254
1.02783e+10	-86.3103
10302734375	-85.5437
1.03271e+10	-87.0408
10351562500	-86.4571
1.0376e+10	-86.5076
10400390625	-86.237
1.04248e+10	-87.2806
10449218750	-85.9524
1.04736e+10	-86.0967
10498046875	-85.3206
1.05225e+10	-86.0072
10546875000	-85.3535
1.05713e+10	-85.6183
10595703125	-85.8742
1.06201e+10	-85.3224
10644531250	-86.2038
1.06689e+10	-85.3152
10693359375	-85.6313
1.07178e+10	-85.5839
10742187500	-84.692
1.07666e+10	-85.0298
10791015625	-84.9741
1.08154e+10	-85.1737
10839843750	-84.9707
1.08643e+10	-82.6067
10888671875	-81.8961
1.09131e+10	-80.4197
10937500000	-78.4582
1.09619e+10	-74.5303
10986328125	-65.5507
1.10107e+10	-63.7189
11035156250	-73.7188
1.10596e+10	-78.0313
11083984375	-80.3414
1.11084e+10	-82.5699
11132812500	-82.825
1.11572e+10	-84.0401
11181640625	-84.018
1.12061e+10	-85.0929
11230468750	-84.6153
1.12549e+10	-82.6337
11279296875	-86.0541
1.13037e+10	-85.4723
11328125000	-84.9109
1.13525e+10	-85.6586
11376953125	-85.703
1.14014e+10	-86.3211
11425781250	-86.039
1.14502e+10	-85.6304
11474609375	-86.4515
1.1499e+10	-85.8017
11523437500	-86.6152
1.15479e+10	-85.4461
11572265625	-86.226
1.15967e+10	-85.7813
11621093750	-85.6841
1.16455e+10	-85.462
11669921875	-86.3959
1.16943e+10	-84.9102
11718750000	-84.5095
1.17432e+10	-85.1328
11767578125	-84.5293
1.1792e+10	-85.0381
11816406250	-84.4516
1.18408e+10	-84.2566
11865234375	-84.2652
1.18896e+10	-82.5324
11914062500	-82.0215
1.19385e+10	-80.0173
11962890625	-76.868
1.19873e+10	-67.8167
12011718750	-67.3562
1.20361e+10	-76.5572
12060546875	-80.2385
1.2085e+10	-81.5259
12109375000	-83.5034
1.21338e+10	-83.162
12158203125	-84.1927
1.21826e+10	-84.3232
12207031250	-85.0201
1.22314e+10	-84.2531
12255859375	-81.1226
1.22803e+10	-85.3593
12304687500	-84.9539
1.23291e+10	-85.6723
12353515625	-84.4285
1.23779e+10	-85.0679
12402343750	-86.1333
1.24268e+10	-85.5081
12451171875	-86.8044
1.24756e+10	-85.1502
12500000000	-77.646
1.25244e+10	-85.3186
12548828125	-85.7981
1.25732e+10	-85.7341
12597656250	-85.5214
1.26221e+10	-85.2326
12646484375	-85.3598
1.26709e+10	-86.5088
12695312500	-86.1652
1.27197e+10	-85.4106
12744140625	-81.8648
1.27686e+10	-86.6882
12792968750	-86.1903
1.28174e+10	-85.9456
12841796875	-85.2957
1.28662e+10	-85.5905
12890625000	-86.0782
1.2915e+10	-85.4824
12939453125	-86.5801
1.29639e+10	-85.8632
12988281250	-83.6305
1.30127e+10	-83.9929
13037109375	-85.8442
1.30615e+10	-84.5912
13085937500	-86.0966
1.31104e+10	-86.4732
13134765625	-86.7657
1.31592e+10	-86.036
13183593750	-85.8367
1.3208e+10	-86.495
13232421875	-85.8705
1.32568e+10	-85.5764
13281250000	-86.2352
1.33057e+10	-85.3153
13330078125	-86.6134
1.33545e+10	-87.6015
13378906250	-85.9696
1.34033e+10	-86.3269
13427734375	-86.7525
1.34521e+10	-85.519
13476562500	-85.3491
1.3501e+10	-87.357
13525390625	-85.778
1.35498e+10	-86.6236
13574218750	-86.2192
1.35986e+10	-86.1714
13623046875	-86.0555
1.36475e+10	-86.1606
13671875000	-86.2056
1.36963e+10	-85.5319
13720703125	-85.9924
1.37451e+10	-82.3613
13769531250	-85.0448
1.37939e+10	-85.4928
13818359375	-86.4505
1.38428e+10	-86.1809
13867187500	-86.4098
1.38916e+10	-85.7872
13916015625	-85.6259
1.39404e+10	-85.0139
13964843750	-86.406
1.39893e+10	-86.4458
14013671875	-85.3594
1.40381e+10	-85.9452
14062500000	-85.3551
1.40869e+10	-85.4688
14111328125	-84.983
1.41357e+10	-85.1689
14160156250	-87.24
1.41846e+10	-87.6616
14208984375	-85.2426
1.42334e+10	-85.8604
14257812500	-86.8397
1.42822e+10	-86.4045
14306640625	-86.0357
1.43311e+10	-86.1738
14355468750	-87.361
1.43799e+10	-85.0938
14404296875	-86.714
1.44287e+10	-86.6776
14453125000	-86.3184
1.44775e+10	-85.6535
14501953125	-84.883
1.45264e+10	-85.9512
14550781250	-85.9013
1.45752e+10	-87.5997
14599609375	-85.6711
1.4624e+10	-85.8374
14648437500	-86.2608
1.46729e+10	-85.445
14697265625	-85.5828
1.47217e+10	-86.4022
14746093750	-86.8813
1.47705e+10	-87.1362
14794921875	-85.9776
1.48193e+10	-86.1534
14843750000	-85.5283
1.48682e+10	-86.1508
14892578125	-86.2878
1.4917e+10	-85.5633
14941406250	-85.5082
1.49658e+10	-84.8815
14990234375	-79.696
1.50146e+10	-81.6263
15039062500	-85.6769
1.50635e+10	-85.8003
15087890625	-85.4425
1.51123e+10	-85.0831
15136718750	-85.7085
1.51611e+10	-85.9017
15185546875	-86.364
1.521e+10	-85.4526
15234375000	-85.8073
1.52588e+10	-85.7388
15283203125	-85.0915
1.53076e+10	-84.8049
15332031250	-84.4832
1.53564e+10	-84.5612
15380859375	-83.6448
1.54053e+10	-84.6991
15429687500	-85.7124
1.54541e+10	-86.367
15478515625	-85.5654
1.55029e+10	-86.3833
15527343750	-85.0903
1.55518e+10	-84.7443
15576171875	-85.9841
1.56006e+10	-85.3152
15625000000	-85.0652
1.56494e+10	-85.1645
15673828125	-85.5557
1.56982e+10	-85.3598
15722656250	-85.02
1.57471e+10	-85.1898
15771484375	-85.1711
1.57959e+10	-85.5356
15820312500	-84.9324
1.58447e+10	-84.9157
15869140625	-84.6682
1.58936e+10	-84.7098
15917968750	-84.443
1.59424e+10	-83.5788
15966796875	-80.3526
1.59912e+10	-70.4213
16015625000	-75.1944
1.604e+10	-81.473
16064453125	-83.3453
1.60889e+10	-85.2112
16113281250	-84.5349
1.61377e+10	-84.0345
16162109375	-84.2364
1.61865e+10	-85.1237
16210937500	-85.2437
1.62354e+10	-84.8321
16259765625	-85.4539
1.62842e+10	-85.3694
16308593750	-85.4772
1.6333e+10	-84.2158
16357421875	-84.4774
1.63818e+10	-84.7378
16406250000	-84.7076
1.64307e+10	-84.2443
16455078125	-84.4497
1.64795e+10	-84.7472
16503906250	-83.9568
1.65283e+10	-84.6609
16552734375	-84.6024
1.65771e+10	-85.0769
16601562500	-85.5411
1.6626e+10	-84.0061
16650390625	-83.7085
1.66748e+10	-83.0727
16699218750	-83.6933
1.67236e+10	-85.2588
16748046875	-85.2568
1.67725e+10	-83.6939
16796875000	-83.5125
1.68213e+10	-83.6518
16845703125	-82.2799
1.68701e+10	-82.9103
16894531250	-82.749
1.69189e+10	-82.5149
16943359375	-81.1996
1.69678e+10	-80.7699
16992187500	-71.0274
1.70166e+10	-77.0183
17041015625	-81.712
1.70654e+10	-81.1222
17089843750	-82.2623
1.71143e+10	-82.3314
17138671875	-82.1813
1.71631e+10	-83.1132
17187500000	-83.1768
1.72119e+10	-82.1164
17236328125	-82.5446
1.72607e+10	-81.6058
17285156250	-82.1528
1.73096e+10	-82.1019
17333984375	-82.3469
1.73584e+10	-82.1746
17382812500	-81.9754
1.74072e+10	-83.3593
17431640625	-83.2351
1.74561e+10	-82.2607
17480468750	-81.9109
1.75049e+10	-81.1866
17529296875	-81.6953
1.75537e+10	-82.2467
17578125000	-81.4855
1.76025e+10	-83.0736
17626953125	-82.5687
1.76514e+10	-82.0516
17675781250	-81.6039
1.77002e+10	-82.1298
17724609375	-83.1964
1.7749e+10	-82.1886
17773437500	-81.8749
1.77979e+10	-82.9344
17822265625	-81.8428
1.78467e+10	-81.9599
17871093750	-81.8847
1.78955e+10	-82.2187
17919921875	-81.1821
1.79443e+10	-82.2541
17968750000	-81.3255
1.79932e+10	-79.4233
18017578125	-81.5179
1.8042e+10	-81.8286
18066406250	-82.7688
1.80908e+10	-81.9612
18115234375	-81.4977
1.81396e+10	-81.7924
18164062500	-81.641
1.81885e+10	-81.0402
18212890625	-83.6056
1.82373e+10	-82.2484
18261718750	-80.9371
1.82861e+10	-81.1566
18310546875	-81.5041
1.8335e+10	-80.7323
18359375000	-81.7039
1.83838e+10	-81.7642
18408203125	-80.9516
1.84326e+10	-80.8319
18457031250	-80.4777
1.84814e+10	-80.2585
18505859375	-78.9526
1.85303e+10	-81.1928
18554687500	-81.3493
1.85791e+10	-81.0108
18603515625	-81.0938
1.86279e+10	-80.4355
18652343750	-81.3036
1.86768e+10	-80.8451
18701171875	-80.5462
1.87256e+10	-81.1126
18750000000	-72.208
1.87744e+10	-80.0539
18798828125	-79.7293
1.88232e+10	-79.1998
18847656250	-80.1762
1.88721e+10	-80.5041
18896484375	-80.655
1.89209e+10	-79.3322
18945312500	-80.1155
1.89697e+10	-79.1183
18994140625	-73.4233
1.90186e+10	-78.2818
19042968750	-79.4715
1.90674e+10	-79.931
19091796875	-79.6879
1.91162e+10	-80.2424
19140625000	-81.1307
1.9165e+10	-80.1709
19189453125	-79.323
1.92139e+10	-79.011
19238281250	-78.0766
1.92627e+10	-77.9121
19287109375	-79.0642
1.93115e+10	-78.5393
19335937500	-79.1376
1.93604e+10	-79.0117
19384765625	-81.4594
1.94092e+10	-79.767
19433593750	-79.9406
1.9458e+10	-79.1106
19482421875	-79.5546
1.95068e+10	-80.3712
19531250000	-81.7352
1.95557e+10	-81.0618
19580078125	-80.6341
1.96045e+10	-81.3566
19628906250	-80.5358
1.96533e+10	-80.9063
19677734375	-81.3731
1.97021e+10	-81.5258
19726562500	-81.0482
1.9751e+10	-79.4214
19775390625	-81.0229
1.97998e+10	-81.5964
19824218750	-81.2036
1.98486e+10	-81.2247
19873046875	-81.4253
1.98975e+10	-80.0948
19921875000	-81.1483
1.99463e+10	-81.2534
19970703125	-80.8686
1.99951e+10	-74.798
20019531250	-82.1624
2.00439e+10	-82.6854
20068359375	-83.5965
2.00928e+10	-83.1975
20117187500	-84.217
2.01416e+10	-84.8417
20166015625	-84.9341
2.01904e+10	-86.3658
20214843750	-85.1298
2.02393e+10	-84.3337
20263671875	-83.1414
2.02881e+10	-83.6029
20312500000	-86.0928
2.03369e+10	-85.7195
20361328125	-86.3926
2.03857e+10	-87.3625
20410156250	-86.7579
2.04346e+10	-85.9939
20458984375	-86.6317
2.04834e+10	-87.9286
20507812500	-88.0333
2.05322e+10	-88.4933
20556640625	-88.7674
2.05811e+10	-89.805
20605468750	-90.4734
2.06299e+10	-90.1225
20654296875	-88.9023
2.06787e+10	-90.6372
20703125000	-90.188
2.07275e+10	-91.3383
20751953125	-90.7553
2.07764e+10	-92.6405
20800781250	-92.467
2.08252e+10	-91.7548
20849609375	-93.1183
2.0874e+10	-92.4519
20898437500	-91.6912
2.09229e+10	-93.0402
20947265625	-91.2262
2.09717e+10	-93.9428
20996093750	-94.0342
2.10205e+10	-94.2276
21044921875	-95.1072
2.10693e+10	-95.8427
21093750000	-96.2212
2.11182e+10	-96.0711
21142578125	-96.8182
2.1167e+10	-95.9138
21191406250	-97.6093
2.12158e+10	-97.9149
21240234375	-98.5161
2.12646e+10	-99.0126
21289062500	-97.5761
2.13135e+10	-98.3856
21337890625	-99.4209
2.13623e+10	-99.4305
21386718750	-99.6518
2.14111e+10	-100.448
21435546875	-100.043
2.146e+10	-100.334
21484375000	-101.265
2.15088e+10	-101.172
21533203125	-100.352
2.15576e+10	-100.781
21582031250	-101.29
2.16064e+10	-101.069
21630859375	-101.927
2.16553e+10	-101.647
21679687500	-102.209
2.17041e+10	-101.175
21728515625	-101.905
2.17529e+10	-101.847
21777343750	-101.55
2.18018e+10	-102.77
21826171875	-102.671
2.18506e+10	-101.713
21875000000	-101.987
2.18994e+10	-101.836
21923828125	-102.252
2.19482e+10	-102.626
21972656250	-102.826
2.19971e+10	-101.933
22021484375	-101.626
2.20459e+10	-102.222
22070312500	-102.419
2.20947e+10	-102.216
22119140625	-103.327
2.21436e+10	-103.155
22167968750	-103.025
2.21924e+10	-103.216
22216796875	-103.614
2.22412e+10	-102.493
22265625000	-102.79
2.229e+10	-102.519
22314453125	-102.088
2.23389e+10	-102.03
22363281250	-102.661
2.23877e+10	-102.071
22412109375	-102.118
2.24365e+10	-102.431
22460937500	-102.65
2.24854e+10	-103.017
22509765625	-101.673
2.25342e+10	-103.007
22558593750	-102.572
2.2583e+10	-102.498
22607421875	-103.02
2.26318e+10	-103.028
22656250000	-102.317
2.26807e+10	-102.65
22705078125	-102.53
2.27295e+10	-103.28
22753906250	-102.67
2.27783e+10	-104.005
22802734375	-102.754
2.28271e+10	-103.27
22851562500	-102.355
2.2876e+10	-102.271
22900390625	-101.464
2.29248e+10	-103.217
22949218750	-102.141
2.29736e+10	-102.962
22998046875	-103.697
2.30225e+10	-103.234
23046875000	-103.058
2.30713e+10	-103.147
23095703125	-103.177
2.31201e+10	-102.634
23144531250	-101.894
2.31689e+10	-102.186
23193359375	-102.9
2.32178e+10	-103.197
23242187500	-103.029
2.32666e+10	-102.316
23291015625	-102.175
2.33154e+10	-102.287
23339843750	-102.96
2.33643e+10	-102.61
23388671875	-102.942
2.34131e+10	-102.484
23437500000	-102.496
2.34619e+10	-102.486
23486328125	-102.557
2.35107e+10	-102.672
23535156250	-103.104
2.35596e+10	-102.528
23583984375	-102.785
2.36084e+10	-102.118
23632812500	-102.708
2.36572e+10	-102.84
23681640625	-103.272
2.37061e+10	-103.559
23730468750	-102.433
2.37549e+10	-102.475
23779296875	-102.828
[truncated: 49 more rows]

## Sheet: Fig7d Rx spectrum
MMSE tap=2501@4sps
		unit:dB
	Freq (Hz)	PAM8 Orth.	Simp Notch Rx	Simp Notch Orth.	PM Notch Rx	PM Notch Orth.
	-50000000000	-147.353	-145.251	-146.822	-146.208	-146.259
	-49951171875	-145.031	-143.94	-145.038	-143.97	-143.99
	-49902343750	-143.783	-142.951	-143.896	-142.416	-142.451
	-49853515625	-143.67	-142.713	-143.792	-142.194	-142.218
	-49804687500	-143.586	-142.528	-143.701	-142.54	-142.56
	-49755859375	-143.698	-142.602	-143.604	-142.815	-142.821
	-49707031250	-144.066	-143.134	-144.048	-142.999	-143.025
	-49658203125	-144.114	-143.357	-144.265	-143.447	-143.472
	-49609375000	-144.479	-143.73	-144.635	-143.749	-143.769
	-49560546875	-145.006	-144.066	-144.819	-144.217	-144.239
	-49511718750	-145.19	-144.443	-145.078	-145.069	-145.06
	-49462890625	-146.357	-145.539	-146.419	-145.934	-145.96
	-49414062500	-147.428	-146.715	-147.296	-146.528	-146.523
	-49365234375	-147.528	-147.046	-147.603	-146.784	-146.801
	-49316406250	-148.491	-148.065	-148.458	-147.969	-147.987
	-49267578125	-149.074	-148.688	-148.784	-148.374	-148.379
	-49218750000	-150.167	-149.74	-150.088	-149.568	-149.588
	-49169921875	-150.807	-150.546	-150.761	-150.608	-150.613
	-49121093750	-152.509	-152.122	-152.279	-151.68	-151.695
	-49072265625	-154.224	-154.037	-154.143	-153.213	-153.227
	-49023437500	-155.463	-155.334	-155.13	-154.985	-154.977
	-48974609375	-157.758	-157.387	-157.581	-157.055	-157.07
	-48925781250	-160.202	-160.35	-160.07	-159.59	-159.578
	-48876953125	-163.703	-163.795	-163.431	-163.536	-163.56
	-48828125000	-169.541	-170.325	-169.804	-170.916	-170.893
	-48779296875	-173.086	-174.355	-172.54	-175.013	-175.086
	-48730468750	-167.252	-167.267	-167.141	-167.499	-167.459
	-48681640625	-163.298	-163.109	-163.175	-162.862	-162.882
	-48632812500	-160.126	-160.058	-160.046	-159.678	-159.669
	-48583984375	-157.602	-157.535	-157.445	-157.357	-157.359
	-48535156250	-155.981	-155.826	-155.879	-156.088	-156.108
	-48486328125	-154.985	-154.863	-154.884	-154.626	-154.633
	-48437500000	-153.573	-153.401	-153.517	-153.197	-153.216
	-48388671875	-152.24	-152.17	-152.274	-152.275	-152.284
	-48339843750	-151.584	-151.434	-151.563	-151.337	-151.358
	-48291015625	-150.903	-150.662	-150.813	-150.398	-150.432
	-48242187500	-150.275	-150.01	-150.154	-150.061	-150.066
	-48193359375	-150.344	-149.917	-150.282	-149.838	-149.871
	-48144531250	-149.569	-149.136	-149.546	-149.299	-149.333
	-48095703125	-149.768	-149.287	-149.692	-149.043	-149.067
	-48046875000	-149.798	-149.426	-149.813	-148.912	-148.948
	-47998046875	-149.422	-148.968	-149.414	-148.958	-148.993
	-47949218750	-149.966	-149.327	-149.73	-149.191	-149.225
	-47900390625	-150.144	-149.548	-150.047	-149.45	-149.459
	-47851562500	-149.795	-149.101	-149.449	-148.722	-148.733
	-47802734375	-149.565	-148.863	-149.61	-148.077	-148.098
	-47753906250	-149.215	-148.602	-149.235	-148.198	-148.209
	-47705078125	-149.295	-148.38	-149.164	-147.98	-148.015
	-47656250000	-149.334	-148.451	-149.194	-147.882	-147.911
	-47607421875	-149.103	-148.281	-149.1	-148.092	-148.124
	-47558593750	-150.186	-149.424	-150.206	-148.862	-148.894
	-47509765625	-150.839	-150.018	-150.728	-149.561	-149.579
	-47460937500	-150.029	-149.129	-150.091	-149.495	-149.548
	-47412109375	-149.987	-149.133	-150.091	-149.492	-149.558
	-47363281250	-150.167	-149.412	-150.133	-149.139	-149.175
	-47314453125	-150.536	-149.579	-150.184	-148.775	-148.787
	-47265625000	-150.695	-149.722	-150.531	-149.109	-149.111
	-47216796875	-150.3	-149.389	-150.346	-149.175	-149.209
	-47167968750	-150.625	-149.899	-150.642	-149.48	-149.49
	-47119140625	-151.291	-150.603	-151.198	-150.14	-150.151
	-47070312500	-151.599	-150.707	-151.722	-150.564	-150.587
	-47021484375	-151.804	-151.173	-151.866	-151.22	-151.217
	-46972656250	-152.558	-151.901	-152.267	-151.863	-151.872
	-46923828125	-153.163	-152.44	-152.931	-152.112	-152.09
	-46875000000	-153.976	-153.493	-153.593	-153.569	-153.567
	-46826171875	-154.631	-154.359	-154.847	-154.373	-154.391
	-46777343750	-155.414	-155.36	-155.487	-155.027	-155.012
	-46728515625	-156.407	-156.254	-156.261	-155.969	-155.961
	-46679687500	-157.155	-156.959	-156.984	-157.079	-157.091
	-46630859375	-158.324	-158.685	-158.014	-158.895	-158.902
	-46582031250	-160.215	-160.596	-160.154	-160.712	-160.726
	-46533203125	-161.901	-163.242	-161.311	-163.111	-163.093
	-46484375000	-164.574	-166.585	-164.294	-166.59	-166.605
	-46435546875	-167.363	-171.682	-167.226	-171.796	-171.76
	-46386718750	-169.21	-180.276	-168.496	-179.713	-179.677
	-46337890625	-169.764	-173.113	-169.876	-172.767	-172.688
	-46289062500	-166.101	-167.221	-165.771	-167.418	-167.424
	-46240234375	-164.025	-164.228	-163.821	-164.16	-164.125
	-46191406250	-162.048	-162.037	-161.913	-161.516	-161.5
	-46142578125	-159.607	-159.482	-159.53	-159.678	-159.684
	-46093750000	-158.462	-158.361	-158.285	-158.292	-158.278
	-46044921875	-157.066	-156.901	-156.927	-156.973	-156.986
	-45996093750	-155.37	-155.241	-155.244	-155.831	-155.83
	-45947265625	-154.932	-154.793	-154.783	-154.813	-154.822
	-45898437500	-154.199	-154.026	-154.133	-153.829	-153.843
	-45849609375	-153.146	-153.038	-152.979	-153.057	-153.065
	-45800781250	-152.613	-152.401	-152.543	-152.07	-152.096
	-45751953125	-152.205	-151.966	-152.155	-151.726	-151.74
	-45703125000	-151.96	-151.662	-151.815	-151.21	-151.229
	-45654296875	-151.945	-151.686	-151.89	-150.922	-150.936
	-45605468750	-151.314	-151.09	-151.253	-150.978	-151.002
	-45556640625	-151.678	-151.396	-151.533	-151.19	-151.208
	-45507812500	-151.571	-151.129	-151.264	-151.202	-151.214
	-45458984375	-151.729	-151.126	-151.443	-150.968	-151.007
	-45410156250	-151.736	-151.067	-151.518	-150.933	-150.962
	-45361328125	-151.566	-151.047	-151.402	-150.881	-150.903
	-45312500000	-151.33	-150.796	-151.114	-150.843	-150.871
	-45263671875	-151.142	-150.471	-150.914	-150.776	-150.787
	-45214843750	-151.051	-150.433	-151.09	-150.587	-150.595
	-45166015625	-151.026	-150.296	-150.838	-150.04	-150.068
	-45117187500	-150.664	-149.685	-150.238	-149.93	-149.958
	-45068359375	-150.843	-149.792	-150.581	-150.179	-150.191
	-45019531250	-151.07	-150.214	-150.994	-150.528	-150.556
	-44970703125	-151.169	-150.27	-150.831	-150.421	-150.432
	-44921875000	-151.384	-150.542	-151.242	-150.024	-150.069
	-44873046875	-151.219	-150.359	-150.968	-150.365	-150.369
	-44824218750	-151.532	-150.484	-151.301	-150.694	-150.698
	-44775390625	-152.072	-151.115	-151.998	-150.8	-150.806
	-44726562500	-151.882	-150.882	-151.609	-151.463	-151.476
	-44677734375	-152.4	-151.45	-152.263	-151.757	-151.778
	-44628906250	-152.799	-152.234	-152.639	-152.202	-152.209
	-44580078125	-152.989	-152.354	-152.843	-152.884	-152.888
	-44531250000	-153.403	-152.725	-153.244	-153.037	-153.022
	-44482421875	-154.019	-153.532	-153.625	-153.286	-153.262
	-44433593750	-155.063	-154.576	-154.931	-154.127	-154.139
	-44384765625	-155.278	-155.176	-155.118	-155.474	-155.476
	-44335937500	-155.949	-156.01	-155.788	-156.549	-156.566
	-44287109375	-156.738	-156.875	-156.484	-157.765	-157.767
	-44238281250	-157.755	-158.631	-157.752	-159.097	-159.087
	-44189453125	-159.554	-160.634	-159.61	-160.404	-160.418
	-44140625000	-161.149	-163.263	-160.544	-162.94	-162.919
	-44091796875	-162.887	-166.486	-162.685	-166.615	-166.633
	-44042968750	-164.336	-171.263	-163.948	-171.209	-171.158
	-43994140625	-164.858	-178.905	-164.141	-179.384	-179.35
	-43945312500	-166.286	-175.497	-165.775	-175.045	-174.935
	-43896484375	-164.547	-169.017	-164.46	-169.182	-169.2
	-43847656250	-163.443	-164.941	-163.362	-164.987	-164.963
	-43798828125	-161.482	-162.324	-161.215	-162.549	-162.558
	-43750000000	-160.077	-160.269	-159.872	-160.063	-160.069
	-43701171875	-158.62	-158.478	-158.44	-158.815	-158.811
	-43652343750	-156.768	-156.671	-156.552	-156.989	-157.01
	-43603515625	-155.793	-155.595	-155.627	-156.004	-156
	-43554687500	-155.455	-155.328	-155.255	-155.1	-155.09
	-43505859375	-154.963	-154.79	-154.816	-154.488	-154.504
	-43457031250	-154.294	-154.132	-154.092	-154.122	-154.14
	-43408203125	-153.196	-153.037	-153.047	-152.969	-152.981
	-43359375000	-152.56	-152.356	-152.383	-151.798	-151.802
	-43310546875	-151.846	-151.659	-151.661	-151.013	-151.07
	-43261718750	-151.417	-151.168	-151.262	-150.78	-150.819
	-43212890625	-150.85	-150.679	-150.685	-150.783	-150.799
	-43164062500	-150.593	-150.269	-150.332	-150.331	-150.387
	-43115234375	-150.321	-149.978	-150.136	-149.711	-149.765
	-43066406250	-149.956	-149.606	-149.773	-149.574	-149.63
	-43017578125	-150.189	-149.82	-150.001	-149.638	-149.684
	-42968750000	-150.673	-150.39	-150.596	-149.572	-149.621
	-42919921875	-150.648	-150.057	-150.459	-149.961	-149.99
	-42871093750	-150.425	-149.743	-150.216	-149.916	-149.956
	-42822265625	-149.99	-149.434	-149.855	-149.767	-149.8
	-42773437500	-149.952	-149.195	-149.742	-149.046	-149.102
	-42724609375	-149.961	-149.269	-149.67	-148.779	-148.808
	-42675781250	-150.639	-149.805	-150.217	-149.229	-149.258
	-42626953125	-150.605	-149.674	-150.235	-149.116	-149.166
	-42578125000	-150.367	-149.548	-150.144	-149.113	-149.136
	-42529296875	-150.406	-149.616	-150.242	-149.368	-149.35
	-42480468750	-150.509	-149.673	-150.396	-149.366	-149.352
	-42431640625	-150.988	-149.987	-150.728	-149.936	-149.95
	-42382812500	-151.26	-150.367	-151.17	-150.474	-150.486
	-42333984375	-151.365	-150.487	-151.27	-150.317	-150.296
	-42285156250	-151.81	-150.867	-151.785	-150.621	-150.615
	-42236328125	-152.11	-151.39	-152.208	-151.213	-151.206
	-42187500000	-152.797	-152.04	-152.872	-151.763	-151.769
	-42138671875	-153.364	-152.567	-153.211	-152.224	-152.216
	-42089843750	-153.987	-153.473	-153.974	-153.199	-153.208
	-42041015625	-154.474	-154.086	-154.608	-153.584	-153.615
	-41992187500	-154.667	-154.781	-154.849	-154.311	-154.326
	-41943359375	-155.784	-155.806	-155.515	-155.552	-155.565
	-41894531250	-156.601	-156.86	-156.439	-156.607	-156.598
	-41845703125	-157.218	-158.18	-157.284	-158.049	-158.058
	-41796875000	-158.244	-159.837	-158.584	-159.777	-159.783
	-41748046875	-159.04	-161.702	-158.983	-161.918	-161.891
	-41699218750	-160.846	-164.638	-160.541	-165.011	-165.032
	-41650390625	-162.217	-169.85	-161.504	-169.82	-169.769
	-41601562500	-163.012	-177.954	-162.529	-177.336	-177.339
	-41552734375	-163.492	-173.927	-162.351	-174.294	-174.214
	-41503906250	-162.284	-167.55	-161.535	-167.55	-167.583
	-41455078125	-161.702	-163.426	-161.461	-163.541	-163.506
	-41406250000	-159.586	-160.726	-159.484	-160.835	-160.85
	-41357421875	-158.55	-159.071	-158.383	-159.07	-159.053
	-41308593750	-157.551	-157.45	-157.005	-157.53	-157.515
	-41259765625	-156.211	-156.124	-155.916	-156.066	-156.089
	-41210937500	-154.95	-154.587	-155.005	-154.743	-154.724
	-41162109375	-154.267	-154.087	-154.322	-154.237	-154.238
	-41113281250	-153.357	-153.216	-153.44	-153.547	-153.545
	-41064453125	-152.433	-152.297	-152.42	-152.646	-152.638
	-41015625000	-151.911	-151.755	-151.842	-151.299	-151.347
	-40966796875	-151.44	-151.303	-151.39	-151.241	-151.269
	-40917968750	-150.551	-150.425	-150.46	-150.751	-150.771
	-40869140625	-150.086	-149.869	-149.92	-149.982	-149.962
	-40820312500	-150.012	-153.192	-153.114	-153.137	-153.224
	-40771484375	-149.627	-165.175	-165.175	-164.944	-164.941
	-40722656250	-149.2	-164.969	-164.97	-164.666	-164.667
	-40673828125	-148.726	-164.667	-164.669	-164.173	-164.175
	-40625000000	-148.62	-164.491	-164.493	-163.581	-163.582
	-40576171875	-148.208	-164.032	-164.035	-163.519	-163.515
	-40527343750	-148.284	-163.452	-163.45	-163.419	-163.423
	-40478515625	-148.352	-163.123	-163.119	-163.191	-163.186
	-40429687500	-148.256	-151.148	-150.958	-151.614	-151.593
	-40380859375	-148.173	-147.746	-147.995	-148.116	-148.168
	-40332031250	-147.971	-147.417	-147.654	-147.545	-147.569
	-40283203125	-148.465	-147.839	-148.252	-148.507	-148.561
	-40234375000	-148.662	-148.109	-148.559	-148.863	-148.913
	-40185546875	-148.547	-148.008	-148.617	-148.171	-148.208
	-40136718750	-149.086	-148.375	-149.072	-148.432	-148.455
	-40087890625	-149.105	-148.466	-149.047	-148.997	-149.019
	-40039062500	-149.501	-148.343	-149.091	-148.762	-148.796
	-39990234375	-149.591	-148.452	-149.115	-148.488	-148.518
	-39941406250	-149.402	-148.337	-149.045	-148.949	-148.989
	-39892578125	-149.784	-148.774	-149.665	-149.416	-149.483
	-39843750000	-150.982	-149.966	-150.774	-150.116	-150.153
	-39794921875	-151.809	-150.695	-151.668	-150.635	-150.635
	-39746093750	-152.256	-151.379	-151.84	-151.433	-151.427
	-39697265625	-152.56	-151.896	-152.328	-152.059	-152.065
	-39648437500	-153.413	-152.592	-153.105	-152.983	-153.018
	-39599609375	-153.855	-153.335	-153.589	-153.897	-153.891
	-39550781250	-154.874	-154.203	-154.383	-154.798	-154.8
	-39501953125	-155.384	-155.288	-155.163	-155.579	-155.565
	-39453125000	-156.162	-156.456	-156.118	-156.718	-156.714
	-39404296875	-157.695	-158.624	-157.145	-158.855	-158.846
	-39355468750	-158.704	-161.432	-158.079	-161.815	-161.827
	-39306640625	-160.574	-165.385	-160.198	-165.544	-165.569
	-39257812500	-160.79	-171.228	-160.056	-171.682	-171.625
	-39208984375	-161.381	-177.878	-161.029	-178.148	-178.121
	-39160156250	-160.675	-169.716	-160.293	-169.619	-169.649
	-39111328125	-160.058	-164.594	-159.971	-164.236	-164.234
	-39062500000	-159.399	-161.449	-159.608	-161.51	-161.503
	-39013671875	-157.954	-159.121	-157.793	-159.678	-159.681
	-38964843750	-157.313	-157.816	-157.16	-158.225	-158.205
	-38916015625	-155.505	-155.704	-155.458	-156.129	-156.153
	-38867187500	-154.765	-154.356	-154.494	-154.542	-154.543
	-38818359375	-153.657	-153.051	-153.313	-153.664	-153.65
	-38769531250	-152.765	-152.306	-152.56	-152.728	-152.733
	-38720703125	-152.499	-151.863	-152.222	-151.772	-151.755
	-38671875000	-151.986	-151.638	-151.94	-151.179	-151.207
	-38623046875	-151.649	-151.189	-151.417	-150.775	-150.821
	-38574218750	-150.738	-150.328	-150.485	-150.344	-150.389
	-38525390625	-150.054	-149.737	-149.915	-149.741	-149.774
	-38476562500	-149.859	-149.452	-149.731	-149.226	-149.237
	-38427734375	-149.505	-149.228	-149.32	-149.195	-149.21
	-38378906250	-149.178	-148.844	-148.921	-148.649	-148.646
	-38330078125	-148.633	-148.387	-148.432	-148.486	-148.494
	-38281250000	-149.129	-148.872	-148.942	-148.844	-148.888
	-38232421875	-148.958	-148.752	-148.795	-148.425	-148.468
	-38183593750	-148.138	-147.912	-147.891	-147.885	-147.928
	-38134765625	-148.192	-147.895	-147.916	-148.455	-148.493
	-38085937500	-148.299	-148.044	-147.99	-147.971	-148.022
	-38037109375	-148.425	-148.159	-148.172	-147.875	-147.919
	-37988281250	-149.511	-149.283	-149.304	-149.338	-149.382
	-37939453125	-151.247	-150.966	-151.104	-150.52	-150.565
	-37890625000	-152.072	-151.728	-151.9	-151.152	-151.158
	-37841796875	-151.75	-151.407	-151.458	-151.284	-151.28
	-37792968750	-152.225	-151.845	-152.076	-151.076	-151.096
	-37744140625	-152.878	-152.545	-152.709	-151.795	-151.806
	-37695312500	-152.85	-152.482	-152.716	-151.889	-151.885
	-37646484375	-152.937	-152.546	-152.686	-152.213	-152.207
	-37597656250	-153.463	-153.133	-153.237	-152.451	-152.468
	-37548828125	-153.737	-153.291	-153.6	-152.78	-152.806
	-37500000000	-154.254	-153.696	-153.408	-153.398	-153.361
	-37451171875	-155.812	-155.524	-155.219	-155.082	-155.073
	-37402343750	-156.33	-156.945	-156.152	-155.812	-155.769
	-37353515625	-156.523	-157.617	-156.429	-157.16	-157.155
	-37304687500	-157.188	-158.386	-156.795	-158.12	-158.142
	-37255859375	-158.268	-159.613	-157.57	-159.455	-159.472
	-37207031250	-158.718	-160.899	-158.171	-160.329	-160.349
	-37158203125	-158.508	-161.928	-158.31	-161.87	-161.841
	-37109375000	-158.409	-163.892	-158.449	-163.6	-163.588
	-37060546875	-159.65	-166.731	-159.067	-165.954	-165.992
	-37011718750	-159.664	-169.417	-158.947	-168.973	-168.934
	-36962890625	-159.525	-172.963	-159.628	-172.823	-172.874
	-36914062500	-159.459	-179.249	-159.376	-179.081	-178.867
	-36865234375	-159.518	-185.299	-159.366	-185.512	-185.333
	-36816406250	-159.428	-177.981	-159.355	-177.776	-177.634
	-36767578125	-159.567	-173.88	-159.521	-173.294	-173.294
	-36718750000	-158.71	-170.359	-158.94	-169.967	-169.932
	-36669921875	-158.702	-167.831	-158.455	-167.516	-167.52
	-36621093750	-159.485	-165.913	-158.973	-165.736	-165.73
	-36572265625	-159.122	-164.208	-158.946	-164.595	-164.578
	-36523437500	-158.245	-162.981	-157.899	-163.169	-163.18
	-36474609375	-158.345	-162.33	-158.295	-162.24	-162.222
	-36425781250	-158.382	-161.605	-158.222	-161.649	-161.646
	-36376953125	-158.34	-160.79	-158.119	-160.577	-160.58
	-36328125000	-158.315	-160.406	-158.022	-160.227	-160.242
	-36279296875	-157.773	-159.842	-157.509	-160.027	-160.023
	-36230468750	-157.783	-159.069	-157.461	-159.655	-159.645
	-36181640625	-157.626	-159.17	-157.35	-159.938	-159.938
	-36132812500	-157.74	-159.04	-157.498	-159.752	-159.745
	-36083984375	-157.802	-158.675	-157.345	-159.424	-159.416
	-36035156250	-157.7	-158.904	-157.389	-158.998	-159.009
	-35986328125	-157.69	-158.542	-157.523	-159.315	-159.33
	-35937500000	-157.503	-158.066	-157.161	-158.412	-158.421
	-35888671875	-157.723	-158.194	-157.613	-159.066	-159.068
	-35839843750	-158.028	-158.414	-157.722	-159.388	-159.4
	-35791015625	-158.058	-158.306	-157.708	-158.952	-158.961
	-35742187500	-159.154	-159.133	-158.866	-159.454	-159.454
	-35693359375	-159.496	-159.2	-158.988	-160.007	-160.007
	-35644531250	-159.051	-158.83	-158.781	-159.723	-159.728
	-35595703125	-159.548	-159.101	-159.095	-159.917	-159.92
	-35546875000	-159.583	-159.427	-159.374	-159.678	-159.682
	-35498046875	-159.462	-159.277	-159.264	-159.727	-159.736
	-35449218750	-159.734	-159.51	-159.416	-159.432	-159.435
	-35400390625	-160.59	-160.476	-160.314	-160.549	-160.544
	-35351562500	-160.865	-161.094	-160.568	-161.134	-161.133
	-35302734375	-160.639	-161.302	-160.442	-161.212	-161.214
	-35253906250	-161.065	-161.653	-160.717	-161.917	-161.919
	-35205078125	-160.657	-161.912	-160.648	-162.264	-162.267
	-35156250000	-160.729	-162.563	-160.876	-163.058	-163.051
	-35107421875	-160.852	-163.359	-160.638	-163.583	-163.578
	-35058593750	-160.82	-164.075	-160.599	-163.934	-163.928
	-35009765625	-161.144	-164.958	-160.602	-164.461	-164.447
	-34960937500	-161.356	-166.414	-160.255	-166.355	-166.361
	-34912109375	-161.053	-167.397	-160.392	-167.219	-167.216
	-34863281250	-160.42	-168.306	-160.215	-168.405	-168.387
	-34814453125	-160.4	-170.38	-160.439	-170.085	-170.055
	-34765625000	-160.165	-172.125	-159.632	-171.607	-171.585
	-34716796875	-159.776	-174.654	-159.106	-175.092	-175.097
	-34667968750	-160.285	-179.203	-159.376	-179.341	-179.302
	-34619140625	-159.612	-187.274	-159.329	-186.586	-186.429
	-34570312500	-159.614	-184.14	-162.55	-185.363	-185.193
	-34521484375	-159.158	-177.869	-177.861	-178.715	-178.694
	-34472656250	-158.743	-173.83	-173.832	-174.344	-174.328
	-34423828125	-158.444	-171.422	-171.424	-171.595	-171.563
	-34375000000	-158.333	-169.458	-169.455	-169.143	-169.141
	-34326171875	-157.686	-167.971	-167.966	-167.968	-167.973
	-34277343750	-157.574	-166.391	-166.392	-166.892	-166.897
	-34228515625	-157.774	-165.367	-165.365	-165.504	-165.51
	-34179687500	-157.787	-164.713	-160.177	-164.111	-164.11
	-34130859375	-157.193	-163.293	-157.568	-162.931	-162.93
	-34082031250	-156.801	-162.311	-157.083	-162.701	-162.694
	-34033203125	-157.024	-161.573	-156.583	-162.084	-162.083
	-33984375000	-156.673	-161.445	-156.574	-161.032	-161.034
	-33935546875	-157.335	-161.979	-156.972	-161.118	-161.116
	-33886718750	-157.514	-161.634	-157.321	-160.885	-160.876
	-33837890625	-157.233	-160.618	-156.924	-160.772	-160.767
	-33789062500	-156.994	-160.476	-156.524	-160.286	-160.283
	-33740234375	-156.964	-160.42	-156.798	-159.616	-159.614
	-33691406250	-157.229	-160.255	-156.759	-160.006	-160
	-33642578125	-157.316	-160.155	-157.239	-159.81	-159.808
	-33593750000	-157	-159.006	-156.707	-159.692	-159.692
	-33544921875	-157.375	-159.394	-156.915	-159.912	-159.912
	-33496093750	-157.674	-159.59	-157.35	-159.91	-159.905
	-33447265625	-157.767	-159.295	-157.427	-159.721	-159.714
	-33398437500	-158.045	-159.299	-157.523	-159.623	-159.628
	-33349609375	-158.463	-159.916	-158.3	-160.053	-160.058
	-33300781250	-158.784	-159.882	-158.739	-159.857	-159.859
	-33251953125	-159.07	-160.201	-158.945	-160.417	-160.416
	-33203125000	-160.054	-160.925	-159.743	-161.29	-161.296
	-33154296875	-160.24	-161.043	-160.085	-161.746	-161.747
	-33105468750	-160.261	-160.706	-160.199	-161.553	-161.551
	-33056640625	-160.905	-161.302	-160.759	-161.456	-161.451
	-33007812500	-161.991	-162.137	-161.979	-162.279	-162.278
	-32958984375	-162.624	-162.367	-162.309	-162.398	-162.396
	-32910156250	-163.283	-162.914	-162.924	-162.974	-162.972
	-32861328125	-164.111	-163.837	-163.702	-163.584	-163.583
	-32812500000	-164.575	-164.535	-164.184	-164.423	-164.426
	-32763671875	-164.712	-165.399	-164.506	-165.334	-165.337
	-32714843750	-164.675	-166.939	-164.613	-166.919	-166.909
	-32666015625	-165.005	-169.16	-164.874	-169.023	-169.025
	-32617187500	-165.246	-171.027	-164.564	-170.686	-170.678
	-32568359375	-164.443	-173.955	-163.717	-174.689	-174.686
	-32519531250	-162.931	-178.231	-162.594	-178.997	-179
	-32470703125	-162.267	-184.783	-162.098	-184.713	-184.557
	-32421875000	-162.713	-185.656	-161.689	-185.997	-185.837
	-32373046875	-161.609	-178.761	-161.163	-179.16	-179.113
	-32324218750	-160.82	-174.101	-160.27	-174.287	-174.281
	-32275390625	-160.538	-171.372	-159.84	-171.83	-171.811
	-32226562500	-159.785	-169.747	-159.09	-169.991	-169.998
	-32177734375	-159.057	-168.418	-158.398	-168.429	-168.443
	-32128906250	-158.545	-167.703	-157.955	-167.266	-167.264
	-32080078125	-157.866	-165.956	-157.488	-166.291	-166.299
	-32031250000	-157.354	-164.813	-157.281	-164.665	-164.671
	-31982421875	-157.072	-164.382	-157.099	-163.784	-163.786
	-31933593750	-157.038	-164.116	-156.922	-163.83	-163.834
	-31884765625	-156.611	-163.385	-156.497	-163.736	-163.739
	-31835937500	-156.36	-162.847	-156.195	-162.997	-162.993
	-31787109375	-156.306	-162.86	-156.346	-162.677	-162.679
	-31738281250	-156.222	-162.29	-155.845	-162.796	-162.786
	-31689453125	-156.438	-162.043	-156.022	-162.43	-162.427
	-31640625000	-156.096	-161.933	-155.931	-162.236	-162.235
	-31591796875	-155.439	-161.646	-155.793	-161.538	-161.536
	-31542968750	-155.29	-161.411	-155.49	-160.818	-160.81
	-31494140625	-156.045	-162.181	-155.932	-161.602	-161.599
	-31445312500	-155.907	-162.096	-155.875	-162.351	-162.347
	-31396484375	-155.321	-162.168	-155.772	-162.371	-162.367
	-31347656250	-155.77	-162.548	-155.535	-162.797	-162.796
	-31298828125	-156.49	-162.398	-156.06	-163.119	-163.116
	-31250000000	-153.887	-154.939	-152.903	-155.556	-155.554
	-31201171875	-157.028	-163.462	-156.581	-163.283	-163.281
	-31152343750	-157.024	-163.789	-156.599	-163.554	-163.55
	-31103515625	-157.558	-164.229	-156.829	-164.556	-164.548
	-31054687500	-157.801	-165.256	-157.559	-165.699	-165.686
	-31005859375	-158.062	-166.136	-157.892	-166.38	-166.373
	-30957031250	-158.955	-167.104	-158.458	-166.783	-166.78
	-30908203125	-159.331	-167.694	-158.772	-167.798	-167.798
	-30859375000	-160.017	-169.271	-159.77	-169.222	-169.213
	-30810546875	-160.292	-169.642	-160.329	-170.061	-170.056
	-30761718750	-161.288	-170.257	-160.138	-171.047	-171.06
	-30712890625	-161.293	-171.694	-161.227	-172.109	-172.115
	-30664062500	-161.929	-174.864	-162.327	-175.182	-175.19
	-30615234375	-163.601	-179.489	-163.115	-180.057	-179.976
	-30566406250	-165.297	-185.395	-165.097	-185.966	-185.646
	-30517578125	-167.633	-191.285	-166.288	-191.06	-190.505
	-30468750000	-168.347	-184.12	-168.023	-183.913	-183.828
	-30419921875	-169.93	-178.083	-169.687	-178.044	-178.024
	-30371093750	-172.222	-174.688	-172.456	-174.921	-174.914
	-30322265625	-173.395	-173.087	-172.637	-173.523	-173.506
	-30273437500	-169.555	-170.23	-170.615	-170.495	-170.472
	-30224609375	-168.61	-168.85	-167.798	-168.841	-168.825
	-30175781250	-167.257	-168.753	-166.953	-168.809	-168.815
	-30126953125	-165.357	-167.095	-164.398	-166.835	-166.842
	-30078125000	-163.369	-165.535	-163.088	-165.235	-165.237
	-30029296875	-162.252	-165.96	-162.074	-166.249	-166.249
	-29980468750	-161.938	-166.978	-161.504	-167.358	-167.345
	-29931640625	-161.066	-165.747	-161.047	-166.502	-166.498
	-29882812500	-160.296	-166.046	-159.99	-166.624	-166.623
	-29833984375	-159.431	-167.609	-159.437	-167.753	-167.754
	-29785156250	-159.055	-166.503	-158.934	-167.261	-167.262
	-29736328125	-159.012	-165.299	-158.29	-166.13	-166.122
	-29687500000	-158.5	-166.22	-158.414	-166.791	-166.791
	-29638671875	-158.124	-167.879	-157.546	-168.331	-168.324
	-29589843750	-157.724	-168.453	-157.353	-169.264	-169.273
	-29541015625	-157.719	-169.157	-157.26	-169.635	-169.637
	-29492187500	-157.751	-170.864	-156.987	-170.667	-170.677
	-29443359375	-157.028	-172.986	-157.031	-172.943	-172.937
	-29394531250	-156.681	-174.713	-156.085	-175.213	-175.208
	-29345703125	-156.598	-176.912	-156.795	-176.699	-176.664
	-29296875000	-156.277	-179.794	-156.261	-179.526	-179.465
	-29248046875	-156.195	-184.509	-155.925	-185.283	-185.004
	-29199218750	-155.331	-192.232	-155.493	-192.585	-191.321
	-29150390625	-155.479	-184.976	-155.1	-185.667	-185.458
	-29101562500	-155.475	-179.477	-155.326	-179.615	-179.529
	-29052734375	-155.403	-176.02	-155.57	-176.017	-175.976
	-29003906250	-155.149	-173.948	-155.676	-174.366	-174.343
	-28955078125	-155.781	-172.926	-155.868	-173.158	-173.146
	-28906250000	-155.885	-172.14	-155.199	-172.299	-172.293
	-28857421875	-155.623	-171.027	-155.12	-171.768	-171.771
	-28808593750	-155.568	-170.898	-155.44	-171.507	-171.497
	-28759765625	-155.661	-171.125	-155.226	-171.243	-171.217
	-28710937500	-154.697	-170.605	-155.489	-170.863	-170.845
	-28662109375	-155.182	-171.139	-155.366	-171.464	-171.445
	-28613281250	-156.258	-171.52	-155.222	-172.148	-172.133
	-28564453125	-156.151	-170.895	-156.15	-171.42	-171.412
	-28515625000	-155.93	-170.239	-155.647	-170.699	-170.676
	-28466796875	-156.036	-169.316	-155.534	-169.935	-169.908
	-28417968750	-156.425	-170.309	-156.061	-170.503	-170.484
	-28369140625	-156.606	-171.136	-156.624	-171.56	-171.56
	-28320312500	-156.905	-171.441	-157.231	-171.777	-171.8
	-28271484375	-157.223	-172.217	-157.331	-172.43	-172.447
	-28222656250	-157.989	-171.84	-157.926	-172.4	-172.37
	-28173828125	-158.84	-171.826	-158.608	-172.277	-172.27
	-28125000000	-159.43	-171.557	-159.174	-171.363	-171.353
	-28076171875	-159.809	-172.487	-159.671	-172.975	-172.913
	-28027343750	-160.447	-172.011	-160.598	-172.328	-172.254
	-27978515625	-161.619	-171.986	-161.601	-171.916	-171.863
	-27929687500	-163.119	-171.307	-162.481	-171.118	-171.094
	-27880859375	-164.571	-170.384	-164.725	-170.488	-170.448
	-27832031250	-165.547	-170.192	-165.739	-170.461	-170.426
	-27783203125	-166.69	-169.955	-167.479	-169.94	-169.913
	-27734375000	-168.612	-169.909	-168.874	-169.36	-169.253
	-27685546875	-168.923	-169.353	-169.163	-168.887	-168.864
	-27636718750	-167.826	-169.248	-168.347	-168.877	-168.841
	-27587890625	-166.517	-167.897	-165.163	-167.996	-167.911
	-27539062500	-164.55	-167.479	-164.14	-167.34	-167.252
	-27490234375	-163.612	-167.51	-163.629	-167.594	-167.483
	-27441406250	-161.996	-166.717	-161.751	-166.884	-166.776
	-27392578125	-160.192	-166.123	-160.103	-166.422	-166.341
	-27343750000	-159.625	-165.71	-159.017	-165.777	-165.665
	-27294921875	-158.902	-165.223	-158.658	-165.147	-165.104
	-27246093750	-157.844	-165.044	-157.747	-164.695	-164.662
	-27197265625	-156.64	-164.644	-156.716	-164.599	-164.585
	-27148437500	-156.44	-164.326	-155.864	-163.808	-163.79
	-27099609375	-155.979	-163.628	-155.793	-163.433	-163.383
	-27050781250	-155.229	-162.974	-155.277	-162.989	-162.988
	-27001953125	-155.071	-162.592	-154.914	-162.492	-162.481
	-26953125000	-154.825	-162.43	-154.145	-162.079	-162.063
	-26904296875	-154.667	-161.963	-153.601	-161.856	-161.84
	-26855468750	-153.739	-161.636	-153.995	-161.715	-161.716
	-26806640625	-153.867	-161.406	-154.288	-161.177	-161.178
	-26757812500	-153.851	-160.922	-153.575	-160.627	-160.608
	-26708984375	-153.236	-160.317	-153.041	-159.899	-159.88
	-26660156250	-152.863	-160.056	-153.361	-159.862	-159.832
	-26611328125	-152.945	-159.717	-153.185	-159.623	-159.617
	-26562500000	-152.991	-159.532	-152.681	-159.043	-159.042
	-26513671875	-152.737	-159.244	-152.321	-158.664	-158.634
	-26464843750	-152.383	-158.619	-152.265	-159.049	-159.003
	-26416015625	-152.461	-158.083	-152.493	-158.526	-158.485
	-26367187500	-152.616	-157.781	-152.327	-157.944	-157.851
	-26318359375	-152.393	-157.857	-152.227	-157.829	-157.745
	-26269531250	-151.977	-157.32	-151.866	-157.35	-157.329
	-26220703125	-151.865	-157.212	-151.851	-157.116	-157.008
	-26171875000	-151.887	-156.581	-151.72	-156.615	-156.557
	-26123046875	-152.229	-156.196	-151.594	-156.234	-156.234
	-26074218750	-151.941	-156.471	-151.812	-156.329	-156.328
	-26025390625	-151.37	-155.799	-151.627	-155.872	-155.843
	-25976562500	-151.943	-155.305	-151.794	-155.838	-155.771
	-25927734375	-152.197	-155.43	-152.042	-155.64	-155.581
	-25878906250	-151.628	-155.375	-152.037	-155.309	-155.294
	-25830078125	-151.66	-154.916	-151.503	-154.753	-154.743
	-25781250000	-151.844	-154.274	-151.387	-154.344	-154.315
	-25732421875	-151.563	-154.018	-151.958	-153.963	-153.961
	-25683593750	-152.094	-154.14	-151.626	-153.902	-153.895
	-25634765625	-151.86	-153.925	-151.333	-153.895	-153.893
	-25585937500	-151.393	-153.886	-151.69	-153.591	-153.59
	-25537109375	-151.429	-153.431	-151.624	-153.034	-153.034
	-25488281250	-152.09	-153.343	-152.112	-152.936	-152.918
	-25439453125	-152.006	-152.936	-151.938	-152.912	-152.888
	-25390625000	-151.897	-152.773	-151.906	-152.832	-152.795
	-25341796875	-151.822	-152.425	-151.951	-152.591	-152.57
	-25292968750	-151.818	-152.209	-152.003	-152.479	-152.445
	-25244140625	-151.898	-152.611	-152.21	-151.817	-151.741
	-25195312500	-151.55	-152.324	-152.109	-151.942	-151.832
	-25146484375	-151.716	-151.568	-151.517	-152.188	-152.026
	-25097656250	-151.437	-151.251	-151.233	-151.148	-151.083
	-25048828125	-151.441	-151.191	-151.156	-151.423	-151.342
	-25000000000	-150.723	-151.245	-151.155	-151.923	-151.761
	-24951171875	-150.779	-150.806	-150.796	-151.027	-150.897
	-24902343750	-150.389	-150.521	-150.379	-150.427	-150.361
	-24853515625	-150.363	-150.454	-150.183	-151.085	-150.991
	-24804687500	-149.597	-150.853	-150.239	-150.447	-150.342
	-24755859375	-149.515	-150.758	-149.918	-149.97	-149.906
	-24707031250	-149.315	-149.978	-149.491	-150.257	-150.23
	-24658203125	-149.226	-149.835	-149.076	-149.997	-149.967
	-24609375000	-148.603	-149.812	-148.725	-149.872	-149.818
	-24560546875	-148.619	-149.591	-148.497	-149.567	-149.51
	-24511718750	-148.509	-149.62	-148.463	-149.217	-149.204
	-24462890625	-147.796	-149.337	-147.787	-148.949	-148.95
	-24414062500	-147.787	-149.406	-147.783	-149.12	-149.123
	-24365234375	-147.905	-149.08	-147.656	-149.043	-149.04
	-24316406250	-147.707	-148.906	-147.485	-148.666	-148.67
	-24267578125	-147.366	-148.397	-147.231	-148.347	-148.343
	-24218750000	-147.47	-148.289	-146.647	-148.341	-148.332
	-24169921875	-147.427	-148.535	-146.427	-148.375	-148.35
	-24121093750	-146.89	-148.613	-146.798	-148.547	-148.533
	-24072265625	-146.696	-148.26	-146.683	-148.481	-148.474
	-24023437500	-146.335	-147.753	-146.3	-148.282	-148.241
	-23974609375	-146.595	-147.867	-146.321	-147.933	-147.815
	-23925781250	-146.843	-148.136	-146.734	-147.984	-147.82
	-23876953125	-146.435	-147.442	-146.268	-147.497	-147.43
	-23828125000	-145.952	-147.442	-145.925	-147.473	-147.452
	-23779296875	-145.91	-147.674	-145.927	-147.582	-147.513
	-23730468750	-146.168	-147.361	-146.129	-147.394	-147.297
	-23681640625	-146.096	-147.509	-146.023	-147.464	-147.478
	-23632812500	-146.156	-146.975	-145.714	-147.166	-147.15
	-23583984375	-145.984	-146.902	-145.675	-147.341	-147.311
	-23535156250	-145.938	-146.994	-145.82	-147.412	-147.35
	-23486328125	-145.515	-147.188	-146.084	-146.602	-146.59
	-23437500000	-145.159	-147.053	-145.779	-146.577	-146.571
	-23388671875	-145.118	-146.791	-145.674	-146.702	-146.648
	-23339843750	-145.4	-146.692	-145.7	-146.49	-146.449
	-23291015625	-145.743	-146.522	-145.317	-146.103	-146.072
	-23242187500	-145.542	-146.673	-145.677	-146.383	-146.368
	-23193359375	-145.185	-146.694	-145.646	-146.476	-146.474
	-23144531250	-145.456	-146.453	-145.292	-146.541	-146.539
	-23095703125	-145.84	-146.329	-145.393	-146.213	-146.227
	-23046875000	-145.927	-146.327	-145.494	-145.961	-145.94
	-22998046875	-145.674	-145.989	-145.264	-145.888	-145.85
	-22949218750	-145.358	-145.888	-145.149	-145.929	-145.889
	-22900390625	-145.402	-146.076	-145.468	-145.843	-145.77
	-22851562500	-145.263	-146.253	-145.707	-145.746	-145.714
	-22802734375	-145.671	-146.07	-145.683	-146.027	-145.921
	-22753906250	-145.634	-145.941	-145.582	-145.591	-145.488
	-22705078125	-145.594	-145.599	-145.483	-145.526	-145.543
	-22656250000	-145.47	-145.548	-145.446	-145.638	-145.6
	-22607421875	-145.376	-145.439	-145.42	-145.723	-145.689
	-22558593750	-145.481	-145.476	-145.477	-145.643	-145.605
	-22509765625	-145.223	-145.721	-145.701	-145.79	-145.779
	-22460937500	-145.169	-145.063	-145.123	-144.933	-144.985
	-22412109375	-145.231	-144.961	-144.903	-145.081	-145.034
	-22363281250	-145.196	-145.718	-145.62	-145.302	-145.252
	-22314453125	-144.762	-145.167	-145.026	-144.717	-144.699
	-22265625000	-144.425	-145.121	-145.014	-144.571	-144.547
	-22216796875	-144.224	-144.509	-144.625	-144.525	-144.518
	-22167968750	-144.05	-144.116	-144.102	-144.376	-144.371
	-22119140625	-143.336	-143.636	-143.769	-143.724	-143.74
	-22070312500	-143.516	-143.924	-143.894	-143.74	-143.729
	-22021484375	-143.268	-143.83	-143.802	-143.772	-143.787
	-21972656250	-142.338	-143.182	-143.535	-143.492	-143.488
	-21923828125	-141.842	-142.889	-143.317	-143.388	-143.381
	-21875000000	-140.08	-141.181	-141.793	-140.978	-141.003
	-21826171875	-140.11	-140.649	-142.136	-141.122	-141.092
	-21777343750	-139.994	-139.899	-141.622	-140.463	-140.528
	-21728515625	-139.185	-139.387	-141.723	-139.597	-139.721
	-21679687500	-138.917	-137.716	-139.989	-138.078	-138.271
	-21630859375	-138.552	-136.555	-138.325	-136.991	-137.171
	-21582031250	-136.77	-134.696	-136.738	-134.917	-135.036
	-21533203125	-135.592	-132.802	-134.86	-133.432	-133.755
	-21484375000	-135.4	-132.765	-134.698	-133.204	-133.602
	-21435546875	-134.413	-132.288	-134.418	-132.841	-133.209
	-21386718750	-133.82	-131.749	-133.763	-132.373	-132.734
	-21337890625	-132.158	-130.081	-131.968	-130.359	-130.766
	-21289062500	-130.679	-128.352	-130.102	-128.596	-129.072
	-21240234375	-129.265	-127.418	-129.088	-127.561	-127.944
	-21191406250	-127.49	-125.638	-127.362	-126.3	-126.585
	-21142578125	-126.256	-124.187	-125.903	-124.855	-125.223
	-21093750000	-125.283	-123.495	-125.139	-123.619	-124.001
	-21044921875	-123.845	-121.976	-124.169	-122.331	-122.591
	-20996093750	-122.981	-120.657	-123.2	-121.091	-121.268
	-20947265625	-121.963	-119.749	-121.755	-119.749	-119.918
	-20898437500	-121.393	-119.207	-121.357	-119.409	-119.552
	-20849609375	-121.66	-118.692	-121.274	-119.394	-119.499
	-20800781250	-121.334	-118.096	-120.529	-118.514	-118.554
	-20751953125	-120.179	-117.645	-119.514	-118.014	-118.017
	-20703125000	-118.931	-117.368	-118.981	-117.335	-117.332
	-20654296875	-118.714	-117.291	-118.724	-117.016	-117.023
	-20605468750	-118.748	-116.919	-118.597	-117.385	-117.418
	-20556640625	-118.17	-116.447	-117.654	-116.429	-116.491
	-20507812500	-116.789	-115.188	-116.354	-114.99	-115.069
	-20458984375	-116.065	-114.064	-115.33	-114.53	-114.645
	-20410156250	-115.579	-113.743	-115.037	-114.562	-114.663
	-20361328125	-115.102	-113.428	-114.436	-113.879	-114.029
	-20312500000	-113.39	-111.871	-112.927	-112.44	-112.63
	-20263671875	-112.509	-110.932	-111.909	-111.761	-111.966
	-20214843750	-113.593	-112.027	-112.793	-112.778	-113.015
	-20166015625	-113.945	-112.872	-113.494	-113.014	-113.299
	-20117187500	-112.418	-110.953	-111.434	-111.542	-111.918
	-20068359375	-111.554	-110.294	-110.612	-111.038	-111.429
	-20019531250	-111.856	-110.939	-111.042	-111.329	-111.59
	-19970703125	-110.019	-109.229	-109.249	-109.5	-109.759
	-19921875000	-108.975	-108.104	-108.108	-107.795	-108.203
	-19873046875	-109.68	-108.896	-108.929	-108.633	-109.065
	-19824218750	-110.151	-109.32	-109.509	-109.388	-109.691
	-19775390625	-108.941	-108.182	-108.558	-108.151	-108.366
	-19726562500	-109.338	-108.225	-109.03	-108.532	-108.687
	-19677734375	-110.371	-109.121	-110.076	-109.54	-109.63
	-19628906250	-110.154	-108.383	-109.499	-108.495	-108.605
	-19580078125	-110.502	-108.868	-110.197	-108.879	-108.97
	-19531250000	-110.517	-109.37	-110.721	-109.345	-109.408
	-19482421875	-109.737	-107.882	-109.617	-107.792	-107.802
	-19433593750	-109.853	-107.403	-108.984	-107.68	-107.678
	-19384765625	-109.609	-107.491	-108.864	-108.14	-108.147
	-19335937500	-108.799	-106.708	-108.04	-107.027	-107.023
	-19287109375	-108.416	-105.784	-107.169	-106.196	-106.251
	-19238281250	-108.424	-106.076	-107.472	-106.84	-106.91
	-19189453125	-108.443	-106.853	-108.18	-107.354	-107.436
	-19140625000	-109.153	-107.699	-108.559	-107.621	-107.743
	-19091796875	-108.625	-107.076	-107.882	-107.198	-107.253
	-19042968750	-108.166	-107.208	-108.049	-106.881	-106.946
	-18994140625	-107.893	-106.922	-107.824	-107.13	-107.294
	-18945312500	-107.824	-106.524	-107.407	-106.97	-107.086
	-18896484375	-107.07	-105.927	-106.927	-106.254	-106.379
	-18847656250	-106.598	-105.806	-106.791	-105.578	-105.697
	-18798828125	-106.523	-105.744	-106.702	-105.56	-105.667
	-18750000000	-98.4437	-97.42	-97.5644	-98.036	-98.0938
	-18701171875	-105.873	-104.998	-105.831	-105.719	-105.794
	-18652343750	-105.911	-105.219	-106.015	-105.467	-105.528
	-18603515625	-105.472	-104.848	-105.513	-105.051	-105.092
	-18554687500	-105.337	-104.732	-105.23	-104.988	-105.014
	-18505859375	-105.053	-104.717	-105.16	-104.128	-104.173
	-18457031250	-103.992	-103.789	-104.355	-103.201	-103.239
	-18408203125	-104.008	-103.833	-104.312	-103.728	-103.735
	-18359375000	-104.08	-103.837	-104.369	-104.148	-104.141
	-18310546875	-104.021	-103.633	-104.243	-104.021	-104.024
	-18261718750	-103.79	-103.514	-104.087	-104.01	-104.012
	-18212890625	-103.969	-103.603	-103.993	-103.427	-103.427
	-18164062500	-103.962	-103.093	-103.566	-103.254	-103.265
	-18115234375	-103.37	-103.057	-103.514	-103.38	-103.398
	-18066406250	-102.971	-103.072	-103.363	-102.793	-102.805
	-18017578125	-102.467	-102.573	-102.857	-101.964	-102.002
	-17968750000	-102.169	-102.098	-102.433	-101.997	-102.115
	-17919921875	-102.813	-102.313	-102.636	-102.603	-102.731
	-17871093750	-103.038	-102.695	-102.943	-102.274	-102.354
	-17822265625	-102.365	-102.099	-102.517	-102.102	-102.214
	-17773437500	-102.253	-101.563	-102.1	-101.854	-101.926
	-17724609375	-101.331	-100.975	-101.234	-101.44	-101.534
	-17675781250	-101.05	-100.977	-101.257	-101.189	-101.277
	-17626953125	-101.156	-100.903	-101.233	-101.319	-101.443
	-17578125000	-100.665	-100.293	-100.415	-100.55	-100.691
	-17529296875	-100.234	-100.132	-100.23	-100.2	-100.349
	-17480468750	-101.341	-100.929	-100.984	-101.583	-101.646
	-17431640625	-101.251	-100.848	-100.855	-101.558	-101.682
	-17382812500	-100.888	-100.646	-100.683	-100.349	-100.414
	-17333984375	-100.894	-100.595	-100.764	-100.408	-100.517
	-17285156250	-100.218	-100.102	-100.299	-100.134	-100.231
	-17236328125	-99.9784	-99.7317	-99.9587	-99.6964	-99.7474
	-17187500000	-100.264	-99.8926	-100.101	-99.8125	-99.8638
	-17138671875	-100.581	-100.156	-100.402	-99.91	-99.9549
	-17089843750	-100.343	-99.9453	-100.211	-99.952	-99.9693
	-17041015625	-100.343	-100.049	-100.304	-100.102	-100.107
	-16992187500	-100.379	-100.336	-100.601	-100.452	-100.456
	-16943359375	-100.054	-100.004	-100.239	-100.161	-100.183
	-16894531250	-99.8256	-99.7762	-100.101	-100.624	-100.674
	-16845703125	-100.366	-100.429	-100.741	-101.138	-101.231
	-16796875000	-100.929	-100.61	-100.848	-100.976	-101.155
	-16748046875	-100.332	-100.088	-100.296	-100.305	-100.58
	-16699218750	-100.038	-99.9373	-100.191	-99.9098	-100.246
	-16650390625	-100.404	-100.085	-100.542	-100.221	-100.468
	-16601562500	-100.049	-99.5366	-99.9651	-99.8603	-100.127
	-16552734375	-99.9263	-99.5553	-99.9143	-99.9814	-100.302
	-16503906250	-100.316	-99.8346	-100.237	-100.153	-100.362
	-16455078125	-100.041	-99.5658	-99.874	-100.088	-100.363
	-16406250000	-99.4601	-99.0848	-99.3214	-99.7644	-100.143
	-16357421875	-100.111	-100.084	-100.222	-99.7386	-99.9844
	-16308593750	-100.013	-99.9749	-100.168	-99.7244	-99.9616
	-16259765625	-99.9479	-99.9104	-100.122	-99.1192	-99.4044
	-16210937500	-99.8554	-99.6717	-99.894	-99.4873	-99.8162
	-16162109375	-99.7616	-99.4827	-99.6993	-99.6395	-99.904
	-16113281250	-100.155	-100.107	-100.239	-99.3499	-99.508
	-16064453125	-99.9866	-99.9968	-100.255	-99.1106	-99.3393
	-16015625000	-99.2793	-98.9381	-99.1924	-98.5544	-98.9055
	-15966796875	-98.8897	-98.4916	-98.6259	-99.0034	-99.1661
	-15917968750	-98.9843	-98.5863	-98.7204	-98.948	-99.0188
	-15869140625	-99.0385	-98.8102	-98.982	-98.4316	-98.469
	-15820312500	-99.6515	-99.3448	-99.4431	-98.7777	-98.7815
	-15771484375	-99.5594	-98.9966	-98.9966	-99.1497	-99.1499
	-15722656250	-99.2356	-98.8724	-98.8724	-99.3913	-99.3913
	-15673828125	-99.4228	-99.1515	-99.1515	-99.0508	-99.0518
	-15625000000	-99.2084	-98.8674	-98.8674	-98.6288	-98.6296
	-15576171875	-99.0473	-98.79	-98.79	-99.0031	-99.0035
	-15527343750	-98.7265	-98.5077	-98.5077	-99.0994	-99.1001
	-15478515625	-98.6112	-98.54	-98.5401	-99.4004	-99.3996
	-15429687500	-98.3314	-98.2834	-98.3626	-98.6844	-98.8403
	-15380859375	-98.3575	-98.3018	-98.5047	-97.7077	-98.1016
	-15332031250	-98.6166	-98.4655	-98.698	-98.1967	-98.6145
	-15283203125	-98.5412	-98.086	-98.4066	-98.441	-98.7136
	-15234375000	-98.68	-98.456	-98.6278	-98.0343	-98.3827
	-15185546875	-99.0376	-98.8558	-98.9924	-98.4758	-98.7912
	-15136718750	-98.807	-98.4779	-98.5152	-98.5901	-98.7617
	-15087890625	-99.3836	-98.9332	-99.0671	-98.7267	-98.9798
	-15039062500	-99.3457	-99.0535	-99.276	-99.0021	-99.1862
	-14990234375	-98.8426	-98.6403	-99.0475	-98.1437	-98.3046
	-14941406250	-99.0717	-98.4791	-99.0497	-98.3039	-98.5183
	-14892578125	-99.1934	-98.5284	-99.0608	-98.7515	-98.9477
	-14843750000	-98.6736	-98.3025	-98.8339	-98.7953	-98.9341
	-14794921875	-98.6616	-98.1669	-98.7865	-98.5388	-98.7243
	-14746093750	-99.1227	-98.3959	-98.965	-98.6403	-98.6813
	-14697265625	-98.9294	-98.4017	-99.0489	-98.3208	-98.367
	-14648437500	-99.2766	-98.5509	-99.4196	-98.5772	-98.8969
	-14599609375	-99.1218	-98.2018	-99.0464	-98.2933	-98.6922
	-14550781250	-98.3242	-97.4661	-98.2311	-97.3817	-97.7485
	-14501953125	-98.4287	-97.4138	-98.4258	-97.867	-98.52
	-14453125000	-98.9388	-97.6945	-99.0099	-97.945	-98.7592
	-14404296875	-98.9936	-97.473	-98.8764	-98.2885	-98.9305
	-14355468750	-98.7029	-97.2519	-98.6978	-98.1448	-98.7548
	-14306640625	-99.1455	-97.638	-99.0142	-98.445	-99.0895
	-14257812500	-98.9289	-97.5455	-98.8677	-97.8648	-98.8274
	-14208984375	-98.1824	-96.6551	-98.2093	-97.3047	-98.1587
	-14160156250	-98.3127	-96.6595	-98.3469	-97.6323	-98.6161
	-14111328125	-98.2205	-96.2981	-98.1072	-97.1625	-98.3323
	-14062500000	-97.9954	-95.9785	-97.7444	-96.3368	-97.5541
	-14013671875	-98.391	-96.2509	-98.2887	-97.0214	-98.333
	-13964843750	-98.5313	-96.3242	-98.3399	-96.407	-98.2262
	-13916015625	-98.1778	-95.7634	-97.9912	-96.5364	-98.4386
	-13867187500	-98.4836	-95.8032	-98.2893	-96.5027	-98.3907
	-13818359375	-98.2099	-95.4548	-98.0942	-96.2203	-98.51
	-13769531250	-97.7786	-94.9248	-97.5957	-95.4943	-97.9733
	-13720703125	-97.8471	-95.1423	-97.8457	-95.3106	-97.7135
	-13671875000	-98.0647	-95.0853	-98.0784	-94.8896	-97.5172
	-13623046875	-97.7689	-94.7879	-97.8336	-94.5713	-97.5683
	-13574218750	-97.7737	-94.7721	-97.7933	-94.8285	-97.8456
	-13525390625	-97.8315	-94.6243	-97.8509	-94.5035	-97.8422
	-13476562500	-97.522	-94.173	-97.5645	-94.3814	-97.8277
	-13427734375	-97.6067	-94.2469	-97.7183	-94.6073	-97.8208
	-13378906250	-98.0794	-94.4319	-98.0003	-94.2632	-97.8339
	-13330078125	-97.9105	-94.6226	-97.7665	-94.282	-97.7172
	-13281250000	-97.5379	-94.9061	-97.5531	-94.5022	-97.6668
	-13232421875	-97.6766	-95.2343	-97.6527	-94.6098	-97.7532
	-13183593750	-97.5782	-94.2993	-97.3763	-94.2683	-97.479
	-13134765625	-97.5488	-93.5587	-97.4531	-93.7745	-97.0956
	-13085937500	-97.7098	-92.6923	-97.7976	-92.4397	-97.3209
	-13037109375	-97.6873	-92.1298	-97.5735	-91.9869	-97.4911
	-12988281250	-97.5662	-92.2519	-97.6487	-91.8285	-97.3233
	-12939453125	-97.8704	-92.2094	-98.0385	-91.4869	-97.6466
	-12890625000	-97.7019	-91.4076	-97.6136	-90.989	-97.6542
	-12841796875	-98.0201	-90.839	-97.7301	-90.8245	-97.9975
	-12792968750	-98.0942	-91.1138	-98.0703	-90.5407	-98.3715
	-12744140625	-97.602	-90.9281	-97.447	-90.7277	-98.3455
	-12695312500	-97.3448	-90.5798	-97.222	-90.3353	-97.6539
	-12646484375	-97.3652	-90.5888	-97.3827	-90.123	-97.2636
	-12597656250	-97.2998	-90.626	-97.2807	-89.5185	-96.9664
	-12548828125	-97.8831	-89.803	-97.7445	-89.3283	-97.2224
	-12500000000	-96.3336	-88.4935	-96.3515	-88.2015	-96.5452
	-12451171875	-97.8687	-88.5029	-97.8132	-88.0084	-97.4854
	-12402343750	-97.7262	-88.7511	-97.6576	-88.0537	-97.5786
	-12353515625	-97.4515	-88.4901	-97.1813	-88.1665	-97.1401
	-12304687500	-97.6294	-88.7067	-97.4874	-88.1093	-97.0605
	-12255859375	-97.6583	-89.0077	-97.7629	-88.2651	-97.8
	-12207031250	-97.4844	-88.5027	-97.3675	-87.7367	-97.5917
	-12158203125	-97.2502	-88.2136	-96.9601	-88.0869	-97.4091
	-12109375000	-97.2566	-88.6442	-96.8182	-88.0746	-97.4124
	-12060546875	-97.3807	-87.9573	-97.0398	-87.5075	-97.372
	-12011718750	-97.579	-86.3069	-97.32	-86.362	-97.5488
	-11962890625	-97.5443	-85.1765	-97.3229	-84.8919	-97.3886
	-11914062500	-97.5577	-85.0207	-97.3151	-84.9507	-97.3035
	-11865234375	-97.5332	-84.7915	-97.3915	-85.3497	-97.5238
	-11816406250	-97.3295	-84.6956	-97.2047	-84.667	-97.281
	-11767578125	-97.6074	-85.3843	-97.5842	-85.0552	-97.7015
	-11718750000	-98.0912	-85.2903	-97.8984	-85.2745	-97.507
	-11669921875	-98.2639	-84.5848	-98.0111	-84.6741	-97.3911
	-11621093750	-98.0689	-84.7708	-97.7326	-84.5671	-97.4705
	-11572265625	-98.0287	-84.8203	-97.6763	-84.7834	-97.5365
	-11523437500	-97.7007	-84.6712	-97.4297	-84.4395	-97.456
	-11474609375	-97.6158	-84.5213	-97.5741	-84.5536	-97.6736
	-11425781250	-97.6013	-84.648	-97.5227	-84.6473	-97.9652
	-11376953125	-97.8218	-84.9341	-97.5222	-84.5343	-97.9131
	-11328125000	-97.7938	-84.7562	-97.5656	-84.3006	-97.5102
	-11279296875	-97.8374	-84.256	-97.6591	-84.2109	-97.4323
	-11230468750	-97.6992	-83.9386	-97.493	-84.3432	-97.693
	-11181640625	-97.7308	-83.732	-97.5003	-84.3451	-97.8062
	-11132812500	-97.9295	-84.0043	-97.6609	-84.1647	-97.6106
	-11083984375	-97.9807	-84.1254	-97.675	-84.552	-97.6569
	-11035156250	-98.2377	-84.6411	-97.9387	-85.0781	-98.0823
	-10986328125	-97.7099	-84.0935	-97.368	-84.6903	-97.5738
	-10937500000	-97.8288	-84.1959	-97.5376	-84.0589	-97.5859
	-10888671875	-97.8274	-83.8886	-97.6145	-83.6836	-97.5745
	-10839843750	-97.6606	-84.0361	-97.6454	-84.0206	-97.7987
	-10791015625	-97.846	-83.8684	-97.8082	-84.1595	-97.5129
	-10742187500	-97.4217	-83.9896	-97.2403	-84.3624	-97.9447
	-10693359375	-98.1039	-83.8696	-97.9184	-84.0756	-97.6906
	-10644531250	-98.025	-83.3836	-97.9707	-83.7227	-97.7162
	-10595703125	-97.5784	-83.0848	-97.504	-83.3204	-97.5189
	-10546875000	-97.875	-82.7961	-97.7766	-83.0248	-97.4292
	-10498046875	-97.6994	-83.0275	-97.5682	-83.3717	-97.5072
	-10449218750	-97.8339	-83.3037	-97.6133	-83.8511	-97.5391
	-10400390625	-98.317	-83.4415	-98.3977	-84.0395	-97.9771
	-10351562500	-98.1875	-83.6292	-98.1367	-84.012	-97.7614
	-10302734375	-98.1748	-83.7001	-98.1835	-83.8777	-97.6126
	-10253906250	-98.2116	-83.8934	-98.0649	-83.9326	-97.515
	-10205078125	-98.304	-83.7695	-98.0912	-83.7306	-97.6108
	-10156250000	-98.22	-83.6011	-97.8647	-83.7389	-98.0487
	-10107421875	-98.511	-82.853	-98.2696	-83.4806	-98.2209
	-10058593750	-98.6757	-82.7966	-98.4544	-83.4196	-98.0619
	-10009765625	-98.6658	-83.2572	-98.5261	-83.3002	-98.2931
	-9960937500	-98.746	-83.4395	-98.6182	-83.8561	-98.4758
	-9912109375	-99.0141	-83.8121	-99.0296	-84.3414	-98.7757
	-9863281250	-98.8891	-83.9258	-98.7461	-83.9896	-98.8295
	-9814453125	-98.8133	-83.723	-98.6212	-83.8785	-98.7571
	-9765625000	-99.0835	-83.9483	-98.9966	-84.6993	-99.0287
	-9716796875	-99.0194	-83.761	-98.9052	-84.4325	-99.0589
	-9667968750	-98.8817	-83.3873	-98.9589	-83.5163	-98.7111
	-9619140625	-99.5187	-83.7268	-99.5085	-84.0967	-99.409
	-9570312500	-99.4344	-87.1214	-99.2488	-87.5872	-99.5692
	-9521484375	-99.2593	-99.0187	-99.0187	-99.5366	-99.6073
	-9472656250	-99.5701	-99.2525	-99.2525	-99.6732	-99.694
	-9423828125	-99.9493	-99.6944	-99.6944	-99.647	-99.698
	-9375000000	-99.9188	-99.9823	-99.9823	-99.6305	-99.7311
	-9326171875	-100.227	-99.9414	-99.9414	-100.132	-100.199
	-9277343750	-100.159	-99.9854	-99.9854	-100.205	-100.283
	-9228515625	-100.37	-99.9091	-99.9091	-100.117	-100.225
	-9179687500	-100.738	-87.4033	-100.564	-87.35	-100.345
	-9130859375	-100.777	-83.8514	-100.729	-83.9783	-100.646
	-9082031250	-100.524	-83.9554	-100.854	-84.284	-100.6
	-9033203125	-100.625	-84.3462	-100.843	-84.2448	-100.546
	-8984375000	-100.588	-84.1785	-100.562	-83.7404	-100.424
	-8935546875	-100.549	-84.0844	-100.641	-84.463	-100.877
	-8886718750	-100.949	-84.2875	-101.092	-84.6081	-101.258
	-8837890625	-101.101	-84.2321	-101.258	-84.3767	-101.185
	-8789062500	-100.857	-83.8331	-101.128	-83.9474	-101.019
	-8740234375	-100.962	-84.206	-101.101	-84.1337	-100.813
	-8691406250	-100.899	-84.1728	-101.009	-84.3051	-101.079
	-8642578125	-100.945	-84.1948	-100.905	-84.1825	-100.905
	-8593750000	-101.347	-83.7422	-101.385	-83.8602	-101.287
	-8544921875	-101.505	-83.8724	-101.7	-83.9495	-101.295
	-8496093750	-101.65	-83.9577	-101.698	-84.1511	-101.507
	-8447265625	-101.86	-84.3318	-101.935	-84.5129	-101.67
	-8398437500	-101.837	-84.8861	-101.79	-84.2582	-101.482
	-8349609375	-101.935	-84.5729	-101.976	-84.3213	-102.284
	-8300781250	-101.781	-83.9118	-101.921	-84.1838	-102.507
	-8251953125	-102.311	-83.7718	-102.488	-84.1224	-101.975
	-8203125000	-102.708	-84.1501	-102.457	-84.0744	-102.259
	-8154296875	-102.246	-84.2054	-102.232	-84.1051	-102.755
	-8105468750	-102.38	-84.2963	-102.332	-84.0216	-102.831
	-8056640625	-102.507	-84.3987	-102.203	-84.1499	-102.686
	-8007812500	-102.407	-84.362	-102.442	-83.9265	-102.986
	-7958984375	-102.67	-84.5421	-102.657	-83.9947	-103.166
	-7910156250	-102.994	-84.6731	-102.933	-84.4037	-103.046
	-7861328125	-103.366	-84.4235	-103.276	-84.0844	-102.695
	-7812500000	-103.927	-84.4511	-103.556	-84.1721	-103.073
	-7763671875	-103.33	-84.3066	-103.329	-84.1321	-103.346
	-7714843750	-103.412	-84.2281	-103.256	-83.9782	-103.324
	-7666015625	-104.35	-84.2247	-103.843	-84.0487	-103.551
	-7617187500	-103.908	-84.4372	-103.862	-84.541	-103.428
	-7568359375	-103.961	-84.3398	-103.863	-84.2978	-103.313
	-7519531250	-104.226	-84.2678	-104.067	-83.9587	-103.897
	-7470703125	-104.298	-84.4018	-104.099	-84.1539	-104.273
	-7421875000	-104.308	-84.4967	-104.196	-84.056	-104.518
	-7373046875	-104.968	-84.7346	-104.836	-84.1803	-104.614
	-7324218750	-104.999	-84.949	-104.682	-84.3718	-104.583
	-7275390625	-104.887	-84.4592	-104.532	-83.969	-104.758
	-7226562500	-105.273	-84.3939	-104.91	-84.2449	-104.947
	-7177734375	-105.675	-84.6068	-105.337	-84.9406	-105.098
	-7128906250	-105.378	-84.8566	-105.033	-85.0267	-105.132
	-7080078125	-105.59	-85.0719	-105.12	-84.9707	-105.377
	-7031250000	-105.483	-85.261	-105.051	-84.4509	-105.336
	-6982421875	-105.425	-84.5196	-105.256	-84.3444	-105.353
	-6933593750	-105.97	-84.1065	-105.674	-84.0632	-105.72
	-6884765625	-106.255	-84.2165	-106.034	-83.959	-106.31
	-6835937500	-106.241	-84.218	-106.06	-84.2945	-106.253
	-6787109375	-106.179	-84.2771	-105.703	-84.3702	-105.739
	-6738281250	-106.489	-84.3841	-105.975	-83.9994	-106.356
	-6689453125	-106.679	-84.4101	-106.389	-83.7837	-106.312
	-6640625000	-106.489	-84.6347	-106.334	-84.0549	-106.568
	-6591796875	-106.898	-84.7228	-106.52	-84.6821	-106.653
	-6542968750	-106.967	-85.1687	-106.646	-85.1488	-106.973
	-6494140625	-107.066	-85.086	-106.894	-84.7563	-106.917
	-6445312500	-107.411	-84.7052	-107.346	-84.5618	-107.341
	-6396484375	-107.657	-84.0514	-107.455	-84.43	-107.225
	-6347656250	-107.655	-84.0128	-107.27	-84.3571	-107.24
	-6298828125	-107.925	-84.5081	-107.434	-84.7893	-107.613
	-6250000000	-102.202	-84.7016	-100.353	-84.4678	-101.944
	-6201171875	-108.579	-84.5317	-108.204	-84.8096	-107.41
	-6152343750	-108.42	-84.6701	-108.059	-84.7176	-107.9
	-6103515625	-108.421	-84.717	-107.802	-84.8014	-108.377
	-6054687500	-108.957	-84.6962	-108.326	-84.5826	-108.414
	-6005859375	-109.057	-84.6597	-108.593	-85.1971	-108.055
	-5957031250	-108.855	-85.091	-108.429	-85.2713	-108.32
	-5908203125	-108.83	-85.0489	-108.391	-85.0729	-108.318
	-5859375000	-108.822	-84.793	-108.349	-84.4578	-108.356
	-5810546875	-109.158	-84.3228	-108.901	-84.0412	-108.92
	-5761718750	-108.9	-84.0097	-108.674	-84.4281	-108.802
	-5712890625	-108.964	-83.6993	-108.756	-84.5482	-108.963
	-5664062500	-109.27	-83.8964	-108.701	-84.4976	-109.206
	-5615234375	-109.594	-84.1249	-108.951	-84.4482	-109.011
	-5566406250	-109.086	-84.3832	-108.78	-83.9645	-109.254
	-5517578125	-109.224	-84.1138	-109.157	-83.8438	-109.11
	-5468750000	-109.438	-83.9509	-109.137	-84.2554	-109.203
	-5419921875	-109.726	-84.126	-109.208	-84.677	-109.116
	-5371093750	-109.909	-84.5562	-109.52	-84.5337	-109.354
	-5322265625	-109.699	-84.2106	-109.521	-84.5143	-109.574
	-5273437500	-109.594	-84.0336	-109.249	-84.6211	-109.93
	-5224609375	-109.766	-84.5946	-109.512	-84.2857	-109.998
	-5175781250	-110.184	-84.2621	-109.858	-84.477	-109.82
	-5126953125	-110.184	-84.3791	-109.385	-84.3931	-110.127
	-5078125000	-110.006	-84.7686	-109.476	-84.2488	-110.23
	-5029296875	-109.92	-84.6603	-109.533	-84.807	-110.114
	-4980468750	-110.346	-84.7332	-109.981	-85.0476	-110.32
	-4931640625	-110.218	-84.4024	-109.818	-84.7918	-110.263
	-4882812500	-110.274	-84.3473	-109.982	-84.5931	-110.325
	-4833984375	-110.3	-84.979	-109.749	-84.7232	-110.394
	-4785156250	-110.178	-85.0994	-109.827	-85.253	-110.049
	-4736328125	-110.508	-85.085	-110.29	-85.3905	-110.344
	-4687500000	-110.222	-85.3267	-110.088	-85.3701	-110.168
	-4638671875	-110.308	-85.4519	-109.909	-85.2805	-110.421
	-4589843750	-110.411	-85.3066	-110.034	-85.1714	-110.394
	-4541015625	-110.329	-85.1593	-109.883	-85.011	-110.334
	-4492187500	-110.342	-84.9285	-109.975	-85.0023	-110.513
	-4443359375	-110.529	-84.9073	-110.139	-84.71	-110.368
	-4394531250	-110.097	-84.271	-109.573	-84.151	-109.753
	-4345703125	-110.015	-84.5051	-109.423	-83.7278	-109.704
	-4296875000	-110.056	-84.0307	-109.716	-83.6005	-109.968
	-4248046875	-109.678	-83.8574	-109.272	-83.6052	-109.667
	-4199218750	-110.017	-83.7403	-109.606	-83.4333	-109.936
	-4150390625	-110.057	-83.7278	-109.778	-83.7511	-109.945
	-4101562500	-110.139	-84.0609	-109.873	-83.862	-109.731
	-4052734375	-110.28	-83.93	-109.814	-83.9875	-109.789
	-4003906250	-110.029	-83.5115	-109.801	-84.0986	-109.74
	-3955078125	-109.697	-84.1104	-109.326	-84.1049	-109.592
	-3906250000	-109.944	-84.1828	-109.652	-84.1578	-109.923
	-3857421875	-110.024	-83.8716	-109.848	-83.9785	-110.013
	-3808593750	-110.199	-84.4824	-109.907	-84.0226	-109.917
	-3759765625	-110.342	-84.0464	-109.894	-84.0688	-109.965
	-3710937500	-109.426	-83.6566	-109.108	-83.8701	-109.417
	-3662109375	-109.284	-84.006	-109.123	-83.5721	-109.553
	-3613281250	-108.9	-83.8383	-108.845	-83.8488	-109.381
	-3564453125	-108.844	-83.73	-108.642	-83.7317	-109.29
	-3515625000	-108.939	-83.6824	-108.541	-83.6972	-108.829
	-3466796875	-108.74	-83.5907	-108.413	-83.4531	-109.078
	-3417968750	-108.977	-83.333	-108.669	-83.4879	-108.987
	-3369140625	-108.993	-83.218	-108.729	-83.4084	-108.551
	-3320312500	-109.134	-83.0062	-109.168	-83.1562	-109.063
	-3271484375	-109.026	-83.4749	-109.549	-83.2135	-109.096
	-3222656250	-109.019	-83.6825	-109.367	-83.3583	-109.281
	-3173828125	-108.6	-83.5303	-109.031	-83.5442	-109.455
	-3125000000	-108.523	-83.5055	-108.795	-83.5885	-108.917
	-3076171875	-108.744	-83.1085	-109.09	-82.7848	-109.008
	-3027343750	-108.841	-83.1802	-109.203	-83.128	-108.708
	-2978515625	-108.644	-82.978	-108.826	-83.0246	-108.525
	-2929687500	-108.08	-82.9784	-108.094	-82.8457	-108.359
	-2880859375	-108.025	-83.2754	-107.733	-82.8204	-108.128
	-2832031250	-108.178	-82.945	-107.965	-82.5277	-108.333
	-2783203125	-108.34	-82.7316	-107.974	-82.5185	-108.182
	-2734375000	-108.494	-83.3282	-108.111	-82.7074	-107.872
	-2685546875	-108.501	-83.4092	-108.07	-82.6042	-107.616
	-2636718750	-108.573	-83.425	-108.197	-83.1446	-107.958
	-2587890625	-108.293	-83.2889	-107.817	-83.6436	-107.781
	-2539062500	-107.836	-83.3825	-107.695	-83.7529	-107.932
	-2490234375	-107.496	-84.3441	-107.302	-83.8886	-107.567
	-2441406250	-107.553	-83.788	-107.356	-83.225	-107.627
	-2392578125	-107.943	-82.6428	-107.659	-82.4527	-107.201
	-2343750000	-107.888	-82.7749	-107.372	-82.2073	-107.36
	-2294921875	-107.64	-82.6348	-107.345	-82.2353	-107.811
	-2246093750	-107.226	-82.7515	-106.869	-82.3427	-107.257
	-2197265625	-107.251	-82.8609	-107.035	-82.0805	-107.012
	-2148437500	-107.202	-82.9288	-106.825	-82.5506	-106.517
	-2099609375	-106.989	-83.1437	-106.692	-83.0426	-106.434
	-2050781250	-106.991	-82.6621	-106.782	-82.5223	-106.589
	-2001953125	-106.721	-81.9931	-106.448	-81.976	-106.617
	-1953125000	-106.532	-82.1018	-106.402	-81.588	-106.824
	-1904296875	-106.281	-81.5433	-106.258	-81.2993	-106.748
	-1855468750	-106.487	-80.939	-106.38	-81.1009	-106.22
	-1806640625	-106.765	-81.2127	-106.509	-81.1161	-105.86
	-1757812500	-106.419	-80.6778	-105.909	-80.7153	-105.632
	-1708984375	-106.386	-80.674	-106.275	-80.4258	-106.081
	-1660156250	-106.451	-80.698	-106.197	-80.5759	-105.722
	-1611328125	-106.106	-80.4973	-105.882	-80.6107	-105.665
	-1562500000	-105.786	-80.7799	-105.619	-80.5395	-105.402
	-1513671875	-105.96	-80.9748	-105.977	-80.7615	-105.553
	-1464843750	-105.872	-80.5097	-105.69	-80.8065	-105.526
	-1416015625	-105.68	-80.5198	-105.549	-80.2764	-105.493
	-1367187500	-105.766	-80.8926	-105.357	-80.4144	-105.175
	-1318359375	-105.39	-80.7014	-105.231	-80.6919	-105.252
	-1269531250	-105.781	-80.0213	-105.549	-80.3714	-105.383
	-1220703125	-105.761	-79.3904	-105.575	-79.6832	-105.333
	-1171875000	-104.009	-79.2236	-104.214	-79.4033	-104.272
	-1123046875	-105.251	-79.1281	-105.137	-79.1215	-105.16
	-1074218750	-104.807	-79.3652	-104.739	-78.645	-105.252
	-1025390625	-105.076	-79.1278	-104.86	-78.8039	-104.982
	-976562500	-105.227	-79.0319	-105.146	-78.7202	-104.718
	-927734375	-105.677	-79.3671	-105.474	-78.5839	-105.547
	-878906250	-105.892	-78.8027	-105.727	-78.2992	-105.482
	-830078125	-105.848	-78.2965	-105.88	-78.3324	-105.277
	-781250000	-105.201	-78.437	-105.246	-78.3073	-105.078
	-732421875	-105.219	-78.2116	-105.123	-77.8901	-105.302
	-683593750	-105.407	-78.3575	-105.208	-78.2359	-105.007
	-634765625	-104.899	-77.9509	-104.712	-77.7055	-104.876
	-585937500	-104.625	-78.1618	-104.577	-77.9785	-104.286
	-537109375	-104.896	-77.5396	-104.926	-77.9184	-104.356
	-488281250	-105.584	-76.8377	-105.546	-77.4597	-104.667
	-439453125	-105.499	-76.8379	-105.496	-76.9964	-105.314
	-390625000	-105.8	-76.8332	-105.612	-76.8583	-105.448
	-341796875	-105.733	-76.7443	-105.47	-76.8325	-105.855
	-292968750	-106.213	-76.7595	-106.06	-76.6226	-106.014
	-244140625	-105.978	-76.4347	-105.8	-76.6511	-106.02
	-195312500	-105.941	-76.5184	-105.733	-76.5292	-106.086
	-146484375	-105.28	-76.8272	-105.331	-76.3106	-105.882
	-97656250	-104.022	-77.1545	-103.731	-76.6147	-104.446
	-48828125	-99.5539	-78.1931	-99.4077	-78.2218	-99.9639
	0	-88.2273	-79.5243	-85.9364	-80.4808	-87.897
	48828125	-99.5539	-78.1931	-99.4077	-78.2218	-99.9639
	97656250	-104.022	-77.1545	-103.731	-76.6147	-104.446
	146484375	-105.28	-76.8272	-105.331	-76.3106	-105.882
	195312500	-105.941	-76.5184	-105.733	-76.5292	-106.086
	244140625	-105.978	-76.4347	-105.8	-76.6511	-106.02
	292968750	-106.213	-76.7595	-106.06	-76.6226	-106.014
	341796875	-105.733	-76.7443	-105.47	-76.8325	-105.855
	390625000	-105.8	-76.8332	-105.612	-76.8583	-105.448
	439453125	-105.499	-76.8379	-105.496	-76.9964	-105.314
	488281250	-105.584	-76.8377	-105.546	-77.4597	-104.667
	537109375	-104.896	-77.5396	-104.926	-77.9184	-104.356
	585937500	-104.625	-78.1618	-104.577	-77.9785	-104.286
	634765625	-104.899	-77.9509	-104.712	-77.7055	-104.876
	683593750	-105.407	-78.3575	-105.208	-78.2359	-105.007
	732421875	-105.219	-78.2116	-105.123	-77.8901	-105.302
	781250000	-105.201	-78.437	-105.246	-78.3073	-105.078
	830078125	-105.848	-78.2965	-105.88	-78.3324	-105.277
	878906250	-105.892	-78.8027	-105.727	-78.2992	-105.482
	927734375	-105.677	-79.3671	-105.474	-78.5839	-105.547
	976562500	-105.227	-79.0319	-105.146	-78.7202	-104.718
	1025390625	-105.076	-79.1278	-104.86	-78.8039	-104.982
	1074218750	-104.807	-79.3652	-104.739	-78.645	-105.252
	1123046875	-105.251	-79.1281	-105.137	-79.1215	-105.16
	1171875000	-104.009	-79.2236	-104.214	-79.4033	-104.272
	1220703125	-105.761	-79.3904	-105.575	-79.6832	-105.333
	1269531250	-105.781	-80.0213	-105.549	-80.3714	-105.383
	1318359375	-105.39	-80.7014	-105.231	-80.6919	-105.252
	1367187500	-105.766	-80.8926	-105.357	-80.4144	-105.175
	1416015625	-105.68	-80.5198	-105.549	-80.2764	-105.493
	1464843750	-105.872	-80.5097	-105.69	-80.8065	-105.526
	1513671875	-105.96	-80.9748	-105.977	-80.7615	-105.553
	1562500000	-105.786	-80.7799	-105.619	-80.5395	-105.402
	1611328125	-106.106	-80.4973	-105.882	-80.6107	-105.665
	1660156250	-106.451	-80.698	-106.197	-80.5759	-105.722
	1708984375	-106.386	-80.674	-106.275	-80.4258	-106.081
	1757812500	-106.419	-80.6778	-105.909	-80.7153	-105.632
	1806640625	-106.765	-81.2127	-106.509	-81.1161	-105.86
	1855468750	-106.487	-80.939	-106.38	-81.1009	-106.22
	1904296875	-106.281	-81.5433	-106.258	-81.2993	-106.748
	1953125000	-106.532	-82.1018	-106.402	-81.588	-106.824
	2001953125	-106.721	-81.9931	-106.448	-81.976	-106.617
	2050781250	-106.991	-82.6621	-106.782	-82.5223	-106.589
	2099609375	-106.989	-83.1437	-106.692	-83.0426	-106.434
	2148437500	-107.202	-82.9288	-106.825	-82.5506	-106.517
	2197265625	-107.251	-82.8609	-107.035	-82.0805	-107.012
	2246093750	-107.226	-82.7515	-106.869	-82.3427	-107.257
	2294921875	-107.64	-82.6348	-107.345	-82.2353	-107.811
	2343750000	-107.888	-82.7749	-107.372	-82.2073	-107.36
	2392578125	-107.943	-82.6428	-107.659	-82.4527	-107.201
	2441406250	-107.553	-83.788	-107.356	-83.225	-107.627
	2490234375	-107.496	-84.3441	-107.302	-83.8886	-107.567
	2539062500	-107.836	-83.3825	-107.695	-83.7529	-107.932
	2587890625	-108.293	-83.2889	-107.817	-83.6436	-107.781
	2636718750	-108.573	-83.425	-108.197	-83.1446	-107.958
	2685546875	-108.501	-83.4092	-108.07	-82.6042	-107.616
	2734375000	-108.494	-83.3282	-108.111	-82.7074	-107.872
	2783203125	-108.34	-82.7316	-107.974	-82.5185	-108.182
	2832031250	-108.178	-82.945	-107.965	-82.5277	-108.333
	2880859375	-108.025	-83.2754	-107.733	-82.8204	-108.128
	2929687500	-108.08	-82.9784	-108.094	-82.8457	-108.359
	2978515625	-108.644	-82.978	-108.826	-83.0246	-108.525
	3027343750	-108.841	-83.1802	-109.203	-83.128	-108.708
	3076171875	-108.744	-83.1085	-109.09	-82.7848	-109.008
	3125000000	-108.523	-83.5055	-108.795	-83.5885	-108.917
	3173828125	-108.6	-83.5303	-109.031	-83.5442	-109.455
	3222656250	-109.019	-83.6825	-109.367	-83.3583	-109.281
	3271484375	-109.026	-83.4749	-109.549	-83.2135	-109.096
	3320312500	-109.134	-83.0062	-109.168	-83.1562	-109.063
	3369140625	-108.993	-83.218	-108.729	-83.4084	-108.551
	3417968750	-108.977	-83.333	-108.669	-83.4879	-108.987
	3466796875	-108.74	-83.5907	-108.413	-83.4531	-109.078
	3515625000	-108.939	-83.6824	-108.541	-83.6972	-108.829
	3564453125	-108.844	-83.73	-108.642	-83.7317	-109.29
	3613281250	-108.9	-83.8383	-108.845	-83.8488	-109.381
	3662109375	-109.284	-84.006	-109.123	-83.5721	-109.553
	3710937500	-109.426	-83.6566	-109.108	-83.8701	-109.417
	3759765625	-110.342	-84.0464	-109.894	-84.0688	-109.965
	3808593750	-110.199	-84.4824	-109.907	-84.0226	-109.917
	3857421875	-110.024	-83.8716	-109.848	-83.9785	-110.013
	3906250000	-109.944	-84.1828	-109.652	-84.1578	-109.923
	3955078125	-109.697	-84.1104	-109.326	-84.1049	-109.592
	4003906250	-110.029	-83.5115	-109.801	-84.0986	-109.74
	4052734375	-110.28	-83.93	-109.814	-83.9875	-109.789
	4101562500	-110.139	-84.0609	-109.873	-83.862	-109.731
	4150390625	-110.057	-83.7278	-109.778	-83.7511	-109.945
	4199218750	-110.017	-83.7403	-109.606	-83.4333	-109.936
	4248046875	-109.678	-83.8574	-109.272	-83.6052	-109.667
	4296875000	-110.056	-84.0307	-109.716	-83.6005	-109.968
	4345703125	-110.015	-84.5051	-109.423	-83.7278	-109.704
	4394531250	-110.097	-84.271	-109.573	-84.151	-109.753
	4443359375	-110.529	-84.9073	-110.139	-84.71	-110.368
	4492187500	-110.342	-84.9285	-109.975	-85.0023	-110.513
	4541015625	-110.329	-85.1593	-109.883	-85.011	-110.334
	4589843750	-110.411	-85.3066	-110.034	-85.1714	-110.394
	4638671875	-110.308	-85.4519	-109.909	-85.2805	-110.421
	4687500000	-110.222	-85.3267	-110.088	-85.3701	-110.168
	4736328125	-110.508	-85.085	-110.29	-85.3905	-110.344
	4785156250	-110.178	-85.0994	-109.827	-85.253	-110.049
	4833984375	-110.3	-84.979	-109.749	-84.7232	-110.394
	4882812500	-110.274	-84.3473	-109.982	-84.5931	-110.325
	4931640625	-110.218	-84.4024	-109.818	-84.7918	-110.263
	4980468750	-110.346	-84.7332	-109.981	-85.0476	-110.32
	5029296875	-109.92	-84.6603	-109.533	-84.807	-110.114
	5078125000	-110.006	-84.7686	-109.476	-84.2488	-110.23
	5126953125	-110.184	-84.3791	-109.385	-84.3931	-110.127
	5175781250	-110.184	-84.2621	-109.858	-84.477	-109.82
	5224609375	-109.766	-84.5946	-109.512	-84.2857	-109.998
	5273437500	-109.594	-84.0336	-109.249	-84.6211	-109.93
	5322265625	-109.699	-84.2106	-109.521	-84.5143	-109.574
	5371093750	-109.909	-84.5562	-109.52	-84.5337	-109.354
	5419921875	-109.726	-84.126	-109.208	-84.677	-109.116
	5468750000	-109.438	-83.9509	-109.137	-84.2554	-109.203
	5517578125	-109.224	-84.1138	-109.157	-83.8438	-109.11
	5566406250	-109.086	-84.3832	-108.78	-83.9645	-109.254
	5615234375	-109.594	-84.1249	-108.951	-84.4482	-109.011
	5664062500	-109.27	-83.8964	-108.701	-84.4976	-109.206
	5712890625	-108.964	-83.6993	-108.756	-84.5482	-108.963
	5761718750	-108.9	-84.0097	-108.674	-84.4281	-108.802
	5810546875	-109.158	-84.3228	-108.901	-84.0412	-108.92
	5859375000	-108.822	-84.793	-108.349	-84.4578	-108.356
	5908203125	-108.83	-85.0489	-108.391	-85.0729	-108.318
	5957031250	-108.855	-85.091	-108.429	-85.2713	-108.32
	6005859375	-109.057	-84.6597	-108.593	-85.1971	-108.055
	6054687500	-108.957	-84.6962	-108.326	-84.5826	-108.414
	6103515625	-108.421	-84.717	-107.802	-84.8014	-108.377
	6152343750	-108.42	-84.6701	-108.059	-84.7176	-107.9
	6201171875	-108.579	-84.5317	-108.204	-84.8096	-107.41
	6250000000	-102.202	-84.7016	-100.353	-84.4678	-101.944
	6298828125	-107.925	-84.5081	-107.434	-84.7893	-107.613
	6347656250	-107.655	-84.0128	-107.27	-84.3571	-107.24
	6396484375	-107.657	-84.0514	-107.455	-84.43	-107.225
	6445312500	-107.411	-84.7052	-107.346	-84.5618	-107.341
	6494140625	-107.066	-85.086	-106.894	-84.7563	-106.917
	6542968750	-106.967	-85.1687	-106.646	-85.1488	-106.973
	6591796875	-106.898	-84.7228	-106.52	-84.6821	-106.653
	6640625000	-106.489	-84.6347	-106.334	-84.0549	-106.568
	6689453125	-106.679	-84.4101	-106.389	-83.7837	-106.312
	6738281250	-106.489	-84.3841	-105.975	-83.9994	-106.356
	6787109375	-106.179	-84.2771	-105.703	-84.3702	-105.739
	6835937500	-106.241	-84.218	-106.06	-84.2945	-106.253
	6884765625	-106.255	-84.2165	-106.034	-83.959	-106.31
	6933593750	-105.97	-84.1065	-105.674	-84.0632	-105.72
	6982421875	-105.425	-84.5196	-105.256	-84.3444	-105.353
	7031250000	-105.483	-85.261	-105.051	-84.4509	-105.336
	7080078125	-105.59	-85.0719	-105.12	-84.9707	-105.377
	7128906250	-105.378	-84.8566	-105.033	-85.0267	-105.132
	7177734375	-105.675	-84.6068	-105.337	-84.9406	-105.098
	7226562500	-105.273	-84.3939	-104.91	-84.2449	-104.947
	7275390625	-104.887	-84.4592	-104.532	-83.969	-104.758
	7324218750	-104.999	-84.949	-104.682	-84.3718	-104.583
	7373046875	-104.968	-84.7346	-104.836	-84.1803	-104.614
	7421875000	-104.308	-84.4967	-104.196	-84.056	-104.518
	7470703125	-104.298	-84.4018	-104.099	-84.1539	-104.273
	7519531250	-104.226	-84.2678	-104.067	-83.9587	-103.897
	7568359375	-103.961	-84.3398	-103.863	-84.2978	-103.313
	7617187500	-103.908	-84.4372	-103.862	-84.541	-103.428
	7666015625	-104.35	-84.2247	-103.843	-84.0487	-103.551
	7714843750	-103.412	-84.2281	-103.256	-83.9782	-103.324
	7763671875	-103.33	-84.3066	-103.329	-84.1321	-103.346
	7812500000	-103.927	-84.4511	-103.556	-84.1721	-103.073
	7861328125	-103.366	-84.4235	-103.276	-84.0844	-102.695
	7910156250	-102.994	-84.6731	-102.933	-84.4037	-103.046
	7958984375	-102.67	-84.5421	-102.657	-83.9947	-103.166
	8007812500	-102.407	-84.362	-102.442	-83.9265	-102.986
	8056640625	-102.507	-84.3987	-102.203	-84.1499	-102.686
	8105468750	-102.38	-84.2963	-102.332	-84.0216	-102.831
	8154296875	-102.246	-84.2054	-102.232	-84.1051	-102.755
	8203125000	-102.708	-84.1501	-102.457	-84.0744	-102.259
	8251953125	-102.311	-83.7718	-102.488	-84.1224	-101.975
	8300781250	-101.781	-83.9118	-101.921	-84.1838	-102.507
	8349609375	-101.935	-84.5729	-101.976	-84.3213	-102.284
	8398437500	-101.837	-84.8861	-101.79	-84.2582	-101.482
	8447265625	-101.86	-84.3318	-101.935	-84.5129	-101.67
	8496093750	-101.65	-83.9577	-101.698	-84.1511	-101.507
	8544921875	-101.505	-83.8724	-101.7	-83.9495	-101.295
	8593750000	-101.347	-83.7422	-101.385	-83.8602	-101.287
	8642578125	-100.945	-84.1948	-100.905	-84.1825	-100.905
	8691406250	-100.899	-84.1728	-101.009	-84.3051	-101.079
	8740234375	-100.962	-84.206	-101.101	-84.1337	-100.813
	8789062500	-100.857	-83.8331	-101.128	-83.9474	-101.019
	8837890625	-101.101	-84.2321	-101.258	-84.3767	-101.185
	8886718750	-100.949	-84.2875	-101.092	-84.6081	-101.258
	8935546875	-100.549	-84.0844	-100.641	-84.463	-100.877
	8984375000	-100.588	-84.1785	-100.562	-83.7404	-100.424
	9033203125	-100.625	-84.3462	-100.843	-84.2448	-100.546
	9082031250	-100.524	-83.9554	-100.854	-84.284	-100.6
	9130859375	-100.777	-83.8514	-100.729	-83.9783	-100.646
	9179687500	-100.738	-87.4033	-100.564	-87.35	-100.345
	9228515625	-100.37	-99.9091	-99.9091	-100.117	-100.225
	9277343750	-100.159	-99.9854	-99.9854	-100.205	-100.283
	9326171875	-100.227	-99.9414	-99.9414	-100.132	-100.199
	9375000000	-99.9188	-99.9823	-99.9823	-99.6305	-99.7311
	9423828125	-99.9493	-99.6944	-99.6944	-99.647	-99.698
	9472656250	-99.5701	-99.2525	-99.2525	-99.6732	-99.694
	9521484375	-99.2593	-99.0187	-99.0187	-99.5366	-99.6073
	9570312500	-99.4344	-87.1214	-99.2488	-87.5872	-99.5692
	9619140625	-99.5187	-83.7268	-99.5085	-84.0967	-99.409
	9667968750	-98.8817	-83.3873	-98.9589	-83.5163	-98.7111
	9716796875	-99.0194	-83.761	-98.9052	-84.4325	-99.0589
	9765625000	-99.0835	-83.9483	-98.9966	-84.6993	-99.0287
	9814453125	-98.8133	-83.723	-98.6212	-83.8785	-98.7571
	9863281250	-98.8891	-83.9258	-98.7461	-83.9896	-98.8295
	9912109375	-99.0141	-83.8121	-99.0296	-84.3414	-98.7757
	9960937500	-98.746	-83.4395	-98.6182	-83.8561	-98.4758
	10009765625	-98.6658	-83.2572	-98.5261	-83.3002	-98.2931
	10058593750	-98.6757	-82.7966	-98.4544	-83.4196	-98.0619
	10107421875	-98.511	-82.853	-98.2696	-83.4806	-98.2209
	10156250000	-98.22	-83.6011	-97.8647	-83.7389	-98.0487
	10205078125	-98.304	-83.7695	-98.0912	-83.7306	-97.6108
	10253906250	-98.2116	-83.8934	-98.0649	-83.9326	-97.515
	10302734375	-98.1748	-83.7001	-98.1835	-83.8777	-97.6126
	10351562500	-98.1875	-83.6292	-98.1367	-84.012	-97.7614
	10400390625	-98.317	-83.4415	-98.3977	-84.0395	-97.9771
	10449218750	-97.8339	-83.3037	-97.6133	-83.8511	-97.5391
	10498046875	-97.6994	-83.0275	-97.5682	-83.3717	-97.5072
	10546875000	-97.875	-82.7961	-97.7766	-83.0248	-97.4292
	10595703125	-97.5784	-83.0848	-97.504	-83.3204	-97.5189
	10644531250	-98.025	-83.3836	-97.9707	-83.7227	-97.7162
	10693359375	-98.1039	-83.8696	-97.9184	-84.0756	-97.6906
	10742187500	-97.4217	-83.9896	-97.2403	-84.3624	-97.9447
	10791015625	-97.846	-83.8684	-97.8082	-84.1595	-97.5129
	10839843750	-97.6606	-84.0361	-97.6454	-84.0206	-97.7987
	10888671875	-97.8274	-83.8886	-97.6145	-83.6836	-97.5745
	10937500000	-97.8288	-84.1959	-97.5376	-84.0589	-97.5859
	10986328125	-97.7099	-84.0935	-97.368	-84.6903	-97.5738
	11035156250	-98.2377	-84.6411	-97.9387	-85.0781	-98.0823
	11083984375	-97.9807	-84.1254	-97.675	-84.552	-97.6569
	11132812500	-97.9295	-84.0043	-97.6609	-84.1647	-97.6106
	11181640625	-97.7308	-83.732	-97.5003	-84.3451	-97.8062
	11230468750	-97.6992	-83.9386	-97.493	-84.3432	-97.693
	11279296875	-97.8374	-84.256	-97.6591	-84.2109	-97.4323
	11328125000	-97.7938	-84.7562	-97.5656	-84.3006	-97.5102
	11376953125	-97.8218	-84.9341	-97.5222	-84.5343	-97.9131
	11425781250	-97.6013	-84.648	-97.5227	-84.6473	-97.9652
	11474609375	-97.6158	-84.5213	-97.5741	-84.5536	-97.6736
	11523437500	-97.7007	-84.6712	-97.4297	-84.4395	-97.456
	11572265625	-98.0287	-84.8203	-97.6763	-84.7834	-97.5365
	11621093750	-98.0689	-84.7708	-97.7326	-84.5671	-97.4705
	11669921875	-98.2639	-84.5848	-98.0111	-84.6741	-97.3911
	11718750000	-98.0912	-85.2903	-97.8984	-85.2745	-97.507
	11767578125	-97.6074	-85.3843	-97.5842	-85.0552	-97.7015
	11816406250	-97.3295	-84.6956	-97.2047	-84.667	-97.281
	11865234375	-97.5332	-84.7915	-97.3915	-85.3497	-97.5238
	11914062500	-97.5577	-85.0207	-97.3151	-84.9507	-97.3035
	11962890625	-97.5443	-85.1765	-97.3229	-84.8919	-97.3886
	12011718750	-97.579	-86.3069	-97.32	-86.362	-97.5488
	12060546875	-97.3807	-87.9573	-97.0398	-87.5075	-97.372
	12109375000	-97.2566	-88.6442	-96.8182	-88.0746	-97.4124
	12158203125	-97.2502	-88.2136	-96.9601	-88.0869	-97.4091
	12207031250	-97.4844	-88.5027	-97.3675	-87.7367	-97.5917
	12255859375	-97.6583	-89.0077	-97.7629	-88.2651	-97.8
	12304687500	-97.6294	-88.7067	-97.4874	-88.1093	-97.0605
	12353515625	-97.4515	-88.4901	-97.1813	-88.1665	-97.1401
	12402343750	-97.7262	-88.7511	-97.6576	-88.0537	-97.5786
	12451171875	-97.8687	-88.5029	-97.8132	-88.0084	-97.4854
	12500000000	-96.3336	-88.4935	-96.3515	-88.2015	-96.5452
	12548828125	-97.8831	-89.803	-97.7445	-89.3283	-97.2224
	12597656250	-97.2998	-90.626	-97.2807	-89.5185	-96.9664
	12646484375	-97.3652	-90.5888	-97.3827	-90.123	-97.2636
	12695312500	-97.3448	-90.5798	-97.222	-90.3353	-97.6539
	12744140625	-97.602	-90.9281	-97.447	-90.7277	-98.3455
	12792968750	-98.0942	-91.1138	-98.0703	-90.5407	-98.3715
	12841796875	-98.0201	-90.839	-97.7301	-90.8245	-97.9975
	12890625000	-97.7019	-91.4076	-97.6136	-90.989	-97.6542
	12939453125	-97.8704	-92.2094	-98.0385	-91.4869	-97.6466
	12988281250	-97.5662	-92.2519	-97.6487	-91.8285	-97.3233
	13037109375	-97.6873	-92.1298	-97.5735	-91.9869	-97.4911
	13085937500	-97.7098	-92.6923	-97.7976	-92.4397	-97.3209
	13134765625	-97.5488	-93.5587	-97.4531	-93.7745	-97.0956
	13183593750	-97.5782	-94.2993	-97.3763	-94.2683	-97.479
	13232421875	-97.6766	-95.2343	-97.6527	-94.6098	-97.7532
	13281250000	-97.5379	-94.9061	-97.5531	-94.5022	-97.6668
	13330078125	-97.9105	-94.6226	-97.7665	-94.282	-97.7172
	13378906250	-98.0794	-94.4319	-98.0003	-94.2632	-97.8339
	13427734375	-97.6067	-94.2469	-97.7183	-94.6073	-97.8208
	13476562500	-97.522	-94.173	-97.5645	-94.3814	-97.8277
	13525390625	-97.8315	-94.6243	-97.8509	-94.5035	-97.8422
	13574218750	-97.7737	-94.7721	-97.7933	-94.8285	-97.8456
	13623046875	-97.7689	-94.7879	-97.8336	-94.5713	-97.5683
	13671875000	-98.0647	-95.0853	-98.0784	-94.8896	-97.5172
	13720703125	-97.8471	-95.1423	-97.8457	-95.3106	-97.7135
	13769531250	-97.7786	-94.9248	-97.5957	-95.4943	-97.9733
	13818359375	-98.2099	-95.4548	-98.0942	-96.2203	-98.51
	13867187500	-98.4836	-95.8032	-98.2893	-96.5027	-98.3907
	13916015625	-98.1778	-95.7634	-97.9912	-96.5364	-98.4386
	13964843750	-98.5313	-96.3242	-98.3399	-96.407	-98.2262
	14013671875	-98.391	-96.2509	-98.2887	-97.0214	-98.333
	14062500000	-97.9954	-95.9785	-97.7444	-96.3368	-97.5541
	14111328125	-98.2205	-96.2981	-98.1072	-97.1625	-98.3323
	14160156250	-98.3127	-96.6595	-98.3469	-97.6323	-98.6161
	14208984375	-98.1824	-96.6551	-98.2093	-97.3047	-98.1587
	14257812500	-98.9289	-97.5455	-98.8677	-97.8648	-98.8274
	14306640625	-99.1455	-97.638	-99.0142	-98.445	-99.0895
	14355468750	-98.7029	-97.2519	-98.6978	-98.1448	-98.7548
	14404296875	-98.9936	-97.473	-98.8764	-98.2885	-98.9305
	14453125000	-98.9388	-97.6945	-99.0099	-97.945	-98.7592
	14501953125	-98.4287	-97.4138	-98.4258	-97.867	-98.52
	14550781250	-98.3242	-97.4661	-98.2311	-97.3817	-97.7485
	14599609375	-99.1218	-98.2018	-99.0464	-98.2933	-98.6922
	14648437500	-99.2766	-98.5509	-99.4196	-98.5772	-98.8969
	14697265625	-98.9294	-98.4017	-99.0489	-98.3208	-98.367
	14746093750	-99.1227	-98.3959	-98.965	-98.6403	-98.6813
	14794921875	-98.6616	-98.1669	-98.7865	-98.5388	-98.7243
	14843750000	-98.6736	-98.3025	-98.8339	-98.7953	-98.9341
	14892578125	-99.1934	-98.5284	-99.0608	-98.7515	-98.9477
	14941406250	-99.0717	-98.4791	-99.0497	-98.3039	-98.5183
	14990234375	-98.8426	-98.6403	-99.0475	-98.1437	-98.3046
	15039062500	-99.3457	-99.0535	-99.276	-99.0021	-99.1862
	15087890625	-99.3836	-98.9332	-99.0671	-98.7267	-98.9798
	15136718750	-98.807	-98.4779	-98.5152	-98.5901	-98.7617
	15185546875	-99.0376	-98.8558	-98.9924	-98.4758	-98.7912
	15234375000	-98.68	-98.456	-98.6278	-98.0343	-98.3827
	15283203125	-98.5412	-98.086	-98.4066	-98.441	-98.7136
	15332031250	-98.6166	-98.4655	-98.698	-98.1967	-98.6145
	15380859375	-98.3575	-98.3018	-98.5047	-97.7077	-98.1016
	15429687500	-98.3314	-98.2834	-98.3626	-98.6844	-98.8403
	15478515625	-98.6112	-98.54	-98.5401	-99.4004	-99.3996
	15527343750	-98.7265	-98.5077	-98.5077	-99.0994	-99.1001
	15576171875	-99.0473	-98.79	-98.79	-99.0031	-99.0035
	15625000000	-99.2084	-98.8674	-98.8674	-98.6288	-98.6296
	15673828125	-99.4228	-99.1515	-99.1515	-99.0508	-99.0518
	15722656250	-99.2356	-98.8724	-98.8724	-99.3913	-99.3913
	15771484375	-99.5594	-98.9966	-98.9966	-99.1497	-99.1499
	15820312500	-99.6515	-99.3448	-99.4431	-98.7777	-98.7815
	15869140625	-99.0385	-98.8102	-98.982	-98.4316	-98.469
	15917968750	-98.9843	-98.5863	-98.7204	-98.948	-99.0188
	15966796875	-98.8897	-98.4916	-98.6259	-99.0034	-99.1661
	16015625000	-99.2793	-98.9381	-99.1924	-98.5544	-98.9055
	16064453125	-99.9866	-99.9968	-100.255	-99.1106	-99.3393
	16113281250	-100.155	-100.107	-100.239	-99.3499	-99.508
	16162109375	-99.7616	-99.4827	-99.6993	-99.6395	-99.904
	16210937500	-99.8554	-99.6717	-99.894	-99.4873	-99.8162
	16259765625	-99.9479	-99.9104	-100.122	-99.1192	-99.4044
	16308593750	-100.013	-99.9749	-100.168	-99.7244	-99.9616
	16357421875	-100.111	-100.084	-100.222	-99.7386	-99.9844
	16406250000	-99.4601	-99.0848	-99.3214	-99.7644	-100.143
	16455078125	-100.041	-99.5658	-99.874	-100.088	-100.363
	16503906250	-100.316	-99.8346	-100.237	-100.153	-100.362
	16552734375	-99.9263	-99.5553	-99.9143	-99.9814	-100.302
	16601562500	-100.049	-99.5366	-99.9651	-99.8603	-100.127
	16650390625	-100.404	-100.085	-100.542	-100.221	-100.468
	16699218750	-100.038	-99.9373	-100.191	-99.9098	-100.246
	16748046875	-100.332	-100.088	-100.296	-100.305	-100.58
	16796875000	-100.929	-100.61	-100.848	-100.976	-101.155
	16845703125	-100.366	-100.429	-100.741	-101.138	-101.231
	16894531250	-99.8256	-99.7762	-100.101	-100.624	-100.674
	16943359375	-100.054	-100.004	-100.239	-100.161	-100.183
	16992187500	-100.379	-100.336	-100.601	-100.452	-100.456
	17041015625	-100.343	-100.049	-100.304	-100.102	-100.107
	17089843750	-100.343	-99.9453	-100.211	-99.952	-99.9693
	17138671875	-100.581	-100.156	-100.402	-99.91	-99.9549
	17187500000	-100.264	-99.8926	-100.101	-99.8125	-99.8638
	17236328125	-99.9784	-99.7317	-99.9587	-99.6964	-99.7474
	17285156250	-100.218	-100.102	-100.299	-100.134	-100.231
	17333984375	-100.894	-100.595	-100.764	-100.408	-100.517
	17382812500	-100.888	-100.646	-100.683	-100.349	-100.414
	17431640625	-101.251	-100.848	-100.855	-101.558	-101.682
	17480468750	-101.341	-100.929	-100.984	-101.583	-101.646
	17529296875	-100.234	-100.132	-100.23	-100.2	-100.349
	17578125000	-100.665	-100.293	-100.415	-100.55	-100.691
	17626953125	-101.156	-100.903	-101.233	-101.319	-101.443
	17675781250	-101.05	-100.977	-101.257	-101.189	-101.277
	17724609375	-101.331	-100.975	-101.234	-101.44	-101.534
	17773437500	-102.253	-101.563	-102.1	-101.854	-101.926
	17822265625	-102.365	-102.099	-102.517	-102.102	-102.214
	17871093750	-103.038	-102.695	-102.943	-102.274	-102.354
	17919921875	-102.813	-102.313	-102.636	-102.603	-102.731
	17968750000	-102.169	-102.098	-102.433	-101.997	-102.115
	18017578125	-102.467	-102.573	-102.857	-101.964	-102.002
	18066406250	-102.971	-103.072	-103.363	-102.793	-102.805
	18115234375	-103.37	-103.057	-103.514	-103.38	-103.398
	18164062500	-103.962	-103.093	-103.566	-103.254	-103.265
	18212890625	-103.969	-103.603	-103.993	-103.427	-103.427
	18261718750	-103.79	-103.514	-104.087	-104.01	-104.012
	18310546875	-104.021	-103.633	-104.243	-104.021	-104.024
	18359375000	-104.08	-103.837	-104.369	-104.148	-104.141
	18408203125	-104.008	-103.833	-104.312	-103.728	-103.735
	18457031250	-103.992	-103.789	-104.355	-103.201	-103.239
	18505859375	-105.053	-104.717	-105.16	-104.128	-104.173
	18554687500	-105.337	-104.732	-105.23	-104.988	-105.014
	18603515625	-105.472	-104.848	-105.513	-105.051	-105.092
	18652343750	-105.911	-105.219	-106.015	-105.467	-105.528
	18701171875	-105.873	-104.998	-105.831	-105.719	-105.794
	18750000000	-98.4437	-97.42	-97.5644	-98.036	-98.0938
	18798828125	-106.523	-105.744	-106.702	-105.56	-105.667
	18847656250	-106.598	-105.806	-106.791	-105.578	-105.697
	18896484375	-107.07	-105.927	-106.927	-106.254	-106.379
	18945312500	-107.824	-106.524	-107.407	-106.97	-107.086
	18994140625	-107.893	-106.922	-107.824	-107.13	-107.294
	19042968750	-108.166	-107.208	-108.049	-106.881	-106.946
	19091796875	-108.625	-107.076	-107.882	-107.198	-107.253
	19140625000	-109.153	-107.699	-108.559	-107.621	-107.743
	19189453125	-108.443	-106.853	-108.18	-107.354	-107.436
	19238281250	-108.424	-106.076	-107.472	-106.84	-106.91
	19287109375	-108.416	-105.784	-107.169	-106.196	-106.251
	19335937500	-108.799	-106.708	-108.04	-107.027	-107.023
	19384765625	-109.609	-107.491	-108.864	-108.14	-108.147
	19433593750	-109.853	-107.403	-108.984	-107.68	-107.678
	19482421875	-109.737	-107.882	-109.617	-107.792	-107.802
	19531250000	-110.517	-109.37	-110.721	-109.345	-109.408
	19580078125	-110.502	-108.868	-110.197	-108.879	-108.97
	19628906250	-110.154	-108.383	-109.499	-108.495	-108.605
	19677734375	-110.371	-109.121	-110.076	-109.54	-109.63
	19726562500	-109.338	-108.225	-109.03	-108.532	-108.687
	19775390625	-108.941	-108.182	-108.558	-108.151	-108.366
	19824218750	-110.151	-109.32	-109.509	-109.388	-109.691
	19873046875	-109.68	-108.896	-108.929	-108.633	-109.065
	19921875000	-108.975	-108.104	-108.108	-107.795	-108.203
	19970703125	-110.019	-109.229	-109.249	-109.5	-109.759
	20019531250	-111.856	-110.939	-111.042	-111.329	-111.59
	20068359375	-111.554	-110.294	-110.612	-111.038	-111.429
	20117187500	-112.418	-110.953	-111.434	-111.542	-111.918
	20166015625	-113.945	-112.872	-113.494	-113.014	-113.299
	20214843750	-113.593	-112.027	-112.793	-112.778	-113.015
	20263671875	-112.509	-110.932	-111.909	-111.761	-111.966
	20312500000	-113.39	-111.871	-112.927	-112.44	-112.63
	20361328125	-115.102	-113.428	-114.436	-113.879	-114.029
	20410156250	-115.579	-113.743	-115.037	-114.562	-114.663
	20458984375	-116.065	-114.064	-115.33	-114.53	-114.645
	20507812500	-116.789	-115.188	-116.354	-114.99	-115.069
	20556640625	-118.17	-116.447	-117.654	-116.429	-116.491
	20605468750	-118.748	-116.919	-118.597	-117.385	-117.418
	20654296875	-118.714	-117.291	-118.724	-117.016	-117.023
	20703125000	-118.931	-117.368	-118.981	-117.335	-117.332
	20751953125	-120.179	-117.645	-119.514	-118.014	-118.017
	20800781250	-121.334	-118.096	-120.529	-118.514	-118.554
	20849609375	-121.66	-118.692	-121.274	-119.394	-119.499
	20898437500	-121.393	-119.207	-121.357	-119.409	-119.552
	20947265625	-121.963	-119.749	-121.755	-119.749	-119.918
	20996093750	-122.981	-120.657	-123.2	-121.091	-121.268
	21044921875	-123.845	-121.976	-124.169	-122.331	-122.591
	21093750000	-125.283	-123.495	-125.139	-123.619	-124.001
	21142578125	-126.256	-124.187	-125.903	-124.855	-125.223
	21191406250	-127.49	-125.638	-127.362	-126.3	-126.585
	21240234375	-129.265	-127.418	-129.088	-127.561	-127.944
	21289062500	-130.679	-128.352	-130.102	-128.596	-129.072
	21337890625	-132.158	-130.081	-131.968	-130.359	-130.766
	21386718750	-133.82	-131.749	-133.763	-132.373	-132.734
	21435546875	-134.413	-132.288	-134.418	-132.841	-133.209
	21484375000	-135.4	-132.765	-134.698	-133.204	-133.602
	21533203125	-135.592	-132.802	-134.86	-133.432	-133.755
	21582031250	-136.77	-134.696	-136.738	-134.917	-135.036
	21630859375	-138.552	-136.555	-138.325	-136.991	-137.171
	21679687500	-138.917	-137.716	-139.989	-138.078	-138.271
	21728515625	-139.185	-139.387	-141.723	-139.597	-139.721
	21777343750	-139.994	-139.899	-141.622	-140.463	-140.528
	21826171875	-140.11	-140.649	-142.136	-141.122	-141.092
	21875000000	-140.08	-141.181	-141.793	-140.978	-141.003
	21923828125	-141.842	-142.889	-143.317	-143.388	-143.381
	21972656250	-142.338	-143.182	-143.535	-143.492	-143.488
	22021484375	-143.268	-143.83	-143.802	-143.772	-143.787
	22070312500	-143.516	-143.924	-143.894	-143.74	-143.729
	22119140625	-143.336	-143.636	-143.769	-143.724	-143.74
	22167968750	-144.05	-144.116	-144.102	-144.376	-144.371
	22216796875	-144.224	-144.509	-144.625	-144.525	-144.518
	22265625000	-144.425	-145.121	-145.014	-144.571	-144.547
	22314453125	-144.762	-145.167	-145.026	-144.717	-144.699
	22363281250	-145.196	-145.718	-145.62	-145.302	-145.252
	22412109375	-145.231	-144.961	-144.903	-145.081	-145.034
	22460937500	-145.169	-145.063	-145.123	-144.933	-144.985
	22509765625	-145.223	-145.721	-145.701	-145.79	-145.779
	22558593750	-145.481	-145.476	-145.477	-145.643	-145.605
	22607421875	-145.376	-145.439	-145.42	-145.723	-145.689
	22656250000	-145.47	-145.548	-145.446	-145.638	-145.6
	22705078125	-145.594	-145.599	-145.483	-145.526	-145.543
	22753906250	-145.634	-145.941	-145.582	-145.591	-145.488
	22802734375	-145.671	-146.07	-145.683	-146.027	-145.921
	22851562500	-145.263	-146.253	-145.707	-145.746	-145.714
	22900390625	-145.402	-146.076	-145.468	-145.843	-145.77
	22949218750	-145.358	-145.888	-145.149	-145.929	-145.889
	22998046875	-145.674	-145.989	-145.264	-145.888	-145.85
	23046875000	-145.927	-146.327	-145.494	-145.961	-145.94
	23095703125	-145.84	-146.329	-145.393	-146.213	-146.227
	23144531250	-145.456	-146.453	-145.292	-146.541	-146.539
	23193359375	-145.185	-146.694	-145.646	-146.476	-146.474
	23242187500	-145.542	-146.673	-145.677	-146.383	-146.368
	23291015625	-145.743	-146.522	-145.317	-146.103	-146.072
	23339843750	-145.4	-146.692	-145.7	-146.49	-146.449
	23388671875	-145.118	-146.791	-145.674	-146.702	-146.648
	23437500000	-145.159	-147.053	-145.779	-146.577	-146.571
	23486328125	-145.515	-147.188	-146.084	-146.602	-146.59
	23535156250	-145.938	-146.994	-145.82	-147.412	-147.35
	23583984375	-145.984	-146.902	-145.675	-147.341	-147.311
	23632812500	-146.156	-146.975	-145.714	-147.166	-147.15
	23681640625	-146.096	-147.509	-146.023	-147.464	-147.478
	23730468750	-146.168	-147.361	-146.129	-147.394	-147.297
	23779296875	-145.91	-147.674	-145.927	-147.582	-147.513
	23828125000	-145.952	-147.442	-145.925	-147.473	-147.452
	23876953125	-146.435	-147.442	-146.268	-147.497	-147.43
	23925781250	-146.843	-148.136	-146.734	-147.984	-147.82
	23974609375	-146.595	-147.867	-146.321	-147.933	-147.815
	24023437500	-146.335	-147.753	-146.3	-148.282	-148.241
	24072265625	-146.696	-148.26	-146.683	-148.481	-148.474
	24121093750	-146.89	-148.613	-146.798	-148.547	-148.533
	24169921875	-147.427	-148.535	-146.427	-148.375	-148.35
	24218750000	-147.47	-148.289	-146.647	-148.341	-148.332
	24267578125	-147.366	-148.397	-147.231	-148.347	-148.343
	24316406250	-147.707	-148.906	-147.485	-148.666	-148.67
	24365234375	-147.905	-149.08	-147.656	-149.043	-149.04
	24414062500	-147.787	-149.406	-147.783	-149.12	-149.123
	24462890625	-147.796	-149.337	-147.787	-148.949	-148.95
	24511718750	-148.509	-149.62	-148.463	-149.217	-149.204
	24560546875	-148.619	-149.591	-148.497	-149.567	-149.51
	24609375000	-148.603	-149.812	-148.725	-149.872	-149.818
	24658203125	-149.226	-149.835	-149.076	-149.997	-149.967
	24707031250	-149.315	-149.978	-149.491	-150.257	-150.23
	24755859375	-149.515	-150.758	-149.918	-149.97	-149.906
	24804687500	-149.597	-150.853	-150.239	-150.447	-150.342
	24853515625	-150.363	-150.454	-150.183	-151.085	-150.991
	24902343750	-150.389	-150.521	-150.379	-150.427	-150.361
	24951171875	-150.779	-150.806	-150.796	-151.027	-150.897
	25000000000	-150.723	-151.245	-151.155	-151.923	-151.761
	25048828125	-151.441	-151.191	-151.156	-151.423	-151.342
	25097656250	-151.437	-151.251	-151.233	-151.148	-151.083
	25146484375	-151.716	-151.568	-151.517	-152.188	-152.026
	25195312500	-151.55	-152.324	-152.109	-151.942	-151.832
	25244140625	-151.898	-152.611	-152.21	-151.817	-151.741
	25292968750	-151.818	-152.209	-152.003	-152.479	-152.445
	25341796875	-151.822	-152.425	-151.951	-152.591	-152.57
	25390625000	-151.897	-152.773	-151.906	-152.832	-152.795
	25439453125	-152.006	-152.936	-151.938	-152.912	-152.888
	25488281250	-152.09	-153.343	-152.112	-152.936	-152.918
	25537109375	-151.429	-153.431	-151.624	-153.034	-153.034
	25585937500	-151.393	-153.886	-151.69	-153.591	-153.59
	25634765625	-151.86	-153.925	-151.333	-153.895	-153.893
	25683593750	-152.094	-154.14	-151.626	-153.902	-153.895
	25732421875	-151.563	-154.018	-151.958	-153.963	-153.961
	25781250000	-151.844	-154.274	-151.387	-154.344	-154.315
	25830078125	-151.66	-154.916	-151.503	-154.753	-154.743
	25878906250	-151.628	-155.375	-152.037	-155.309	-155.294
	25927734375	-152.197	-155.43	-152.042	-155.64	-155.581
	25976562500	-151.943	-155.305	-151.794	-155.838	-155.771
	26025390625	-151.37	-155.799	-151.627	-155.872	-155.843
	26074218750	-151.941	-156.471	-151.812	-156.329	-156.328
	26123046875	-152.229	-156.196	-151.594	-156.234	-156.234
	26171875000	-151.887	-156.581	-151.72	-156.615	-156.557
	26220703125	-151.865	-157.212	-151.851	-157.116	-157.008
	26269531250	-151.977	-157.32	-151.866	-157.35	-157.329
	26318359375	-152.393	-157.857	-152.227	-157.829	-157.745
	26367187500	-152.616	-157.781	-152.327	-157.944	-157.851
	26416015625	-152.461	-158.083	-152.493	-158.526	-158.485
	26464843750	-152.383	-158.619	-152.265	-159.049	-159.003
	26513671875	-152.737	-159.244	-152.321	-158.664	-158.634
	26562500000	-152.991	-159.532	-152.681	-159.043	-159.042
	26611328125	-152.945	-159.717	-153.185	-159.623	-159.617
	26660156250	-152.863	-160.056	-153.361	-159.862	-159.832
	26708984375	-153.236	-160.317	-153.041	-159.899	-159.88
	26757812500	-153.851	-160.922	-153.575	-160.627	-160.608
	26806640625	-153.867	-161.406	-154.288	-161.177	-161.178
	26855468750	-153.739	-161.636	-153.995	-161.715	-161.716
	26904296875	-154.667	-161.963	-153.601	-161.856	-161.84
	26953125000	-154.825	-162.43	-154.145	-162.079	-162.063
	27001953125	-155.071	-162.592	-154.914	-162.492	-162.481
	27050781250	-155.229	-162.974	-155.277	-162.989	-162.988
	27099609375	-155.979	-163.628	-155.793	-163.433	-163.383
	27148437500	-156.44	-164.326	-155.864	-163.808	-163.79
	27197265625	-156.64	-164.644	-156.716	-164.599	-164.585
	27246093750	-157.844	-165.044	-157.747	-164.695	-164.662
	27294921875	-158.902	-165.223	-158.658	-165.147	-165.104
	27343750000	-159.625	-165.71	-159.017	-165.777	-165.665
	27392578125	-160.192	-166.123	-160.103	-166.422	-166.341
	27441406250	-161.996	-166.717	-161.751	-166.884	-166.776
	27490234375	-163.612	-167.51	-163.629	-167.594	-167.483
	27539062500	-164.55	-167.479	-164.14	-167.34	-167.252
	27587890625	-166.517	-167.897	-165.163	-167.996	-167.911
	27636718750	-167.826	-169.248	-168.347	-168.877	-168.841
	27685546875	-168.923	-169.353	-169.163	-168.887	-168.864
	27734375000	-168.612	-169.909	-168.874	-169.36	-169.253
	27783203125	-166.69	-169.955	-167.479	-169.94	-169.913
	27832031250	-165.547	-170.192	-165.739	-170.461	-170.426
	27880859375	-164.571	-170.384	-164.725	-170.488	-170.448
	27929687500	-163.119	-171.307	-162.481	-171.118	-171.094
	27978515625	-161.619	-171.986	-161.601	-171.916	-171.863
	28027343750	-160.447	-172.011	-160.598	-172.328	-172.254
	28076171875	-159.809	-172.487	-159.671	-172.975	-172.913
	28125000000	-159.43	-171.557	-159.174	-171.363	-171.353
	28173828125	-158.84	-171.826	-158.608	-172.277	-172.27
	28222656250	-157.989	-171.84	-157.926	-172.4	-172.37
	28271484375	-157.223	-172.217	-157.331	-172.43	-172.447
	28320312500	-156.905	-171.441	-157.231	-171.777	-171.8
	28369140625	-156.606	-171.136	-156.624	-171.56	-171.56
	28417968750	-156.425	-170.309	-156.061	-170.503	-170.484
	28466796875	-156.036	-169.316	-155.534	-169.935	-169.908
	28515625000	-155.93	-170.239	-155.647	-170.699	-170.676
	28564453125	-156.151	-170.895	-156.15	-171.42	-171.412
	28613281250	-156.258	-171.52	-155.222	-172.148	-172.133
	28662109375	-155.182	-171.139	-155.366	-171.464	-171.445
	28710937500	-154.697	-170.605	-155.489	-170.863	-170.845
	28759765625	-155.661	-171.125	-155.226	-171.243	-171.217
	28808593750	-155.568	-170.898	-155.44	-171.507	-171.497
	28857421875	-155.623	-171.027	-155.12	-171.768	-171.771
	28906250000	-155.885	-172.14	-155.199	-172.299	-172.293
	28955078125	-155.781	-172.926	-155.868	-173.158	-173.146
	29003906250	-155.149	-173.948	-155.676	-174.366	-174.343
	29052734375	-155.403	-176.02	-155.57	-176.017	-175.976
	29101562500	-155.475	-179.477	-155.326	-179.615	-179.529
	29150390625	-155.479	-184.976	-155.1	-185.667	-185.458
	29199218750	-155.331	-192.232	-155.493	-192.585	-191.321
	29248046875	-156.195	-184.509	-155.925	-185.283	-185.004
	29296875000	-156.277	-179.794	-156.261	-179.526	-179.465
	29345703125	-156.598	-176.912	-156.795	-176.699	-176.664
	29394531250	-156.681	-174.713	-156.085	-175.213	-175.208
	29443359375	-157.028	-172.986	-157.031	-172.943	-172.937
	29492187500	-157.751	-170.864	-156.987	-170.667	-170.677
	29541015625	-157.719	-169.157	-157.26	-169.635	-169.637
	29589843750	-157.724	-168.453	-157.353	-169.264	-169.273
	29638671875	-158.124	-167.879	-157.546	-168.331	-168.324
	29687500000	-158.5	-166.22	-158.414	-166.791	-166.791
	29736328125	-159.012	-165.299	-158.29	-166.13	-166.122
	29785156250	-159.055	-166.503	-158.934	-167.261	-167.262
	29833984375	-159.431	-167.609	-159.437	-167.753	-167.754
	29882812500	-160.296	-166.046	-159.99	-166.624	-166.623
	29931640625	-161.066	-165.747	-161.047	-166.502	-166.498
	29980468750	-161.938	-166.978	-161.504	-167.358	-167.345
	30029296875	-162.252	-165.96	-162.074	-166.249	-166.249
	30078125000	-163.369	-165.535	-163.088	-165.235	-165.237
	30126953125	-165.357	-167.095	-164.398	-166.835	-166.842
	30175781250	-167.257	-168.753	-166.953	-168.809	-168.815
	30224609375	-168.61	-168.85	-167.798	-168.841	-168.825
	30273437500	-169.555	-170.23	-170.615	-170.495	-170.472
	30322265625	-173.395	-173.087	-172.637	-173.523	-173.506
	30371093750	-172.222	-174.688	-172.456	-174.921	-174.914
	30419921875	-169.93	-178.083	-169.687	-178.044	-178.024
	30468750000	-168.347	-184.12	-168.023	-183.913	-183.828
	30517578125	-167.633	-191.285	-166.288	-191.06	-190.505
	30566406250	-165.297	-185.395	-165.097	-185.966	-185.646
	30615234375	-163.601	-179.489	-163.115	-180.057	-179.976
	30664062500	-161.929	-174.864	-162.327	-175.182	-175.19
	30712890625	-161.293	-171.694	-161.227	-172.109	-172.115
	30761718750	-161.288	-170.257	-160.138	-171.047	-171.06
	30810546875	-160.292	-169.642	-160.329	-170.061	-170.056
	30859375000	-160.017	-169.271	-159.77	-169.222	-169.213
	30908203125	-159.331	-167.694	-158.772	-167.798	-167.798
	30957031250	-158.955	-167.104	-158.458	-166.783	-166.78
	31005859375	-158.062	-166.136	-157.892	-166.38	-166.373
	31054687500	-157.801	-165.256	-157.559	-165.699	-165.686
	31103515625	-157.558	-164.229	-156.829	-164.556	-164.548
	31152343750	-157.024	-163.789	-156.599	-163.554	-163.55
	31201171875	-157.028	-163.462	-156.581	-163.283	-163.281
	31250000000	-153.887	-154.939	-152.903	-155.556	-155.554
	31298828125	-156.49	-162.398	-156.06	-163.119	-163.116
	31347656250	-155.77	-162.548	-155.535	-162.797	-162.796
	31396484375	-155.321	-162.168	-155.772	-162.371	-162.367
	31445312500	-155.907	-162.096	-155.875	-162.351	-162.347
	31494140625	-156.045	-162.181	-155.932	-161.602	-161.599
	31542968750	-155.29	-161.411	-155.49	-160.818	-160.81
	31591796875	-155.439	-161.646	-155.793	-161.538	-161.536
	31640625000	-156.096	-161.933	-155.931	-162.236	-162.235
	31689453125	-156.438	-162.043	-156.022	-162.43	-162.427
	31738281250	-156.222	-162.29	-155.845	-162.796	-162.786
	31787109375	-156.306	-162.86	-156.346	-162.677	-162.679
	31835937500	-156.36	-162.847	-156.195	-162.997	-162.993
	31884765625	-156.611	-163.385	-156.497	-163.736	-163.739
	31933593750	-157.038	-164.116	-156.922	-163.83	-163.834
	31982421875	-157.072	-164.382	-157.099	-163.784	-163.786
	32031250000	-157.354	-164.813	-157.281	-164.665	-164.671
	32080078125	-157.866	-165.956	-157.488	-166.291	-166.299
	32128906250	-158.545	-167.703	-157.955	-167.266	-167.264
	32177734375	-159.057	-168.418	-158.398	-168.429	-168.443
	32226562500	-159.785	-169.747	-159.09	-169.991	-169.998
	32275390625	-160.538	-171.372	-159.84	-171.83	-171.811
	32324218750	-160.82	-174.101	-160.27	-174.287	-174.281
	32373046875	-161.609	-178.761	-161.163	-179.16	-179.113
	32421875000	-162.713	-185.656	-161.689	-185.997	-185.837
	32470703125	-162.267	-184.783	-162.098	-184.713	-184.557
	32519531250	-162.931	-178.231	-162.594	-178.997	-179
	32568359375	-164.443	-173.955	-163.717	-174.689	-174.686
	32617187500	-165.246	-171.027	-164.564	-170.686	-170.678
	32666015625	-165.005	-169.16	-164.874	-169.023	-169.025
	32714843750	-164.675	-166.939	-164.613	-166.919	-166.909
	32763671875	-164.712	-165.399	-164.506	-165.334	-165.337
	32812500000	-164.575	-164.535	-164.184	-164.423	-164.426
	32861328125	-164.111	-163.837	-163.702	-163.584	-163.583
	32910156250	-163.283	-162.914	-162.924	-162.974	-162.972
	32958984375	-162.624	-162.367	-162.309	-162.398	-162.396
	33007812500	-161.991	-162.137	-161.979	-162.279	-162.278
	33056640625	-160.905	-161.302	-160.759	-161.456	-161.451
	33105468750	-160.261	-160.706	-160.199	-161.553	-161.551
	33154296875	-160.24	-161.043	-160.085	-161.746	-161.747
	33203125000	-160.054	-160.925	-159.743	-161.29	-161.296
	33251953125	-159.07	-160.201	-158.945	-160.417	-160.416
	33300781250	-158.784	-159.882	-158.739	-159.857	-159.859
	33349609375	-158.463	-159.916	-158.3	-160.053	-160.058
	33398437500	-158.045	-159.299	-157.523	-159.623	-159.628
	33447265625	-157.767	-159.295	-157.427	-159.721	-159.714
	33496093750	-157.674	-159.59	-157.35	-159.91	-159.905
	33544921875	-157.375	-159.394	-156.915	-159.912	-159.912
	33593750000	-157	-159.006	-156.707	-159.692	-159.692
	33642578125	-157.316	-160.155	-157.239	-159.81	-159.808
	33691406250	-157.229	-160.255	-156.759	-160.006	-160
	33740234375	-156.964	-160.42	-156.798	-159.616	-159.614
	33789062500	-156.994	-160.476	-156.524	-160.286	-160.283
	33837890625	-157.233	-160.618	-156.924	-160.772	-160.767
	33886718750	-157.514	-161.634	-157.321	-160.885	-160.876
	33935546875	-157.335	-161.979	-156.972	-161.118	-161.116
	33984375000	-156.673	-161.445	-156.574	-161.032	-161.034
	34033203125	-157.024	-161.573	-156.583	-162.084	-162.083
	34082031250	-156.801	-162.311	-157.083	-162.701	-162.694
	34130859375	-157.193	-163.293	-157.568	-162.931	-162.93
	34179687500	-157.787	-164.713	-160.177	-164.111	-164.11
	34228515625	-157.774	-165.367	-165.365	-165.504	-165.51
	34277343750	-157.574	-166.391	-166.392	-166.892	-166.897
	34326171875	-157.686	-167.971	-167.966	-167.968	-167.973
	34375000000	-158.333	-169.458	-169.455	-169.143	-169.141
	34423828125	-158.444	-171.422	-171.424	-171.595	-171.563
	34472656250	-158.743	-173.83	-173.832	-174.344	-174.328
	34521484375	-159.158	-177.869	-177.861	-178.715	-178.694
	34570312500	-159.614	-184.14	-162.55	-185.363	-185.193
	34619140625	-159.612	-187.274	-159.329	-186.586	-186.429
	34667968750	-160.285	-179.203	-159.376	-179.341	-179.302
	34716796875	-159.776	-174.654	-159.106	-175.092	-175.097
	34765625000	-160.165	-172.125	-159.632	-171.607	-171.585
	34814453125	-160.4	-170.38	-160.439	-170.085	-170.055
	34863281250	-160.42	-168.306	-160.215	-168.405	-168.387
	34912109375	-161.053	-167.397	-160.392	-167.219	-167.216
	34960937500	-161.356	-166.414	-160.255	-166.355	-166.361
	35009765625	-161.144	-164.958	-160.602	-164.461	-164.447
	35058593750	-160.82	-164.075	-160.599	-163.934	-163.928
	35107421875	-160.852	-163.359	-160.638	-163.583	-163.578
	35156250000	-160.729	-162.563	-160.876	-163.058	-163.051
	35205078125	-160.657	-161.912	-160.648	-162.264	-162.267
	35253906250	-161.065	-161.653	-160.717	-161.917	-161.919
	35302734375	-160.639	-161.302	-160.442	-161.212	-161.214
	35351562500	-160.865	-161.094	-160.568	-161.134	-161.133
	35400390625	-160.59	-160.476	-160.314	-160.549	-160.544
	35449218750	-159.734	-159.51	-159.416	-159.432	-159.435
	35498046875	-159.462	-159.277	-159.264	-159.727	-159.736
	35546875000	-159.583	-159.427	-159.374	-159.678	-159.682
	35595703125	-159.548	-159.101	-159.095	-159.917	-159.92
	35644531250	-159.051	-158.83	-158.781	-159.723	-159.728
	35693359375	-159.496	-159.2	-158.988	-160.007	-160.007
	35742187500	-159.154	-159.133	-158.866	-159.454	-159.454
	35791015625	-158.058	-158.306	-157.708	-158.952	-158.961
	35839843750	-158.028	-158.414	-157.722	-159.388	-159.4
	35888671875	-157.723	-158.194	-157.613	-159.066	-159.068
	35937500000	-157.503	-158.066	-157.161	-158.412	-158.421
	35986328125	-157.69	-158.542	-157.523	-159.315	-159.33
	36035156250	-157.7	-158.904	-157.389	-158.998	-159.009
	36083984375	-157.802	-158.675	-157.345	-159.424	-159.416
	36132812500	-157.74	-159.04	-157.498	-159.752	-159.745
	36181640625	-157.626	-159.17	-157.35	-159.938	-159.938
	36230468750	-157.783	-159.069	-157.461	-159.655	-159.645
	36279296875	-157.773	-159.842	-157.509	-160.027	-160.023
	36328125000	-158.315	-160.406	-158.022	-160.227	-160.242
	36376953125	-158.34	-160.79	-158.119	-160.577	-160.58
	36425781250	-158.382	-161.605	-158.222	-161.649	-161.646
	36474609375	-158.345	-162.33	-158.295	-162.24	-162.222
	36523437500	-158.245	-162.981	-157.899	-163.169	-163.18
	36572265625	-159.122	-164.208	-158.946	-164.595	-164.578
	36621093750	-159.485	-165.913	-158.973	-165.736	-165.73
	36669921875	-158.702	-167.831	-158.455	-167.516	-167.52
	36718750000	-158.71	-170.359	-158.94	-169.967	-169.932
	36767578125	-159.567	-173.88	-159.521	-173.294	-173.294
	36816406250	-159.428	-177.981	-159.355	-177.776	-177.634
	36865234375	-159.518	-185.299	-159.366	-185.512	-185.333
	36914062500	-159.459	-179.249	-159.376	-179.081	-178.867
	36962890625	-159.525	-172.963	-159.628	-172.823	-172.874
	37011718750	-159.664	-169.417	-158.947	-168.973	-168.934
	37060546875	-159.65	-166.731	-159.067	-165.954	-165.992
	37109375000	-158.409	-163.892	-158.449	-163.6	-163.588
	37158203125	-158.508	-161.928	-158.31	-161.87	-161.841
	37207031250	-158.718	-160.899	-158.171	-160.329	-160.349
	37255859375	-158.268	-159.613	-157.57	-159.455	-159.472
	37304687500	-157.188	-158.386	-156.795	-158.12	-158.142
	37353515625	-156.523	-157.617	-156.429	-157.16	-157.155
	37402343750	-156.33	-156.945	-156.152	-155.812	-155.769
	37451171875	-155.812	-155.524	-155.219	-155.082	-155.073
	37500000000	-154.254	-153.696	-153.408	-153.398	-153.361
	37548828125	-153.737	-153.291	-153.6	-152.78	-152.806
	37597656250	-153.463	-153.133	-153.237	-152.451	-152.468
	37646484375	-152.937	-152.546	-152.686	-152.213	-152.207
	37695312500	-152.85	-152.482	-152.716	-151.889	-151.885
	37744140625	-152.878	-152.545	-152.709	-151.795	-151.806
	37792968750	-152.225	-151.845	-152.076	-151.076	-151.096
	37841796875	-151.75	-151.407	-151.458	-151.284	-151.28
	37890625000	-152.072	-151.728	-151.9	-151.152	-151.158
	37939453125	-151.247	-150.966	-151.104	-150.52	-150.565
	37988281250	-149.511	-149.283	-149.304	-149.338	-149.382
	38037109375	-148.425	-148.159	-148.172	-147.875	-147.919
	38085937500	-148.299	-148.044	-147.99	-147.971	-148.022
	38134765625	-148.192	-147.895	-147.916	-148.455	-148.493
	38183593750	-148.138	-147.912	-147.891	-147.885	-147.928
	38232421875	-148.958	-148.752	-148.795	-148.425	-148.468
	38281250000	-149.129	-148.872	-148.942	-148.844	-148.888
	38330078125	-148.633	-148.387	-148.432	-148.486	-148.494
	38378906250	-149.178	-148.844	-148.921	-148.649	-148.646
	38427734375	-149.505	-149.228	-149.32	-149.195	-149.21
	38476562500	-149.859	-149.452	-149.731	-149.226	-149.237
	38525390625	-150.054	-149.737	-149.915	-149.741	-149.774
	38574218750	-150.738	-150.328	-150.485	-150.344	-150.389
	38623046875	-151.649	-151.189	-151.417	-150.775	-150.821
	38671875000	-151.986	-151.638	-151.94	-151.179	-151.207
	38720703125	-152.499	-151.863	-152.222	-151.772	-151.755
	38769531250	-152.765	-152.306	-152.56	-152.728	-152.733
	38818359375	-153.657	-153.051	-153.313	-153.664	-153.65
	38867187500	-154.765	-154.356	-154.494	-154.542	-154.543
	38916015625	-155.505	-155.704	-155.458	-156.129	-156.153
	38964843750	-157.313	-157.816	-157.16	-158.225	-158.205
	39013671875	-157.954	-159.121	-157.793	-159.678	-159.681
	39062500000	-159.399	-161.449	-159.608	-161.51	-161.503
	39111328125	-160.058	-164.594	-159.971	-164.236	-164.234
	39160156250	-160.675	-169.716	-160.293	-169.619	-169.649
	39208984375	-161.381	-177.878	-161.029	-178.148	-178.121
	39257812500	-160.79	-171.228	-160.056	-171.682	-171.625
	39306640625	-160.574	-165.385	-160.198	-165.544	-165.569
	39355468750	-158.704	-161.432	-158.079	-161.815	-161.827
	39404296875	-157.695	-158.624	-157.145	-158.855	-158.846
	39453125000	-156.162	-156.456	-156.118	-156.718	-156.714
	39501953125	-155.384	-155.288	-155.163	-155.579	-155.565
	39550781250	-154.874	-154.203	-154.383	-154.798	-154.8
	39599609375	-153.855	-153.335	-153.589	-153.897	-153.891
	39648437500	-153.413	-152.592	-153.105	-152.983	-153.018
	39697265625	-152.56	-151.896	-152.328	-152.059	-152.065
	39746093750	-152.256	-151.379	-151.84	-151.433	-151.427
	39794921875	-151.809	-150.695	-151.668	-150.635	-150.635
	39843750000	-150.982	-149.966	-150.774	-150.116	-150.153
	39892578125	-149.784	-148.774	-149.665	-149.416	-149.483
	39941406250	-149.402	-148.337	-149.045	-148.949	-148.989
	39990234375	-149.591	-148.452	-149.115	-148.488	-148.518
	40039062500	-149.501	-148.343	-149.091	-148.762	-148.796
	40087890625	-149.105	-148.466	-149.047	-148.997	-149.019
	40136718750	-149.086	-148.375	-149.072	-148.432	-148.455
	40185546875	-148.547	-148.008	-148.617	-148.171	-148.208
	40234375000	-148.662	-148.109	-148.559	-148.863	-148.913
	40283203125	-148.465	-147.839	-148.252	-148.507	-148.561
	40332031250	-147.971	-147.417	-147.654	-147.545	-147.569
	40380859375	-148.173	-147.746	-147.995	-148.116	-148.168
	40429687500	-148.256	-151.148	-150.958	-151.614	-151.593
	40478515625	-148.352	-163.123	-163.119	-163.191	-163.186
	40527343750	-148.284	-163.452	-163.45	-163.419	-163.423
	40576171875	-148.208	-164.032	-164.035	-163.519	-163.515
	40625000000	-148.62	-164.491	-164.493	-163.581	-163.582
	40673828125	-148.726	-164.667	-164.669	-164.173	-164.175
	40722656250	-149.2	-164.969	-164.97	-164.666	-164.667
	40771484375	-149.627	-165.175	-165.175	-164.944	-164.941
	40820312500	-150.012	-153.192	-153.114	-153.137	-153.224
	40869140625	-150.086	-149.869	-149.92	-149.982	-149.962
	40917968750	-150.551	-150.425	-150.46	-150.751	-150.771
	40966796875	-151.44	-151.303	-151.39	-151.241	-151.269
	41015625000	-151.911	-151.755	-151.842	-151.299	-151.347
	41064453125	-152.433	-152.297	-152.42	-152.646	-152.638
	41113281250	-153.357	-153.216	-153.44	-153.547	-153.545
	41162109375	-154.267	-154.087	-154.322	-154.237	-154.238
	41210937500	-154.95	-154.587	-155.005	-154.743	-154.724
	41259765625	-156.211	-156.124	-155.916	-156.066	-156.089
	41308593750	-157.551	-157.45	-157.005	-157.53	-157.515
	41357421875	-158.55	-159.071	-158.383	-159.07	-159.053
	41406250000	-159.586	-160.726	-159.484	-160.835	-160.85
	41455078125	-161.702	-163.426	-161.461	-163.541	-163.506
	41503906250	-162.284	-167.55	-161.535	-167.55	-167.583
	41552734375	-163.492	-173.927	-162.351	-174.294	-174.214
	41601562500	-163.012	-177.954	-162.529	-177.336	-177.339
	41650390625	-162.217	-169.85	-161.504	-169.82	-169.769
	41699218750	-160.846	-164.638	-160.541	-165.011	-165.032
	41748046875	-159.04	-161.702	-158.983	-161.918	-161.891
	41796875000	-158.244	-159.837	-158.584	-159.777	-159.783
	41845703125	-157.218	-158.18	-157.284	-158.049	-158.058
	41894531250	-156.601	-156.86	-156.439	-156.607	-156.598
	41943359375	-155.784	-155.806	-155.515	-155.552	-155.565
	41992187500	-154.667	-154.781	-154.849	-154.311	-154.326
	42041015625	-154.474	-154.086	-154.608	-153.584	-153.615
	42089843750	-153.987	-153.473	-153.974	-153.199	-153.208
	42138671875	-153.364	-152.567	-153.211	-152.224	-152.216
	42187500000	-152.797	-152.04	-152.872	-151.763	-151.769
	42236328125	-152.11	-151.39	-152.208	-151.213	-151.206
	42285156250	-151.81	-150.867	-151.785	-150.621	-150.615
	42333984375	-151.365	-150.487	-151.27	-150.317	-150.296
	42382812500	-151.26	-150.367	-151.17	-150.474	-150.486
	42431640625	-150.988	-149.987	-150.728	-149.936	-149.95
	42480468750	-150.509	-149.673	-150.396	-149.366	-149.352
	42529296875	-150.406	-149.616	-150.242	-149.368	-149.35
	42578125000	-150.367	-149.548	-150.144	-149.113	-149.136
	42626953125	-150.605	-149.674	-150.235	-149.116	-149.166
	42675781250	-150.639	-149.805	-150.217	-149.229	-149.258
	42724609375	-149.961	-149.269	-149.67	-148.779	-148.808
	42773437500	-149.952	-149.195	-149.742	-149.046	-149.102
	42822265625	-149.99	-149.434	-149.855	-149.767	-149.8
	42871093750	-150.425	-149.743	-150.216	-149.916	-149.956
	42919921875	-150.648	-150.057	-150.459	-149.961	-149.99
	42968750000	-150.673	-150.39	-150.596	-149.572	-149.621
	43017578125	-150.189	-149.82	-150.001	-149.638	-149.684
	43066406250	-149.956	-149.606	-149.773	-149.574	-149.63
	43115234375	-150.321	-149.978	-150.136	-149.711	-149.765
	43164062500	-150.593	-150.269	-150.332	-150.331	-150.387
	43212890625	-150.85	-150.679	-150.685	-150.783	-150.799
	43261718750	-151.417	-151.168	-151.262	-150.78	-150.819
	43310546875	-151.846	-151.659	-151.661	-151.013	-151.07
	43359375000	-152.56	-152.356	-152.383	-151.798	-151.802
	43408203125	-153.196	-153.037	-153.047	-152.969	-152.981
	43457031250	-154.294	-154.132	-154.092	-154.122	-154.14
	43505859375	-154.963	-154.79	-154.816	-154.488	-154.504
	43554687500	-155.455	-155.328	-155.255	-155.1	-155.09
	43603515625	-155.793	-155.595	-155.627	-156.004	-156
	43652343750	-156.768	-156.671	-156.552	-156.989	-157.01
	43701171875	-158.62	-158.478	-158.44	-158.815	-158.811
	43750000000	-160.077	-160.269	-159.872	-160.063	-160.069
	43798828125	-161.482	-162.324	-161.215	-162.549	-162.558
	43847656250	-163.443	-164.941	-163.362	-164.987	-164.963
	43896484375	-164.547	-169.017	-164.46	-169.182	-169.2
	43945312500	-166.286	-175.497	-165.775	-175.045	-174.935
	43994140625	-164.858	-178.905	-164.141	-179.384	-179.35
	44042968750	-164.336	-171.263	-163.948	-171.209	-171.158
	44091796875	-162.887	-166.486	-162.685	-166.615	-166.633
	44140625000	-161.149	-163.263	-160.544	-162.94	-162.919
	44189453125	-159.554	-160.634	-159.61	-160.404	-160.418
	44238281250	-157.755	-158.631	-157.752	-159.097	-159.087
	44287109375	-156.738	-156.875	-156.484	-157.765	-157.767
	44335937500	-155.949	-156.01	-155.788	-156.549	-156.566
	44384765625	-155.278	-155.176	-155.118	-155.474	-155.476
	44433593750	-155.063	-154.576	-154.931	-154.127	-154.139
	44482421875	-154.019	-153.532	-153.625	-153.286	-153.262
	44531250000	-153.403	-152.725	-153.244	-153.037	-153.022
	44580078125	-152.989	-152.354	-152.843	-152.884	-152.888
	44628906250	-152.799	-152.234	-152.639	-152.202	-152.209
	44677734375	-152.4	-151.45	-152.263	-151.757	-151.778
	44726562500	-151.882	-150.882	-151.609	-151.463	-151.476
	44775390625	-152.072	-151.115	-151.998	-150.8	-150.806
	44824218750	-151.532	-150.484	-151.301	-150.694	-150.698
	44873046875	-151.219	-150.359	-150.968	-150.365	-150.369
	44921875000	-151.384	-150.542	-151.242	-150.024	-150.069
	44970703125	-151.169	-150.27	-150.831	-150.421	-150.432
	45019531250	-151.07	-150.214	-150.994	-150.528	-150.556
	45068359375	-150.843	-149.792	-150.581	-150.179	-150.191
	45117187500	-150.664	-149.685	-150.238	-149.93	-149.958
	45166015625	-151.026	-150.296	-150.838	-150.04	-150.068
	45214843750	-151.051	-150.433	-151.09	-150.587	-150.595
	45263671875	-151.142	-150.471	-150.914	-150.776	-150.787
	45312500000	-151.33	-150.796	-151.114	-150.843	-150.871
	45361328125	-151.566	-151.047	-151.402	-150.881	-150.903
	45410156250	-151.736	-151.067	-151.518	-150.933	-150.962
	45458984375	-151.729	-151.126	-151.443	-150.968	-151.007
	45507812500	-151.571	-151.129	-151.264	-151.202	-151.214
	45556640625	-151.678	-151.396	-151.533	-151.19	-151.208
	45605468750	-151.314	-151.09	-151.253	-150.978	-151.002
	45654296875	-151.945	-151.686	-151.89	-150.922	-150.936
	45703125000	-151.96	-151.662	-151.815	-151.21	-151.229
	45751953125	-152.205	-151.966	-152.155	-151.726	-151.74
	45800781250	-152.613	-152.401	-152.543	-152.07	-152.096
	45849609375	-153.146	-153.038	-152.979	-153.057	-153.065
	45898437500	-154.199	-154.026	-154.133	-153.829	-153.843
	45947265625	-154.932	-154.793	-154.783	-154.813	-154.822
	45996093750	-155.37	-155.241	-155.244	-155.831	-155.83
	46044921875	-157.066	-156.901	-156.927	-156.973	-156.986
	46093750000	-158.462	-158.361	-158.285	-158.292	-158.278
	46142578125	-159.607	-159.482	-159.53	-159.678	-159.684
	46191406250	-162.048	-162.037	-161.913	-161.516	-161.5
	46240234375	-164.025	-164.228	-163.821	-164.16	-164.125
	46289062500	-166.101	-167.221	-165.771	-167.418	-167.424
	46337890625	-169.764	-173.113	-169.876	-172.767	-172.688
	46386718750	-169.21	-180.276	-168.496	-179.713	-179.677
	46435546875	-167.363	-171.682	-167.226	-171.796	-171.76
	46484375000	-164.574	-166.585	-164.294	-166.59	-166.605
	46533203125	-161.901	-163.242	-161.311	-163.111	-163.093
	46582031250	-160.215	-160.596	-160.154	-160.712	-160.726
	46630859375	-158.324	-158.685	-158.014	-158.895	-158.902
	46679687500	-157.155	-156.959	-156.984	-157.079	-157.091
	46728515625	-156.407	-156.254	-156.261	-155.969	-155.961
	46777343750	-155.414	-155.36	-155.487	-155.027	-155.012
	46826171875	-154.631	-154.359	-154.847	-154.373	-154.391
	46875000000	-153.976	-153.493	-153.593	-153.569	-153.567
	46923828125	-153.163	-152.44	-152.931	-152.112	-152.09
	46972656250	-152.558	-151.901	-152.267	-151.863	-151.872
	47021484375	-151.804	-151.173	-151.866	-151.22	-151.217
	47070312500	-151.599	-150.707	-151.722	-150.564	-150.587
	47119140625	-151.291	-150.603	-151.198	-150.14	-150.151
	47167968750	-150.625	-149.899	-150.642	-149.48	-149.49
	47216796875	-150.3	-149.389	-150.346	-149.175	-149.209
	47265625000	-150.695	-149.722	-150.531	-149.109	-149.111
	47314453125	-150.536	-149.579	-150.184	-148.775	-148.787
	47363281250	-150.167	-149.412	-150.133	-149.139	-149.175
	47412109375	-149.987	-149.133	-150.091	-149.492	-149.558
	47460937500	-150.029	-149.129	-150.091	-149.495	-149.548
[truncated: 51 more rows]

## Sheet: Fig7e NPR
Vrms	Simp Notch	PM Notch	PAM8
54.4	-15.8697	-15.531	-15.9077
48.4841	-17.5594	-17.2191	-17.4474
43.2115	-18.9823	-18.7072	-19.0709
38.5123	-20.3594	-19.9136	-20.2606
34.3241	-21.3161	-21.0514	-21.3566
30.5914	-22.1142	-21.783	-21.8747
27.2646	-22.664	-22.5135	-22.9175

## Sheet: Fig7f Q
MMSE tap=1251@2sps
roll off = 0.15
PreEqOff
			shift 2000 samples
TxAtt (dB)	TxStd	Ref. Q	Same Orth. Q	PM Notch: Gaussian	Simp Notch: Zero-mean Chi-square	PM Notch: Zero-mean Chi-square
0	54.5	5.64406	5.5848	5.85726	5.93544	5.9016
1	48.6	6.37608	6.36398	6.91222	6.81939	6.79074
2	43.3	7.27555	7.2185	7.93676	7.57829	7.58194
3	38.6	7.88091	7.7654	8.74479	8.23934	8.25143
4	34.4	8.45315	8.44069	9.58139	8.79635	8.83708
5	30.6	8.68198	8.76031	10.1591	9.29712	9.24612
6	27.3	9.6129	9.62901	10.7691	9.56768	9.55919
