# Supplementary material for: Nonlinear noise spectrum measurement using a probability-maintained noise power ratio method
Source: Commun Eng. 2022 Dec 29;1:49. doi: 10.1038/s44172-022-00047-y (PMC10955953; doi:10.1038/s44172-022-00047-y)
Supplement: Supplementary file 11 — Supplementary Data 1-8 [file 44172_2022_47_MOESM11_ESM.xlsx]

## Sheet: Fig8b DacSetting
Ideal input	NL Set4	NL Set7
0	0	0
1	40	38
2	46	53
3	86	91
4	98	113
5	138	151
6	144	166
7	184	204
8	273	266
9	313	304
10	319	319
11	359	357
12	371	379
13	411	417
14	417	432
15	457	470

## Sheet: Fig8c 2tone
Freq(Hz)	PSD（dB）
-1.59923e+10	4.17215
-1.59767e+10	-0.390341
-1.59611e+10	-11.341
-1.59454e+10	-11.2134
-1.59298e+10	-11.4171
-1.59142e+10	-11.3414
-1.58986e+10	-11.1377
-1.58829e+10	-11.0283
-1.58673e+10	-10.8201
-1.58517e+10	-10.9725
-1.58361e+10	-11.0929
-1.58204e+10	-11.2606
-1.58048e+10	-11.1927
-1.57892e+10	-11.2919
-1.57736e+10	-10.9091
-1.57579e+10	-10.7966
-1.57423e+10	-10.9507
-1.57267e+10	-10.9396
-1.57111e+10	-11.3926
-1.56954e+10	-11.2328
-1.56798e+10	-10.8867
-1.56642e+10	-10.9711
-1.56486e+10	-9.76158
-1.56329e+10	-9.91746
-1.56173e+10	-10.0288
-1.56017e+10	-9.86889
-1.55861e+10	-11.4578
-1.55704e+10	-11.3401
-1.55548e+10	-11.0451
-1.55392e+10	-11.1862
-1.55236e+10	13.0393
-1.55079e+10	13.0414
-1.54923e+10	13.0428
-1.54767e+10	13.0415
-1.54611e+10	-11.0481
-1.54454e+10	-11.4377
-1.54298e+10	-11.3201
-1.54142e+10	-10.8502
-1.53986e+10	-10.1927
-1.53829e+10	-9.80113
-1.53673e+10	-9.96001
-1.53517e+10	-10.5092
-1.53361e+10	-11.0043
-1.53204e+10	-10.6733
-1.53048e+10	-10.7404
-1.52892e+10	-10.8689
-1.52736e+10	-10.1818
-1.52579e+10	-10.3133
-1.52423e+10	-10.0525
-1.52267e+10	-10.1715
-1.52111e+10	-11.1507
-1.51954e+10	-11.0718
-1.51798e+10	-10.6331
-1.51642e+10	-10.869
-1.51486e+10	-10.7899
-1.51329e+10	-11.236
-1.51173e+10	-11.0338
-1.51017e+10	-10.9493
-1.50861e+10	-11.3043
-1.50704e+10	-11.2862
-1.50548e+10	-11.2012
-1.50392e+10	-10.9865
-1.50236e+10	-1.25494
-1.50079e+10	-1.21758
-1.49923e+10	-1.21525
-1.49767e+10	-1.27349
-1.49611e+10	-10.8422
-1.49454e+10	-11.1549
-1.49298e+10	-10.9341
-1.49142e+10	-11.116
-1.48986e+10	-4.08406
-1.48829e+10	-4.12644
-1.48673e+10	-4.17309
-1.48517e+10	-4.11896
-1.48361e+10	-10.7797
-1.48204e+10	-10.533
-1.48048e+10	-10.9962
-1.47892e+10	-11.1643
-1.47736e+10	-11.2083
-1.47579e+10	-10.9563
-1.47423e+10	-10.5877
-1.47267e+10	-10.134
-1.47111e+10	-10.3123
-1.46954e+10	-10.5621
-1.46798e+10	-10.9635
-1.46642e+10	-10.7894
-1.46486e+10	-10.6865
-1.46329e+10	-10.5053
-1.46173e+10	-10.5889
-1.46017e+10	-10.6247
-1.45861e+10	-10.8503
-1.45704e+10	-10.4749
-1.45548e+10	-10.4291
-1.45392e+10	-10.0972
-1.45236e+10	20.1709
-1.45079e+10	20.1712
-1.44923e+10	20.1708
-1.44767e+10	20.1699
-1.44611e+10	-10.9998
-1.44454e+10	-11.0781
-1.44298e+10	-10.9459
-1.44142e+10	-10.8916
-1.43986e+10	-10.607
-1.43829e+10	-10.6418
-1.43673e+10	-10.6152
-1.43517e+10	-10.6657
-1.43361e+10	-10.9031
-1.43204e+10	-10.9328
-1.43048e+10	-11.0739
-1.42892e+10	-10.9107
-1.42736e+10	-2.87483
-1.42579e+10	-2.87026
-1.42423e+10	-2.88167
-1.42267e+10	-2.90975
-1.42111e+10	-10.6748
-1.41954e+10	-10.8001
-1.41798e+10	-10.54
-1.41642e+10	-11.1351
-1.41486e+10	-11.1945
-1.41329e+10	-10.8648
-1.41173e+10	-10.0709
-1.41017e+10	-9.83359
-1.40861e+10	-9.65483
-1.40704e+10	-9.91225
-1.40548e+10	-9.95185
-1.40392e+10	-10.3493
-1.40236e+10	7.74824
-1.40079e+10	7.75382
-1.39923e+10	7.75629
-1.39767e+10	7.75611
-1.39611e+10	-10.2662
-1.39454e+10	-10.4355
-1.39298e+10	-10.462
-1.39142e+10	-10.7663
-1.38986e+10	-2.88368
-1.38829e+10	-2.88598
-1.38673e+10	-2.83199
-1.38517e+10	-2.88058
-1.38361e+10	-10.1582
-1.38204e+10	-10.8208
-1.38048e+10	-10.8613
-1.37892e+10	-10.9713
-1.37736e+10	-10.3404
-1.37579e+10	-10.0536
-1.37423e+10	-10.0578
-1.37267e+10	-10.0523
-1.37111e+10	-10.2838
-1.36954e+10	-10.4406
-1.36798e+10	-10.1718
-1.36642e+10	-10.2935
-1.36486e+10	-10.4687
-1.36329e+10	-10.4061
-1.36173e+10	-10.7698
-1.36017e+10	-10.6355
-1.35861e+10	-10.8168
-1.35704e+10	-10.5134
-1.35548e+10	-10.0943
-1.35392e+10	-9.8314
-1.35236e+10	4.70076
-1.35079e+10	4.81836
-1.34923e+10	4.81694
-1.34767e+10	4.76862
-1.34611e+10	-9.88197
-1.34454e+10	-10.3629
-1.34298e+10	-10.5327
-1.34142e+10	-10.5568
-1.33986e+10	-10.6089
-1.33829e+10	-10.5579
-1.33673e+10	-10.6431
-1.33517e+10	-10.3459
-1.33361e+10	-10.2834
-1.33204e+10	-10.0172
-1.33048e+10	-10.1363
-1.32892e+10	-10.2788
-1.32736e+10	-2.5517
-1.32579e+10	-2.51681
-1.32423e+10	-2.50325
-1.32267e+10	-2.45657
-1.32111e+10	-9.96024
-1.31954e+10	-9.98959
-1.31798e+10	-10.274
-1.31642e+10	-10.0928
-1.31486e+10	-10.041
-1.31329e+10	-9.97674
-1.31173e+10	-9.99603
-1.31017e+10	-10.3445
-1.30861e+10	-10.082
-1.30704e+10	-10.3445
-1.30548e+10	-10.3347
-1.30392e+10	-10.3441
-1.30236e+10	1.81074
-1.30079e+10	1.87068
-1.29923e+10	1.85195
-1.29767e+10	1.84037
-1.29611e+10	-10.722
-1.29454e+10	-10.5243
-1.29298e+10	-10.4059
-1.29142e+10	-10.2707
-1.28986e+10	-9.7491
-1.28829e+10	-9.88595
-1.28673e+10	-10.1524
-1.28517e+10	-10.3968
-1.28361e+10	-10.6976
-1.28204e+10	-10.829
-1.28048e+10	-10.2343
-1.27892e+10	-10.3561
-1.27736e+10	-9.98635
-1.27579e+10	-10.3532
-1.27423e+10	-10.2994
-1.27267e+10	-10.33
-1.27111e+10	-10.5177
-1.26954e+10	-10.2187
-1.26798e+10	-9.97726
-1.26642e+10	-9.99866
-1.26486e+10	-10.489
-1.26329e+10	-10.2782
-1.26173e+10	-10.2971
-1.26017e+10	-9.92796
-1.25861e+10	-9.89954
-1.25704e+10	-9.8597
-1.25548e+10	-10.0012
-1.25392e+10	-9.98991
-1.25236e+10	10.9243
-1.25079e+10	10.9297
-1.24923e+10	10.9309
-1.24767e+10	10.927
-1.24611e+10	-9.56201
-1.24454e+10	-9.44046
-1.24298e+10	-9.38417
-1.24142e+10	-9.58178
-1.23986e+10	-9.3045
-1.23829e+10	-9.71511
-1.23673e+10	-9.06608
-1.23517e+10	-9.15455
-1.23361e+10	-8.93479
-1.23204e+10	-9.17871
-1.23048e+10	-9.11725
-1.22892e+10	-9.46923
-1.22736e+10	-9.21751
-1.22579e+10	-9.51097
-1.22423e+10	-9.2595
-1.22267e+10	-9.5009
-1.22111e+10	-9.35881
-1.21954e+10	-9.27255
-1.21798e+10	-9.2875
-1.21642e+10	-9.32892
-1.21486e+10	-9.12176
-1.21329e+10	-9.24104
-1.21173e+10	-9.18853
-1.21017e+10	-8.85209
-1.20861e+10	-9.21725
-1.20704e+10	-9.16545
-1.20548e+10	-9.28606
-1.20392e+10	-9.23261
-1.20236e+10	8.96791
-1.20079e+10	8.97114
-1.19923e+10	8.96917
-1.19767e+10	8.96964
-1.19611e+10	-9.48525
-1.19454e+10	-9.11475
-1.19298e+10	-9.18629
-1.19142e+10	-8.70548
-1.18986e+10	-9.01085
-1.18829e+10	-9.17712
-1.18673e+10	-9.81888
-1.18517e+10	-9.8661
-1.18361e+10	-9.38453
-1.18204e+10	-9.4453
-1.18048e+10	-9.74825
-1.17892e+10	-9.46593
-1.17736e+10	-0.352026
-1.17579e+10	-0.32024
-1.17423e+10	-0.403847
-1.17267e+10	-0.386993
-1.17111e+10	-9.44583
-1.16954e+10	-9.22656
-1.16798e+10	-9.01394
-1.16642e+10	-9.63389
-1.16486e+10	-9.72134
-1.16329e+10	-10.042
-1.16173e+10	-9.6103
-1.16017e+10	-9.59207
-1.15861e+10	-9.7768
-1.15704e+10	-10.084
-1.15548e+10	-10.2435
-1.15392e+10	-10.1597
-1.15236e+10	21.6687
-1.15079e+10	21.6689
-1.14923e+10	21.669
-1.14767e+10	21.6689
-1.14611e+10	-9.49548
-1.14454e+10	-9.53877
-1.14298e+10	-9.32167
-1.14142e+10	-8.95454
-1.13986e+10	-8.62124
-1.13829e+10	-9.21871
-1.13673e+10	-9.52416
-1.13517e+10	-9.72727
-1.13361e+10	-9.70798
-1.13204e+10	-9.61515
-1.13048e+10	-9.91597
-1.12892e+10	-9.80341
-1.12736e+10	-9.44871
-1.12579e+10	-9.61986
-1.12423e+10	-9.94785
-1.12267e+10	-9.9955
-1.12111e+10	-10.1445
-1.11954e+10	-9.75347
-1.11798e+10	-9.65689
-1.11642e+10	-9.55787
-1.11486e+10	-7.71121
-1.11329e+10	-7.58203
-1.11173e+10	-7.66416
-1.11017e+10	-7.729
-1.10861e+10	-10.0727
-1.10704e+10	-9.99303
-1.10548e+10	-10.3102
-1.10392e+10	-10.2144
-1.10236e+10	2.15398
-1.10079e+10	2.21041
-1.09923e+10	2.21512
-1.09767e+10	2.23999
-1.09611e+10	-9.40133
-1.09454e+10	-9.45992
-1.09298e+10	-9.54798
-1.09142e+10	-9.72628
-1.08986e+10	-9.57599
-1.08829e+10	-9.47316
-1.08673e+10	-9.27543
-1.08517e+10	-9.09638
-1.08361e+10	-9.34522
-1.08204e+10	-9.53179
-1.08048e+10	-9.79901
-1.07892e+10	-9.92071
-1.07736e+10	-0.525435
-1.07579e+10	-0.521299
-1.07423e+10	-0.486145
-1.07267e+10	-0.483125
-1.07111e+10	-9.38721
-1.06954e+10	-9.80445
-1.06798e+10	-9.85032
-1.06642e+10	-9.59391
-1.06486e+10	-9.52728
-1.06329e+10	-9.42432
-1.06173e+10	-9.75494
-1.06017e+10	-9.82289
-1.05861e+10	-9.96924
-1.05704e+10	-9.54712
-1.05548e+10	-9.32776
-1.05392e+10	-9.01749
-1.05236e+10	7.77015
-1.05079e+10	7.8159
-1.04923e+10	7.80769
-1.04767e+10	7.76857
-1.04611e+10	-9.98282
-1.04454e+10	-10.3549
-1.04298e+10	-9.76408
-1.04142e+10	-9.73955
-1.03986e+10	-9.33274
-1.03829e+10	-9.65998
-1.03673e+10	-9.44115
-1.03517e+10	-9.03504
-1.03361e+10	-9.16982
-1.03204e+10	-9.01226
-1.03048e+10	-9.10058
-1.02892e+10	-8.65016
-1.02736e+10	-8.70314
-1.02579e+10	-8.64881
-1.02423e+10	-8.69117
-1.02267e+10	-8.8464
-1.02111e+10	-8.89952
-1.01954e+10	-9.41171
-1.01798e+10	-9.58393
-1.01642e+10	-9.59455
-1.01486e+10	-7.31773
-1.01329e+10	-7.1816
-1.01173e+10	-6.83277
-1.01017e+10	-6.85251
-1.00861e+10	-8.72962
-1.00704e+10	-9.04084
-1.00548e+10	-9.43793
-1.00392e+10	-9.20208
-1.00236e+10	18.373
-1.00079e+10	18.3741
-9.99231e+09	18.3739
-9.97668e+09	18.3736
-9.96106e+09	-9.00358
-9.94543e+09	-9.25913
-9.92981e+09	-9.46309
-9.91418e+09	-9.62779
-9.89856e+09	-9.19388
-9.88293e+09	-9.2178
-9.86731e+09	-9.15744
-9.85168e+09	-9.23404
-9.83606e+09	-9.14066
-9.82043e+09	-8.94181
-9.80481e+09	-8.75869
-9.78918e+09	-8.77637
-9.77356e+09	-7.7604
-9.75793e+09	-7.83325
-9.74231e+09	-7.82541
-9.72668e+09	-7.70366
-9.71106e+09	-8.52714
-9.69543e+09	-8.46024
-9.67981e+09	-8.44885
-9.66418e+09	-8.49957
-9.64856e+09	-8.53787
-9.63293e+09	-8.876
-9.61731e+09	-8.86946
-9.60168e+09	-8.80492
-9.58606e+09	-8.78323
-9.57043e+09	-8.79118
-9.55481e+09	-8.81249
-9.53918e+09	-8.7294
-9.52356e+09	13.3523
-9.50793e+09	13.3588
-9.49231e+09	13.3571
-9.47668e+09	13.3519
-9.46106e+09	-9.19365
-9.44543e+09	-8.72112
-9.42981e+09	-9.19946
-9.41418e+09	-9.14903
-9.39856e+09	-7.71157
-9.38293e+09	-7.3548
-9.36731e+09	-7.283
-9.35168e+09	-7.50385
-9.33606e+09	-9.2076
-9.32043e+09	-9.17242
-9.30481e+09	-9.14304
-9.28918e+09	-9.17508
-9.27356e+09	-7.52273
-9.25793e+09	-7.54385
-9.24231e+09	-7.51066
-9.22668e+09	-7.35178
-9.21106e+09	-8.17478
-9.19543e+09	-7.94079
-9.17981e+09	-7.90376
-9.16418e+09	-8.19578
-9.14856e+09	-8.20253
-9.13293e+09	-8.40614
-9.11731e+09	-8.43214
-9.10168e+09	-8.86386
-9.08606e+09	-9.03177
-9.07043e+09	-9.11926
-9.05481e+09	-9.01764
-9.03918e+09	-9.00974
-9.02356e+09	7.57741
-9.00793e+09	7.60168
-8.99231e+09	7.59963
-8.97668e+09	7.58943
-8.96106e+09	-8.31588
-8.94543e+09	-8.40284
-8.92981e+09	-8.63413
-8.91418e+09	-8.92521
-8.89856e+09	-8.76553
-8.88293e+09	-8.43548
-8.86731e+09	-8.66028
-8.85168e+09	-8.74896
-8.83606e+09	-8.60125
-8.82043e+09	-8.57751
-8.80481e+09	-8.76371
-8.78918e+09	-9.04024
-8.77356e+09	-8.53165
-8.75793e+09	-8.46376
-8.74231e+09	-8.70025
-8.72668e+09	-8.90132
-8.71106e+09	-8.86141
-8.69543e+09	-8.87091
-8.67981e+09	-8.80133
-8.66418e+09	-9.1361
-8.64856e+09	-2.38657
-8.63293e+09	-2.27405
-8.61731e+09	-2.27824
-8.60168e+09	-2.20382
-8.58606e+09	-8.82964
-8.57043e+09	-8.70262
-8.55481e+09	-8.61278
-8.53918e+09	-8.39925
-8.52356e+09	10.1865
-8.50793e+09	10.2033
-8.49231e+09	10.2008
-8.47668e+09	10.1881
-8.46106e+09	-9.02993
-8.44543e+09	-9.22571
-8.42981e+09	-9.11903
-8.41418e+09	-9.09103
-8.39856e+09	-8.99811
-8.38293e+09	-9.00899
-8.36731e+09	-8.85549
-8.35168e+09	-8.70984
-8.33606e+09	-8.37836
-8.32043e+09	-8.73526
-8.30481e+09	-8.75297
-8.28918e+09	-9.20571
-8.27356e+09	-7.9813
-8.25793e+09	-7.79588
-8.24231e+09	-7.80489
-8.22668e+09	-7.7494
-8.21106e+09	-8.84487
-8.19543e+09	-8.99444
-8.17981e+09	-8.89884
-8.16418e+09	-9.28044
-8.14856e+09	-8.83554
-8.13293e+09	-8.93629
-8.11731e+09	-8.79183
-8.10168e+09	-8.84169
-8.08606e+09	-8.52099
-8.07043e+09	-8.45231
-8.05481e+09	-8.6749
-8.03918e+09	-8.82634
-8.02356e+09	8.78165
-8.00793e+09	8.78871
-7.99231e+09	8.79012
-7.97668e+09	8.78726
-7.96106e+09	-8.86247
-7.94543e+09	-9.1229
-7.92981e+09	-9.14754
-7.91418e+09	-8.93955
-7.89856e+09	-8.58857
-7.88293e+09	-8.33594
-7.86731e+09	-8.5341
-7.85168e+09	-8.62349
-7.83606e+09	-9.06178
-7.82043e+09	-8.77735
-7.80481e+09	-8.80233
-7.78918e+09	-8.99993
-7.77356e+09	-8.76258
-7.75793e+09	-8.93499
-7.74231e+09	-8.74181
-7.72668e+09	-8.40482
-7.71106e+09	-8.09287
-7.69543e+09	-8.03555
-7.67981e+09	-8.13039
-7.66418e+09	-8.49355
-7.64856e+09	-1.9123
-7.63293e+09	-1.97734
-7.61731e+09	-1.98757
-7.60168e+09	-1.89324
-7.58606e+09	-8.20747
-7.57043e+09	-8.10522
-7.55481e+09	-8.03266
-7.53918e+09	-8.25634
-7.52356e+09	21.0212
-7.50793e+09	21.0257
-7.49231e+09	21.0258
-7.47668e+09	21.0223
-7.46106e+09	-8.47324
-7.44543e+09	-8.55638
-7.42981e+09	-8.68726
-7.41418e+09	-8.41419
-7.39856e+09	-8.44861
-7.38293e+09	-8.60831
-7.36731e+09	-8.46185
-7.35168e+09	-7.9858
-7.33606e+09	-8.21614
-7.32043e+09	-8.57311
-7.30481e+09	-8.87745
-7.28918e+09	-8.93468
-7.27356e+09	-8.83161
-7.25793e+09	-9.29933
-7.24231e+09	-8.71409
-7.22668e+09	-8.29808
-7.21106e+09	-8.41169
-7.19543e+09	-8.55502
-7.17981e+09	-8.66885
-7.16418e+09	-8.80987
-7.14856e+09	-8.53484
-7.13293e+09	-8.84846
-7.11731e+09	-8.62826
-7.10168e+09	-8.53359
-7.08606e+09	-8.30468
-7.07043e+09	-8.20068
-7.05481e+09	-8.51231
-7.03918e+09	-8.78526
-7.02356e+09	10.1922
-7.00793e+09	10.2
-6.99231e+09	10.2027
-6.97668e+09	10.2015
-6.96106e+09	-8.39985
-6.94543e+09	-8.23706
-6.92981e+09	-8.15861
-6.91418e+09	-8.21448
-6.89856e+09	-8.50475
-6.88293e+09	-8.2897
-6.86731e+09	-8.75201
-6.85168e+09	-8.05501
-6.83606e+09	-7.94722
-6.82043e+09	-7.90528
-6.80481e+09	-8.37671
-6.78918e+09	-8.49054
-6.77356e+09	-8.24412
-6.75793e+09	-8.33064
-6.74231e+09	-8.28543
-6.72668e+09	-8.57043
-6.71106e+09	-8.50252
-6.69543e+09	-8.67557
-6.67981e+09	-8.41513
-6.66418e+09	-8.35038
-6.64856e+09	-7.58209
-6.63293e+09	-7.91048
-6.61731e+09	-8.10422
-6.60168e+09	-8.51077
-6.58606e+09	-9.0705
-6.57043e+09	-8.48493
-6.55481e+09	-8.65033
-6.53918e+09	-7.97014
-6.52356e+09	19.9124
-6.50793e+09	19.9195
-6.49231e+09	19.9194
-6.47668e+09	19.9157
-6.46106e+09	-7.62839
-6.44543e+09	-8.05848
-6.42981e+09	-8.45657
-6.41418e+09	-8.69071
-6.39856e+09	-8.4922
-6.38293e+09	-8.13703
-6.36731e+09	-8.06323
-6.35168e+09	-8.17481
-6.33606e+09	-8.40361
-6.32043e+09	-8.24681
-6.30481e+09	-8.39519
-6.28918e+09	-8.22716
-6.27356e+09	1.00399
-6.25793e+09	1.0043
-6.24231e+09	0.944855
-6.22668e+09	0.926732
-6.21106e+09	-8.58817
-6.19543e+09	-8.24644
-6.17981e+09	-8.38664
-6.16418e+09	-8.40068
-6.14856e+09	-8.34886
-6.13293e+09	-8.32461
-6.11731e+09	-8.49701
-6.10168e+09	-8.9796
-6.08606e+09	-8.66207
-6.07043e+09	-8.43695
-6.05481e+09	-8.11416
-6.03918e+09	-8.14181
-6.02356e+09	3.04345
-6.00793e+09	3.08283
-5.99231e+09	3.08255
-5.97668e+09	3.06163
-5.96106e+09	-8.08557
-5.94543e+09	-7.57532
-5.92981e+09	-7.60308
-5.91418e+09	-7.48803
-5.89856e+09	-7.45105
-5.88293e+09	-7.47364
-5.86731e+09	-7.70787
-5.85168e+09	-7.837
-5.83606e+09	-8.15607
-5.82043e+09	-8.01691
-5.80481e+09	-7.92836
-5.78918e+09	-8.06959
-5.77356e+09	-8.09336
-5.75793e+09	-8.6811
-5.74231e+09	-8.13239
-5.72668e+09	-8.21585
-5.71106e+09	-8.14927
-5.69543e+09	-8.32864
-5.67981e+09	-7.7511
-5.66418e+09	-7.37901
-5.64856e+09	-7.59224
-5.63293e+09	-7.58104
-5.61731e+09	-8.37188
-5.60168e+09	-7.90897
-5.58606e+09	-8.39817
-5.57043e+09	-8.46522
-5.55481e+09	-8.40334
-5.53918e+09	-8.04699
-5.52356e+09	42.4359
-5.50793e+09	42.4359
-5.49231e+09	42.4359
-5.47668e+09	42.4359
-5.46106e+09	-7.9697
-5.44543e+09	-8.13923
-5.42981e+09	-8.06504
-5.41418e+09	-7.6277
-5.39856e+09	-7.46804
-5.38293e+09	-7.74529
-5.36731e+09	-8.20514
-5.35168e+09	-8.17343
-5.33606e+09	-8.15645
-5.32043e+09	-7.87084
-5.30481e+09	-8.12141
-5.28918e+09	-7.54175
-5.27356e+09	-6.76385
-5.25793e+09	-6.859
-5.24231e+09	-6.99142
-5.22668e+09	-7.14463
-5.21106e+09	-7.69244
-5.19543e+09	-7.92637
-5.17981e+09	-7.30561
-5.16418e+09	-7.72325
-5.14856e+09	-7.85312
-5.13293e+09	-8.17008
-5.11731e+09	-8.12894
-5.10168e+09	-8.26987
-5.08606e+09	-8.43098
-5.07043e+09	-8.69569
-5.05481e+09	-8.50322
-5.03918e+09	-8.46332
-5.02356e+09	-0.904347
-5.00793e+09	-0.758911
-4.99231e+09	-0.765007
-4.97668e+09	-0.705787
-4.96106e+09	-7.66161
-4.94543e+09	-8.00315
-4.92981e+09	-8.378
-4.91418e+09	-8.62968
-4.89856e+09	-1.1925
-4.88293e+09	-1.15223
-4.86731e+09	-1.1048
-4.85168e+09	-1.07471
-4.83606e+09	-7.5026
-4.82043e+09	-7.51535
-4.80481e+09	-7.34725
-4.78918e+09	-7.6205
-4.77356e+09	-7.50166
-4.75793e+09	-7.91313
-4.74231e+09	-8.23612
-4.72668e+09	-8.48022
-4.71106e+09	-8.02626
-4.69543e+09	-7.95752
-4.67981e+09	-7.86563
-4.66418e+09	-8.09243
-4.64856e+09	-8.53485
-4.63293e+09	-8.3494
-4.61731e+09	-8.04613
-4.60168e+09	-7.81185
-4.58606e+09	-7.60839
-4.57043e+09	-7.44332
-4.55481e+09	-7.42247
-4.53918e+09	-7.32236
-4.52356e+09	43.0358
-4.50793e+09	43.0358
-4.49231e+09	43.0358
-4.47668e+09	43.0358
-4.46106e+09	-7.72474
-4.44543e+09	-8.21227
-4.42981e+09	-7.9776
-4.41418e+09	-7.99228
-4.39856e+09	-7.49006
-4.38293e+09	-7.58861
-4.36731e+09	-7.23137
-4.35168e+09	-6.9839
-4.33606e+09	-7.08006
-4.32043e+09	-7.48232
-4.30481e+09	-7.71644
-4.28918e+09	-7.56611
-4.27356e+09	-6.34899
-4.25793e+09	-6.50748
-4.24231e+09	-6.78698
-4.22668e+09	-6.94988
-4.21106e+09	-7.82524
-4.19543e+09	-7.9704
-4.17981e+09	-7.69234
-4.16418e+09	-7.73046
-4.14856e+09	-7.7388
-4.13293e+09	-7.98391
-4.11731e+09	-7.70543
-4.10168e+09	-7.45332
-4.08606e+09	-7.01428
-4.07043e+09	-7.34666
-4.05481e+09	-7.3515
-4.03918e+09	-7.65809
-4.02356e+09	6.0255
-4.00793e+09	6.03676
-3.99231e+09	6.03499
-3.97668e+09	6.03606
-3.96106e+09	-7.35535
-3.94543e+09	-7.20176
-3.92981e+09	-7.29395
-3.91418e+09	-7.41782
-3.89856e+09	-2.06994
-3.88293e+09	-2.14998
-3.86731e+09	-2.06017
-3.85168e+09	-2.07477
-3.83606e+09	-7.51486
-3.82043e+09	-7.61718
-3.80481e+09	-7.57366
-3.78918e+09	-7.60989
-3.77356e+09	-7.30646
-3.75793e+09	-7.09153
-3.74231e+09	-7.2223
-3.72668e+09	-7.07284
-3.71106e+09	-7.27411
-3.69543e+09	-7.16559
-3.67981e+09	-7.33915
-3.66418e+09	-7.03258
-3.64856e+09	-7.4039
-3.63293e+09	-7.59531
-3.61731e+09	-7.9561
-3.60168e+09	-7.33342
-3.58606e+09	-7.39695
-3.57043e+09	-7.34456
-3.55481e+09	-7.20754
-3.53918e+09	-6.78531
-3.52356e+09	28.8125
-3.50793e+09	28.8149
-3.49231e+09	28.8149
-3.47668e+09	28.8132
-3.46106e+09	-7.36662
-3.44543e+09	-7.53928
-3.42981e+09	-7.31408
-3.41418e+09	-7.23035
-3.39856e+09	-6.95909
-3.38293e+09	-7.205
-3.36731e+09	-7.15134
-3.35168e+09	-7.0029
-3.33606e+09	-7.10222
-3.32043e+09	-7.15563
-3.30481e+09	-6.97337
-3.28918e+09	-7.08263
-3.27356e+09	-6.81195
-3.25793e+09	-6.98618
-3.24231e+09	-7.04327
-3.22668e+09	-6.63357
-3.21106e+09	-6.96029
-3.19543e+09	-7.01369
-3.17981e+09	-6.69455
-3.16418e+09	-7.02353
-3.14856e+09	-7.31045
-3.13293e+09	-7.54157
-3.11731e+09	-7.53645
-3.10168e+09	-7.05308
-3.08606e+09	-7.29552
-3.07043e+09	-7.17565
-3.05481e+09	-7.36358
-3.03918e+09	-7.19379
-3.02356e+09	11.2151
-3.00793e+09	11.2181
-2.99231e+09	11.2199
-2.97668e+09	11.2195
-2.96106e+09	-7.12873
-2.94543e+09	-7.29836
-2.92981e+09	-7.11226
-2.91418e+09	-7.02033
-2.89856e+09	-7.20359
-2.88293e+09	-7.47222
-2.86731e+09	-7.83395
-2.85168e+09	-7.67667
-2.83606e+09	-7.62993
-2.82043e+09	-7.08226
-2.80481e+09	-6.99752
-2.78918e+09	-7.37704
-2.77356e+09	-6.68799
-2.75793e+09	-6.75681
-2.74231e+09	-6.4437
-2.72668e+09	-6.16858
-2.71106e+09	-6.57844
-2.69543e+09	-6.48052
-2.67981e+09	-6.79564
-2.66418e+09	-6.96689
-2.64856e+09	-6.92377
-2.63293e+09	-6.67609
-2.61731e+09	-6.92019
-2.60168e+09	-7.13941
-2.58606e+09	-7.91722
-2.57043e+09	-7.65174
-2.55481e+09	-7.52314
-2.53918e+09	-7.25633
-2.52356e+09	13.4948
-2.50793e+09	13.5253
-2.49231e+09	13.5294
-2.47668e+09	13.513
-2.46106e+09	-6.38813
-2.44543e+09	-6.76639
-2.42981e+09	-6.92466
-2.41418e+09	-6.93576
-2.39856e+09	-0.951168
-2.38293e+09	-0.859631
-2.36731e+09	-0.731746
-2.35168e+09	-0.750937
-2.33606e+09	-6.40738
-2.32043e+09	-6.66571
-2.30481e+09	-7.05628
-2.28918e+09	-6.82099
-2.27356e+09	-6.84946
-2.25793e+09	-6.58076
-2.24231e+09	-6.5237
-2.22668e+09	-6.74406
-2.21106e+09	-6.52479
-2.19543e+09	-6.83149
-2.17981e+09	-6.86573
-2.16418e+09	-7.32421
-2.14856e+09	-7.58956
-2.13293e+09	-7.66367
-2.11731e+09	-7.55697
-2.10168e+09	-6.9508
-2.08606e+09	-6.66829
-2.07043e+09	-6.63303
-2.05481e+09	-6.66666
-2.03918e+09	-6.3333
-2.02356e+09	9.38241
-2.00793e+09	9.37763
-1.99231e+09	9.36126
-1.97668e+09	9.37565
-1.96106e+09	-6.9017
-1.94543e+09	-6.56971
-1.92981e+09	-6.86196
-1.91418e+09	-6.82343
-1.89856e+09	-7.21591
-1.88293e+09	-6.89651
-1.86731e+09	-6.96862
-1.85168e+09	-6.64879
-1.83606e+09	-6.97632
-1.82043e+09	-7.33534
-1.80481e+09	-7.41958
-1.78918e+09	-6.89925
-1.77356e+09	2.07933
-1.75793e+09	2.12939
-1.74231e+09	2.07053
-1.72668e+09	2.12404
-1.71106e+09	-6.49369
-1.69543e+09	-6.08661
-1.67981e+09	-6.05241
-1.66418e+09	-6.27367
-1.64856e+09	-7.05433
-1.63293e+09	-6.82008
-1.61731e+09	-6.08791
-1.60168e+09	-5.74166
-1.58606e+09	-5.7697
-1.57043e+09	-6.34148
-1.55481e+09	-6.43644
-1.53918e+09	-6.58957
-1.52356e+09	21.4402
-1.50793e+09	21.4471
-1.49231e+09	21.4477
-1.47668e+09	21.4443
-1.46106e+09	-6.5045
-1.44543e+09	-7.12087
-1.42981e+09	-7.28417
-1.41418e+09	-7.29742
-1.39856e+09	-1.32533
-1.38293e+09	-1.22111
-1.36731e+09	-1.22041
-1.35168e+09	-1.19958
-1.33606e+09	-6.35879
-1.32043e+09	-6.32992
-1.30481e+09	-6.32295
-1.28918e+09	-6.7788
-1.27356e+09	-6.63724
-1.25793e+09	-6.45715
-1.24231e+09	-6.53558
-1.22668e+09	-6.83068
-1.21106e+09	-6.8136
-1.19543e+09	-6.00234
-1.17981e+09	-5.80117
-1.16418e+09	-5.94245
-1.14856e+09	-6.27954
-1.13293e+09	-6.78527
-1.11731e+09	-6.6084
-1.10168e+09	-6.60015
-1.08606e+09	-6.59578
-1.07043e+09	-6.44322
-1.05481e+09	-6.34492
-1.03918e+09	-6.50374
-1.02356e+09	11.3048
-1.00793e+09	11.3221
-9.9231e+08	11.3276
-9.76685e+08	11.3217
-9.6106e+08	-6.80441
-9.45435e+08	-6.92941
-9.2981e+08	-6.96867
-9.14185e+08	-6.74275
-8.9856e+08	-6.90497
-8.82935e+08	-6.64506
-8.6731e+08	-6.78689
-8.51685e+08	-6.44662
-8.3606e+08	-6.32373
-8.20435e+08	-5.97808
-8.0481e+08	-6.25822
-7.89185e+08	-6.67478
-7.7356e+08	2.81373
-7.57935e+08	2.8113
-7.4231e+08	2.83208
-7.26685e+08	2.826
-7.1106e+08	-6.64524
-6.95435e+08	-6.56588
-6.7981e+08	-6.73523
-6.64185e+08	-6.78956
-6.4856e+08	-6.6029
-6.32935e+08	-6.4079
-6.1731e+08	-6.52098
-6.01685e+08	-6.74303
-5.8606e+08	-6.9964
-5.70435e+08	-6.94675
-5.5481e+08	-6.66914
-5.39185e+08	-6.26761
-5.2356e+08	12.4674
-5.07935e+08	12.4794
-4.9231e+08	12.474
-4.76685e+08	12.4614
-4.6106e+08	-6.43473
-4.45435e+08	-6.00434
-4.2981e+08	-6.21887
-4.14185e+08	-6.39072
-3.9856e+08	-6.21479
-3.82935e+08	-6.19603
-3.6731e+08	-6.25631
-3.51685e+08	-5.97712
-3.3606e+08	-6.28356
-3.20435e+08	-6.52245
-3.0481e+08	-6.89394
-2.89185e+08	-6.92946
-2.7356e+08	-6.22552
-2.57935e+08	-6.42326
-2.4231e+08	-5.90623
-2.26685e+08	-5.48822
-2.1106e+08	-5.40452
-1.95435e+08	-5.45728
-1.7981e+08	-6.1259
-1.64185e+08	-5.74366
-1.4856e+08	-5.87418
-1.32935e+08	-5.86519
-1.1731e+08	-6.00942
-1.01685e+08	-6.21273
-8.60596e+07	-6.36925
-7.04346e+07	-6.63019
-5.48096e+07	-6.38292
-3.91846e+07	-6.32732
-2.35596e+07	-3.53747
-7.93457e+06	-3.2156
7.69043e+06	-3.18494
2.33154e+07	-3.19634
3.89404e+07	-6.30209
5.45654e+07	-6.434
7.01904e+07	-6.6189
8.58154e+07	-6.36402
1.0144e+08	-6.2598
1.17065e+08	-6.00954
1.3269e+08	-5.88703
1.48315e+08	-5.86747
1.6394e+08	-5.82385
1.79565e+08	-6.09984
1.9519e+08	-5.4762
2.10815e+08	-5.40963
2.2644e+08	-5.49209
2.42065e+08	-5.75307
2.5769e+08	-6.39065
2.73315e+08	-6.19728
2.8894e+08	-6.83626
3.04565e+08	-6.90003
3.2019e+08	-6.5307
3.35815e+08	-6.33354
3.5144e+08	-6.00059
3.67065e+08	-6.26166
3.8269e+08	-6.18983
3.98315e+08	-6.15338
4.1394e+08	-6.4128
4.29565e+08	-6.16072
4.4519e+08	-5.98044
4.60815e+08	-6.4658
4.7644e+08	12.4555
4.92065e+08	12.4738
5.0769e+08	12.4797
5.23315e+08	12.4729
5.3894e+08	-6.24211
5.54565e+08	-6.68613
5.7019e+08	-6.92403
5.85815e+08	-7.03099
6.0144e+08	-6.75028
6.17065e+08	-6.54593
6.3269e+08	-6.49485
6.48315e+08	-6.59356
6.6394e+08	-6.77054
6.79565e+08	-6.69847
6.9519e+08	-6.64583
7.10815e+08	-6.63824
7.2644e+08	2.82495
7.42065e+08	2.8361
7.5769e+08	2.82296
7.73315e+08	2.81332
7.8894e+08	-6.61624
8.04565e+08	-6.27292
8.2019e+08	-5.93878
8.35815e+08	-6.37815
8.5144e+08	-6.41795
8.67065e+08	-6.75775
8.8269e+08	-6.65377
8.98315e+08	-6.96186
9.1394e+08	-6.72295
9.29565e+08	-6.93351
9.4519e+08	-6.96079
9.60815e+08	-6.81639
9.7644e+08	11.3136
9.92065e+08	11.3288
1.00769e+09	11.3228
1.02332e+09	11.3137
1.03894e+09	-6.4165
1.05457e+09	-6.33645
1.07019e+09	-6.46805
1.08582e+09	-6.56754
1.10144e+09	-6.60532
1.11707e+09	-6.60032
1.13269e+09	-6.7638
1.14832e+09	-6.28626
1.16394e+09	-6.00354
1.17957e+09	-5.84443
1.19519e+09	-5.99081
1.21082e+09	-6.87914
1.22644e+09	-6.84807
1.24207e+09	-6.63106
1.25769e+09	-6.43436
1.27332e+09	-6.60466
1.28894e+09	-6.78243
1.30457e+09	-6.31186
1.32019e+09	-6.33873
1.33582e+09	-6.36769
1.35144e+09	-1.20214
1.36707e+09	-1.22358
1.38269e+09	-1.22282
1.39832e+09	-1.31529
1.41394e+09	-7.29356
1.42957e+09	-7.3461
1.44519e+09	-7.07377
1.46082e+09	-6.51626
1.47644e+09	21.4404
1.49207e+09	21.4477
1.50769e+09	21.447
1.52332e+09	21.4441
1.53894e+09	-6.59417
1.55457e+09	-6.44231
1.57019e+09	-6.32026
1.58582e+09	-5.75621
1.60144e+09	-5.76641
1.61707e+09	-6.16354
1.63269e+09	-6.86966
1.64832e+09	-7.03591
1.66394e+09	-6.26796
1.67957e+09	-6.10985
1.69519e+09	-6.13596
1.71082e+09	-6.52536
1.72644e+09	2.13073
1.74207e+09	2.06375
1.75769e+09	2.12408
1.77332e+09	2.08371
1.78894e+09	-6.89343
1.80457e+09	-7.44294
1.82019e+09	-7.36417
1.83582e+09	-7.01482
1.85144e+09	-6.64363
1.86707e+09	-6.90698
1.88269e+09	-6.93213
1.89832e+09	-7.09364
1.91394e+09	-6.79396
1.92957e+09	-6.84881
1.94519e+09	-6.65678
1.96082e+09	-6.91607
1.97644e+09	9.37065
1.99207e+09	9.36153
2.00769e+09	9.37874
2.02332e+09	9.3819
2.03894e+09	-6.32512
2.05457e+09	-6.69105
2.07019e+09	-6.57915
2.08582e+09	-6.67703
2.10144e+09	-6.96112
2.11707e+09	-7.53074
2.13269e+09	-7.70752
2.14832e+09	-7.57703
2.16394e+09	-7.36944
2.17957e+09	-6.87929
2.19519e+09	-6.74786
2.21082e+09	-6.52782
2.22644e+09	-6.72882
2.24207e+09	-6.58011
2.25769e+09	-6.46665
2.27332e+09	-6.78191
2.28894e+09	-6.81509
2.30457e+09	-7.0955
2.32019e+09	-6.6503
2.33582e+09	-6.32075
2.35144e+09	-0.75298
2.36707e+09	-0.730646
2.38269e+09	-0.869495
2.39832e+09	-0.939194
2.41394e+09	-6.98106
2.42957e+09	-6.91713
2.44519e+09	-6.74656
2.46082e+09	-6.48804
2.47644e+09	13.499
2.49207e+09	13.5297
2.50769e+09	13.5254
2.52332e+09	13.5132
2.53894e+09	-7.19939
2.55457e+09	-7.56566
2.57019e+09	-7.61442
2.58582e+09	-7.88706
2.60144e+09	-7.12879
2.61707e+09	-6.83411
2.63269e+09	-6.67911
2.64832e+09	-6.86362
2.66394e+09	-6.96935
2.67957e+09	-6.68107
2.69519e+09	-6.50266
2.71082e+09	-6.52847
2.72644e+09	-6.12986
2.74207e+09	-6.46204
2.75769e+09	-6.76197
2.77332e+09	-6.65693
2.78894e+09	-7.40696
2.80457e+09	-7.01236
2.82019e+09	-7.07359
2.83582e+09	-7.61984
2.85144e+09	-7.60868
2.86707e+09	-7.79629
2.88269e+09	-7.49816
2.89832e+09	-7.21468
2.91394e+09	-6.95719
2.92957e+09	-7.15951
2.94519e+09	-7.43042
2.96082e+09	-7.08545
2.97644e+09	11.2173
2.99207e+09	11.2194
3.00769e+09	11.218
3.02332e+09	11.2164
3.03894e+09	-7.20365
3.05457e+09	-7.38932
3.07019e+09	-7.18051
3.08582e+09	-7.31772
3.10144e+09	-7.10296
3.11707e+09	-7.59033
3.13269e+09	-7.56196
3.14832e+09	-7.36753
3.16394e+09	-7.02445
3.17957e+09	-6.68611
3.19519e+09	-7.02626
3.21082e+09	-6.94939
3.22644e+09	-6.6459
3.24207e+09	-6.95289
3.25769e+09	-7.0429
3.27332e+09	-6.75586
3.28894e+09	-7.0851
3.30457e+09	-7.04446
3.32019e+09	-7.14081
3.33582e+09	-7.07731
3.35144e+09	-7.01948
3.36707e+09	-7.15227
3.38269e+09	-7.22716
3.39832e+09	-6.94255
3.41394e+09	-7.20409
3.42957e+09	-7.30174
3.44519e+09	-7.55014
3.46082e+09	-7.36766
3.47644e+09	28.8119
3.49207e+09	28.8149
3.50769e+09	28.815
3.52332e+09	28.8135
3.53894e+09	-6.79796
3.55457e+09	-7.23052
3.57019e+09	-7.33523
3.58582e+09	-7.29456
3.60144e+09	-7.33408
3.61707e+09	-7.95763
3.63269e+09	-7.60337
3.64832e+09	-7.42342
3.66394e+09	-7.05148
3.67957e+09	-7.29657
3.69519e+09	-7.18483
3.71082e+09	-7.31839
3.72644e+09	-7.1143
3.74207e+09	-7.16472
3.75769e+09	-7.09077
3.77332e+09	-7.31094
3.78894e+09	-7.66453
3.80457e+09	-7.65005
3.82019e+09	-7.62031
3.83582e+09	-7.50014
3.85144e+09	-2.05534
3.86707e+09	-2.06227
3.88269e+09	-2.15903
3.89832e+09	-2.06892
3.91394e+09	-7.43482
3.92957e+09	-7.35055
3.94519e+09	-7.2095
3.96082e+09	-7.32298
3.97644e+09	6.02755
3.99207e+09	6.03717
4.00769e+09	6.03776
4.02332e+09	6.03156
4.03894e+09	-7.66604
4.05457e+09	-7.37297
4.07019e+09	-7.37275
4.08582e+09	-7.0528
4.10144e+09	-7.47049
4.11707e+09	-7.6334
4.13269e+09	-8.01092
4.14832e+09	-7.74491
4.16394e+09	-7.80667
4.17957e+09	-7.69127
4.19519e+09	-7.91545
4.21082e+09	-7.87194
4.22644e+09	-6.94572
4.24207e+09	-6.74779
4.25769e+09	-6.54012
4.27332e+09	-6.342
4.28894e+09	-7.52902
4.30457e+09	-7.627
4.32019e+09	-7.51605
4.33582e+09	-7.09033
4.35144e+09	-7.02914
4.36707e+09	-7.20616
4.38269e+09	-7.55896
4.39832e+09	-7.45971
4.41394e+09	-7.98925
4.42957e+09	-7.9864
4.44519e+09	-8.27547
4.46082e+09	-7.72424
4.47644e+09	43.0358
4.49207e+09	43.0358
4.50769e+09	43.0358
4.52332e+09	43.0358
4.53894e+09	-7.34385
4.55457e+09	-7.37456
4.57019e+09	-7.49443
4.58582e+09	-7.59368
4.60144e+09	-7.78001
4.61707e+09	-7.9542
4.63269e+09	-8.3176
4.64832e+09	-8.52096
4.66394e+09	-8.08369
4.67957e+09	-7.83563
4.69519e+09	-7.87876
4.71082e+09	-8.02652
4.72644e+09	-8.52163
4.74207e+09	-8.24232
4.75769e+09	-7.93623
4.77332e+09	-7.48925
4.78894e+09	-7.60922
4.80457e+09	-7.30245
4.82019e+09	-7.5176
4.83582e+09	-7.41645
4.85144e+09	-1.09379
4.86707e+09	-1.10411
4.88269e+09	-1.15743
4.89832e+09	-1.20433
4.91394e+09	-8.59816
4.92957e+09	-8.40418
4.94519e+09	-8.03878
4.96082e+09	-7.70575
4.97644e+09	-0.712812
4.99207e+09	-0.761971
5.00769e+09	-0.749867
5.02332e+09	-0.859409
5.03894e+09	-8.45072
5.05457e+09	-8.37232
5.07019e+09	-8.7055
5.08582e+09	-8.44767
5.10144e+09	-8.2479
5.11707e+09	-8.13586
5.13269e+09	-8.14688
5.14832e+09	-7.90496
5.16394e+09	-7.75899
5.17957e+09	-7.33847
5.19519e+09	-7.89814
5.21082e+09	-7.69036
5.22644e+09	-7.14147
5.24207e+09	-6.97952
5.25769e+09	-6.8347
5.27332e+09	-6.77004
5.28894e+09	-7.57185
5.30457e+09	-8.10137
5.32019e+09	-7.85108
5.33582e+09	-8.16093
5.35144e+09	-8.23741
5.36707e+09	-8.19361
5.38269e+09	-7.7661
5.39832e+09	-7.48673
5.41394e+09	-7.582
5.42957e+09	-8.05878
5.44519e+09	-8.10122
5.46082e+09	-8.04116
5.47644e+09	42.4359
5.49207e+09	42.4359
5.50769e+09	42.4359
5.52332e+09	42.4359
5.53894e+09	-8.04517
5.55457e+09	-8.41347
5.57019e+09	-8.51279
5.58582e+09	-8.43164
5.60144e+09	-7.95079
5.61707e+09	-8.40779
5.63269e+09	-7.66365
5.64832e+09	-7.60621
5.66394e+09	-7.40662
5.67957e+09	-7.71092
5.69519e+09	-8.38792
5.71082e+09	-8.10821
5.72644e+09	-8.29685
5.74207e+09	-8.19251
5.75769e+09	-8.67766
5.77332e+09	-8.10151
5.78894e+09	-8.13111
5.80457e+09	-7.93612
5.82019e+09	-8.01879
5.83582e+09	-8.14847
5.85144e+09	-7.89548
5.86707e+09	-7.69444
5.88269e+09	-7.51918
5.89832e+09	-7.41206
5.91394e+09	-7.46812
5.92957e+09	-7.57373
5.94519e+09	-7.56238
5.96082e+09	-8.08719
5.97644e+09	3.03723
5.99207e+09	3.08364
6.00769e+09	3.08714
6.02332e+09	3.06914
6.03894e+09	-8.13684
6.05457e+09	-8.11058
6.07019e+09	-8.40572
6.08582e+09	-8.62312
6.10144e+09	-8.94585
6.11707e+09	-8.53528
6.13269e+09	-8.36124
6.14832e+09	-8.32403
6.16394e+09	-8.43814
6.17957e+09	-8.41299
6.19519e+09	-8.20204
6.21082e+09	-8.58091
6.22644e+09	0.926377
6.24207e+09	0.944544
6.25769e+09	1.00278
6.27332e+09	0.99863
6.28894e+09	-8.23118
6.30457e+09	-8.38669
6.32019e+09	-8.24479
6.33582e+09	-8.29066
6.35144e+09	-8.2178
6.36707e+09	-8.05747
6.38269e+09	-8.13311
6.39832e+09	-8.43812
6.41394e+09	-8.72101
6.42957e+09	-8.43462
6.44519e+09	-8.03997
6.46082e+09	-7.68005
6.47644e+09	19.9126
6.49207e+09	19.9194
6.50769e+09	19.9194
6.52332e+09	19.9155
6.53894e+09	-7.96318
6.55457e+09	-8.69501
6.57019e+09	-8.46951
6.58582e+09	-9.06859
6.60144e+09	-8.54547
6.61707e+09	-8.08061
6.63269e+09	-7.89219
6.64832e+09	-7.61755
6.66394e+09	-8.40962
6.67957e+09	-8.30947
6.69519e+09	-8.64551
6.71082e+09	-8.52968
6.72644e+09	-8.60281
6.74207e+09	-8.29421
6.75769e+09	-8.2974
6.77332e+09	-8.22515
6.78894e+09	-8.51495
6.80457e+09	-8.36518
6.82019e+09	-7.8968
6.83582e+09	-7.93179
6.85144e+09	-7.98516
6.86707e+09	-8.60758
6.88269e+09	-8.3818
6.89832e+09	-8.50628
6.91394e+09	-8.2111
6.92957e+09	-8.16499
6.94519e+09	-8.26526
6.96082e+09	-8.42556
6.97644e+09	10.1931
6.99207e+09	10.2013
7.00769e+09	10.2001
7.02332e+09	10.1938
7.03894e+09	-8.75795
7.05457e+09	-8.58553
7.07019e+09	-8.24401
7.08582e+09	-8.198
7.10144e+09	-8.5189
7.11707e+09	-8.5935
7.13269e+09	-8.86137
7.14832e+09	-8.57046
7.16394e+09	-8.82619
7.17957e+09	-8.65978
7.19519e+09	-8.50525
7.21082e+09	-8.42539
7.22644e+09	-8.27265
7.24207e+09	-8.70322
7.25769e+09	-9.29444
7.27332e+09	-8.85513
7.28894e+09	-8.9998
7.30457e+09	-8.88081
7.32019e+09	-8.58946
7.33582e+09	-8.19589
7.35144e+09	-7.9957
7.36707e+09	-8.44677
7.38269e+09	-8.60633
7.39832e+09	-8.44366
7.41394e+09	-8.43147
7.42957e+09	-8.68648
7.44519e+09	-8.5128
7.46082e+09	-8.47474
7.47644e+09	21.0198
7.49207e+09	21.0259
7.50769e+09	21.0257
7.52332e+09	21.0227
7.53894e+09	-8.23277
7.55457e+09	-8.06469
7.57019e+09	-8.0704
7.58582e+09	-8.13797
7.60144e+09	-1.87263
7.61707e+09	-1.98091
7.63269e+09	-1.97984
7.64832e+09	-1.90684
7.66394e+09	-8.55604
7.67957e+09	-8.16224
7.69519e+09	-8.03143
7.71082e+09	-8.07955
7.72644e+09	-8.37056
7.74207e+09	-8.70873
7.75769e+09	-8.99003
7.77332e+09	-8.71344
7.78894e+09	-9.01194
7.80457e+09	-8.86419
7.82019e+09	-8.87772
7.83582e+09	-9.02489
7.85144e+09	-8.54865
7.86707e+09	-8.47876
7.88269e+09	-8.35196
7.89832e+09	-8.51871
7.91394e+09	-8.94915
7.92957e+09	-9.16924
7.94519e+09	-9.13716
7.96082e+09	-8.81281
7.97644e+09	8.78789
7.99207e+09	8.78924
8.00769e+09	8.78762
8.02332e+09	8.78306
8.03894e+09	-8.81503
8.05457e+09	-8.58043
8.07019e+09	-8.41077
8.08582e+09	-8.46738
8.10144e+09	-8.88735
8.11707e+09	-8.81952
8.13269e+09	-8.95715
8.14832e+09	-8.87021
8.16394e+09	-9.24383
8.17957e+09	-8.89275
8.19519e+09	-8.99031
8.21082e+09	-8.86659
8.22644e+09	-7.78046
8.24207e+09	-7.79541
8.25769e+09	-7.83504
8.27332e+09	-7.96308
8.28894e+09	-9.29076
8.30457e+09	-8.71826
8.32019e+09	-8.75498
8.33582e+09	-8.32722
8.35144e+09	-8.75519
8.36707e+09	-8.82546
8.38269e+09	-8.9901
8.39832e+09	-8.98757
8.41394e+09	-9.07253
8.42957e+09	-9.10424
8.44519e+09	-9.17253
8.46082e+09	-8.99063
8.47644e+09	10.179
8.49207e+09	10.201
8.50769e+09	10.2024
8.52332e+09	10.196
8.53894e+09	-8.34193
8.55457e+09	-8.60848
8.57019e+09	-8.70403
8.58582e+09	-8.82245
8.60144e+09	-2.20821
8.61707e+09	-2.27631
8.63269e+09	-2.2751
8.64832e+09	-2.37953
8.66394e+09	-9.12711
8.67957e+09	-8.79976
8.69519e+09	-8.87702
8.71082e+09	-8.93139
8.72644e+09	-8.83564
8.74207e+09	-8.67478
8.75769e+09	-8.47759
8.77332e+09	-8.4734
8.78894e+09	-8.97896
8.80457e+09	-8.76246
8.82019e+09	-8.55668
8.83582e+09	-8.60658
8.85144e+09	-8.73395
8.86707e+09	-8.68052
8.88269e+09	-8.47685
8.89832e+09	-8.69729
8.91394e+09	-8.96257
8.92957e+09	-8.64017
8.94519e+09	-8.37911
8.96082e+09	-8.41015
8.97644e+09	7.57901
8.99207e+09	7.59995
9.00769e+09	7.60246
9.02332e+09	7.58659
9.03894e+09	-8.98653
9.05457e+09	-8.98029
9.07019e+09	-9.11379
9.08582e+09	-9.11337
9.10144e+09	-8.87901
9.11707e+09	-8.4647
9.13269e+09	-8.39063
9.14832e+09	-8.22875
9.16394e+09	-8.20306
9.17957e+09	-7.93067
9.19519e+09	-7.90428
9.21082e+09	-8.16448
9.22644e+09	-7.37465
9.24207e+09	-7.52535
9.25769e+09	-7.54436
9.27332e+09	-7.59169
9.28894e+09	-9.21767
9.30457e+09	-9.17015
9.32019e+09	-9.25652
9.33582e+09	-9.18987
9.35144e+09	-7.48663
9.36707e+09	-7.28549
9.38269e+09	-7.34018
9.39832e+09	-7.72581
9.41394e+09	-9.15523
9.42957e+09	-9.23028
9.44519e+09	-8.71394
9.46082e+09	-9.17016
9.47644e+09	13.3467
9.49207e+09	13.3569
9.50769e+09	13.359
9.52332e+09	13.3552
9.53894e+09	-8.71275
9.55457e+09	-8.79292
9.57019e+09	-8.84871
9.58582e+09	-8.77097
9.60144e+09	-8.81814
9.61707e+09	-8.89216
9.63269e+09	-8.94384
9.64832e+09	-8.60469
9.66394e+09	-8.47843
9.67957e+09	-8.40655
9.69519e+09	-8.40545
9.71082e+09	-8.56834
9.72644e+09	-7.68555
9.74207e+09	-7.82393
9.75769e+09	-7.88689
9.77332e+09	-7.76982
9.78894e+09	-8.73041
9.80457e+09	-8.82578
9.82019e+09	-8.9659
9.83582e+09	-9.0884
9.85144e+09	-9.25056
9.86707e+09	-9.14756
9.88269e+09	-9.21869
9.89832e+09	-9.20043
9.91394e+09	-9.62551
9.92957e+09	-9.49552
9.94519e+09	-9.29098
9.96082e+09	-9.00458
9.97644e+09	18.3726
9.99207e+09	18.3739
1.00077e+10	18.374
1.00233e+10	18.3739
1.00389e+10	-9.24261
1.00546e+10	-9.45607
1.00702e+10	-9.06821
1.00858e+10	-8.69847
1.01014e+10	-6.90657
1.01171e+10	-6.81014
1.01327e+10	-7.18307
1.01483e+10	-7.29392
1.01639e+10	-9.68016
1.01796e+10	-9.5624
1.01952e+10	-9.37456
1.02108e+10	-8.91351
1.02264e+10	-8.9136
1.02421e+10	-8.68128
1.02577e+10	-8.647
1.02733e+10	-8.5884
1.02889e+10	-8.6737
1.03046e+10	-9.0507
1.03202e+10	-8.99799
1.03358e+10	-9.16008
1.03514e+10	-9.10394
1.03671e+10	-9.43665
1.03827e+10	-9.61412
1.03983e+10	-9.34993
1.04139e+10	-9.81222
1.04296e+10	-9.72097
1.04452e+10	-10.2519
1.04608e+10	-10.0037
1.04764e+10	7.74367
1.04921e+10	7.80685
1.05077e+10	7.81592
1.05233e+10	7.79174
1.05389e+10	-9.02248
1.05546e+10	-9.3354
1.05702e+10	-9.53072
1.05858e+10	-10.0084
1.06014e+10	-9.78488
1.06171e+10	-9.72154
1.06327e+10	-9.41566
1.06483e+10	-9.50343
1.06639e+10	-9.64451
1.06796e+10	-9.77152
1.06952e+10	-9.85291
1.07108e+10	-9.35314
1.07264e+10	-0.482338
1.07421e+10	-0.484877
1.07577e+10	-0.526078
1.07733e+10	-0.526509
1.07889e+10	-9.9132
1.08046e+10	-9.70715
1.08202e+10	-9.5084
1.08358e+10	-9.434
1.08514e+10	-9.00518
1.08671e+10	-9.25983
1.08827e+10	-9.47968
1.08983e+10	-9.61792
1.09139e+10	-9.71319
1.09296e+10	-9.63854
1.09452e+10	-9.50328
1.09608e+10	-9.37887
1.09764e+10	2.22647
1.09921e+10	2.21533
1.10077e+10	2.21005
1.10233e+10	2.18043
1.10389e+10	-10.1946
1.10546e+10	-10.2789
1.10702e+10	-9.97388
1.10858e+10	-10.1127
1.11014e+10	-7.67977
1.11171e+10	-7.62876
1.11327e+10	-7.61796
1.11483e+10	-7.72026
1.11639e+10	-9.5473
1.11796e+10	-9.67264
1.11952e+10	-9.67757
1.12108e+10	-10.1
1.12264e+10	-10.0165
1.12421e+10	-9.8718
1.12577e+10	-9.57417
1.12733e+10	-9.402
1.12889e+10	-9.72804
1.13046e+10	-9.95794
1.13202e+10	-9.71992
1.13358e+10	-9.67689
1.13514e+10	-9.74005
1.13671e+10	-9.50522
1.13827e+10	-9.2115
1.13983e+10	-8.61291
1.14139e+10	-8.93104
1.14296e+10	-9.27108
1.14452e+10	-9.49216
1.14608e+10	-9.49134
1.14764e+10	21.6689
1.14921e+10	21.669
1.15077e+10	21.6689
1.15233e+10	21.6687
1.15389e+10	-10.0883
1.15546e+10	-10.2441
1.15702e+10	-10.1075
1.15858e+10	-9.77104
1.16014e+10	-9.58941
1.16171e+10	-9.53265
1.16327e+10	-10.0172
1.16483e+10	-9.71183
1.16639e+10	-9.57243
1.16796e+10	-9.02219
1.16952e+10	-9.19952
1.17108e+10	-9.41581
1.17264e+10	-0.381988
1.17421e+10	-0.403446
1.17577e+10	-0.319558
1.17733e+10	-0.355997
1.17889e+10	-9.54624
1.18046e+10	-9.75791
1.18202e+10	-9.46286
1.18358e+10	-9.32624
1.18514e+10	-9.74487
1.18671e+10	-9.82048
1.18827e+10	-9.16948
1.18983e+10	-8.88002
1.19139e+10	-8.74394
1.19296e+10	-9.13499
1.19452e+10	-9.13694
1.19608e+10	-9.43165
1.19764e+10	8.96909
1.19921e+10	8.96934
1.20077e+10	8.9707
1.20233e+10	8.96828
1.20389e+10	-9.24212
1.20546e+10	-9.34161
1.20702e+10	-9.16531
1.20858e+10	-9.24251
1.21014e+10	-8.72647
1.21171e+10	-9.15591
1.21327e+10	-9.25697
1.21483e+10	-9.13686
1.21639e+10	-9.30952
1.21796e+10	-9.27379
1.21952e+10	-9.25418
1.22108e+10	-9.35379
1.22264e+10	-9.51162
1.22421e+10	-9.25718
1.22577e+10	-9.46716
1.22733e+10	-9.24829
1.22889e+10	-9.44169
1.23046e+10	-9.06255
1.23202e+10	-9.14443
1.23358e+10	-8.94685
1.23514e+10	-9.15452
1.23671e+10	-9.02556
1.23827e+10	-9.74006
1.23983e+10	-9.31018
1.24139e+10	-9.61896
1.24296e+10	-9.4008
1.24452e+10	-9.59682
1.24608e+10	-9.64985
1.24764e+10	10.9229
1.24921e+10	10.9319
1.25077e+10	10.9298
1.25233e+10	10.927
1.25389e+10	-9.96263
1.25546e+10	-10.0381
1.25702e+10	-9.78007
1.25858e+10	-9.94104
1.26014e+10	-9.94934
1.26171e+10	-10.2779
1.26327e+10	-10.2811
1.26483e+10	-10.4498
1.26639e+10	-9.99845
1.26796e+10	-9.94741
1.26952e+10	-10.3027
1.27108e+10	-10.5057
1.27264e+10	-10.3533
1.27421e+10	-10.2664
1.27577e+10	-10.3637
1.27733e+10	-9.98656
1.27889e+10	-10.3137
1.28046e+10	-10.2425
1.28202e+10	-10.8093
1.28358e+10	-10.7174
1.28514e+10	-10.3952
1.28671e+10	-10.0692
1.28827e+10	-9.89714
1.28983e+10	-9.74739
1.29139e+10	-10.2625
1.29296e+10	-10.393
1.29452e+10	-10.5164
1.29608e+10	-10.7391
1.29764e+10	1.82353
1.29921e+10	1.85098
1.30077e+10	1.8722
1.30233e+10	1.82586
1.30389e+10	-10.3271
1.30546e+10	-10.2386
1.30702e+10	-10.4062
1.30858e+10	-10.0727
1.31014e+10	-10.3703
1.31171e+10	-10.0076
1.31327e+10	-9.97439
1.31483e+10	-10.0871
1.31639e+10	-10.1368
1.31796e+10	-10.2775
1.31952e+10	-9.98001
1.32108e+10	-9.95361
1.32264e+10	-2.46396
1.32421e+10	-2.49536
1.32577e+10	-2.5063
1.32733e+10	-2.54301
1.32889e+10	-10.3004
1.33046e+10	-10.1372
1.33202e+10	-10.0374
1.33358e+10	-10.2864
1.33514e+10	-10.2844
1.33671e+10	-10.5865
1.33827e+10	-10.541
1.33983e+10	-10.5802
1.34139e+10	-10.5385
1.34296e+10	-10.5039
1.34452e+10	-10.3334
1.34608e+10	-9.89207
1.34764e+10	4.6749
1.34921e+10	4.81652
1.35077e+10	4.81905
1.35233e+10	4.76669
1.35389e+10	-9.85411
1.35546e+10	-10.1063
1.35702e+10	-10.4145
1.35858e+10	-10.8461
1.36014e+10	-10.6127
1.36171e+10	-10.7714
1.36327e+10	-10.3895
1.36483e+10	-10.4848
1.36639e+10	-10.3215
1.36796e+10	-10.2193
1.36952e+10	-10.4463
1.37108e+10	-10.2454
1.37264e+10	-10.0484
1.37421e+10	-10.0602
1.37577e+10	-10.0958
1.37733e+10	-10.2823
1.37889e+10	-10.9148
1.38046e+10	-10.7891
1.38202e+10	-10.7836
1.38358e+10	-10.1841
1.38514e+10	-2.86981
1.38671e+10	-2.83426
1.38827e+10	-2.89165
1.38983e+10	-2.87739
1.39139e+10	-10.8158
1.39296e+10	-10.4357
1.39452e+10	-10.3974
1.39608e+10	-10.2834
1.39764e+10	7.75322
1.39921e+10	7.75608
1.40077e+10	7.7538
1.40233e+10	7.75048
1.40389e+10	-10.3818
1.40546e+10	-10.0184
1.40702e+10	-9.96666
1.40858e+10	-9.644
1.41014e+10	-9.78838
1.41171e+10	-10.0149
1.41327e+10	-10.8746
1.41483e+10	-11.1804
1.41639e+10	-11.1971
1.41796e+10	-10.5883
1.41952e+10	-10.8739
1.42108e+10	-10.6622
1.42264e+10	-2.91561
1.42421e+10	-2.87567
1.42577e+10	-2.88101
1.42733e+10	-2.87251
1.42889e+10	-10.8703
1.43046e+10	-11.025
1.43202e+10	-10.9398
1.43358e+10	-10.8802
1.43514e+10	-10.7382
1.43671e+10	-10.5404
1.43827e+10	-10.6098
1.43983e+10	-10.6439
1.44139e+10	-10.926
1.44296e+10	-10.9484
1.44452e+10	-11.0764
1.44608e+10	-11.0803
1.44764e+10	20.1698
1.44921e+10	20.1708
1.45077e+10	20.1711
1.45233e+10	20.171
1.45389e+10	-10.031
1.45546e+10	-10.4625
1.45702e+10	-10.5379
1.45858e+10	-10.8498
1.46014e+10	-10.61
1.46171e+10	-10.5583
1.46327e+10	-10.5316
1.46483e+10	-10.7008
1.46639e+10	-10.76
1.46796e+10	-10.9793
1.46952e+10	-10.596
1.47108e+10	-10.3101
1.47264e+10	-10.1442
1.47421e+10	-10.5822
1.47577e+10	-10.9306
1.47733e+10	-11.2206
1.47889e+10	-11.2209
1.48046e+10	-11.0593
1.48202e+10	-10.5102
1.48358e+10	-10.7647
1.48514e+10	-4.12939
1.48671e+10	-4.16109
1.48827e+10	-4.13506
1.48983e+10	-4.08451
1.49139e+10	-11.1532
1.49296e+10	-10.8999
1.49452e+10	-11.0912
1.49608e+10	-10.8708
1.49764e+10	-1.29849
1.49921e+10	-1.20637
1.50077e+10	-1.21953
1.50233e+10	-1.24267
1.50389e+10	-10.9471
1.50546e+10	-11.2851
1.50702e+10	-11.3146
1.50858e+10	-11.3204
1.51014e+10	-10.95
1.51171e+10	-10.9606
1.51327e+10	-11.193
1.51483e+10	-10.8092
1.51639e+10	-10.8375
1.51796e+10	-10.6465
1.51952e+10	-11.0497
1.52108e+10	-11.2103
1.52264e+10	-10.1632
[truncated: 49 more rows]

## Sheet: Fig8d Spectra
Freq(Hz)	PM Notch Rx	Simp Notch Rx	PAM8 Orth.	PM Notch Orth.	Simp Notch Orth.		unit:dB
1200000000	32.7145	32.5102	14.269	14.4986	15.0067
1.20024e+09	32.715	32.4846	14.2667	14.5093	15.008
1.20049e+09	32.7009	32.5127	14.2822	14.4836	15.0038
1.20073e+09	32.7057	32.5214	14.2663	14.4904	14.9983
1.20098e+09	32.6854	32.5344	14.2417	14.5121	14.9973
1.20122e+09	32.6699	32.5365	14.2	14.514	14.9739
1.20146e+09	32.7217	32.5349	14.183	14.5149	14.9742
1.20171e+09	32.7232	32.5474	14.1598	14.495	14.9671
1201953125	32.7114	32.5536	14.1537	14.4905	14.9546
1.2022e+09	32.7339	32.5517	14.154	14.4994	14.9427
1.20244e+09	32.7742	32.5672	14.1508	14.4998	14.9374
1.20269e+09	32.7961	32.5586	14.153	14.517	14.9239
1.20293e+09	32.7929	32.5321	14.1524	14.5145	14.9193
1.20317e+09	32.778	32.5432	14.1588	14.509	14.8906
1.20342e+09	32.7823	32.5164	14.1556	14.5139	14.9059
1.20366e+09	32.7972	32.5093	14.1154	14.5172	14.9021
1203906250	32.79	32.5171	14.1174	14.528	14.9038
1.20415e+09	32.7921	32.4944	14.1289	14.5261	14.9023
1.20439e+09	32.8145	32.4978	14.1266	14.5235	14.9023
1.20464e+09	32.8643	32.5311	14.1334	14.5122	14.8983
1.20488e+09	32.8977	32.5207	14.1302	14.5127	14.9189
1.20513e+09	32.8914	32.5188	14.135	14.5097	14.909
1.20537e+09	32.8937	32.4673	14.1128	14.5055	14.8755
1.20562e+09	32.8691	32.4664	14.0834	14.5041	14.8801
1205859375	32.8682	32.4764	14.0681	14.5196	14.8726
1.2061e+09	32.8625	32.4724	14.0619	14.5256	14.8797
1.20635e+09	32.8427	32.4922	14.0399	14.5156	14.8712
1.20659e+09	32.8496	32.4878	14.0393	14.5146	14.8642
1.20684e+09	32.8537	32.4235	14.0287	14.5156	14.8634
1.20708e+09	32.8484	32.4285	14.0212	14.4723	14.8659
1.20732e+09	32.8471	32.4455	14.0504	14.4687	14.8823
1.20757e+09	32.8451	32.4444	14.0603	14.4686	14.8937
1207812500	32.8481	32.4495	14.061	14.4756	14.9048
1.20806e+09	32.8605	32.4432	14.0617	14.4807	14.9091
1.2083e+09	32.8604	32.4447	14.0594	14.4896	14.9158
1.20854e+09	32.8686	32.4344	14.0697	14.4889	14.914
1.20879e+09	32.8701	32.4247	14.0764	14.4819	14.9122
1.20903e+09	32.855	32.3878	14.0608	14.4719	14.9142
1.20928e+09	32.8498	32.387	14.0666	14.4599	14.8998
1.20952e+09	32.8499	32.3978	14.0644	14.4747	14.8916
1209765625	32.8409	32.4006	14.0471	14.4728	14.9093
1.21001e+09	32.8407	32.405	14.0409	14.4743	14.9041
1.21025e+09	32.8293	32.3959	14.0409	14.4715	14.9045
1.2105e+09	32.8334	32.4068	14.0283	14.4675	14.9054
1.21074e+09	32.8225	32.4006	14.0339	14.4716	14.8948
1.21099e+09	32.8129	32.4163	14.0228	14.4768	14.9053
1.21123e+09	32.8167	32.4205	14.0144	14.4762	14.9089
1.21147e+09	32.8301	32.4147	14.0226	14.4678	14.9328
1211718750	32.8213	32.3992	14.0185	14.4737	14.9366
1.21196e+09	32.8167	32.3959	14.0359	14.4755	14.9273
1.21221e+09	32.8089	32.4028	14.0291	14.4711	14.9364
1.21245e+09	32.7834	32.4047	14.0235	14.4737	14.936
1.2127e+09	32.7824	32.4163	14.0064	14.4839	14.94
1.21294e+09	32.7738	32.4102	13.9983	14.4959	14.9297
1.21318e+09	32.7769	32.4165	14.0295	14.4865	14.9449
1.21343e+09	32.7888	32.4505	14.0226	14.5046	14.9081
1213671875	32.811	32.4475	14.0154	14.4929	14.9137
1.21392e+09	32.8135	32.3998	13.9987	14.4932	14.9237
1.21416e+09	32.8106	32.4031	14.0037	14.4938	14.9273
1.2144e+09	32.824	32.4019	13.9961	14.4742	14.9218
1.21465e+09	32.831	32.4157	13.9984	14.4488	14.9145
1.21489e+09	32.7887	32.4026	13.9781	14.4474	14.9154
1.21514e+09	32.7831	32.4273	14.0433	14.4681	14.9241
1.21538e+09	32.7844	32.4132	14.0789	14.469	14.9109
1215625000	32.7844	32.4206	14.0663	14.4661	14.9062
1.21587e+09	32.7608	32.433	14.0482	14.474	14.9116
1.21611e+09	32.7653	32.4333	14.0508	14.4842	14.909
1.21636e+09	32.7682	32.4061	14.0468	14.4878	14.8893
1.2166e+09	32.7606	32.4122	14.0453	14.5157	14.9061
1.21685e+09	32.7603	32.4062	14.0323	14.5207	14.8962
1.21709e+09	32.7604	32.4223	14.0114	14.51	14.8809
1.21733e+09	32.7593	32.4243	14.0596	14.5124	14.8951
1217578125	32.7706	32.4248	14.0464	14.5361	14.9036
1.21782e+09	32.7637	32.4291	14.0611	14.5465	14.8948
1.21807e+09	32.7521	32.423	14.0647	14.5754	14.9032
1.21831e+09	32.7909	32.423	14.0646	14.5793	14.8902
1.21855e+09	32.7873	32.4544	14.0479	14.5638	14.887
1.2188e+09	32.7832	32.4576	14.0061	14.5643	14.8812
1.21904e+09	32.7801	32.4665	14.0234	14.5737	14.8369
1.21929e+09	32.7787	32.516	14.0317	14.5929	14.8707
1219531250	32.7762	32.5444	14.0394	14.5754	14.898
1.21978e+09	32.7518	32.5423	14.0414	14.5506	14.8949
1.22002e+09	32.7472	32.5568	14.032	14.5539	14.8966
1.22026e+09	32.7392	32.5633	14.0388	14.5519	14.8986
1.22051e+09	32.743	32.5631	14.0406	14.53	14.8997
1.22075e+09	32.736	32.5415	14.076	14.5562	14.9219
1.221e+09	32.7267	32.5398	14.0706	14.53	14.9106
1.22124e+09	32.7409	32.5443	14.0413	14.5295	14.9046
1221484375	32.7387	32.5555	14.0448	14.5504	14.9109
1.22173e+09	32.7362	32.5539	14.0798	14.5476	14.915
1.22197e+09	32.74	32.5565	14.0769	14.5472	14.9333
1.22222e+09	32.7214	32.5594	14.073	14.5473	14.9271
1.22246e+09	32.7275	32.5558	14.0835	14.5412	14.946
1.22271e+09	32.7074	32.538	14.0883	14.5547	14.9466
1.22295e+09	32.7141	32.5487	14.0874	14.546	14.998
1.22319e+09	32.6962	32.544	14.084	14.5654	15.0054
1223437500	32.6735	32.5751	14.1003	14.5881	15.0372
1.22368e+09	32.6439	32.5786	14.1035	14.5938	15.0459
1.22393e+09	32.6537	32.5793	14.134	14.5967	15.0665
1.22417e+09	32.6549	32.5762	14.1279	14.599	15.0824
1.22441e+09	32.6433	32.5824	14.1482	14.6104	15.0901
1.22466e+09	32.6373	32.5833	14.1558	14.6152	15.0612
1.2249e+09	32.6461	32.5752	14.1603	14.5997	15.0396
1.22515e+09	32.6775	32.5853	14.1632	14.6063	15.0397
1225390625	32.6721	32.5401	14.1628	14.6297	15.038
1.22563e+09	32.6658	32.5471	14.175	14.6363	15.0248
1.22588e+09	32.6685	32.5151	14.1788	14.6333	15.0525
1.22612e+09	32.6886	32.504	14.1865	14.6355	15.0629
1.22637e+09	32.7088	32.5114	14.1977	14.6443	15.0569
1.22661e+09	32.7191	32.5224	14.2166	14.6544	15.0481
1.22686e+09	32.7171	32.5123	14.2282	14.6505	15.0685
1.2271e+09	32.7013	32.5108	14.2115	14.6527	15.0638
1227343750	32.6992	32.4988	14.2298	14.652	15.0697
1.22759e+09	32.698	32.4914	14.2621	14.6633	15.1086
1.22783e+09	32.7019	32.4925	14.2519	14.6616	15.1109
1.22808e+09	32.7065	32.5167	14.2387	14.6332	15.1006
1.22832e+09	32.712	32.5195	14.2391	14.6205	15.1568
1.22856e+09	32.7116	32.5138	14.2489	14.6299	15.1566
1.22881e+09	32.7116	32.5185	14.2618	14.6254	15.1603
1.22905e+09	32.7115	32.5269	14.2635	14.6317	15.1448
1229296875	32.6804	32.533	14.2596	14.6454	15.1294
1.22954e+09	32.6703	32.5324	14.2624	14.6519	15.1449
1.22979e+09	32.6647	32.5613	14.2526	14.6358	15.1337
1.23003e+09	32.6678	32.5767	14.2557	14.6291	15.1327
1.23027e+09	32.655	32.5723	14.2583	14.6202	15.142
1.23052e+09	32.6743	32.5496	14.2572	14.5984	15.1473
1.23076e+09	32.679	32.5326	14.2668	14.5787	15.1532
1.23101e+09	32.7134	32.5403	14.2683	14.5808	15.137
1231250000	32.7075	32.5708	14.2857	14.5478	15.1345
1.23149e+09	32.7115	32.5778	14.2588	14.5466	15.0941
1.23174e+09	32.7339	32.6207	14.2805	14.5465	15.0976
1.23198e+09	32.7355	32.623	14.2789	14.5496	15.0948
1.23223e+09	32.7527	32.6308	14.2662	14.5452	15.0787
1.23247e+09	32.7405	32.6361	14.2598	14.5479	15.0784
1.23271e+09	32.7706	32.6351	14.2959	14.5503	15.0743
1.23296e+09	32.7765	32.6335	14.3077	14.5506	15.0916
1233203125	32.7418	32.646	14.297	14.5647	15.1055
1.23345e+09	32.7527	32.6382	14.2931	14.5664	15.1196
1.23369e+09	32.7416	32.6354	14.3203	14.5733	15.159
1.23394e+09	32.7297	32.6481	14.3255	14.5404	15.1445
1.23418e+09	32.7394	32.66	14.3386	14.5579	15.1393
1.23442e+09	32.7373	32.6644	14.3408	14.5498	15.1569
1.23467e+09	32.7433	32.688	14.3408	14.536	15.1561
1.23491e+09	32.7533	32.6979	14.3575	14.5388	15.1589
1235156250	32.7509	32.7095	14.3617	14.5313	15.157
1.2354e+09	32.7389	32.725	14.3504	14.5729	15.1336
1.23564e+09	32.74	32.7129	14.4096	14.5688	15.1711
1.23589e+09	32.7724	32.7256	14.4086	14.5716	15.1658
1.23613e+09	32.7655	32.7249	14.4214	14.5279	15.1884
1.23638e+09	32.7655	32.7219	14.4198	14.5296	15.1951
1.23662e+09	32.7755	32.7115	14.4126	14.5108	15.2112
1.23687e+09	32.7776	32.6964	14.4117	14.5127	15.2239
1237109375	32.7803	32.6963	14.387	14.5089	15.2204
1.23735e+09	32.8103	32.655	14.3908	14.5035	15.2047
1.2376e+09	32.845	32.6453	14.3802	14.4939	15.2081
1.23784e+09	32.8394	32.6486	14.3913	14.5167	15.205
1.23809e+09	32.8396	32.6374	14.3721	14.5303	15.1814
1.23833e+09	32.8352	32.635	14.3896	14.5296	15.2033
1.23857e+09	32.8331	32.6772	14.3604	14.5251	15.1731
1.23882e+09	32.8376	32.6864	14.3571	14.5201	15.1732
1239062500	32.8362	32.6877	14.3567	14.5183	15.1648
1.23931e+09	32.8209	32.6875	14.3622	14.5289	15.155
1.23955e+09	32.834	32.6881	14.3648	14.5673	15.1557
1.23979e+09	32.8288	32.6918	14.3727	14.5489	15.1929
1.24004e+09	32.8349	32.7019	14.3679	14.5328	15.2035
1.24028e+09	32.8333	32.7231	14.3702	14.5385	15.1847
1.24053e+09	32.8607	32.752	14.3744	14.5224	15.2219
1.24077e+09	32.8505	32.7597	14.3793	14.5216	15.2192
1241015625	32.8524	32.7656	14.3256	14.5219	15.1942
1.24126e+09	32.8553	32.7492	14.3209	14.561	15.1933
1.2415e+09	32.8563	32.7734	14.3986	14.5594	15.2405
1.24175e+09	32.8745	32.7826	14.4014	14.5606	15.2415
1.24199e+09	32.8495	32.7831	14.409	14.5675	15.2754
1.24224e+09	32.8263	32.7857	14.4035	14.5563	15.2789
1.24248e+09	32.8408	32.7906	14.3754	14.5331	15.2514
1.24272e+09	32.8432	32.7829	14.3793	14.538	15.2524
1242968750	32.8546	32.7836	14.3793	14.5229	15.273
1.24321e+09	32.8568	32.7495	14.3757	14.5063	15.2678
1.24346e+09	32.853	32.7168	14.3814	14.5243	15.2727
1.2437e+09	32.8544	32.7407	14.382	14.5043	15.2694
1.24395e+09	32.873	32.7471	14.3707	14.4996	15.2655
1.24419e+09	32.8753	32.8011	14.3655	14.5013	15.2565
1.24443e+09	32.8628	32.7926	14.3428	14.4997	15.2239
1.24468e+09	32.8518	32.8007	14.3472	14.4932	15.2426
1244921875	32.8431	32.8002	14.3488	14.4908	15.2372
1.24517e+09	32.854	32.8007	14.3434	14.4813	15.2391
1.24541e+09	32.8704	32.8072	14.3455	14.4542	15.236
1.24565e+09	32.8342	32.8367	14.3466	14.4574	15.2257
1.2459e+09	32.8462	32.8625	14.3433	14.4394	15.2093
1.24614e+09	32.8188	32.8604	14.3444	14.4284	15.2151
1.24639e+09	32.8275	32.8548	14.3317	14.4365	15.2114
1.24663e+09	32.8144	32.8676	14.3185	14.4465	15.2096
1246875000	32.811	32.8429	14.3103	14.4448	15.1751
1.24712e+09	32.7997	32.8414	14.324	14.4448	15.1741
1.24736e+09	32.8004	32.8661	14.3398	14.4519	15.1785
1.24761e+09	32.7937	32.8572	14.3527	14.4482	15.2021
1.24785e+09	32.7868	32.8593	14.3326	14.4436	15.203
1.2481e+09	32.7715	32.893	14.3466	14.4506	15.1995
1.24834e+09	32.7633	32.8947	14.3645	14.4511	15.1914
1.24858e+09	32.7632	32.9162	14.3364	14.4503	15.1903
1248828125	32.7706	32.9294	14.331	14.428	15.1658
1.24907e+09	32.7527	32.926	14.3792	14.4456	15.1952
1.24932e+09	32.7336	32.9212	14.3724	14.4344	15.1936
1.24956e+09	32.7376	32.9166	14.3562	14.4388	15.198
1.2498e+09	32.7211	32.9193	14.3807	14.4371	15.2028
1.25005e+09	32.7234	32.914	14.3775	14.4398	15.2045
1.25029e+09	32.7252	32.9138	14.3818	14.4378	15.2075
1.25054e+09	32.7347	32.9053	14.383	14.4466	15.2261
1250781250	32.699	32.909	14.3894	14.4433	15.2234
1.25103e+09	32.7074	32.9303	14.4008	14.445	15.2309
1.25127e+09	32.6901	32.9233	14.3821	14.433	15.2487
1.25151e+09	32.6938	32.9352	14.3903	14.4459	15.2472
1.25176e+09	32.6935	32.8685	14.3877	14.4484	15.2297
1.252e+09	32.6944	32.8907	14.3962	14.4648	15.2289
1.25225e+09	32.6986	32.8815	14.4207	14.4713	15.232
1.25249e+09	32.6918	32.8924	14.4177	14.4725	15.2313
1252734375	32.6976	32.8824	14.4267	14.474	15.2403
1.25298e+09	32.6958	32.8762	14.4236	14.4878	15.236
1.25322e+09	32.6986	32.892	14.4328	14.4989	15.2267
1.25347e+09	32.6964	32.8701	14.4358	14.5104	15.2259
1.25371e+09	32.7034	32.8625	14.4311	14.5041	15.2246
1.25396e+09	32.7181	32.8942	14.4275	14.5207	15.2174
1.2542e+09	32.703	32.8829	14.4265	14.5214	15.2075
1.25444e+09	32.7058	32.8839	14.4348	14.5325	15.2134
1254687500	32.7161	32.8826	14.4342	14.5074	15.2076
1.25493e+09	32.7191	32.8652	14.448	14.5	15.2062
1.25518e+09	32.7133	32.8732	14.4647	14.4566	15.188
1.25542e+09	32.711	32.8749	14.4666	14.4493	15.19
1.25566e+09	32.7163	32.8658	14.4505	14.4291	15.1959
1.25591e+09	32.7166	32.8438	14.4154	14.4566	15.1884
1.25615e+09	32.7153	32.8448	14.4195	14.4739	15.1894
1.2564e+09	32.7534	32.8324	14.4195	14.4736	15.1974
1256640625	32.7454	32.8334	14.4588	14.4679	15.1886
1.25688e+09	32.75	32.8511	14.4577	14.4528	15.2351
1.25713e+09	32.7588	32.8714	14.4239	14.4533	15.2003
1.25737e+09	32.7645	32.9032	14.4228	14.4522	15.1987
1.25762e+09	32.7575	32.8978	14.4099	14.457	15.1658
1.25786e+09	32.7591	32.9047	14.389	14.469	15.1588
1.25811e+09	32.7541	32.9089	14.3989	14.4948	15.1635
1.25835e+09	32.7463	32.921	14.4013	14.516	15.1605
1258593750	32.7581	32.9216	14.4115	14.5193	15.1649
1.25884e+09	32.7699	32.9411	14.399	14.467	15.164
1.25908e+09	32.7557	32.9498	14.4023	14.4688	15.1192
1.25933e+09	32.7643	32.9135	14.4025	14.4736	15.1306
1.25957e+09	32.7434	32.8732	14.3972	14.4686	15.1275
1.25981e+09	32.7423	32.8757	14.4038	14.4513	15.1277
1.26006e+09	32.7662	32.8942	14.4149	14.4183	15.1169
1.2603e+09	32.7618	32.8906	14.4051	14.4179	15.0972
1260546875	32.7775	32.8788	14.4003	14.4235	15.0836
1.26079e+09	32.7703	32.8745	14.3879	14.4466	15.0916
1.26104e+09	32.7699	32.8714	14.396	14.4399	15.0734
1.26128e+09	32.786	32.8939	14.3974	14.4525	15.0757
1.26152e+09	32.7722	32.8994	14.3916	14.4114	15.0756
1.26177e+09	32.7598	32.8873	14.3415	14.3836	15.0887
1.26201e+09	32.7495	32.8824	14.342	14.4057	15.0884
1.26226e+09	32.7511	32.8699	14.3467	14.4098	15.0796
1262500000	32.7233	32.8619	14.3593	14.4164	15.0944
1.26274e+09	32.7243	32.8558	14.3602	14.4215	15.0924
1.26299e+09	32.7283	32.8366	14.3538	14.4153	15.1018
1.26323e+09	32.7373	32.8418	14.346	14.4313	15.1052
1.26348e+09	32.7176	32.8458	14.3436	14.4262	15.0977
1.26372e+09	32.7137	32.8507	14.3452	14.4283	15.1049
1.26396e+09	32.7214	32.8709	14.3766	14.4368	15.109
1.26421e+09	32.7197	32.8683	14.3831	14.4502	15.126
1264453125	32.702	32.8656	14.3772	14.4446	15.134
1.2647e+09	32.6949	32.8586	14.3808	14.4559	15.1315
1.26494e+09	32.7033	32.8646	14.3848	14.4603	15.1258
1.26519e+09	32.7039	32.871	14.4013	14.4618	15.1368
1.26543e+09	32.7198	32.8608	14.4079	14.4464	15.1313
1.26567e+09	32.7232	32.875	14.394	14.4484	15.1341
1.26592e+09	32.7347	32.8768	14.4097	14.4605	15.113
1.26616e+09	32.7473	32.9152	14.3944	14.4803	15.1116
1266406250	32.7401	32.937	14.3956	14.4803	15.1129
1.26665e+09	32.7482	32.9359	14.4274	14.4774	15.1104
1.26689e+09	32.7412	32.9417	14.4263	14.4851	15.0971
1.26714e+09	32.7268	32.9411	14.4533	14.4862	15.0935
1.26738e+09	32.7211	32.9307	14.4623	14.4848	15.1053
1.26763e+09	32.6973	32.9325	14.4586	14.4876	15.1028
1.26787e+09	32.6819	32.9187	14.4607	14.4794	15.1035
1.26812e+09	32.6946	32.9254	14.4528	14.4698	15.0864
1268359375	32.6851	32.9236	14.4825	14.4672	15.1022
1.2686e+09	32.7094	32.9443	14.5074	14.4639	15.092
1.26885e+09	32.7319	32.9268	14.5137	14.4584	15.0756
1.26909e+09	32.7396	32.9508	14.5348	14.4651	15.0815
1.26934e+09	32.7259	32.9481	14.5292	14.4698	15.0816
1.26958e+09	32.7246	32.9884	14.525	14.4708	15.0875
1.26982e+09	32.7475	32.9881	14.5096	14.4722	15.1028
1.27007e+09	32.7462	32.9709	14.4989	14.4694	15.0905
1270312500	32.7606	32.9758	14.5053	14.4614	15.1068
1.27056e+09	32.7677	32.9857	14.5082	14.4613	15.1042
1.2708e+09	32.7835	32.9894	14.518	14.4421	15.1169
1.27104e+09	32.8245	32.9846	14.519	14.4269	15.1162
1.27129e+09	32.8063	33.0054	14.4923	14.4013	15.1144
1.27153e+09	32.7935	33.0175	14.4872	14.4266	15.118
1.27178e+09	32.8012	33.0089	14.5487	14.4219	15.112
1.27202e+09	32.8168	33.0135	14.5626	14.4217	15.0654
1272265625	32.8411	33.039	14.5793	14.4308	15.0619
1.27251e+09	32.8423	33.0213	14.5819	14.4447	15.0637
1.27275e+09	32.8481	33.0135	14.5744	14.4377	15.0518
1.273e+09	32.8582	33.0003	14.572	14.4624	15.0453
1.27324e+09	32.8578	32.9995	14.5622	14.467	15.0386
1.27349e+09	32.8524	32.9987	14.5756	14.4657	15.0413
1.27373e+09	32.8554	32.988	14.5726	14.4506	15.0625
1.27397e+09	32.8457	33.0148	14.5885	14.4554	15.0535
1274218750	32.8287	33.0131	14.5879	14.4568	15.0595
1.27446e+09	32.8133	33.0268	14.5923	14.4546	15.0615
1.27471e+09	32.8211	33.0224	14.6115	14.4627	15.0748
1.27495e+09	32.7931	33.0136	14.6144	14.4649	15.0688
1.2752e+09	32.7828	33.0406	14.6187	14.4603	15.0502
1.27544e+09	32.7814	33.0418	14.6148	14.4682	15.0483
1.27568e+09	32.7883	33.0436	14.6301	14.457	15.0517
1.27593e+09	32.8046	33.0436	14.634	14.4678	15.0253
1276171875	32.8069	33.0364	14.6109	14.4772	14.9997
1.27642e+09	32.8237	33.0335	14.6019	14.4607	14.9829
1.27666e+09	32.8301	33.0274	14.5722	14.4574	15.0027
1.2769e+09	32.8397	33.027	14.5635	14.4646	15.0081
1.27715e+09	32.8413	33.022	14.5731	14.4653	14.9879
1.27739e+09	32.827	33.0282	14.6107	14.4594	14.9891
1.27764e+09	32.8293	33.0528	14.6014	14.4087	14.9896
1.27788e+09	32.8524	33.0658	14.5944	14.3843	14.9905
1278125000	32.8558	33.0665	14.5949	14.4288	14.9711
1.27837e+09	32.8456	33.0659	14.6031	14.4326	14.9769
1.27861e+09	32.8376	33.065	14.6012	14.4356	14.9758
1.27886e+09	32.838	33.0609	14.6078	14.4339	14.9818
1.2791e+09	32.8424	33.1032	14.6165	14.4036	15.034
1.27935e+09	32.8252	33.122	14.5988	14.362	15.0329
1.27959e+09	32.8251	33.1318	14.5773	14.353	15.0218
1.27983e+09	32.8275	33.1265	14.577	14.3529	15.0295
1280078125	32.8062	33.1262	14.5471	14.3432	15.0177
1.28032e+09	32.7963	33.1446	14.5463	14.3508	15.0168
1.28057e+09	32.8007	33.1254	14.5584	14.3576	15.0078
1.28081e+09	32.8147	33.1329	14.5598	14.3474	14.9819
1.28105e+09	32.7898	33.1323	14.5616	14.3343	14.97
1.2813e+09	32.7896	33.115	14.5726	14.3091	14.9643
1.28154e+09	32.7769	33.1122	14.5756	14.3156	14.9643
1.28179e+09	32.802	33.1072	14.5792	14.3289	14.9698
1282031250	32.7699	33.1034	14.5658	14.3279	14.9591
1.28228e+09	32.7689	33.1019	14.5792	14.3341	14.9654
1.28252e+09	32.7888	33.0993	14.6022	14.3236	14.9755
1.28276e+09	32.7862	33.1159	14.6287	14.3137	14.9762
1.28301e+09	32.7892	33.1221	14.6337	14.2969	14.9797
1.28325e+09	32.8582	33.0956	14.6403	14.2969	15.0055
1.2835e+09	32.8941	33.0788	14.6578	14.2758	14.9953
1.28374e+09	32.9244	33.0745	14.6696	14.2844	15.0092
1283984375	32.9251	33.0757	14.6682	14.2762	15.0078
1.28423e+09	32.9244	33.0973	14.6634	14.2769	14.9887
1.28447e+09	32.9534	33.1095	14.6688	14.352	14.9714
1.28472e+09	32.9502	33.1495	14.65	14.3381	14.9716
1.28496e+09	32.9297	33.1418	14.6527	14.3364	14.976
1.28521e+09	32.928	33.1399	14.6293	14.3297	14.9487
1.28545e+09	32.9134	33.1285	14.6064	14.3447	14.9404
1.28569e+09	32.9155	33.1296	14.6294	14.3157	14.9555
1285937500	32.9113	33.1295	14.5966	14.3327	14.9298
1.28618e+09	32.9131	33.1545	14.6001	14.3397	14.9296
1.28643e+09	32.9487	33.1566	14.5827	14.332	14.9227
1.28667e+09	32.9507	33.1578	14.5954	14.334	14.941
1.28691e+09	32.9489	33.1608	14.5959	14.3379	14.9439
1.28716e+09	32.9448	33.1587	14.6093	14.334	14.9799
1.2874e+09	32.9457	33.1646	14.6081	14.3368	15.0002
1.28765e+09	32.9659	33.1761	14.6107	14.3239	15.0102
1287890625	32.9473	33.1665	14.6086	14.3233	14.986
1.28813e+09	32.9015	33.1584	14.6138	14.3239	14.9914
1.28838e+09	32.9057	33.181	14.612	14.331	14.9747
1.28862e+09	32.9193	33.1841	14.6115	14.3251	14.9821
1.28887e+09	32.9193	33.1467	14.6202	14.3386	14.981
1.28911e+09	32.9233	33.1386	14.6351	14.3497	14.9846
1.28936e+09	32.9398	33.1486	14.6342	14.3679	14.9795
1.2896e+09	32.946	33.1416	14.6287	14.3681	14.9678
1289843750	32.952	33.1348	14.6316	14.3592	14.9772
1.29009e+09	32.9361	33.1381	14.6439	14.3583	14.9714
1.29033e+09	32.9316	33.1434	14.6431	14.3613	14.9502
1.29058e+09	32.9466	33.1227	14.6487	14.3216	14.9581
1.29082e+09	32.9375	33.1132	14.6515	14.3342	14.9512
1.29106e+09	32.939	33.107	14.6496	14.3232	14.9499
1.29131e+09	32.9649	33.1091	14.6534	14.3091	14.9508
1.29155e+09	32.9775	33.1137	14.6546	14.283	14.9536
1291796875	32.9584	33.1226	14.6551	14.2767	14.9444
1.29204e+09	32.9936	33.1398	14.6533	14.2827	14.9476
1.29229e+09	32.9974	33.1215	14.6569	14.2969	14.9584
1.29253e+09	32.9995	33.1259	14.6956	14.2948	14.9748
1.29277e+09	32.9953	33.1248	14.6893	14.295	14.9746
1.29302e+09	32.9909	33.1198	14.6727	14.3073	14.9726
1.29326e+09	32.9914	33.1336	14.6885	14.3205	14.9669
1.29351e+09	32.9934	33.1426	14.6878	14.3326	14.958
1293750000	32.9776	33.1433	14.6576	14.3303	14.9876
1.29399e+09	32.9848	33.1437	14.6528	14.3263	14.9719
1.29424e+09	33.0128	33.1481	14.6349	14.3109	14.9737
1.29448e+09	33.0302	33.1537	14.6444	14.3091	14.9768
1.29473e+09	33.0319	33.2115	14.6647	14.3348	14.9881
1.29497e+09	33.03	33.2141	14.6601	14.3243	14.9972
1.29521e+09	33.028	33.1981	14.6618	14.3671	14.9911
1.29546e+09	33.0601	33.2014	14.6557	14.3617	14.9911
1295703125	33.0438	33.1729	14.6484	14.3505	14.9849
1.29595e+09	33.0377	33.1555	14.6362	14.3449	15.0061
1.29619e+09	33.0888	33.1599	14.6479	14.3626	15.0086
1.29644e+09	33.082	33.1481	14.6535	14.3158	15.0531
1.29668e+09	33.0837	33.1513	14.6889	14.32	15.045
1.29692e+09	33.085	33.1456	14.6888	14.3075	15.0336
1.29717e+09	33.1106	33.1349	14.6917	14.302	15.0366
1.29741e+09	33.1088	33.1475	14.6909	14.321	15.0366
1297656250	33.1024	33.1597	14.6902	14.3229	15.0287
1.2979e+09	33.1147	33.161	14.691	14.3289	15.0304
1.29814e+09	33.1358	33.1601	14.7056	14.3146	15.0512
1.29839e+09	33.1545	33.1428	14.7171	14.3746	15.0773
1.29863e+09	33.1429	33.1334	14.7124	14.3831	15.071
1.29888e+09	33.143	33.1229	14.7187	14.3737	15.0695
1.29912e+09	33.1299	33.1388	14.7323	14.3982	15.088
1.29937e+09	33.0992	33.1437	14.7365	14.3976	15.0939
1299609375	33.1062	33.1364	14.739	14.404	15.0952
1.29985e+09	33.1069	33.1644	14.7841	14.3965	15.112
1.3001e+09	33.0886	33.1644	14.8052	14.3928	15.1486
1.30034e+09	33.051	33.1419	14.8112	14.3836	15.149
1.30059e+09	33.0233	33.1539	14.8235	14.3761	15.1502
1.30083e+09	33.0108	33.1705	14.8266	14.3705	15.1558
1.30107e+09	33.0165	33.1734	14.8588	14.3654	15.1688
1.30132e+09	33.0306	33.1738	14.8579	14.3674	15.1573
1301562500	33.0394	33.1745	14.8575	14.3955	15.1535
1.30181e+09	33.043	33.1707	14.8617	14.3852	15.1512
1.30205e+09	33.0425	33.1767	14.8757	14.3896	15.1732
1.30229e+09	33.0438	33.1738	14.8808	14.3945	15.2097
1.30254e+09	32.989	33.1381	14.8738	14.3965	15.2136
1.30278e+09	32.9591	33.1712	14.8858	14.3873	15.2051
1.30303e+09	32.9733	33.1627	14.8785	14.3934	15.201
1.30327e+09	32.9743	33.162	14.9005	14.3939	15.2251
1303515625	32.9761	33.1633	14.9186	14.4099	15.2429
1.30376e+09	32.9867	33.1605	14.9133	14.3971	15.2461
1.304e+09	32.9871	33.1594	14.9231	14.4132	15.2426
1.30425e+09	32.9972	33.1484	14.9451	14.4242	15.2734
1.30449e+09	32.998	33.1509	14.9386	14.4219	15.2736
1.30474e+09	32.9979	33.1331	14.9448	14.4343	15.2598
1.30498e+09	33.0026	33.1268	14.9363	14.4275	15.265
1.30522e+09	33.0262	33.1125	14.9022	14.4324	15.2529
1305468750	33.0292	33.1432	14.8851	14.4214	15.2385
1.30571e+09	33.0279	33.139	14.8936	14.4244	15.2402
1.30596e+09	33.0433	33.1378	14.8862	14.4292	15.2308
1.3062e+09	33.0967	33.1409	14.8927	14.4188	15.232
1.30645e+09	33.0951	33.1442	14.9043	14.4328	15.2768
1.30669e+09	33.1398	33.1605	14.8939	14.4294	15.2654
1.30693e+09	33.1628	33.179	14.8911	14.4204	15.2597
1.30718e+09	33.1751	33.1824	14.8782	14.4289	15.2601
1307421875	33.1776	33.1704	14.8823	14.4234	15.2639
1.30767e+09	33.1752	33.174	14.8828	14.4414	15.2366
1.30791e+09	33.1785	33.1833	14.8821	14.4576	15.2582
1.30815e+09	33.184	33.1823	14.8838	14.4837	15.2842
1.3084e+09	33.1787	33.1784	14.8754	14.4803	15.2802
1.30864e+09	33.1893	33.1787	14.8618	14.477	15.2793
1.30889e+09	33.196	33.2011	14.8835	14.476	15.2769
1.30913e+09	33.2012	33.2011	14.8922	14.5035	15.2979
1309375000	33.1768	33.2084	14.872	14.5072	15.2666
1.30962e+09	33.1699	33.2114	14.9089	14.5071	15.3271
1.30986e+09	33.1744	33.2258	14.8969	14.4976	15.3382
1.31011e+09	33.2314	33.219	14.9254	14.4955	15.3524
1.31035e+09	33.2349	33.2259	14.9302	14.4868	15.3454
1.3106e+09	33.2308	33.2282	14.9338	14.4762	15.3333
1.31084e+09	33.2369	33.2445	14.9326	14.4657	15.3365
1.31108e+09	33.2684	33.2432	14.9154	14.4814	15.3229
1311328125	33.2526	33.2146	14.9221	14.468	15.3222
1.31157e+09	33.2408	33.2191	14.9231	14.4787	15.3175
1.31182e+09	33.2455	33.2108	14.9156	14.4829	15.3104
1.31206e+09	33.2664	33.211	14.9	14.484	15.3059
1.3123e+09	33.2651	33.2426	14.9042	14.4815	15.316
1.31255e+09	33.2608	33.237	14.9074	14.5131	15.3164
1.31279e+09	33.282	33.2467	14.9093	14.5206	15.3364
1.31304e+09	33.2825	33.2191	14.8539	14.4941	15.3307
1313281250	33.2808	33.2276	14.8197	14.5047	15.3315
1.31353e+09	33.2809	33.2396	14.8525	14.5299	15.3621
1.31377e+09	33.3004	33.2368	14.8469	14.5285	15.3439
1.31401e+09	33.3037	33.2397	14.8527	14.5174	15.3468
1.31426e+09	33.306	33.2403	14.8756	14.5237	15.3678
1.3145e+09	33.31	33.2339	14.8618	14.4875	15.3484
1.31475e+09	33.3285	33.2455	14.8662	14.4864	15.3416
1.31499e+09	33.3271	33.2307	14.8575	14.5048	15.3495
1315234375	33.3196	33.2308	14.8143	14.5041	15.3469
1.31548e+09	33.3098	33.231	14.8137	14.476	15.3415
1.31572e+09	33.3238	33.2664	14.8069	14.4628	15.3399
1.31597e+09	33.3223	33.2953	14.8046	14.4374	15.359
1.31621e+09	33.2926	33.2936	14.8057	14.4426	15.3696
1.31646e+09	33.2976	33.2713	14.8187	14.44	15.3992
1.3167e+09	33.308	33.2741	14.8163	14.482	15.3852
1.31694e+09	33.3229	33.2819	14.8186	14.4693	15.402
1317187500	33.3318	33.242	14.8007	14.4749	15.3656
1.31743e+09	33.3371	33.2215	14.7909	14.4692	15.3363
1.31768e+09	33.3388	33.2178	14.7973	14.456	15.332
1.31792e+09	33.3491	33.2059	14.8101	14.4428	15.3555
1.31816e+09	33.3452	33.2014	14.8071	14.4433	15.3532
1.31841e+09	33.3448	33.2016	14.8058	14.462	15.3645
1.31865e+09	33.3575	33.2073	14.7802	14.4304	15.3411
1.3189e+09	33.3643	33.2059	14.8063	14.4464	15.3512
1319140625	33.3375	33.206	14.8232	14.4563	15.353
1.31938e+09	33.3368	33.1949	14.8306	14.4708	15.3467
1.31963e+09	33.3582	33.1991	14.7975	14.4548	15.3417
1.31987e+09	33.3585	33.1932	14.7917	14.4514	15.3593
1.32012e+09	33.3545	33.2309	14.7898	14.448	15.3734
1.32036e+09	33.352	33.2461	14.778	14.4537	15.3566
1.32061e+09	33.3547	33.2496	14.7751	14.4318	15.3586
1.32085e+09	33.3462	33.2529	14.7791	14.462	15.3231
1321093750	33.348	33.2577	14.7774	14.459	15.3132
1.32134e+09	33.3506	33.237	14.7616	14.4402	15.302
1.32158e+09	33.3413	33.2477	14.7618	14.4322	15.2943
1.32183e+09	33.3315	33.2451	14.7293	14.4263	15.2815
1.32207e+09	33.3388	33.2548	14.7227	14.4465	15.2677
1.32231e+09	33.3327	33.2711	14.7225	14.4345	15.2821
1.32256e+09	33.333	33.2744	14.7011	14.4288	15.2759
1.3228e+09	33.3286	33.2747	14.6987	14.4309	15.2916
1323046875	33.3058	33.2724	14.6984	14.4262	15.2911
1.32329e+09	33.3071	33.2772	14.6984	14.4079	15.295
1.32354e+09	33.3078	33.2587	14.6941	14.4176	15.3094
1.32378e+09	33.3246	33.2838	14.687	14.4242	15.2764
1.32402e+09	33.2939	33.2898	14.6765	14.4055	15.2623
1.32427e+09	33.2777	33.2752	14.6983	14.3972	15.2804
1.32451e+09	33.2656	33.2734	14.7029	14.4216	15.2766
1.32476e+09	33.2654	33.279	14.6942	14.4608	15.2582
1325000000	33.2771	33.3101	14.7106	14.4621	15.2655
1.32524e+09	33.2741	33.3261	14.7057	14.4593	15.2592
1.32549e+09	33.2933	33.3321	14.6748	14.4663	15.2253
1.32573e+09	33.2927	33.3196	14.6967	14.4806	15.2221
1.32598e+09	33.2894	33.2987	14.7179	14.4715	15.2343
1.32622e+09	33.2851	33.3008	14.7227	14.4663	15.1836
1.32646e+09	33.2812	33.3218	14.7177	14.4771	15.1763
1.32671e+09	33.2897	33.3147	14.7024	14.469	15.182
1326953125	33.2819	33.3129	14.7194	14.4668	15.1902
1.3272e+09	33.2809	33.2991	14.717	14.4636	15.2056
1.32744e+09	33.2796	33.3006	14.7259	14.4774	15.1971
1.32769e+09	33.2803	33.2708	14.7459	14.4726	15.2149
1.32793e+09	33.2776	33.2606	14.752	14.482	15.2218
1.32817e+09	33.2895	33.2618	14.7594	14.5054	15.2208
1.32842e+09	33.2758	33.2659	14.7635	14.5276	15.2337
1.32866e+09	33.2708	33.2648	14.7755	14.5509	15.2437
1328906250	33.2548	33.2558	14.7769	14.5509	15.2401
1.32915e+09	33.2496	33.2466	14.7654	14.5511	15.2544
1.32939e+09	33.2596	33.2239	14.7737	14.5524	15.2956
1.32964e+09	33.2755	33.2091	14.7638	14.5668	15.295
1.32988e+09	33.2832	33.2138	14.7627	14.5614	15.3015
1.33013e+09	33.2609	33.1931	14.7729	14.5686	15.3017
1.33037e+09	33.27	33.1883	14.7826	14.5642	15.292
1.33062e+09	33.2312	33.1774	14.7535	14.5789	15.3023
1330859375	33.227	33.1844	14.761	14.5878	15.2994
1.3311e+09	33.2256	33.1646	14.7713	14.5787	15.3126
1.33135e+09	33.2271	33.1664	14.7772	14.575	15.3005
1.33159e+09	33.2341	33.1701	14.7617	14.5686	15.2667
1.33184e+09	33.2362	33.154	14.7642	14.5758	15.2843
1.33208e+09	33.219	33.1426	14.7458	14.5694	15.2817
1.33232e+09	33.2307	33.1289	14.7425	14.5762	15.2722
1.33257e+09	33.254	33.1345	14.7486	14.5852	15.2769
1332812500	33.2421	33.1303	14.7439	14.5908	15.283
1.33306e+09	33.2504	33.1215	14.7459	14.6013	15.2984
1.3333e+09	33.2555	33.1396	14.7723	14.5592	15.3279
1.33354e+09	33.2563	33.1495	14.7147	14.5704	15.2982
1.33379e+09	33.2386	33.1342	14.7204	14.5772	15.2992
1.33403e+09	33.257	33.152	14.7219	14.5859	15.3103
1.33428e+09	33.288	33.1548	14.7522	14.5857	15.3123
1.33452e+09	33.3146	33.1571	14.7913	14.5883	15.3096
1334765625	33.3036	33.1595	14.7919	14.6054	15.3025
1.33501e+09	33.3434	33.1616	14.8136	14.6258	15.3197
1.33525e+09	33.3253	33.1599	14.8083	14.643	15.3201
1.3355e+09	33.3256	33.156	14.8102	14.6565	15.3294
1.33574e+09	33.3329	33.1566	14.7914	14.649	15.3409
1.33599e+09	33.3296	33.1542	14.7942	14.6412	15.3645
1.33623e+09	33.335	33.1521	14.7701	14.6637	15.3406
1.33647e+09	33.3355	33.1304	14.7738	14.6641	15.3485
1336718750	33.3402	33.1295	14.7786	14.6697	15.3532
1.33696e+09	33.352	33.12	14.7698	14.7247	15.3412
1.33721e+09	33.3554	33.1184	14.7634	14.7084	15.3535
1.33745e+09	33.3605	33.116	14.7842	14.6785	15.352
1.3377e+09	33.3633	33.1078	14.7971	14.6699	15.3539
1.33794e+09	33.3529	33.1013	14.81	14.673	15.3456
1.33818e+09	33.3542	33.0875	14.8071	14.6686	15.3711
1.33843e+09	33.3414	33.0621	14.8029	14.6684	15.3349
1338671875	33.344	33.0542	14.8182	14.6511	15.3608
1.33892e+09	33.3376	33.0542	14.8243	14.6721	15.3572
1.33916e+09	33.3423	33.0897	14.8273	14.6317	15.3578
1.3394e+09	33.357	33.0907	14.7552	14.63	15.3131
1.33965e+09	33.3438	33.0796	14.7823	14.637	15.3352
1.33989e+09	33.3429	33.0642	14.7688	14.6254	15.3244
1.34014e+09	33.3453	33.0649	14.7672	14.6274	15.3163
1.34038e+09	33.3342	33.0516	14.7951	14.6224	15.3447
1340625000	33.3323	33.0649	14.7843	14.614	15.3426
1.34087e+09	33.3327	33.0567	14.7979	14.6072	15.326
1.34111e+09	33.3371	33.0574	14.8199	14.6041	15.3366
1.34136e+09	33.3409	33.0724	14.814	14.5653	15.3274
1.3416e+09	33.348	33.0525	14.8082	14.5676	15.3376
1.34185e+09	33.3375	33.0753	14.8214	14.5841	15.3486
1.34209e+09	33.3362	33.0229	14.8185	14.5831	15.353
1.34233e+09	33.3332	33.0475	14.8257	14.5913	15.3657
1342578125	33.3354	33.0709	14.8322	14.603	15.3832
1.34282e+09	33.335	33.0701	14.8292	14.6102	15.3857
1.34307e+09	33.3323	33.0671	14.8664	14.5873	15.3817
1.34331e+09	33.3411	33.054	14.8617	14.5896	15.395
1.34355e+09	33.3454	33.0248	14.8568	14.5831	15.3822
1.3438e+09	33.3401	32.9882	14.8481	14.5858	15.3826
1.34404e+09	33.3359	33.0023	14.8506	14.5887	15.3805
1.34429e+09	33.3148	33.004	14.8544	14.583	15.3836
1344531250	33.3303	32.9905	14.8526	14.5721	15.3959
1.34478e+09	33.3313	33.0072	14.8576	14.5984	15.4003
1.34502e+09	33.3454	33.0088	14.847	14.6076	15.398
1.34526e+09	33.3545	32.9759	14.8344	14.6272	15.3991
1.34551e+09	33.3607	32.9705	14.83	14.6358	15.3797
1.34575e+09	33.3597	32.9815	14.8345	14.6391	15.3738
1.346e+09	33.367	32.9392	14.8335	14.6364	15.3759
1.34624e+09	33.3715	32.9677	14.8158	14.6827	15.3825
1346484375	33.3759	32.9482	14.8157	14.6922	15.379
1.34673e+09	33.3742	32.9436	14.8109	14.7051	15.4019
1.34697e+09	33.3717	32.9474	14.7686	14.6926	15.3739
1.34722e+09	33.4213	32.9918	14.785	14.6762	15.3803
1.34746e+09	33.4318	32.9935	14.7731	14.6758	15.385
1.34771e+09	33.4353	32.9898	14.7502	14.6779	15.3897
1.34795e+09	33.4535	32.9903	14.7538	14.6739	15.4031
1.34819e+09	33.4503	32.9977	14.7517	14.6749	15.3884
1348437500	33.4421	32.9913	14.7487	14.6509	15.3719
1.34868e+09	33.4429	32.988	14.7472	14.6708	15.3708
1.34893e+09	33.4468	32.9592	14.7499	14.6607	15.3633
1.34917e+09	33.4473	32.9905	14.7558	14.6687	15.3555
1.34941e+09	33.4379	33.0223	14.7541	14.664	15.3694
1.34966e+09	33.4375	33.0546	14.7535	14.6611	15.3662
1.3499e+09	33.4381	33.0283	14.752	14.6478	15.3609
1.35015e+09	33.4423	33.0315	14.7321	14.6399	15.368
1350390625	33.4422	33.0352	14.7621	14.6369	15.3895
1.35063e+09	33.4255	33.0362	14.7772	14.6607	15.4035
1.35088e+09	33.4298	33.0414	14.7875	14.6574	15.4134
1.35112e+09	33.4413	33.0247	14.7944	14.6602	15.4195
1.35137e+09	33.4205	33.0609	14.8049	14.6472	15.4319
1.35161e+09	33.4164	33.0855	14.8282	14.6551	15.4711
1.35186e+09	33.3944	33.0615	14.8274	14.6289	15.4728
1.3521e+09	33.3917	33.0709	14.825	14.643	15.4759
1352343750	33.3904	33.0676	14.8215	14.6351	15.4819
1.35259e+09	33.372	33.0444	14.8205	14.6362	15.479
1.35283e+09	33.3708	33.0495	14.8338	14.6455	15.4854
1.35308e+09	33.3863	33.0399	14.8073	14.6542	15.4859
1.35332e+09	33.3711	33.0495	14.8151	14.6548	15.48
1.35356e+09	33.3502	33.0618	14.8185	14.6615	15.4771
1.35381e+09	33.3655	33.0607	14.8278	14.6317	15.4889
1.35405e+09	33.3686	33.0753	14.8299	14.6357	15.4896
1354296875	33.3352	33.0856	14.8177	14.6328	15.4782
1.35454e+09	33.3364	33.0864	14.7905	14.6297	15.48
1.35479e+09	33.3329	33.0727	14.8005	14.65	15.4397
1.35503e+09	33.3229	33.0743	14.7886	14.6564	15.4575
1.35527e+09	33.3167	33.0496	14.798	14.6594	15.4728
1.35552e+09	33.3169	33.0328	14.7981	14.6639	15.4753
1.35576e+09	33.3218	33.0229	14.8068	14.6595	15.471
1.35601e+09	33.3369	33.0479	14.8146	14.6437	15.4916
1356250000	33.3148	33.0341	14.8113	14.6273	15.4829
1.35649e+09	33.306	33.0334	14.8015	14.6387	15.4628
1.35674e+09	33.3179	33.0006	14.8091	14.6313	15.4836
1.35698e+09	33.3255	32.9921	14.8112	14.6292	15.4892
1.35723e+09	33.3079	32.9878	14.8161	14.6204	15.4767
1.35747e+09	33.3063	32.9771	14.8161	14.6272	15.4806
1.35771e+09	33.3129	32.9761	14.8077	14.6473	15.4813
1.35796e+09	33.3005	32.9699	14.8025	14.655	15.4744
1358203125	33.3007	32.9791	14.7974	14.6578	15.4874
1.35845e+09	33.3115	32.9912	14.7962	14.6477	15.4814
1.35869e+09	33.3099	32.9924	14.8016	14.6333	15.4714
1.35894e+09	33.326	33.0119	14.7933	14.6386	15.4795
1.35918e+09	33.3127	32.999	14.79	14.6444	15.4771
1.35942e+09	33.3093	33.0024	14.7892	14.6623	15.4896
1.35967e+09	33.3065	33.0182	14.7852	14.6583	15.4525
1.35991e+09	33.3135	33.0241	14.7753	14.6587	15.4564
1360156250	33.3155	33.0239	14.7756	14.6721	15.4745
1.3604e+09	33.3384	33.0247	14.7548	14.6571	15.4492
1.36064e+09	33.3324	33.0167	14.7563	14.6558	15.429
1.36089e+09	33.3344	33.0469	14.7453	14.6637	15.4201
1.36113e+09	33.343	33.0531	14.7438	14.6542	15.4132
1.36138e+09	33.3393	33.0847	14.7844	14.6546	15.4305
1.36162e+09	33.3377	33.0851	14.7689	14.6715	15.4569
1.36187e+09	33.3495	33.0707	14.7435	14.6642	15.4444
1362109375	33.3478	33.0746	14.7273	14.6594	15.4413
1.36235e+09	33.3652	33.0814	14.7482	14.6774	15.4248
1.3626e+09	33.364	33.0833	14.7441	14.6993	15.4155
1.36284e+09	33.3611	33.0924	14.7652	14.6991	15.4396
1.36309e+09	33.369	33.0947	14.7416	14.707	15.4351
1.36333e+09	33.3522	33.0739	14.7419	14.7123	15.4425
1.36357e+09	33.3467	33.0885	14.7503	14.7134	15.4582
1.36382e+09	33.3513	33.0908	14.7398	14.7116	15.4583
1364062500	33.3424	33.0555	14.7417	14.6941	15.4555
1.36431e+09	33.3443	33.0366	14.7383	14.6944	15.4542
1.36455e+09	33.3289	33.0134	14.7121	14.7071	15.4559
1.36479e+09	33.3375	33.0114	14.7107	14.6946	15.4513
1.36504e+09	33.3397	33.0117	14.6728	14.692	15.4315
1.36528e+09	33.3184	33.008	14.6612	14.6774	15.4178
1.36553e+09	33.3201	33.0133	14.6766	14.6735	15.4146
1.36577e+09	33.3264	33.0153	14.6835	14.6801	15.4136
1366015625	33.3059	33.0301	14.6788	14.691	15.4175
1.36626e+09	33.3131	33.0322	14.6499	14.6922	15.4053
1.3665e+09	33.3394	33.0129	14.6448	14.6982	15.3998
1.36675e+09	33.3295	33.0145	14.6375	14.7038	15.4025
1.36699e+09	33.3251	32.9946	14.609	14.7116	15.3949
1.36724e+09	33.3123	33.0023	14.6192	14.7036	15.3916
1.36748e+09	33.3187	32.9605	14.606	14.6997	15.3869
1.36772e+09	33.325	32.9659	14.6065	14.6967	15.3798
1367968750	33.3199	32.968	14.6052	14.7003	15.3761
1.36821e+09	33.3101	32.9568	14.6058	14.7186	15.3653
1.36846e+09	33.306	32.9574	14.6762	14.7165	15.4207
1.3687e+09	33.2931	32.9501	14.676	14.7202	15.4154
1.36895e+09	33.2621	32.9392	14.6788	14.7177	15.4107
1.36919e+09	33.2832	32.9261	14.6903	14.7119	15.4109
1.36943e+09	33.3072	32.9183	14.7027	14.7005	15.4091
1.36968e+09	33.3454	32.9297	14.6428	14.7105	15.4246
1369921875	33.3071	32.921	14.6244	14.7216	15.4263
1.37017e+09	33.2903	32.8985	14.6156	14.7253	15.4354
1.37041e+09	33.3097	32.8976	14.6483	14.7069	15.4362
1.37065e+09	33.3107	32.8998	14.6494	14.7156	15.4404
1.3709e+09	33.3081	32.9013	14.6582	14.6979	15.4415
1.37114e+09	33.2933	32.8974	14.6555	14.6845	15.4434
1.37139e+09	33.2967	32.891	14.6644	14.7005	15.4566
1.37163e+09	33.3113	32.8975	14.6705	14.7007	15.4424
1371875000	33.3172	32.8741	14.6575	14.6971	15.4413
1.37212e+09	33.3129	32.8637	14.6709	14.6958	15.4378
1.37236e+09	33.3187	32.8526	14.6979	14.7141	15.443
1.37261e+09	33.31	32.8698	14.6744	14.6911	15.435
1.37285e+09	33.2909	32.8713	14.6789	14.6868	15.448
1.3731e+09	33.2496	32.8365	14.6609	14.7005	15.4491
1.37334e+09	33.2508	32.8363	14.6614	14.6887	15.4454
1.37358e+09	33.2458	32.8376	14.643	14.689	15.4423
1373828125	33.2275	32.8385	14.6506	14.685	15.4425
1.37407e+09	33.228	32.8151	14.6453	14.6718	15.4553
1.37432e+09	33.2195	32.8148	14.6371	14.6713	15.4567
1.37456e+09	33.216	32.8237	14.6346	14.6737	15.4386
1.3748e+09	33.2111	32.8256	14.6368	14.6742	15.4375
1.37505e+09	33.2204	32.8153	14.6365	14.6854	15.4533
1.37529e+09	33.2297	32.8163	14.6085	14.7	15.4704
1.37554e+09	33.2319	32.7881	14.6128	14.7095	15.4661
1375781250	33.2123	32.7772	14.6502	14.698	15.4892
1.37603e+09	33.223	32.781	14.6541	14.6579	15.4817
1.37627e+09	33.2673	32.7702	14.6281	14.6532	15.4746
1.37651e+09	33.2752	32.7673	14.6373	14.6734	15.5006
1.37676e+09	33.2665	32.7708	14.6342	14.67	15.5061
1.377e+09	33.2599	32.748	14.6034	14.6673	15.4663
1.37725e+09	33.2947	32.728	14.5915	14.666	15.4678
1.37749e+09	33.2973	32.7118	14.5955	14.6823	15.4809
1377734375	33.2882	32.7039	14.605	14.7069	15.4691
1.37798e+09	33.302	32.6967	14.6089	14.691	15.4688
1.37822e+09	33.2928	32.6954	14.6026	14.6848	15.4774
1.37847e+09	33.2903	32.6907	14.5912	14.7164	15.4709
1.37871e+09	33.2858	32.6688	14.5805	14.7092	15.4778
1.37896e+09	33.2751	32.7048	14.5743	14.7031	15.4911
1.3792e+09	33.281	32.7342	14.5703	14.7122	15.4952
1.37944e+09	33.3161	32.7354	14.5646	14.7328	15.4942
1379687500	33.3026	32.7494	14.5419	14.7283	15.4741
1.37993e+09	33.3057	32.7499	14.5544	14.7285	15.4759
1.38018e+09	33.3151	32.7508	14.5385	14.7332	15.4734
1.38042e+09	33.3133	32.7443	14.5376	14.7362	15.4759
1.38066e+09	33.3068	32.7954	14.5155	14.7366	15.4887
1.38091e+09	33.3002	32.7947	14.5116	14.7245	15.492
1.38115e+09	33.2504	32.807	14.5051	14.7168	15.4683
1.3814e+09	33.2164	32.8227	14.4846	14.7024	15.4686
1381640625	33.1891	32.8296	14.479	14.699	15.4653
1.38188e+09	33.189	32.8257	14.4797	14.7093	15.4724
1.38213e+09	33.1883	32.8085	14.475	14.7047	15.4736
1.38237e+09	33.1717	32.7927	14.4778	14.6533	15.491
1.38262e+09	33.1716	32.7617	14.4792	14.6657	15.4971
1.38286e+09	33.166	32.7627	14.506	14.6431	15.4874
1.38311e+09	33.1695	32.7639	14.5075	14.6641	15.487
1.38335e+09	33.177	32.7748	14.5044	14.6821	15.5024
1383593750	33.1873	32.7897	14.5031	14.691	15.492
1.38384e+09	33.1943	32.8243	14.5026	14.7087	15.5007
1.38408e+09	33.189	32.7952	14.4991	14.7036	15.5003
1.38433e+09	33.1678	32.7974	14.5019	14.7028	15.5015
1.38457e+09	33.1826	32.7843	14.4951	14.7082	15.4963
1.38481e+09	33.189	32.7846	14.4903	14.7258	15.4934
1.38506e+09	33.1914	32.7852	14.4771	14.7336	15.4773
1.3853e+09	33.1887	32.7782	14.4849	14.7707	15.4524
1385546875	33.2131	32.7684	14.4813	14.744	15.4461
1.38579e+09	33.2166	32.7843	14.4885	14.7508	15.4499
1.38604e+09	33.2159	32.8293	14.4814	14.7491	15.448
1.38628e+09	33.2159	32.8107	14.4871	14.7457	15.4557
1.38652e+09	33.2034	32.8058	14.5207	14.7697	15.4668
1.38677e+09	33.2379	32.7893	14.5092	14.7571	15.4667
1.38701e+09	33.2495	32.8042	14.5314	14.772	15.4643
1.38726e+09	33.2375	32.7936	14.5191	14.7704	15.4704
1387500000	33.2424	32.8008	14.5722	14.7883	15.4742
1.38774e+09	33.2426	32.7997	14.5774	14.7928	15.4811
1.38799e+09	33.24	32.8185	14.5773	14.7979	15.4854
1.38823e+09	33.2464	32.8127	14.5737	14.8069	15.4978
1.38848e+09	33.233	32.8157	14.573	14.8103	15.5035
1.38872e+09	33.222	32.8275	14.5893	14.8036	15.5091
1.38896e+09	33.2201	32.8252	14.5932	14.817	15.5203
1.38921e+09	33.2278	32.8237	14.6092	14.8216	15.5247
1389453125	33.2234	32.8016	14.6019	14.8271	15.5244
1.3897e+09	33.2286	32.787	14.6068	14.8535	15.5407
1.38994e+09	33.2107	32.7796	14.6005	14.854	15.534
1.39019e+09	33.212	32.7949	14.5963	14.8516	15.5219
1.39043e+09	33.2134	32.7902	14.5398	14.8685	15.4966
1.39067e+09	33.2111	32.7879	14.5361	14.8668	15.4962
1.39092e+09	33.2227	32.7768	14.5381	14.8615	15.5025
1.39116e+09	33.233	32.7647	14.5223	14.8641	15.506
1391406250	33.2321	32.7581	14.5348	14.8578	15.5241
1.39165e+09	33.2332	32.7589	14.5659	14.8754	15.5175
1.39189e+09	33.2363	32.7596	14.5683	14.8897	15.5266
1.39214e+09	33.2143	32.7601	14.5427	14.8824	15.5212
1.39238e+09	33.212	32.7723	14.5576	14.8774	15.5278
1.39263e+09	33.2026	32.7612	14.5449	14.8586	15.5129
1.39287e+09	33.2303	32.7495	14.5449	14.8609	15.5057
1.39312e+09	33.2297	32.7503	14.5613	14.8305	15.5139
1393359375	33.2002	32.7492	14.5658	14.8204	15.5085
1.3936e+09	33.195	32.7519	14.5623	14.8186	15.5109
1.39385e+09	33.1865	32.7633	14.5708	14.8236	15.4835
1.39409e+09	33.1494	32.7552	14.5566	14.8106	15.4747
1.39434e+09	33.153	32.7595	14.5437	14.8087	15.4637
1.39458e+09	33.1558	32.7734	14.5123	14.7847	15.4491
1.39482e+09	33.1514	32.7881	14.5182	14.7832	15.4496
1.39507e+09	33.1136	32.8004	14.5364	14.7747	15.4344
1395312500	33.1146	32.813	14.536	14.789	15.4464
1.39556e+09	33.1055	32.8086	14.5559	14.7768	15.4743
1.3958e+09	33.1388	32.8255	14.5625	14.7747	15.469
1.39604e+09	33.1243	32.825	14.5407	14.7805	15.4574
1.39629e+09	33.1013	32.8551	14.4994	14.7287	15.4263
1.39653e+09	33.104	32.8988	14.5008	14.7362	15.4264
1.39678e+09	33.1131	32.9038	14.4954	14.7528	15.426
1.39702e+09	33.1171	32.8844	14.4823	14.7291	15.4104
1397265625	33.1264	32.8805	14.4866	14.7368	15.4108
1.39751e+09	33.1227	32.8776	14.4848	14.7474	15.4079
1.39775e+09	33.1343	32.8563	14.4379	14.7482	15.4155
1.398e+09	33.1553	32.856	14.4127	14.7535	15.38
1.39824e+09	33.1527	32.8608	14.4029	14.7687	15.3765
1.39849e+09	33.1575	32.8554	14.3963	14.789	15.4012
1.39873e+09	33.1902	32.8336	14.3939	14.7879	15.3961
1.39897e+09	33.1871	32.8209	14.3479	14.7936	15.381
1399218750	33.1723	32.8276	14.353	14.8013	15.3709
1.39946e+09	33.1453	32.8237	14.3618	14.7806	15.3743
1.39971e+09	33.1376	32.8372	14.3629	14.776	15.4044
1.39995e+09	33.1496	32.824	14.3486	14.802	15.3941
1.4002e+09	33.1253	32.8233	14.3405	14.8006	15.3918
1.40044e+09	33.1276	32.8244	14.3397	14.8086	15.3752
1.40068e+09	33.1285	32.7989	14.3291	14.8071	15.3807
1.40093e+09	33.1237	32.8063	14.339	14.8049	15.4187
1401171875	33.1287	32.8229	14.3365	14.8305	15.3984
1.40142e+09	33.1294	32.822	14.3275	14.8227	15.3725
1.40166e+09	33.1111	32.8212	14.3546	14.823	15.38
1.4019e+09	33.1056	32.8329	14.3492	14.8024	15.3763
1.40215e+09	33.1025	32.8441	14.3285	14.8058	15.3467
1.40239e+09	33.0906	32.8415	14.3381	14.8062	15.3534
1.40264e+09	33.0859	32.8454	14.3498	14.8164	15.3556
1.40288e+09	33.0916	32.8417	14.3531	14.8191	15.3493
1403125000	33.0688	32.8465	14.3532	14.821	15.3474
1.40337e+09	33.0659	32.8225	14.3681	14.8221	15.3644
1.40361e+09	33.0626	32.8195	14.3599	14.8135	15.3765
1.40386e+09	33.0348	32.8256	14.4121	14.8105	15.3857
1.4041e+09	32.9721	32.8207	14.3983	14.8244	15.3657
1.40435e+09	32.9726	32.8597	14.3813	14.8319	15.3262
1.40459e+09	32.9248	32.8398	14.4012	14.8324	15.3523
1.40483e+09	32.9244	32.8183	14.4095	14.8394	15.3476
1405078125	32.9059	32.826	14.4243	14.8364	15.3512
1.40532e+09	32.9121	32.8279	14.4195	14.8163	15.3594
1.40557e+09	32.9201	32.8283	14.4124	14.7972	15.3554
1.40581e+09	32.9388	32.8152	14.4255	14.7863	15.329
1.40605e+09	32.9469	32.8276	14.4518	14.7773	15.3035
1.4063e+09	32.9417	32.82	14.4667	14.7993	15.3028
1.40654e+09	32.9367	32.8259	14.465	14.802	15.3017
1.40679e+09	32.9469	32.7841	14.4472	14.7986	15.3007
1407031250	32.944	32.7805	14.4331	14.7755	15.2766
1.40728e+09	32.9529	32.8015	14.438	14.7766	15.2799
1.40752e+09	32.9539	32.83	14.3959	14.7739	15.2321
1.40776e+09	32.949	32.838	14.4028	14.7826	15.2415
1.40801e+09	32.8849	32.8379	14.3744	14.7787	15.2289
1.40825e+09	32.8816	32.8278	14.3777	14.8165	15.2294
1.4085e+09	32.8891	32.819	14.3707	14.8161	15.2373
1.40874e+09	32.8909	32.8068	14.3699	14.8193	15.2421
1408984375	32.8546	32.8147	14.3591	14.8062	15.2553
1.40923e+09	32.8627	32.8141	14.3584	14.8206	15.2648
1.40947e+09	32.851	32.8131	14.3554	14.8181	15.2731
1.40972e+09	32.858	32.8128	14.3559	14.8338	15.2864
1.40996e+09	32.8439	32.8123	14.3731	14.8433	15.2927
1.41021e+09	32.8333	32.7753	14.3597	14.8658	15.349
1.41045e+09	32.8308	32.7813	14.3555	14.8546	15.3521
1.41069e+09	32.8306	32.8094	14.3554	14.863	15.3333
1410937500	32.8345	32.8172	14.3615	14.9035	15.3287
1.41118e+09	32.8417	32.8119	14.3631	14.8951	15.3391
1.41143e+09	32.8459	32.7955	14.3415	14.8728	15.3089
1.41167e+09	32.8763	32.7857	14.3739	14.9012	15.3082
1.41191e+09	32.8748	32.7952	14.3709	14.9001	15.3029
1.41216e+09	32.9102	32.798	14.3669	14.8955	15.2828
1.4124e+09	32.908	32.809	14.3749	14.9051	15.291
1.41265e+09	32.9048	32.8013	14.3781	14.9257	15.2948
1412890625	32.932	32.7997	14.3776	14.9108	15.2909
1.41313e+09	32.9471	32.8121	14.3785	14.9136	15.284
1.41338e+09	32.9609	32.8114	14.3936	14.9061	15.2871
1.41362e+09	32.9571	32.7733	14.3873	14.9104	15.2782
1.41387e+09	32.9609	32.7507	14.3858	14.9285	15.2513
1.41411e+09	32.9496	32.7518	14.3825	14.9278	15.2582
1.41436e+09	32.959	32.7412	14.3792	14.9226	15.2485
1.4146e+09	32.9736	32.744	14.3972	14.8873	15.2508
1414843750	32.9656	32.7461	14.3849	14.8894	15.2836
1.41509e+09	32.9668	32.755	14.3807	14.8871	15.2895
1.41533e+09	32.9636	32.7578	14.3899	14.8789	15.2886
1.41558e+09	32.9676	32.7707	14.3982	14.8812	15.3089
1.41582e+09	32.9505	32.7644	14.3833	14.898	15.2845
1.41606e+09	32.9509	32.7595	14.3805	14.8975	15.2887
1.41631e+09	32.9404	32.7554	14.3834	14.8897	15.2791
1.41655e+09	32.9282	32.7667	14.3833	14.8904	15.2876
1416796875	32.9195	32.7594	14.3563	14.8889	15.2788
1.41704e+09	32.9367	32.7541	14.3627	14.8838	15.2881
1.41729e+09	32.9449	32.7547	14.3489	14.8414	15.2895
1.41753e+09	32.9241	32.7717	14.3514	14.8485	15.2888
1.41777e+09	32.9165	32.7758	14.3565	14.8672	15.2569
1.41802e+09	32.9163	32.7386	14.3819	14.87	15.2466
1.41826e+09	32.915	32.7142	14.3868	14.8655	15.2471
1.41851e+09	32.9144	32.7189	14.3825	14.8695	15.2449
1418750000	32.9407	32.7321	14.3782	14.8459	15.2469
1.41899e+09	32.9326	32.7448	14.3792	14.8613	15.2593
1.41924e+09	32.9266	32.7561	14.3792	14.8514	15.2378
1.41948e+09	32.9299	32.7409	14.3982	14.8642	15.2422
1.41973e+09	32.936	32.7591	14.3889	14.8629	15.2338
1.41997e+09	32.9252	32.7492	14.3971	14.8495	15.2355
1.42021e+09	32.9412	32.7147	14.3898	14.8526	15.2175
1.42046e+09	32.9705	32.7227	14.3905	14.8515	15.2188
1420703125	32.9733	32.7453	14.4234	14.8591	15.2061
1.42095e+09	32.9718	32.7416	14.4228	14.8517	15.225
1.42119e+09	32.9731	32.74	14.4645	14.8416	15.2479
1.42144e+09	32.992	32.7528	14.458	14.8471	15.236
1.42168e+09	32.9825	32.7294	14.4588	14.8424	15.2255
1.42192e+09	32.9927	32.769	14.4632	14.8527	15.2333
1.42217e+09	32.9914	32.7743	14.4278	14.8514	15.2147
1.42241e+09	33.0071	32.7874	14.4032	14.8307	15.2126
1422656250	33.0072	32.7842	14.3921	14.7946	15.221
1.4229e+09	32.9886	32.7668	14.3845	14.7994	15.2263
1.42314e+09	32.9939	32.7484	14.4048	14.8016	15.267
1.42339e+09	33.0055	32.7445	14.4501	14.7896	15.2886
1.42363e+09	33.0137	32.7505	14.428	14.782	15.295
1.42388e+09	33.0132	32.7607	14.4255	14.7811	15.3056
1.42412e+09	33.0174	32.7779	14.434	14.788	15.3053
1.42437e+09	33.0359	32.7642	14.445	14.7738	15.3092
1424609375	33.0401	32.7598	14.4456	14.7831	15.2979
1.42485e+09	33.0411	32.7962	14.4436	14.7904	15.2963
1.4251e+09	33.0429	32.8057	14.4461	14.7814	15.2833
1.42534e+09	33.0561	32.8081	14.4315	14.7613	15.2774
1.42559e+09	33.0705	32.7993	14.4118	14.7564	15.2607
1.42583e+09	33.0753	32.7968	14.4007	14.7489	15.2572
1.42607e+09	33.0643	32.8036	14.3877	14.7256	15.251
1.42632e+09	33.0663	32.8085	14.3966	14.7011	15.2436
1426562500	33.0747	32.8134	14.4053	14.6769	15.23
1.42681e+09	33.0588	32.8156	14.4049	14.6738	15.2284
1.42705e+09	33.0619	32.8101	14.4174	14.6865	15.2033
1.42729e+09	33.1055	32.8067	14.4149	14.7043	15.161
1.42754e+09	33.0961	32.8072	14.3982	14.7279	15.1476
1.42778e+09	33.107	32.794	14.4001	14.7243	15.1445
1.42803e+09	33.1119	32.7928	14.3903	14.7258	15.1368
1.42827e+09	33.1232	32.7914	14.3798	14.7302	15.1405
1428515625	33.1294	32.7948	14.3989	14.7099	15.1342
1.42876e+09	33.1291	32.8122	14.3772	14.7033	15.1182
1.429e+09	33.1439	32.8154	14.3688	14.7009	15.1364
1.42925e+09	33.1353	32.8129	14.3638	14.6991	15.1444
1.42949e+09	33.1126	32.818	14.3509	14.7227	15.1298
1.42974e+09	33.1275	32.8241	14.3438	14.7135	15.1176
1.42998e+09	33.1359	32.8154	14.3449	14.7026	15.1238
1.43022e+09	33.1619	32.8326	14.3462	14.7235	15.116
1430468750	33.1341	32.8165	14.3428	14.7134	15.1117
1.43071e+09	33.1437	32.8259	14.3335	14.7069	15.1098
1.43096e+09	33.1489	32.8263	14.3349	14.696	15.0933
1.4312e+09	33.1792	32.7944	14.3052	14.697	15.0642
1.43145e+09	33.1792	32.7877	14.3266	14.6852	15.0746
1.43169e+09	33.1651	32.7878	14.3392	14.6986	15.0739
1.43193e+09	33.1516	32.7728	14.3327	14.6871	15.0399
1.43218e+09	33.1454	32.7567	14.3185	14.7067	15.0191
1432421875	33.1146	32.7778	14.2752	14.7059	15.0168
1.43267e+09	33.116	32.7811	14.2878	14.6794	15.0114
1.43291e+09	33.0862	32.7752	14.274	14.6557	14.9892
1.43315e+09	33.0893	32.7791	14.2726	14.6406	14.9875
1.4334e+09	33.0576	32.7837	14.2644	14.6251	14.9715
1.43364e+09	33.0591	32.7792	14.2977	14.6138	14.9865
1.43389e+09	33.0598	32.8163	14.2932	14.6128	14.9827
1.43413e+09	33.0723	32.814	14.2875	14.5979	14.976
1434375000	33.0711	32.796	14.2844	14.5964	14.9669
1.43462e+09	33.0763	32.8023	14.2891	14.6094	15.007
1.43486e+09	33.0762	32.802	14.3049	14.5602	15.0371
1.43511e+09	33.0645	32.8415	14.3308	14.5718	15.0361
1.43535e+09	33.0493	32.8605	14.306	14.5584	15.0384
1.4356e+09	33.037	32.8764	14.3059	14.5601	14.9837
1.43584e+09	33.0379	32.8671	14.2985	14.5588	14.9806
1.43608e+09	33.0345	32.8599	14.3011	14.5583	14.9578
1436328125	33.0245	32.8771	14.3071	14.5616	14.9552
1.43657e+09	33.0362	32.9104	14.2989	14.5651	14.9496
1.43682e+09	33.0348	32.9113	14.3172	14.55	14.9871
1.43706e+09	33.0268	32.8851	14.3384	14.5548	14.9937
1.4373e+09	33.0334	32.8831	14.354	14.5603	14.989
1.43755e+09	33.0345	32.8908	14.3187	14.5886	14.9695
1.43779e+09	33.0362	32.8964	14.3471	14.5931	14.9603
1.43804e+09	33.0472	32.8989	14.3558	14.5936	14.9604
1438281250	33.0452	32.9143	14.3334	14.599	14.9205
1.43853e+09	33.0435	32.9055	14.3555	14.6013	14.9202
1.43877e+09	33.0399	32.906	14.336	14.597	14.9298
1.43901e+09	33.0495	32.9227	14.3191	14.5966	14.9109
1.43926e+09	33.0788	32.9127	14.3147	14.5943	14.9109
1.4395e+09	33.0782	32.9101	14.3349	14.5932	14.9448
1.43975e+09	33.0792	32.8954	14.3222	14.576	14.9348
1.43999e+09	33.0917	32.9027	14.3279	14.5752	14.9355
1440234375	33.09	32.881	14.3224	14.568	14.956
1.44048e+09	33.0864	32.8525	14.3067	14.5647	14.9182
1.44072e+09	33.0836	32.8538	14.3113	14.5767	14.9191
1.44097e+09	33.0895	32.8506	14.2697	14.5786	14.9176
1.44121e+09	33.0684	32.8608	14.2938	14.5674	14.9025
1.44146e+09	33.0686	32.865	14.2816	14.5626	14.9101
1.4417e+09	33.0746	32.8621	14.2833	14.5518	14.9087
1.44194e+09	33.0837	32.8588	14.281	14.5567	14.9077
1442187500	33.0988	32.8855	14.2731	14.5444	14.9136
1.44243e+09	33.0735	32.9146	14.2962	14.5462	14.9213
1.44268e+09	33.0816	32.9069	14.2947	14.518	14.9163
1.44292e+09	33.081	32.9048	14.29	14.5216	14.9497
1.44316e+09	33.0725	32.903	14.2843	14.5033	14.9398
1.44341e+09	33.0784	32.9125	14.2744	14.4936	14.9399
1.44365e+09	33.079	32.9069	14.2762	14.4895	14.9503
1.4439e+09	33.0732	32.9081	14.3106	14.4873	14.9696
1444140625	33.0809	32.9017	14.3093	14.4425	14.9626
1.44438e+09	33.0801	32.9039	14.314	14.4334	14.9615
1.44463e+09	33.0822	32.9025	14.3166	14.4148	14.9282
1.44487e+09	33.1009	32.8983	14.3213	14.4135	14.9995
1.44512e+09	33.0533	32.8626	14.3287	14.4136	14.9891
1.44536e+09	33.0367	32.8629	14.3319	14.4031	14.9752
1.44561e+09	33.0335	32.8643	14.3352	14.4082	14.9741
1.44585e+09	33.0195	32.8619	14.3395	14.4155	14.9709
1446093750	33.032	32.9011	14.3372	14.4178	14.967
1.44634e+09	33.0387	32.922	14.3314	14.4451	14.9817
1.44658e+09	33.0348	32.9424	14.3323	14.4375	14.984
1.44683e+09	33.0197	32.9406	14.3191	14.4471	15.0057
1.44707e+09	33.0277	32.9256	14.3131	14.4349	15.0038
1.44731e+09	33.0675	32.8936	14.3085	14.422	15.0016
1.44756e+09	33.0739	32.8618	14.3081	14.4217	15.0014
1.4478e+09	33.0732	32.8652	14.3023	14.4284	15.016
1448046875	33.0612	32.8617	14.2967	14.432	15.0191
1.44829e+09	33.0623	32.8506	14.2575	14.4364	14.9965
1.44854e+09	33.0774	32.8528	14.2324	14.4251	14.9724
1.44878e+09	33.0945	32.848	14.2239	14.4182	14.9856
1.44902e+09	33.0967	32.8553	14.2139	14.4217	14.9825
1.44927e+09	33.095	32.8431	14.2108	14.4221	14.9706
1.44951e+09	33.0958	32.8164	14.1798	14.4167	14.9334
1.44976e+09	33.0974	32.8121	14.1823	14.4392	14.9317
1450000000	33.0985	32.8105	14.1866	14.4263	14.9393
1.45024e+09	33.0969	32.8129	14.1941	14.4196	14.9385
1.45049e+09	33.0993	32.8408	14.193	14.4247	14.9348
1.45073e+09	33.16	32.8394	14.1764	14.4198	14.9277
1.45098e+09	33.1467	32.8527	14.1748	14.4096	14.9395
1.45122e+09	33.1498	32.8451	14.1645	14.4101	14.9504
1.45146e+09	33.158	32.8398	14.1561	14.4131	14.951
1.45171e+09	33.1601	32.8525	14.1494	14.4165	14.9391
1451953125	33.1536	32.8524	14.1569	14.4074	14.9364
1.4522e+09	33.1522	32.8303	14.1561	14.4061	14.9389
1.45244e+09	33.1586	32.8345	14.1602	14.4052	14.9489
1.45269e+09	33.1723	32.8328	14.156	14.4028	14.9382
1.45293e+09	33.1789	32.8315	14.1543	14.4138	14.9182
1.45317e+09	33.1775	32.8256	14.1422	14.4175	14.9038
1.45342e+09	33.179	32.8512	14.1344	14.4212	14.9092
1.45366e+09	33.1863	32.8758	14.1764	14.4131	14.9329
1453906250	33.171	32.8427	14.1603	14.4146	14.9129
1.45415e+09	33.1692	32.8675	14.2021	14.4119	14.9701
1.45439e+09	33.1638	32.8719	14.1885	14.3944	14.9704
1.45464e+09	33.1365	32.8821	14.1793	14.42	14.9579
1.45488e+09	33.154	32.8819	14.17	14.4196	14.9731
1.45513e+09	33.1656	32.9067	14.1718	14.4122	14.987
1.45537e+09	33.1627	32.9076	14.1716	14.4237	14.9795
1.45562e+09	33.1837	32.9072	14.1675	14.4083	14.985
1455859375	33.1692	32.8924	14.1647	14.4037	14.9857
1.4561e+09	33.1734	32.8932	14.1492	14.4159	14.9697
1.45635e+09	33.1476	32.8875	14.1621	14.4315	14.995
1.45659e+09	33.1464	32.8902	14.1571	14.4424	14.9983
1.45684e+09	33.1326	32.8736	14.166	14.4372	14.9933
1.45708e+09	33.1363	32.868	14.1623	14.478	14.9935
1.45732e+09	33.1589	32.8546	14.1631	14.4686	15.0112
1.45757e+09	33.1594	32.8663	14.2039	14.4862	15.0388
1457812500	33.1681	32.8616	14.2064	14.4604	15.0412
1.45806e+09	33.1575	32.9018	14.2004	14.4602	15.0202
1.4583e+09	33.1348	32.9075	14.1995	14.4626	15.0077
1.45854e+09	33.1438	32.9014	14.2139	14.4583	15.0335
1.45879e+09	33.1633	32.8554	14.2189	14.4631	15.0395
1.45903e+09	33.1438	32.8454	14.2307	14.4513	15.0403
1.45928e+09	33.1478	32.8048	14.1878	14.4596	15.0338
1.45952e+09	33.1627	32.7935	14.1844	14.4517	14.9931
1459765625	33.1459	32.7876	14.1749	14.4602	15.0039
1.46001e+09	33.1478	32.7923	14.182	14.4622	14.9877
1.46025e+09	33.1301	32.8055	14.1729	14.4434	15.0061
1.4605e+09	33.1409	32.799	14.1701	14.3992	15.0235
1.46074e+09	33.1328	32.7841	14.1326	14.412	15.0014
1.46099e+09	33.1205	32.7888	14.1393	14.4035	14.9881
1.46123e+09	33.1253	32.8193	14.1345	14.3959	14.9822
1.46147e+09	33.1422	32.7815	14.1333	14.3977	14.9643
1461718750	33.1347	32.7861	14.1485	14.4244	14.982
1.46196e+09	33.137	32.7949	14.1546	14.436	14.995
1.46221e+09	33.1343	32.8229	14.151	14.4618	14.9965
1.46245e+09	33.1522	32.8245	14.1645	14.4627	14.995
1.4627e+09	33.1511	32.8368	14.1582	14.4609	14.9953
1.46294e+09	33.1601	32.8382	14.1601	14.4736	15.0027
1.46318e+09	33.1624	32.8525	14.1616	14.4719	15.0062
1.46343e+09	33.1733	32.8432	14.1471	14.4781	15.0181
1463671875	33.1544	32.842	14.1521	14.4701	15.0456
1.46392e+09	33.1552	32.8197	14.1646	14.4606	15.0467
1.46416e+09	33.142	32.8284	14.188	14.4607	15.051
1.4644e+09	33.095	32.823	14.1765	14.4546	15.0645
1.46465e+09	33.0838	32.8536	14.193	14.4515	15.0737
1.46489e+09	33.0762	32.8492	14.1994	14.4447	15.0716
1.46514e+09	33.0921	32.8519	14.1939	14.4464	15.0766
1.46538e+09	33.0891	32.856	14.2123	14.4508	15.0978
1465625000	33.0603	32.8564	14.2148	14.4583	15.0882
1.46587e+09	33.0819	32.8626	14.2212	14.4519	15.1077
1.46611e+09	33.0815	32.8745	14.2133	14.4323	15.1107
1.46636e+09	33.0804	32.8599	14.1394	14.4317	15.0444
1.4666e+09	33.0757	32.884	14.1631	14.4267	15.0392
1.46685e+09	33.0754	32.8835	14.1505	14.4274	15.0402
1.46709e+09	33.0688	32.8845	14.1513	14.4639	15.0526
1.46733e+09	33.0436	32.8927	14.1683	14.4548	15.0519
1467578125	32.9913	32.8886	14.165	14.4445	15.0189
1.46782e+09	33.0007	32.8886	14.1841	14.4448	15.0217
1.46807e+09	33.0038	32.8846	14.186	14.4457	15.0116
1.46831e+09	32.9869	32.9124	14.158	14.431	15.0078
1.46855e+09	32.9815	32.9038	14.1608	14.4235	15.0134
1.4688e+09	32.9746	32.9047	14.1532	14.4498	15.0234
1.46904e+09	32.9916	32.9078	14.1495	14.4541	15.0276
1.46929e+09	32.9888	32.9048	14.1531	14.443	15.0222
1469531250	32.9735	32.9177	14.1459	14.4531	15.0195
1.46978e+09	32.9677	32.9319	14.1478	14.4547	15.0258
1.47002e+09	32.9726	32.9315	14.1438	14.4997	15.025
1.47026e+09	32.9718	32.9268	14.1206	14.4689	15.0192
1.47051e+09	32.9679	32.9299	14.1198	14.4853	15.0301
1.47075e+09	32.9729	32.9353	14.1333	14.5058	15.0192
1.471e+09	32.9814	32.9366	14.1407	14.492	15.0232
1.47124e+09	32.9925	32.9396	14.1458	14.4843	15.015
1471484375	32.9849	32.9394	14.1517	14.4832	15.0541
1.47173e+09	32.9841	32.9445	14.1411	14.4942	15.0542
1.47197e+09	32.9841	32.9509	14.1418	14.5063	15.0438
1.47222e+09	32.9969	32.9571	14.1459	14.5309	15.0467
1.47246e+09	32.9997	32.9451	14.1799	14.5548	15.0841
1.47271e+09	33.0084	32.9501	14.1862	14.545	15.0787
1.47295e+09	33.0035	33.0018	14.181	14.5451	15.0804
1.47319e+09	33.0201	33.0049	14.1769	14.555	15.074
1473437500	33.019	33.004	14.1988	14.5417	15.0879
1.47368e+09	33.0181	33.0147	14.1566	14.542	15.0608
1.47393e+09	33.0238	33.0157	14.1627	14.5444	15.0764
1.47417e+09	32.9837	33.0172	14.1604	14.5545	15.0896
1.47441e+09	32.9815	33.0342	14.1543	14.534	15.0667
1.47466e+09	32.9747	33.0302	14.1543	14.538	15.0656
1.4749e+09	32.977	33.008	14.1657	14.5472	15.0565
1.47515e+09	32.943	33.0242	14.182	14.5506	15.0653
1475390625	32.9436	33.0275	14.1858	14.5772	15.0664
1.47563e+09	32.9381	33.0305	14.2132	14.554	15.0792
1.47588e+09	32.9602	33.0311	14.1998	14.5614	15.082
1.47612e+09	32.9651	33.0211	14.18	14.5673	15.0791
1.47637e+09	32.9654	33.0183	14.1666	14.549	15.0785
1.47661e+09	32.9439	33.0323	14.1615	14.5577	15.0715
1.47686e+09	32.9457	33.0121	14.1699	14.5633	15.0597
1.4771e+09	32.9617	32.992	14.1606	14.559	15.062
1477343750	32.9235	32.9861	14.169	14.5511	15.0624
1.47759e+09	32.9188	32.9768	14.2026	14.5459	15.0759
1.47783e+09	32.9428	32.9733	14.2055	14.5466	15.077
1.47808e+09	32.9565	32.9724	14.2065	14.5427	15.0805
1.47832e+09	32.9706	32.9622	14.2067	14.5438	15.0694
1.47856e+09	32.9739	32.8937	14.2083	14.5522	15.0587
1.47881e+09	33.0022	32.887	14.2085	14.5542	15.0776
1.47905e+09	32.9978	32.8628	14.2432	14.5836	15.0868
1479296875	32.9957	32.848	14.2756	14.5844	15.118
1.47954e+09	32.9908	32.885	14.2681	14.5847	15.1043
1.47979e+09	32.9944	32.8836	14.2677	14.5853	15.1185
1.48003e+09	33.0071	32.8975	14.3059	14.5898	15.1201
1.48027e+09	33.0081	32.8957	14.2998	14.5906	15.0971
1.48052e+09	33.0111	32.8813	14.3001	14.5697	15.0988
1.48076e+09	33.0103	32.8805	14.2638	14.5745	15.1044
1.48101e+09	33.008	32.8806	14.2671	14.5539	15.1091
1481250000	32.9938	32.8683	14.2713	14.5232	15.0941
1.48149e+09	32.9811	32.8789	14.2696	14.5156	15.1388
1.48174e+09	32.9644	32.8563	14.2684	14.5175	15.1371
1.48198e+09	32.9695	32.856	14.266	14.5168	15.1471
1.48223e+09	32.9692	32.8605	14.2763	14.5268	15.1457
1.48247e+09	32.9501	32.8699	14.2982	14.5177	15.1361
1.48271e+09	32.9464	32.8724	14.302	14.5008	15.142
1.48296e+09	32.9474	32.8953	14.3029	14.5084	15.1236
1483203125	32.9454	32.8816	14.3167	14.4896	15.1333
1.48345e+09	32.8998	32.8769	14.3299	14.4862	15.1528
1.48369e+09	32.9018	32.8679	14.3168	14.4698	15.1545
1.48394e+09	32.9015	32.8466	14.3125	14.4753	15.1568
1.48418e+09	32.8991	32.8633	14.3254	14.501	15.1497
1.48442e+09	32.9004	32.8605	14.2937	14.4849	15.1649
1.48467e+09	32.8596	32.8578	14.2939	14.5172	15.1808
1.48491e+09	32.8435	32.8482	14.2704	14.4803	15.1901
1485156250	32.8882	32.8835	14.2828	14.4729	15.1854
1.4854e+09	32.8766	32.8834	14.2406	14.4627	15.1914
1.48564e+09	32.8756	32.8918	14.2566	14.4696	15.2048
1.48589e+09	32.8803	32.8719	14.2625	14.4718	15.2137
1.48613e+09	32.8833	32.8746	14.2709	14.461	15.1987
1.48638e+09	32.8882	32.8737	14.2651	14.4584	15.1923
1.48662e+09	32.9099	32.8655	14.2438	14.4617	15.1877
1.48687e+09	32.9132	32.8793	14.2577	14.4698	15.1771
1487109375	32.8882	32.9018	14.2469	14.4651	15.2154
1.48735e+09	32.8807	32.9073	14.2465	14.4507	15.2129
1.4876e+09	32.8932	32.9377	14.2552	14.4459	15.2018
1.48784e+09	32.8857	32.9459	14.2631	14.4316	15.2061
1.48809e+09	32.8788	32.9303	14.2637	14.4241	15.2239
1.48833e+09	32.8732	32.9564	14.2691	14.4182	15.2243
1.48857e+09	32.8754	32.9852	14.2635	14.4153	15.2272
1.48882e+09	32.8753	32.9878	14.263	14.4058	15.2159
1489062500	32.8657	32.9974	14.2593	14.3956	15.2363
1.48931e+09	32.8739	32.9933	14.2468	14.4097	15.2239
1.48955e+09	32.8787	32.9927	14.2327	14.3963	15.2155
1.48979e+09	32.8727	32.9893	14.2477	14.381	15.2147
1.49004e+09	32.892	32.9815	14.2605	14.388	15.2231
1.49028e+09	32.8755	32.9876	14.2347	14.3912	15.2182
1.49053e+09	32.8738	32.93	14.2479	14.3868	15.237
1.49077e+09	32.8748	32.9294	14.2491	14.394	15.2367
1491015625	32.8797	32.9299	14.2249	14.383	15.2265
1.49126e+09	32.8726	32.9295	14.2495	14.4041	15.2268
1.4915e+09	32.8851	32.9309	14.2745	14.4006	15.2436
1.49175e+09	32.8867	32.9812	14.2667	14.4031	15.2426
1.49199e+09	32.8767	32.9822	14.264	14.4172	15.2421
1.49224e+09	32.8728	32.9774	14.2732	14.4257	15.2292
1.49248e+09	32.8822	32.9643	14.2739	14.4378	15.2267
1.49272e+09	32.9019	32.9482	14.2717	14.4554	15.2393
1492968750	32.9069	32.9208	14.2532	14.4777	15.2552
1.49321e+09	32.9137	32.8983	14.2672	14.4699	15.2493
1.49346e+09	32.9223	32.8931	14.248	14.4923	15.2486
1.4937e+09	32.9019	32.8896	14.2701	14.4898	15.2677
1.49395e+09	32.8947	32.8977	14.2684	14.4857	15.2513
1.49419e+09	32.9039	32.8697	14.2681	14.5038	15.2635
1.49443e+09	32.9075	32.8488	14.2662	14.5041	15.2593
1.49468e+09	32.8983	32.8497	14.2667	14.4699	15.2637
1494921875	32.8949	32.8585	14.2643	14.4706	15.2603
1.49517e+09	32.8714	32.8592	14.251	14.4728	15.2533
1.49541e+09	32.8956	32.8566	14.2504	14.4676	15.2579
1.49565e+09	32.8927	32.8464	14.255	14.4655	15.2306
1.4959e+09	32.8718	32.8611	14.256	14.4488	15.2356
1.49614e+09	32.8718	32.8582	14.2752	14.4289	15.2324
1.49639e+09	32.8719	32.8589	14.2661	14.4025	15.2104
1.49663e+09	32.8367	32.8621	14.276	14.4071	15.2473
1496875000	32.8373	32.8695	14.2985	14.4099	15.2703
1.49712e+09	32.8338	32.8656	14.3004	14.4056	15.2866
1.49736e+09	32.8329	32.8793	14.2988	14.4108	15.2938
1.49761e+09	32.8495	32.9002	14.2889	14.4181	15.2712
1.49785e+09	32.8331	32.9177	14.2957	14.4009	15.2675
1.4981e+09	32.8374	32.9244	14.296	14.4083	15.232
1.49834e+09	32.8419	32.9259	14.2986	14.3919	15.236
1.49858e+09	32.8387	32.9213	14.2979	14.4074	15.2893
1498828125	32.8393	32.9199	14.2938	14.4038	15.2561
1.49907e+09	32.8386	32.9048	14.2941	14.4191	15.2574
1.49932e+09	32.8449	32.9058	14.2861	14.412	15.2603
1.49956e+09	32.843	32.9108	14.2601	14.4093	15.2492
1.4998e+09	32.8719	32.9065	14.2534	14.4114	15.2492
1.50005e+09	32.8841	32.8937	14.2826	14.4045	15.2464
1.50029e+09	32.9024	32.9005	14.2731	14.4055	15.2402
1.50054e+09	32.9317	32.9376	14.2526	14.3762	15.2514
1500781250	32.9237	32.9683	14.2522	14.4158	15.2561
1.50103e+09	32.9236	32.9672	14.2739	14.4103	15.2597
1.50127e+09	32.9398	32.9567	14.2619	14.4151	15.2637
1.50151e+09	32.9375	32.9581	14.2653	14.4403	15.2505
1.50176e+09	32.9379	32.9745	14.2477	14.4385	15.2439
1.502e+09	32.9522	32.9806	14.2466	14.4351	15.2514
1.50225e+09	32.9679	32.948	14.246	14.4444	15.2434
1.50249e+09	32.9766	32.9489	14.2328	14.4713	15.2177
1502734375	32.951	32.9474	14.2496	14.4708	15.2283
1.50298e+09	32.954	32.9426	14.2183	14.4758	15.2318
1.50322e+09	32.9412	32.9473	14.2206	14.4754	15.2186
1.50347e+09	32.9418	32.9402	14.2282	14.4879	15.2146
1.50371e+09	32.9138	32.9394	14.2144	14.5199	15.2245
1.50396e+09	32.9056	32.925	14.1846	14.5049	15.2232
1.5042e+09	32.9464	32.9264	14.1657	14.4816	15.2284
1.50444e+09	32.9418	32.9184	14.1695	14.4946	15.2338
1504687500	32.9283	32.9206	14.1866	14.4963	15.2456
1.50493e+09	32.9208	32.9315	14.1865	14.5012	15.25
1.50518e+09	32.9125	32.8991	14.1766	14.5057	15.2442
1.50542e+09	32.9118	32.8674	14.1783	14.5149	15.2269
1.50566e+09	32.912	32.885	14.1716	14.5218	15.2215
1.50591e+09	32.9276	32.924	14.1702	14.5249	15.2176
1.50615e+09	32.9313	32.9291	14.1616	14.4819	15.2166
1.5064e+09	32.9303	32.9595	14.1752	14.4829	15.2076
1506640625	32.9212	32.9451	14.1757	14.4788	15.2019
1.50688e+09	32.9257	32.9507	14.1779	14.4804	15.1894
1.50713e+09	32.9184	32.9641	14.1761	14.4644	15.1883
1.50737e+09	32.9268	32.9539	14.1747	14.4591	15.2164
1.50762e+09	32.9109	32.9795	14.1889	14.4435	15.2064
1.50786e+09	32.9014	32.9796	14.1716	14.4365	15.22
1.50811e+09	32.942	32.9927	14.1825	14.4165	15.1648
1.50835e+09	32.9488	32.9915	14.1836	14.4001	15.1741
1508593750	32.9359	32.9574	14.1783	14.3942	15.1677
1.50884e+09	32.9465	32.9508	14.1736	14.3472	15.1679
1.50908e+09	32.9368	32.9478	14.1766	14.3513	15.1577
1.50933e+09	32.9372	32.9439	14.1614	14.3515	15.1577
1.50957e+09	32.8911	32.9459	14.1227	14.3372	15.1577
1.50981e+09	32.8917	32.9278	14.1216	14.3293	15.1572
1.51006e+09	32.8609	32.932	14.1007	14.3338	15.1565
1.5103e+09	32.8897	32.9515	14.0923	14.3394	15.1444
1510546875	32.8747	32.9521	14.0826	14.3167	15.1413
1.51079e+09	32.8468	32.9545	14.1154	14.3183	15.1739
1.51104e+09	32.8363	32.9417	14.156	14.3266	15.1815
1.51128e+09	32.8279	32.9422	14.1454	14.3289	15.1918
1.51152e+09	32.8174	32.9337	14.1518	14.3256	15.202
1.51177e+09	32.8162	32.9258	14.1544	14.3066	15.2042
1.51201e+09	32.8174	32.9294	14.1586	14.3101	15.193
1.51226e+09	32.8196	32.9278	14.1483	14.3133	15.1756
1512500000	32.7902	32.9335	14.1389	14.3099	15.1849
1.51274e+09	32.7811	32.9129	14.1383	14.3091	15.1821
1.51299e+09	32.772	32.9149	14.1343	14.2904	15.1762
1.51323e+09	32.7736	32.9333	14.1487	14.2835	15.1837
1.51348e+09	32.7777	32.937	14.1301	14.2827	15.1632
1.51372e+09	32.7761	32.9492	14.1355	14.2818	15.1686
1.51396e+09	32.7833	32.9682	14.1445	14.2784	15.1687
1.51421e+09	32.7847	32.9939	14.1597	14.2645	15.1984
1514453125	32.785	32.9747	14.1682	14.2655	15.1928
1.5147e+09	32.783	32.9799	14.1711	14.2512	15.1936
1.51494e+09	32.7644	32.9818	14.1462	14.2578	15.1826
1.51519e+09	32.784	32.9863	14.1468	14.269	15.1796
1.51543e+09	32.7957	32.9673	14.1485	14.2556	15.2026
1.51567e+09	32.794	32.9791	14.1416	14.2616	15.2043
1.51592e+09	32.8095	32.988	14.1455	14.2634	15.2485
1.51616e+09	32.8102	33.02	14.1539	14.2744	15.2564
1516406250	32.8113	33.0113	14.1843	14.2776	15.2493
1.51665e+09	32.7881	32.9889	14.181	14.2724	15.2486
1.51689e+09	32.7945	32.9832	14.2066	14.2362	15.2439
1.51714e+09	32.8204	32.9835	14.2202	14.2368	15.2569
1.51738e+09	32.8347	32.9893	14.1972	14.219	15.2498
1.51763e+09	32.8248	32.9711	14.2174	14.2472	15.2439
1.51787e+09	32.8282	32.965	14.2101	14.2394	15.247
1.51812e+09	32.8153	32.9707	14.1931	14.2403	15.2631
1518359375	32.7889	32.9569	14.2081	14.2423	15.2818
1.5186e+09	32.7851	32.9584	14.1713	14.2292	15.2797
1.51885e+09	32.8028	32.9556	14.1744	14.226	15.2824
1.51909e+09	32.8678	32.9538	14.1425	14.2427	15.2773
1.51934e+09	32.8442	32.9358	14.1401	14.2309	15.2829
1.51958e+09	32.8338	32.9393	14.1355	14.2403	15.2902
1.51982e+09	32.8256	32.8949	14.1343	14.2475	15.3073
1.52007e+09	32.8256	32.8982	14.1755	14.2424	15.3325
1520312500	32.8068	32.8977	14.1707	14.2346	15.338
1.52056e+09	32.8212	32.8965	14.1853	14.2361	15.3329
1.5208e+09	32.8259	32.8936	14.1758	14.246	15.3281
1.52104e+09	32.8454	32.8927	14.1698	14.2492	15.2887
1.52129e+09	32.8263	32.887	14.1246	14.2408	15.2651
1.52153e+09	32.8163	32.882	14.1238	14.2301	15.279
1.52178e+09	32.834	32.9045	14.1055	14.2318	15.2828
1.52202e+09	32.8292	32.8961	14.0972	14.229	15.2787
1522265625	32.8582	32.8924	14.1103	14.2391	15.2796
1.52251e+09	32.8444	32.8884	14.1192	14.2351	15.2828
1.52275e+09	32.8956	32.851	14.1099	14.2216	15.2839
1.523e+09	32.934	32.8534	14.117	14.2225	15.2853
1.52324e+09	32.9312	32.8503	14.125	14.2319	15.2867
1.52349e+09	32.9331	32.8477	14.154	14.2456	15.2914
1.52373e+09	32.9416	32.8557	14.1568	14.2796	15.288
1.52397e+09	32.9345	32.8647	14.1564	14.2851	15.2828
1524218750	32.9358	32.8561	14.1504	14.2741	15.2704
1.52446e+09	32.9274	32.8687	14.1188	14.2813	15.2791
1.52471e+09	32.9339	32.8665	14.1236	14.2966	15.2968
1.52495e+09	32.9516	32.8587	14.1083	14.2843	15.2958
1.5252e+09	32.8924	32.8634	14.1129	14.2647	15.3085
1.52544e+09	32.8663	32.8358	14.1166	14.2254	15.3127
1.52568e+09	32.8542	32.8542	14.1357	14.2258	15.3252
1.52593e+09	32.8598	32.8445	14.1348	14.2455	15.3378
1526171875	32.8385	32.8471	14.1408	14.2476	15.3339
1.52642e+09	32.8372	32.8659	14.1169	14.2482	15.342
1.52666e+09	32.8526	32.8404	14.1376	14.2845	15.3683
1.5269e+09	32.8371	32.8331	14.1368	14.2854	15.3319
1.52715e+09	32.8397	32.8477	14.1395	14.2842	15.336
1.52739e+09	32.8556	32.8439	14.1401	14.2835	15.3577
1.52764e+09	32.844	32.8539	14.1452	14.29	15.386
1.52788e+09	32.8534	32.8554	14.1421	14.3024	15.3835
1528125000	32.8233	32.8394	14.1483	14.2698	15.4078
1.52837e+09	32.8229	32.8273	14.1433	14.2748	15.4168
1.52861e+09	32.8186	32.8223	14.1393	14.2737	15.421
1.52886e+09	32.816	32.8302	14.1364	14.2873	15.4392
1.5291e+09	32.779	32.8252	14.1384	14.2896	15.4425
1.52935e+09	32.7714	32.8272	14.1338	14.2883	15.4309
1.52959e+09	32.7882	32.8374	14.1206	14.266	15.448
1.52983e+09	32.7812	32.8384	14.1157	14.2717	15.4647
1530078125	32.7565	32.8332	14.0972	14.2657	15.4674
1.53032e+09	32.7429	32.8269	14.0983	14.2668	15.4567
1.53057e+09	32.7543	32.8218	14.0898	14.267	15.463
1.53081e+09	32.7595	32.8193	14.0772	14.2776	15.4749
1.53105e+09	32.763	32.8201	14.0898	14.2709	15.4755
1.5313e+09	32.7727	32.817	14.0898	14.2763	15.4797
1.53154e+09	32.7723	32.826	14.055	14.2752	15.4647
1.53179e+09	32.7784	32.8011	14.0644	14.2674	15.4622
1532031250	32.7714	32.8263	14.0854	14.26	15.4826
1.53228e+09	32.7736	32.8243	14.0794	14.2916	15.4845
1.53252e+09	32.7701	32.8116	14.0701	14.2817	15.4974
1.53276e+09	32.7692	32.8062	14.055	14.2989	15.4705
1.53301e+09	32.7669	32.775	14.035	14.3007	15.4633
1.53325e+09	32.7627	32.7585	14.0423	14.3189	15.4616
1.5335e+09	32.7639	32.7422	14.0214	14.316	15.463
1.53374e+09	32.7841	32.7412	14.0064	14.3157	15.4778
1533984375	32.7807	32.7488	14.0022	14.3355	15.4752
1.53423e+09	32.7861	32.7358	14.0294	14.3371	15.48
1.53447e+09	32.8092	32.718	14.022	14.3566	15.4576
1.53472e+09	32.8111	32.7097	14.0145	14.3486	15.4241
1.53496e+09	32.8194	32.7046	13.9952	14.3597	15.417
1.53521e+09	32.7927	32.7043	13.9811	14.3557	15.4268
1.53545e+09	32.7993	32.6983	13.9865	14.318	15.4309
1.53569e+09	32.8133	32.6822	13.9611	14.3401	15.427
1535937500	32.7998	32.6951	13.9564	14.3394	15.4232
1.53618e+09	32.8184	32.6962	13.9643	14.3542	15.4221
1.53643e+09	32.8314	32.6821	13.9441	14.3485	15.4227
1.53667e+09	32.8555	32.6909	13.9751	14.3466	15.4168
1.53691e+09	32.8414	32.6692	13.9639	14.3838	15.4185
1.53716e+09	32.8108	32.6795	13.9572	14.3838	15.424
1.5374e+09	32.7999	32.6811	13.9382	14.3811	15.382
1.53765e+09	32.8108	32.6712	13.9494	14.3884	15.3852
1537890625	32.826	32.6636	13.9889	14.3863	15.4055
1.53813e+09	32.8254	32.6595	13.994	14.3834	15.3785
1.53838e+09	32.8191	32.6542	14.0013	14.38	15.394
1.53862e+09	32.8357	32.6634	14.0081	14.3685	15.391
1.53887e+09	32.821	32.6867	14.0253	14.3661	15.4079
1.53911e+09	32.8222	32.6784	13.9947	14.3702	15.4094
1.53936e+09	32.8163	32.6784	14.0178	14.3907	15.423
1.5396e+09	32.8162	32.6832	14.0399	14.3933	15.4384
1539843750	32.8144	32.676	14.0456	14.3986	15.4482
1.54009e+09	32.8096	32.6471	14.058	14.3991	15.4425
1.54033e+09	32.8095	32.6222	14.0341	14.4041	15.4337
1.54058e+09	32.8007	32.6139	14.0324	14.416	15.4499
1.54082e+09	32.8053	32.6309	14.0412	14.4057	15.4237
1.54106e+09	32.8084	32.6306	14.0381	14.3967	15.4287
1.54131e+09	32.7956	32.6227	14.0491	14.4168	15.4275
1.54155e+09	32.811	32.6677	14.0669	14.4417	15.4252
1541796875	32.8086	32.7025	14.0288	14.4452	15.4127
1.54204e+09	32.7917	32.7022	14.0292	14.4408	15.4197
1.54229e+09	32.7958	32.7007	14.0396	14.4697	15.4542
1.54253e+09	32.7998	32.6918	14.0384	14.4808	15.4522
1.54277e+09	32.7813	32.6995	14.0303	14.4824	15.3907
1.54302e+09	32.7743	32.6908	14.019	14.4897	15.411
1.54326e+09	32.7694	32.7021	14.0281	14.4914	15.4104
1.54351e+09	32.7767	32.7044	14.033	14.4855	15.4071
1543750000	32.7696	32.7268	14.0392	14.4703	15.4046
1.54399e+09	32.7549	32.6826	14.0383	14.4692	15.4049
1.54424e+09	32.7464	32.6705	14.0666	14.4476	15.4028
1.54448e+09	32.7576	32.6496	14.0616	14.4479	15.3936
1.54473e+09	32.7661	32.6507	14.0642	14.4342	15.3723
1.54497e+09	32.7562	32.6324	14.0625	14.469	15.3639
1.54521e+09	32.7408	32.6294	14.0769	14.4676	15.3603
1.54546e+09	32.7753	32.6252	14.0806	14.4693	15.3639
1545703125	32.7796	32.6243	14.0757	14.4689	15.348
1.54595e+09	32.7984	32.6509	14.0761	14.4878	15.3372
1.54619e+09	32.7981	32.6633	14.0817	14.5111	15.3371
1.54644e+09	32.8371	32.6668	14.0813	14.4996	15.3308
1.54668e+09	32.8293	32.6678	14.0799	14.4973	15.3446
1.54692e+09	32.8109	32.6748	14.0769	14.4683	15.359
1.54717e+09	32.8197	32.6476	14.0814	14.4611	15.3579
1.54741e+09	32.82	32.6532	14.0884	14.4668	15.3685
1547656250	32.83	32.6574	14.1051	14.4416	15.3711
1.5479e+09	32.8435	32.6608	14.1198	14.4483	15.3738
1.54814e+09	32.8405	32.6942	14.1113	14.4602	15.3724
1.54839e+09	32.8625	32.6864	14.1178	14.4715	15.3768
1.54863e+09	32.8067	32.6957	14.113	14.4684	15.3718
1.54888e+09	32.8045	32.6866	14.1206	14.4734	15.3742
1.54912e+09	32.8033	32.6946	14.1327	14.4824	15.3682
1.54937e+09	32.8102	32.6835	14.138	14.4726	15.3754
1549609375	32.7884	32.6944	14.1462	14.4687	15.3786
1.54985e+09	32.7886	32.6843	14.1353	14.4634	15.3802
1.5501e+09	32.7975	32.6848	14.1348	14.4636	15.3844
1.55034e+09	32.8235	32.6919	14.1245	14.4694	15.3679
1.55059e+09	32.811	32.7026	14.13	14.4649	15.3719
1.55083e+09	32.8051	32.6941	14.1316	14.4698	15.3961
1.55107e+09	32.8184	32.7013	14.1553	14.4648	15.3905
1.55132e+09	32.9097	32.6755	14.2016	14.4585	15.3996
1551562500	32.8912	32.6542	14.1448	14.4615	15.3859
1.55181e+09	32.8961	32.6648	14.1439	14.4425	15.4047
1.55205e+09	32.8954	32.6367	14.1173	14.4393	15.3549
1.55229e+09	32.8986	32.6569	14.1366	14.4443	15.388
1.55254e+09	32.9093	32.6491	14.1338	14.426	15.3762
1.55278e+09	32.8785	32.6703	14.1453	14.4258	15.391
1.55303e+09	32.8812	32.6498	14.1487	14.4334	15.3836
1.55327e+09	32.8828	32.6539	14.1468	14.4207	15.3837
1553515625	32.8705	32.652	14.1446	14.4209	15.3809
1.55376e+09	32.8941	32.6743	14.1467	14.4172	15.3881
1.554e+09	32.9095	32.6751	14.1678	14.4166	15.3896
1.55425e+09	32.9305	32.6817	14.1551	14.402	15.3902
1.55449e+09	32.937	32.6775	14.1477	14.3808	15.3939
1.55474e+09	32.9392	32.6702	14.137	14.394	15.3803
1.55498e+09	32.9306	32.6661	14.1639	14.3332	15.4347
1.55522e+09	32.9138	32.6728	14.1638	14.3256	15.4217
1555468750	32.9333	32.6431	14.1392	14.321	15.3999
1.55571e+09	32.9192	32.6493	14.1471	14.3211	15.4364
1.55596e+09	32.9188	32.6034	14.1724	14.3304	15.4526
1.5562e+09	32.9298	32.609	14.1839	14.3253	15.4498
1.55645e+09	32.9287	32.623	14.1732	14.3345	15.4342
1.55669e+09	32.9003	32.6143	14.1696	14.3198	15.4298
1.55693e+09	32.9139	32.6227	14.1714	14.3219	15.435
1.55718e+09	32.9098	32.6238	14.1769	14.3137	15.4256
1557421875	32.8914	32.6225	14.1801	14.3088	15.4269
1.55767e+09	32.8826	32.6242	14.1815	14.3328	15.4523
1.55791e+09	32.8771	32.6169	14.1847	14.3188	15.4628
1.55815e+09	32.8749	32.593	14.1713	14.3185	15.4495
1.5584e+09	32.8623	32.5923	14.1817	14.3315	15.4301
1.55864e+09	32.8584	32.6115	14.2036	14.3116	15.4246
1.55889e+09	32.8565	32.5944	14.1967	14.3171	15.4192
1.55913e+09	32.8491	32.5612	14.1968	14.3243	15.4182
1559375000	32.8285	32.5589	14.1968	14.3486	15.4155
1.55962e+09	32.8201	32.5466	14.1945	14.3283	15.4173
1.55986e+09	32.8153	32.5337	14.1873	14.3252	15.4064
1.56011e+09	32.8109	32.5008	14.1855	14.3105	15.415
1.56035e+09	32.7893	32.4954	14.1936	14.2864	15.4185
1.5606e+09	32.7809	32.476	14.2189	14.2972	15.4341
1.56084e+09	32.7679	32.474	14.2212	14.2843	15.4339
1.56108e+09	32.7555	32.4561	14.2199	14.2822	15.4424
1561328125	32.7415	32.45	14.2174	14.2759	15.4312
1.56157e+09	32.7416	32.4454	14.1977	14.3172	15.4069
1.56182e+09	32.7406	32.4431	14.1882	14.3322	15.4048
1.56206e+09	32.7392	32.4323	14.1847	14.3532	15.4055
1.5623e+09	32.7339	32.428	14.2015	14.3515	15.3925
1.56255e+09	32.73	32.3894	14.1837	14.3527	15.3869
1.56279e+09	32.7246	32.3849	14.1771	14.3567	15.3987
1.56304e+09	32.7059	32.3717	14.1778	14.3572	15.3914
1563281250	32.6987	32.3666	14.1579	14.37	15.3643
1.56353e+09	32.6916	32.3504	14.166	14.3729	15.3693
1.56377e+09	32.6633	32.3407	14.1686	14.4165	15.3544
1.56401e+09	32.653	32.3241	14.1701	14.4179	15.3469
1.56426e+09	32.6491	32.3221	14.1701	14.4271	15.3453
1.5645e+09	32.6471	32.2922	14.1387	14.4443	15.368
1.56475e+09	32.636	32.2912	14.1385	14.4531	15.3654
1.56499e+09	32.6182	32.2771	14.1505	14.4203	15.3561
1565234375	32.6106	32.2599	14.1222	14.4305	15.3605
1.56548e+09	32.6092	32.2477	14.1192	14.4352	15.3922
1.56572e+09	32.5932	32.244	14.0978	14.4305	15.4068
1.56597e+09	32.5807	32.2428	14.0876	14.4244	15.4153
1.56621e+09	32.5735	32.2053	14.0807	14.4271	15.4175
1.56646e+09	32.5693	32.2032	14.0849	14.4333	15.42
1.5667e+09	32.5658	32.2006	14.0828	14.3998	15.4243
1.56694e+09	32.5475	32.1958	14.0993	14.4288	15.416
1567187500	32.5395	32.1823	14.0745	14.4364	15.4069
1.56743e+09	32.5355	32.1553	14.0806	14.4255	15.4211
1.56768e+09	32.5305	32.1281	14.0786	14.4302	15.4317
1.56792e+09	32.5243	32.1202	14.077	14.397	15.4429
1.56816e+09	32.5167	32.1184	14.0714	14.4404	15.4423
1.56841e+09	32.5101	32.0933	14.0802	14.4444	15.4362
1.56865e+09	32.5052	32.0806	14.0729	14.4597	15.4339
1.5689e+09	32.4845	32.0747	14.1019	14.471	15.4661
1569140625	32.4647	32.0697	14.0961	14.4835	15.4885
1.56938e+09	32.4575	32.0649	14.0913	14.5122	15.4584
1.56963e+09	32.4537	32.0551	14.1025	14.4925	15.4633
1.56987e+09	32.4478	32.0438	14.1428	14.5027	15.4638
1.57012e+09	32.4218	32.0332	14.1338	14.5052	15.4745
1.57036e+09	32.4149	32.0307	14.1135	14.4888	15.4482
1.57061e+09	32.3974	32.0197	14.1031	14.501	15.4454
1.57085e+09	32.3891	31.9543	14.1051	14.495	15.4304
1571093750	32.357	31.9414	14.11	14.4757	15.4271
1.57134e+09	32.3514	31.9414	14.087	14.4771	15.4434
1.57158e+09	32.349	31.9226	14.1165	14.5305	15.4604
1.57183e+09	32.3166	31.9138	14.1129	14.5275	15.4579
1.57207e+09	32.3049	31.9117	14.1156	14.5154	15.4645
1.57231e+09	32.2959	31.8885	14.1203	14.5055	15.479
1.57256e+09	32.2958	31.8868	14.1377	14.4992	15.4683
1.5728e+09	32.2931	31.8835	14.136	14.4892	15.4715
1573046875	32.2824	31.8594	14.1431	14.5164	15.4765
1.57329e+09	32.2754	31.8481	14.2042	14.4735	15.4585
1.57354e+09	32.2706	31.8395	14.1828	14.4718	15.4429
1.57378e+09	32.2177	31.8375	14.2018	14.4669	15.4533
1.57402e+09	32.1947	31.8273	14.227	14.4779	15.4487
1.57427e+09	32.1914	31.8252	14.2285	14.4606	15.4475
1.57451e+09	32.1911	31.8057	14.2296	14.4614	15.4537
1.57476e+09	32.1863	31.7799	14.2332	14.4485	15.4499
1575000000	32.1583	31.7708	14.2481	14.4448	15.4886
1.57524e+09	32.1547	31.7652	14.2431	14.427	15.5011
1.57549e+09	32.149	31.7595	14.2085	14.431	15.4965
1.57573e+09	32.1146	31.7563	14.1906	14.444	15.5114
1.57598e+09	32.0823	31.7551	14.1978	14.4602	15.5161
1.57622e+09	32.035	31.7503	14.1765	14.4547	15.521
1.57646e+09	32.0299	31.7484	14.1695	14.4432	15.5181
1.57671e+09	31.9947	31.7438	14.1685	14.4557	15.5032
1576953125	31.979	31.7429	14.1368	14.4383	15.5015
1.5772e+09	31.9692	31.7409	14.1058	14.4449	15.4758
1.57744e+09	31.9667	31.6688	14.1144	14.4481	15.483
1.57769e+09	31.9615	31.6609	14.122	14.4417	15.4771
1.57793e+09	31.9436	31.6245	14.0814	14.4411	15.4704
1.57817e+09	31.9272	31.6243	14.0835	14.423	15.4732
1.57842e+09	31.9221	31.6246	14.1049	14.4256	15.4747
1.57866e+09	31.9191	31.6234	14.1222	14.4508	15.4726
1578906250	31.9155	31.6175	14.1123	14.4706	15.4727
1.57915e+09	31.912	31.6138	14.1126	14.4802	15.4752
1.57939e+09	31.9089	31.5699	14.1043	14.4813	15.4436
1.57964e+09	31.9087	31.5473	14.1042	14.4532	15.4354
1.57988e+09	31.8965	31.5475	14.1134	14.462	15.4387
1.58013e+09	31.8779	31.5336	14.1028	14.4517	15.4585
1.58037e+09	31.8743	31.5153	14.0804	14.4554	15.4621
1.58062e+09	31.8569	31.5071	14.1123	14.4445	15.4571
1580859375	31.8481	31.4655	14.1432	14.4289	15.4555
1.5811e+09	31.8458	31.4611	14.1225	14.4042	15.4591
1.58135e+09	31.8444	31.4589	14.1245	14.4057	15.4456
1.58159e+09	31.8367	31.4494	14.1216	14.4042	15.4456
1.58184e+09	31.8359	31.4166	14.1469	14.4138	15.4784
1.58208e+09	31.8329	31.3844	14.1233	14.3845	15.4788
1.58232e+09	31.8301	31.3831	14.1202	14.4018	15.4558
1.58257e+09	31.8284	31.38	14.1234	14.3573	15.4387
1582812500	31.8261	31.3725	14.1115	14.3715	15.428
1.58306e+09	31.7623	31.3183	14.1163	14.3622	15.4502
1.5833e+09	31.7588	31.3002	14.1012	14.3583	15.4395
1.58354e+09	31.7512	31.2859	14.0832	14.3488	15.4459
1.58379e+09	31.7427	31.2698	14.0708	14.3424	15.437
1.58403e+09	31.73	31.263	14.0579	14.3493	15.4291
1.58428e+09	31.7223	31.2576	14.0738	14.3676	15.4246
1.58452e+09	31.6926	31.2472	14.0869	14.3794	15.4217
1584765625	31.676	31.2223	14.0691	14.3774	15.4388
1.58501e+09	31.6575	31.1833	14.0676	14.3804	15.3934
1.58525e+09	31.6528	31.1701	14.0931	14.3871	15.4005
1.5855e+09	31.6216	31.1235	14.0962	14.3675	15.4129
1.58574e+09	31.6008	31.095	14.0948	14.371	15.432
1.58599e+09	31.5978	31.0909	14.0915	14.3648	15.4409
1.58623e+09	31.5948	31.0472	14.084	14.3507	15.4465
1.58647e+09	31.5875	30.9933	14.0867	14.3497	15.4511
1586718750	31.571	30.9849	14.0884	14.3846	15.4541
1.58696e+09	31.5657	30.9629	14.1396	14.4161	15.4548
1.58721e+09	31.5505	30.9622	14.1409	14.3971	15.4519
1.58745e+09	31.5413	30.9571	14.1527	14.3956	15.4398
1.5877e+09	31.5351	30.9521	14.1354	14.4258	15.4278
1.58794e+09	31.4965	30.9305	14.1207	14.4214	15.4101
1.58818e+09	31.4817	30.8909	14.1254	14.4299	15.4171
1.58843e+09	31.4796	30.8861	14.1042	14.4615	15.3939
1588671875	31.4322	30.8854	14.1003	14.457	15.4276
1.58892e+09	31.4146	30.8829	14.1152	14.4601	15.4263
1.58916e+09	31.4078	30.8709	14.0818	14.4379	15.4414
1.5894e+09	31.3882	30.8477	14.0703	14.4341	15.4568
1.58965e+09	31.3827	30.7383	14.0702	14.4481	15.4597
1.58989e+09	31.376	30.7343	14.0776	14.4416	15.4766
1.59014e+09	31.3714	30.7323	14.063	14.4341	15.4672
1.59038e+09	31.3487	30.7207	14.0642	14.427	15.4663
1590625000	31.3145	30.7186	14.0797	14.4233	15.5014
1.59087e+09	31.3042	30.7159	14.0943	14.439	15.4895
1.59111e+09	31.2929	30.7025	14.1004	14.4344	15.4865
1.59136e+09	31.2767	30.6949	14.0976	14.4139	15.466
1.5916e+09	31.234	30.6661	14.0693	14.4193	15.4523
1.59185e+09	31.2298	30.6528	14.0928	14.423	15.5042
1.59209e+09	31.2093	30.631	14.1098	14.4108	15.5062
1.59233e+09	31.1957	30.5852	14.145	14.3881	15.5193
1592578125	31.1937	30.5728	14.1691	14.3929	15.5273
1.59282e+09	31.1876	30.549	14.1782	14.393	15.5384
1.59307e+09	31.1782	30.5451	14.2113	14.3816	15.5772
1.59331e+09	31.1329	30.5448	14.2198	14.3835	15.5681
1.59355e+09	31.1161	30.5368	14.2157	14.3915	15.5742
1.5938e+09	31.1028	30.5088	14.2251	14.392	15.5818
1.59404e+09	31.0974	30.5047	14.2089	14.3994	15.5921
1.59429e+09	31.0832	30.4883	14.2144	14.3992	15.6042
1594531250	31.0819	30.4831	14.2068	14.422	15.5782
1.59478e+09	31.073	30.461	14.1863	14.4363	15.5574
1.59502e+09	31.0719	30.4564	14.2065	14.4344	15.5727
1.59526e+09	31.0689	30.4244	14.1965	14.4259	15.605
1.59551e+09	31.044	30.3513	14.1942	14.4253	15.5979
1.59575e+09	31.0387	30.3201	14.1762	14.4102	15.6102
1.596e+09	31.0295	30.3048	14.1828	14.3987	15.6202
1.59624e+09	31.0163	30.2993	14.1873	14.4118	15.6203
1596484375	31.0144	30.2863	14.1883	14.4088	15.5577
1.59673e+09	30.9997	30.2731	14.1868	14.4295	15.553
1.59697e+09	30.9828	30.2714	14.1687	14.3983	15.5554
1.59722e+09	30.953	30.2593	14.1706	14.3971	15.5629
1.59746e+09	30.9531	30.2409	14.1672	14.397	15.5854
1.59771e+09	30.9072	30.2272	14.1675	14.393	15.5933
1.59795e+09	30.8745	30.218	14.1368	14.4051	15.5968
1.59819e+09	30.844	30.2018	14.1582	14.4118	15.5962
1598437500	30.7929	30.1195	14.1521	14.4158	15.5766
1.59868e+09	30.7888	30.0599	14.1488	14.3942	15.5748
1.59893e+09	30.7839	30.0449	14.1463	14.404	15.6133
1.59917e+09	30.7574	30.0422	14.1427	14.4309	15.5977
1.59941e+09	30.7567	30.0326	14.1401	14.415	15.593
1.59966e+09	30.7531	29.9844	14.103	14.4186	15.6063
1.5999e+09	30.7214	29.9642	14.1155	14.4247	15.6106
1.60015e+09	30.6782	29.9393	14.136	14.3965	15.6107
1600390625	30.6588	29.9369	14.1216	14.3712	15.6171
1.60063e+09	30.6558	29.9312	14.0966	14.3901	15.6158
1.60088e+09	30.6495	29.9147	14.1422	14.3827	15.6298
1.60112e+09	30.6421	29.898	14.1396	14.3889	15.6302
1.60137e+09	30.6274	29.8981	14.191	14.3792	15.6364
1.60161e+09	30.626	29.8966	14.1919	14.3524	15.628
1.60186e+09	30.6114	29.8959	14.1851	14.3465	15.6433
1.6021e+09	30.5362	29.892	14.181	14.3696	15.6356
1602343750	30.5335	29.8881	14.1806	14.3585	15.6368
1.60259e+09	30.5236	29.8839	14.1603	14.3591	15.6289
1.60283e+09	30.5237	29.8599	14.1605	14.3546	15.6591
1.60308e+09	30.5204	29.8595	14.1738	14.347	15.6631
1.60332e+09	30.5104	29.8538	14.1993	14.3364	15.6687
1.60356e+09	30.5103	29.7697	14.1984	14.3303	15.6574
1.60381e+09	30.4781	29.6875	14.2109	14.3475	15.6758
1.60405e+09	30.4692	29.6754	14.2387	14.3464	15.6834
1604296875	30.4568	29.5999	14.2384	14.3572	15.6941
1.60454e+09	30.4565	29.5931	14.2727	14.3603	15.6933
1.60479e+09	30.446	29.5549	14.2855	14.3608	15.6935
1.60503e+09	30.4433	29.5256	14.2807	14.3603	15.6965
1.60527e+09	30.4208	29.5245	14.2919	14.3574	15.671
1.60552e+09	30.4187	29.4676	14.2852	14.3595	15.6647
1.60576e+09	30.4191	29.4489	14.3078	14.3624	15.648
1.60601e+09	30.3339	29.4162	14.3471	14.3574	15.6351
1606250000	30.3129	29.3904	14.3449	14.3703	15.6397
1.60649e+09	30.2899	29.3825	14.3527	14.358	15.6347
1.60674e+09	30.2564	29.3756	14.3524	14.3785	15.6365
1.60698e+09	30.2523	29.3709	14.3524	14.4069	15.6354
1.60723e+09	30.2367	29.3635	14.3636	14.4029	15.6403
1.60747e+09	30.2269	29.3581	14.3845	14.3793	15.6434
1.60771e+09	30.214	29.3567	14.3854	14.3813	15.6433
1.60796e+09	30.187	29.3392	14.4002	14.3757	15.6398
1608203125	30.1277	29.2663	14.4128	14.3573	15.6387
1.60845e+09	30.1205	29.2502	14.4074	14.3492	15.6442
1.60869e+09	30.1202	29.2448	14.376	14.3497	15.6187
1.60894e+09	30.1084	29.2243	14.3475	14.3452	15.6164
1.60918e+09	30.0941	29.2193	14.3641	14.3613	15.6007
1.60942e+09	30.0893	29.2139	14.3578	14.3707	15.5943
1.60967e+09	30.0749	29.2074	14.3647	14.3679	15.5934
1.60991e+09	30.0716	29.191	14.3586	14.3665	15.5992
1610156250	30.0386	29.1905	14.3608	14.3699	15.594
1.6104e+09	30.0401	29.1542	14.3852	14.4386	15.6003
1.61064e+09	30.0258	29.1508	14.388	14.4523	15.5556
1.61089e+09	30.018	29.1154	14.4122	14.4523	15.5698
1.61113e+09	30.0065	29.0474	14.3935	14.4592	15.5645
1.61138e+09	29.9867	29.0012	14.3885	14.4581	15.5739
1.61162e+09	29.9775	28.9668	14.3885	14.4442	15.5868
1.61187e+09	29.961	28.9191	14.4275	14.4513	15.614
1612109375	29.9549	28.8488	14.4162	14.4519	15.5846
1.61235e+09	29.9484	28.8395	14.4061	14.4517	15.5797
1.6126e+09	29.9464	28.8259	14.4	14.4443	15.5945
1.61284e+09	29.9418	28.8215	14.4013	14.4476	15.6177
1.61309e+09	29.8773	28.8004	14.4002	14.4528	15.6258
1.61333e+09	29.8482	28.7961	14.3939	14.461	15.6128
1.61357e+09	29.845	28.7556	14.4035	14.4533	15.6459
1.61382e+09	29.8123	28.7106	14.3843	14.4512	15.6135
1614062500	29.8059	28.6207	14.3753	14.4395	15.6051
1.61431e+09	29.7879	28.6225	14.3453	14.4311	15.6579
1.61455e+09	29.778	28.6047	14.3499	14.4318	15.6545
1.61479e+09	29.7556	28.5743	14.3404	14.4574	15.6729
1.61504e+09	29.692	28.5254	14.3318	14.458	15.659
1.61528e+09	29.6539	28.5021	14.3318	14.4536	15.658
1.61553e+09	29.6539	28.4903	14.3099	14.442	15.6709
1.61577e+09	29.6428	28.4877	14.3171	14.4651	15.6743
1616015625	29.6285	28.471	14.3362	14.4781	15.6654
1.61626e+09	29.6127	28.4707	14.3447	14.4744	15.6619
1.6165e+09	29.6038	28.4034	14.3425	14.4711	15.6689
1.61675e+09	29.5473	28.393	14.3427	14.4756	15.657
1.61699e+09	29.3924	28.3842	14.3417	14.482	15.6446
1.61724e+09	29.3923	28.3829	14.342	14.4746	15.634
1.61748e+09	29.3889	28.3584	14.3629	14.4773	15.6345
1.61772e+09	29.377	28.3574	14.3599	14.4767	15.6118
1617968750	29.3759	28.3336	14.3632	14.4898	15.5902
1.61821e+09	29.3694	28.2711	14.3643	14.492	15.5844
1.61846e+09	29.3332	28.2664	14.3571	14.4926	15.5921
1.6187e+09	29.3232	28.2205	14.3695	14.473	15.6046
1.61895e+09	29.2555	28.2207	14.348	14.4802	15.6113
1.61919e+09	29.2184	28.2203	14.3437	14.4839	15.6381
1.61943e+09	29.2144	28.2146	14.3445	14.4867	15.6209
1.61968e+09	29.1646	28.107	14.3644	14.4945	15.6324
1619921875	29.1609	28.0655	14.3578	14.4962	15.6326
1.62017e+09	29.0462	28.0469	14.3243	14.4926	15.6261
1.62041e+09	29.0447	28.0466	14.3437	14.4956	15.6282
1.62065e+09	28.9088	28.0277	14.3361	14.5073	15.6202
1.6209e+09	28.7996	27.9835	14.331	14.5132	15.6195
1.62114e+09	28.7531	27.9766	14.3494	14.5069	15.638
1.62139e+09	28.707	27.9751	14.3233	14.4958	15.6377
1.62163e+09	28.6633	27.9465	14.3261	14.472	15.7011
1621875000	28.6626	27.8893	14.3596	14.4713	15.7221
1.62212e+09	28.6341	27.8884	14.3735	14.4853	15.7353
1.62236e+09	28.6323	27.8314	14.3789	14.4794	15.7256
1.62261e+09	28.6126	27.8128	14.3663	14.4748	15.7092
1.62285e+09	28.5514	27.7917	14.3802	14.4789	15.7208
1.6231e+09	28.5299	27.7766	14.3809	14.4891	15.714
1.62334e+09	28.5071	27.7727	14.4021	14.4884	15.7263
1.62358e+09	28.477	27.7117	14.3928	14.4938	15.7181
1623828125	28.4358	27.6974	14.3977	14.4851	15.7214
1.62407e+09	28.4326	27.6819	14.4057	14.4821	15.7362
1.62432e+09	28.4154	27.6001	14.4067	14.4826	15.7335
1.62456e+09	28.3605	27.5992	14.3878	14.449	15.7179
1.6248e+09	28.3505	27.596	14.3859	14.453	15.7155
1.62505e+09	28.3321	27.5308	14.3861	14.4511	15.7053
1.62529e+09	28.2871	27.5107	14.3885	14.4216	15.6953
1.62554e+09	28.2651	27.4389	14.4064	14.4257	15.6676
1625781250	28.1913	27.4284	14.4064	14.4145	15.6918
1.62603e+09	28.1462	27.4187	14.4124	14.4132	15.6702
1.62627e+09	28.1405	27.4061	14.4136	14.447	15.6773
1.62651e+09	28.1187	27.3668	14.4139	14.4518	15.6691
1.62676e+09	28.0821	27.3296	14.4096	14.4427	15.6649
1.627e+09	28.0759	27.3289	14.4043	14.4556	15.6667
1.62725e+09	28.0677	27.2907	14.3906	14.4665	15.6726
1.62749e+09	28.0124	27.2459	14.388	14.4703	15.6577
1627734375	28.0107	27.2231	14.399	14.4733	15.6391
1.62798e+09	27.9979	27.2112	14.4002	14.4766	15.6446
1.62822e+09	27.9939	27.1483	14.406	14.475	15.6532
1.62847e+09	27.9547	27.1424	14.4104	14.4831	15.6456
1.62871e+09	27.8819	27.1404	14.4447	14.4942	15.6363
1.62896e+09	27.8255	27.1113	14.4327	14.5034	15.6513
1.6292e+09	27.7909	27.1013	14.4414	14.4949	15.6533
1.62944e+09	27.75	27.0477	14.436	14.4976	15.6493
1629687500	27.7196	26.9927	14.4241	14.4986	15.6451
1.62993e+09	27.6732	26.8768	14.4106	14.5101	15.6303
1.63018e+09	27.6613	26.8782	14.4136	14.4818	15.6828
1.63042e+09	27.6086	26.8682	14.4249	14.4815	15.6339
1.63066e+09	27.5656	26.8686	14.4374	14.5016	15.6455
1.63091e+09	27.5469	26.8134	14.4343	14.4899	15.6415
1.63115e+09	27.5356	26.8017	14.4397	14.4739	15.6393
1.6314e+09	27.5295	26.7868	14.4461	14.4759	15.6377
1631640625	27.4563	26.7793	14.4471	14.4784	15.6258
1.63188e+09	27.4499	26.7151	14.4473	14.4528	15.6453
1.63213e+09	27.4231	26.6769	14.4207	14.4584	15.66
1.63237e+09	27.2703	26.6074	14.4345	14.4368	15.6753
1.63262e+09	27.261	26.6063	14.4352	14.4392	15.7195
1.63286e+09	27.2237	26.5796	14.4309	14.423	15.7208
1.63311e+09	27.2217	26.4773	14.433	14.4247	15.7128
1.63335e+09	27.1726	26.4683	14.4288	14.4406	15.7076
1633593750	27.1117	26.4689	14.4265	14.431	15.7049
1.63384e+09	27.1081	26.3609	14.4219	14.4444	15.7102
1.63408e+09	27.0156	26.2839	14.409	14.4367	15.7134
1.63433e+09	26.964	26.2843	14.4108	14.4453	15.7173
1.63457e+09	26.8344	26.2409	14.4179	14.4544	15.7144
1.63481e+09	26.817	26.2283	14.4298	14.4304	15.7168
1.63506e+09	26.7928	26.1296	14.4356	14.4382	15.7189
1.6353e+09	26.7885	26.1185	14.4465	14.4423	15.7196
1635546875	26.712	26.0898	14.4466	14.4404	15.7168
1.63579e+09	26.5721	26.083	14.4187	14.4395	15.7053
1.63604e+09	26.5622	26.0838	14.4249	14.4496	15.7412
1.63628e+09	26.5495	26.0761	14.4354	14.46	15.7481
1.63652e+09	26.46	26.0246	14.4334	14.4572	15.7698
1.63677e+09	26.4442	25.9155	14.4224	14.4608	15.7607
1.63701e+09	26.396	25.9014	14.4297	14.4671	15.7598
1.63726e+09	26.375	25.8755	14.412	14.4505	15.7579
1637500000	26.3146	25.8504	14.4042	14.4585	15.7458
1.63774e+09	26.2796	25.8248	14.3938	14.4971	15.733
1.63799e+09	26.2209	25.8173	14.3797	14.4977	15.7303
1.63823e+09	26.209	25.7581	14.3824	14.4981	15.721
1.63848e+09	26.2048	25.745	14.3781	14.4833	15.7025
1.63872e+09	26.1089	25.6627	14.3742	14.4814	15.7235
1.63896e+09	26.0754	25.6553	14.3785	14.5002	15.7349
1.63921e+09	26.0719	25.6386	14.3817	14.4781	15.7483
1639453125	25.9807	25.3572	14.3753	14.4567	15.7474
1.6397e+09	25.9794	25.1579	14.3678	14.45	15.7469
1.63994e+09	25.9767	24.9794	14.3725	14.45	15.7351
1.64019e+09	25.9265	24.9078	14.3639	14.4407	15.7045
1.64043e+09	25.8575	24.8975	14.3594	14.4312	15.7173
1.64067e+09	25.8452	24.8521	14.3606	14.4272	15.7224
1.64092e+09	25.8367	24.8327	14.3511	14.4282	15.7371
1.64116e+09	25.8351	24.7364	14.3505	14.4356	15.7383
1641406250	25.7884	24.7098	14.344	14.4388	15.7554
1.64165e+09	25.7748	24.5585	14.3352	14.4469	15.7598
1.64189e+09	25.7491	24.5234	14.3643	14.4543	15.7775
1.64214e+09	25.7352	24.4519	14.3352	14.4504	15.7631
1.64238e+09	25.6731	24.437	14.343	14.4382	15.773
1.64263e+09	25.6277	24.425	14.3433	14.4464	15.7715
1.64287e+09	25.6174	24.4214	14.3437	14.4126	15.7683
1.64312e+09	25.4634	24.3434	14.3313	14.4181	15.7658
1643359375	25.1737	24.3254	14.3341	14.4218	15.7771
1.6436e+09	25.0868	24.3053	14.3381	14.4316	15.7769
1.64385e+09	24.9677	24.0992	14.3371	14.4374	15.8109
1.64409e+09	24.955	23.9812	14.3317	14.4366	15.8204
1.64434e+09	24.5525	23.9249	14.3341	14.4337	15.8267
1.64458e+09	24.4473	23.9088	14.3449	14.442	15.7992
1.64482e+09	24.4481	23.7578	14.3492	14.4589	15.7939
1.64507e+09	24.3525	23.7584	14.3539	14.4527	15.8222
1645312500	24.3278	23.6916	14.3522	14.4462	15.8153
1.64556e+09	24.231	23.637	14.3486	14.4542	15.8202
1.6458e+09	24.1235	23.5308	14.3276	14.4512	15.8219
1.64604e+09	24.1243	23.2261	14.3279	14.4416	15.8272
1.64629e+09	23.9318	23.0258	14.3394	14.4338	15.8445
1.64653e+09	23.8412	22.9026	14.3344	14.4314	15.8642
1.64678e+09	23.825	22.8514	14.3272	14.426	15.8629
1.64702e+09	23.7964	22.6948	14.322	14.4165	15.8659
1647265625	23.6614	22.6531	14.3345	14.4249	15.8736
1.64751e+09	23.6321	22.3658	14.3375	14.4215	15.8722
1.64775e+09	23.6122	22.2841	14.3397	14.4162	15.8795
1.648e+09	23.5276	22.2778	14.3823	14.452	15.8785
1.64824e+09	23.2141	22.1242	14.3794	14.4528	15.8837
1.64849e+09	23.1462	21.9738	14.3712	14.4544	15.891
1.64873e+09	23.1244	21.806	14.3841	14.4526	15.8826
1.64897e+09	22.9858	21.7035	14.3621	14.4556	15.8862
1649218750	21.9518	21.6962	14.3332	14.4483	15.8821
1.64946e+09	21.9218	21.6151	14.3342	14.4687	15.9127
1.64971e+09	21.8093	21.4501	14.3427	14.476	15.8976
1.64995e+09	21.7651	21.4476	14.3496	14.4785	15.9175
1.6502e+09	21.6225	21.1088	14.3363	14.5031	15.8961
1.65044e+09	21.4676	21.0576	14.3417	14.5151	15.8966
1.65068e+09	21.4213	20.7261	14.3318	14.5146	15.8732
1.65093e+09	21.108	20.6053	14.3327	14.5177	15.8846
1651171875	21.0782	20.5109	14.3424	14.5196	15.8892
1.65142e+09	20.7839	20.4446	14.3451	14.5142	15.8886
1.65166e+09	20.37	20.0469	14.3699	14.5698	15.8864
1.6519e+09	19.9621	19.8281	14.3646	14.5597	15.8923
1.65215e+09	19.4099	19.5354	14.3777	14.5763	15.8826
1.65239e+09	19.0202	19.5128	14.3817	14.5827	15.8744
1.65264e+09	18.8663	19.5045	14.3826	14.5828	15.8752
1.65288e+09	18.7875	19.4882	14.3768	14.583	15.8321
1653125000	18.5943	19.3061	14.3854	14.5927	15.8167
1.65337e+09	17.8483	19.2353	14.3756	14.6106	15.8321
1.65361e+09	17.5804	18.8901	14.3799	14.6105	15.8055
1.65386e+09	17.5475	18.8825	14.365	14.5952	15.7855
1.6541e+09	17.0588	18.5585	14.3607	14.6039	15.7854
1.65435e+09	16.6874	18.1412	14.3672	14.6154	15.7778
1.65459e+09	16.5974	18.0678	14.4133	14.6216	15.7912
1.65483e+09	14.6432	17.7438	14.4222	14.6222	15.7849
1655078125	14.6886	17.6967	14.4194	14.6483	15.7847
1.65532e+09	14.7066	17.6405	14.4311	14.6587	15.7836
1.65557e+09	14.6719	17.5772	14.4321	14.6291	15.7575
1.65581e+09	14.6681	17.4877	14.4283	14.631	15.7526
1.65605e+09	14.6682	17.4335	14.4484	14.6369	15.7478
1.6563e+09	14.6704	17.4222	14.4508	14.6281	15.7603
1.65654e+09	14.672	16.7136	14.4386	14.6309	15.789
1.65679e+09	14.6673	16.6566	14.4395	14.6256	15.7892
1657031250	14.6508	16.6313	14.4377	14.6177	15.8022
1.65728e+09	14.6079	16.5235	14.4369	14.5919	15.8039
1.65752e+09	14.6091	16.455	14.432	14.5836	15.8049
1.65776e+09	14.6135	16.4103	14.4408	14.5763	15.8371
1.65801e+09	14.6142	16.3045	14.4545	14.5673	15.8408
1.65825e+09	14.6298	16.2118	14.4275	14.5803	15.838
1.6585e+09	14.6409	16.0622	14.4028	14.5869	15.8297
1.65874e+09	14.6621	16.0095	14.4066	14.6043	15.8438
1658984375	14.6656	16.0301	14.4274	14.6053	15.8689
1.65923e+09	14.6649	16.0089	14.4303	14.6129	15.8699
1.65947e+09	14.6273	16.0377	14.46	14.5727	15.9064
1.65972e+09	14.6234	16.0201	14.4545	14.5617	15.9123
1.65996e+09	14.6391	15.9467	14.4564	14.5794	15.9123
1.66021e+09	14.6368	15.9497	14.4314	14.5799	15.9228
1.66045e+09	14.6821	15.9517	14.4339	14.6148	15.9385
1.66069e+09	14.6599	15.9372	14.4336	14.6184	15.936
1660937500	14.698	15.9387	14.4267	14.6439	15.9377
1.66118e+09	14.6688	15.939	14.4362	14.6281	15.9389
1.66143e+09	14.6504	15.937	14.4328	14.6163	15.938
1.66167e+09	14.595	15.9388	14.4256	14.5856	15.94
1.66191e+09	14.6104	15.9413	14.4336	14.5878	15.9427
1.66216e+09	14.6107	15.9458	14.4278	14.5794	15.9472
1.6624e+09	14.5978	15.9588	14.4409	14.5646	15.9602
1.66265e+09	14.6283	15.9633	14.4501	14.5731	15.9647
1662890625	14.6295	15.9788	14.4437	14.5723	15.9802
1.66313e+09	14.63	15.9728	14.4406	14.5704	15.9744
1.66338e+09	14.6597	15.9697	14.4562	14.5905	15.971
1.66362e+09	14.6534	15.953	14.4593	14.585	15.954
1.66387e+09	14.6676	15.959	14.462	14.5865	15.9604
1.66411e+09	14.6782	15.9581	14.4577	14.5906	15.9595
1.66436e+09	14.6843	15.9591	14.4664	14.5856	15.9604
1.6646e+09	14.6913	15.9707	14.4808	14.5906	15.9717
1664843750	14.666	15.9996	14.4715	14.5635	16.0009
1.66509e+09	14.6626	16.0015	14.4693	14.5605	16.0029
1.66533e+09	14.673	15.9869	14.4568	14.5754	15.9881
1.66558e+09	14.6798	15.9724	14.4505	14.5721	15.9739
1.66582e+09	14.6667	15.9678	14.4679	14.565	15.9694
1.66606e+09	14.617	15.9664	14.4638	14.5172	15.968
1.66631e+09	14.6131	15.9675	14.5003	14.5277	15.9693
1.66655e+09	14.5938	15.9637	14.4983	14.5057	15.9657
1666796875	14.5957	15.9408	14.4715	14.5066	15.9424
1.66704e+09	14.5764	15.9419	14.5122	14.4948	15.9432
1.66729e+09	14.5461	15.9406	14.5371	14.4685	15.9417
1.66753e+09	14.5391	15.945	14.531	14.4631	15.946
1.66777e+09	14.5434	15.9406	14.4979	14.4746	15.9417
1.66802e+09	14.5067	15.9335	14.5017	14.4477	15.9348
1.66826e+09	14.5066	15.9343	14.5032	14.4453	15.9356
1.66851e+09	14.5063	15.9531	14.5097	14.4323	15.9546
1668750000	14.4966	15.9579	14.5058	14.4344	15.9596
1.66899e+09	14.4998	15.9495	14.4943	14.4433	15.9516
1.66924e+09	14.5067	15.9275	14.5126	14.4483	15.9298
1.66948e+09	14.4643	15.9304	14.4992	14.3952	15.9322
1.66973e+09	14.4655	15.9191	14.4981	14.3936	15.9211
1.66997e+09	14.4643	15.9079	14.4977	14.3943	15.9099
1.67021e+09	14.4823	15.8891	14.4914	14.4088	15.8913
1.67046e+09	14.4867	15.8918	14.4731	14.417	15.8937
1670703125	14.4858	15.9092	14.4693	14.4218	15.911
1.67095e+09	14.4232	15.9138	14.447	14.393	15.9159
1.67119e+09	14.422	15.9215	14.3825	14.3883	15.9236
1.67144e+09	14.423	15.9205	14.3783	14.3899	15.9226
1.67168e+09	14.4566	15.9126	14.3667	14.4003	15.915
1.67192e+09	14.5008	15.9194	14.3582	14.4712	15.9214
1.67217e+09	14.5005	15.9207	14.359	14.4683	15.923
1.67241e+09	14.5177	15.9133	14.3656	14.4755	15.9164
1672656250	14.5236	15.9342	14.3635	14.4717	15.9409
1.6729e+09	14.5185	15.934	14.358	14.4682	15.9174
1.67314e+09	14.5307	15.92	14.3531	14.4705	15.9017
1.67339e+09	14.5195	15.9134	14.3593	14.4675	15.8966
1.67363e+09	14.5402	15.9418	14.3721	14.4731	15.9092
1.67388e+09	14.561	15.9818	14.3828	14.4686	15.9098
1.67412e+09	14.5742	15.9878	14.3833	14.4833	15.9214
1.67437e+09	14.5789	15.9946	14.4113	14.4847	15.9233
1674609375	14.5563	16.0724	14.422	14.4743	15.9391
1.67485e+09	14.5295	16.3105	14.4346	14.4617	15.953
1.6751e+09	14.5263	16.3464	14.4655	14.4602	15.95
1.67534e+09	14.5458	16.389	14.4622	14.4553	15.9467
1.67559e+09	14.5372	16.4735	14.4706	14.4539	15.9421
1.67583e+09	14.5623	16.5074	14.4722	14.4771	15.9468
1.67607e+09	14.5549	16.5957	14.4786	14.4699	15.9451
1.67632e+09	14.5591	16.7104	14.4671	14.4673	15.9465
1676562500	14.5459	16.7434	14.4628	14.4378	15.9408
1.67681e+09	14.5316	16.8634	14.4721	14.4169	15.9331
1.67705e+09	14.536	17.0872	14.4697	14.4105	15.9443
1.67729e+09	14.5278	17.2804	14.4734	14.4075	15.9362
1.67754e+09	14.5225	17.3559	14.4918	14.3982	15.9395
1.67778e+09	14.5224	17.4353	14.4884	14.3913	15.9281
1.67803e+09	14.5166	17.4761	14.4767	14.3943	15.9194
1.67827e+09	16.1182	17.5757	14.4656	14.3861	15.9133
1678515625	16.2869	17.6889	14.4366	14.3864	15.9076
1.67876e+09	16.3179	17.9764	14.4086	14.3961	15.9108
1.679e+09	16.3697	18.22	14.4077	14.4339	15.9013
1.67925e+09	16.7995	18.432	14.4117	14.432	15.9013
1.67949e+09	17.7659	18.6475	14.4219	14.4362	15.8992
1.67974e+09	17.8041	18.6789	14.4066	14.43	15.8704
1.67998e+09	18.0614	18.7052	14.4209	14.4317	15.8639
1.68022e+09	19.5261	18.9695	14.4257	14.4103	15.8676
1680468750	19.6369	19.1762	14.435	14.4267	15.8688
1.68071e+09	19.6747	19.2035	14.4426	14.4131	15.8699
1.68096e+09	19.7686	19.2143	14.4322	14.418	15.8602
1.6812e+09	19.9547	19.313	14.4392	14.4276	15.8596
1.68145e+09	20.0603	19.8249	14.4386	14.4216	15.8302
1.68169e+09	20.119	20.5823	14.441	14.4304	15.8342
1.68193e+09	20.1954	20.59	14.452	14.4286	15.8417
1.68218e+09	20.3189	20.6595	14.4358	14.4104	15.8395
1682421875	20.314	20.6767	14.4312	14.394	15.8388
1.68267e+09	20.333	20.8545	14.4307	14.382	15.8209
1.68291e+09	20.7577	20.9109	14.4619	14.3928	15.8309
1.68315e+09	20.8037	21.5685	14.4429	14.3877	15.8257
1.6834e+09	20.8135	21.7849	14.4582	14.3911	15.8222
1.68364e+09	20.8933	21.8835	14.4526	14.3928	15.8019
1.68389e+09	20.9782	22.0116	14.4788	14.394	15.7842
1.68413e+09	21.526	22.0541	14.4993	14.4189	15.8221
1684375000	21.6	22.1467	14.5035	14.4425	15.8124
1.68462e+09	21.6191	22.2174	14.5028	14.4125	15.8212
1.68486e+09	22.0318	22.2468	14.4634	14.3835	15.8037
1.68511e+09	22.0749	22.2559	14.4664	14.3807	15.8092
1.68535e+09	22.1315	22.3792	14.4443	14.3825	15.8168
1.6856e+09	22.3111	22.491	14.4983	14.357	15.8453
1.68584e+09	22.315	22.5816	14.498	14.353	15.8482
1.68608e+09	22.4715	22.7363	14.5032	14.3424	15.8353
1686328125	22.6238	22.8688	14.5036	14.3104	15.828
1.68657e+09	22.654	22.9289	14.5043	14.3279	15.8222
1.68682e+09	22.6522	23.0769	14.4957	14.3319	15.8293
1.68706e+09	22.6874	23.1371	14.4926	14.3473	15.8127
1.6873e+09	22.8138	23.1548	14.4903	14.3525	15.7801
1.68755e+09	22.8742	23.2367	14.4864	14.3299	15.7922
1.68779e+09	22.9668	23.3077	14.4877	14.3382	15.7761
[truncated: 2,098 more rows]

## Sheet: Fig8e NPR
				ESA
		Nonlinear condition	PAM8	PM Notch	Simple Notch
		7	-13.8524	-14.3127	-12.5555
		6	-14.7681	-15.2429	-13.4077
		5	-16.2031	-16.5899	-14.7656
		4	-18.1272	-18.7994	-16.9839
		3	-19.3349	-19.3033	-17.7614
		2	-20.3679	-20.9862	-19.141
		1	-21.8892	-21.3953	-20.3003

## Sheet: Fig8f Q
Rolloff	0.15
Avg Num	1
Tap number	201
Nonlinear Config	Ref. Q	Same Orth. Q	PM Notch: Zero-mean Chi-square	PM Notch: Guassian	Simple Notch: Gaussian
7	2.42836	2.8162	3.19557	2.7506	1.87682
6	3.09373	3.4525	3.95043	3.41769	2.51718
5	4.16081	4.42498	4.93992	4.39831	3.41499
4	5.58499	5.75152	6.25113	5.93695	4.88863
3	6.54505	6.62964	6.67254	6.58545	5.62601
2	7.43819	7.47795	7.19651	7.43064	6.32086
1	8.3337	8.41848	7.57792	7.95626	7.18849
