# Supplementary material for: Nonlinear noise spectrum measurement using a probability-maintained noise power ratio method
Source: Commun Eng. 2022 Dec 29;1:49. doi: 10.1038/s44172-022-00047-y (PMC10955953; doi:10.1038/s44172-022-00047-y)
Supplement: Supplementary file 12 — Supplementary Data 1-9 [file 44172_2022_47_MOESM12_ESM.xlsx]

## Sheet: Fig9c 2tone
Freq(Hz)	PSD(dB)
-2.048e+10	-52.048			Freq_P	7.5GHz
-2.044e+10	-53.3695			Freq_N	5.5GHz
-2.04e+10	-56.0882			RMS	54.4
-2.036e+10	-58.8008			Gain(HB-CDM)	17.6dB
-2.032e+10	-61.9743
-2.028e+10	-67.0147
-2.024e+10	-70.5395
-2.02e+10	-71.626
-2.016e+10	-73.7432
-2.012e+10	-76.3254
-2.008e+10	-77.6213
-2.004e+10	-78.238
-2e+10	-79.0769
-1.996e+10	-80.112
-1.992e+10	-80.5892
-1.988e+10	-82.9198
-1.984e+10	-90.5992
-1.98e+10	-90.5366
-1.976e+10	-86.9043
-1.972e+10	-88.7448
-1.968e+10	-87.9082
-1.964e+10	-87.0599
-1.96e+10	-90.4769
-1.956e+10	-88.151
-19520000000	-87.9608
-1.948e+10	-87.7882
-1.944e+10	-89.6347
-1.94e+10	-88.3543
-1.936e+10	-86.6484
-1.932e+10	-87.8163
-1.928e+10	-89.9389
-1.924e+10	-85.8455
-1.92e+10	-85.9325
-1.916e+10	-85.4434
-1.912e+10	-85.8846
-1.908e+10	-85.9538
-1.904e+10	-86.2146
-1.9e+10	-83.6022
-1.896e+10	-82.0421
-1.892e+10	-80.7046
-1.888e+10	-78.6223
-1.884e+10	-76.336
-1.88e+10	-74.4912
-1.876e+10	-71.9583
-1.872e+10	-69.6989
-1.868e+10	-67.4634
-1.864e+10	-61.9994
-1.86e+10	-57.204
-1.856e+10	-55.7946
-1.852e+10	-53.6649
-1.848e+10	-51.5897
-1.844e+10	-51.363
-1.84e+10	-53.0291
-1.836e+10	-57.1864
-1.832e+10	-61.7149
-1.828e+10	-63.5459
-1.824e+10	-66.4987
-1.82e+10	-69.9301
-1.816e+10	-72.1829
-1.812e+10	-74.5781
-1.808e+10	-78.2089
-1.804e+10	-80.4296
-1.8e+10	-81.9575
-1.796e+10	-83.915
-1.792e+10	-85.0149
-1.788e+10	-86.5895
-1.784e+10	-87.049
-1.78e+10	-85.3655
-1.776e+10	-85.1695
-1.772e+10	-85.6866
-1.768e+10	-87.8693
-1.764e+10	-85.9774
-1.76e+10	-86.1334
-1.756e+10	-86.4205
-1.752e+10	-90.3063
-1.748e+10	-89.7784
-1.744e+10	-90.2743
-1.74e+10	-89.659
-1.736e+10	-88.6348
-1.732e+10	-87.197
-1.728e+10	-87.2173
-1.724e+10	-88.4881
-1.72e+10	-92.6669
-1.716e+10	-92.5373
-1.712e+10	-92.2503
-1.708e+10	-87.397
-1.704e+10	-86.6744
-1.7e+10	-86.1141
-1.696e+10	-87.5852
-1.692e+10	-88.2215
-1.688e+10	-88.0287
-1.684e+10	-89.721
-1.68e+10	-87.839
-1.676e+10	-88.4763
-1.672e+10	-82.5118
-1.668e+10	-79.2492
-1.664e+10	-77.7784
-1.66e+10	-74.1071
-1.656e+10	-69.1328
-1.652e+10	-66.3636
-1.648e+10	-65.6614
-1.644e+10	-66.2611
-1.64e+10	-68.3074
-1.636e+10	-70.458
-1.632e+10	-73.8493
-1.628e+10	-77.7479
-1.624e+10	-79.776
-1.62e+10	-81.6813
-1.616e+10	-84.2243
-1.612e+10	-84.2269
-1.608e+10	-86.4451
-1.604e+10	-85.7266
-1.6e+10	-87.0408
-1.596e+10	-86.3731
-1.592e+10	-86.7779
-1.588e+10	-89.8671
-1.584e+10	-88.2324
-1.58e+10	-87.4587
-1.576e+10	-90.8917
-1.572e+10	-88.154
-1.568e+10	-88.4088
-1.564e+10	-88.2084
-1.56e+10	-88.8338
-1.556e+10	-87.7821
-1.552e+10	-90.168
-1.548e+10	-86.9425
-1.544e+10	-89.8805
-1.54e+10	-87.9128
-1.536e+10	-86.9202
-1.532e+10	-87.3016
-1.528e+10	-87.4286
-1.524e+10	-87.4647
-1.52e+10	-87.9914
-1.516e+10	-86.7458
-1.512e+10	-88.1957
-1.508e+10	-86.413
-1.504e+10	-82.5697
-1.5e+10	-80.4386
-1.496e+10	-79.7218
-1.492e+10	-81.4754
-1.488e+10	-84.4202
-1.484e+10	-85.7379
-1.48e+10	-87.2129
-1.476e+10	-87.4558
-1.472e+10	-87.5458
-1.468e+10	-85.7118
-1.464e+10	-82.4238
-1.46e+10	-79.9414
-1.456e+10	-77.6322
-1.452e+10	-75.3171
-1.448e+10	-73.7902
-1.444e+10	-73.5538
-1.44e+10	-75.7647
-1.436e+10	-79.8052
-1.432e+10	-82.3968
-1.428e+10	-83.8656
-1.424e+10	-85.9305
-1.42e+10	-92.5979
-1.416e+10	-88.9595
-1.412e+10	-86.5675
-1.408e+10	-86.4745
-1.404e+10	-87.1073
-1.4e+10	-86.334
-1.396e+10	-86.5911
-1.392e+10	-88.4654
-1.388e+10	-87.1579
-1.384e+10	-88.1754
-1.38e+10	-94.1533
-1.376e+10	-87.6698
-1.372e+10	-90.2112
-1.368e+10	-87.1226
-1.364e+10	-86.8289
-1.36e+10	-86.6584
-1.356e+10	-86.9849
-1.352e+10	-84.6302
-1.348e+10	-83.4406
-1.344e+10	-84.934
-1.34e+10	-85.8121
-1.336e+10	-89.4291
-1.332e+10	-87.3087
-1.328e+10	-90.6474
-1.324e+10	-86.9232
-1.32e+10	-85.8224
-1.316e+10	-85.673
-1.312e+10	-83.1861
-1.308e+10	-80.1385
-1.304e+10	-78.2109
-1.3e+10	-76.9595
-1.296e+10	-76.835
-1.292e+10	-78.8122
-1.288e+10	-80.409
-1.284e+10	-82.9014
-1.28e+10	-86.0203
-1.276e+10	-86.6149
-1.272e+10	-88.01
-1.268e+10	-88.5322
-1.264e+10	-87.5016
-1.26e+10	-88.7245
-1.256e+10	-88.3337
-1.252e+10	-86.334
-1.248e+10	-88.7199
-1.244e+10	-87.1439
-1.24e+10	-87.3793
-1.236e+10	-89.4397
-1.232e+10	-90.841
-1.228e+10	-87.596
-1.224e+10	-86.8348
-1.22e+10	-91.1896
-1.216e+10	-87.5641
-1.212e+10	-86.9225
-1.208e+10	-90.0331
-1.204e+10	-86.1695
-1.2e+10	-85.9025
-1.196e+10	-85.0683
-1.192e+10	-83.9185
-1.188e+10	-85.101
-1.184e+10	-84.041
-1.18e+10	-83.4864
-1.176e+10	-81.6762
-1.172e+10	-80.0942
-1.168e+10	-77.8899
-1.164e+10	-76.034
-1.16e+10	-73.2143
-1.156e+10	-69.3173
-1.152e+10	-66.7464
-1.148e+10	-66.623
-1.144e+10	-69.1029
-1.14e+10	-73.195
-1.136e+10	-75.9053
-1.132e+10	-76.9664
-1.128e+10	-79.0229
-1.124e+10	-81.3897
-1.12e+10	-82.3979
-1.116e+10	-82.1714
-1.112e+10	-82.9272
-1.108e+10	-82.6215
-1.104e+10	-81.5124
-1.1e+10	-80.4354
-1.096e+10	-80.1167
-1.092e+10	-80.7182
-1.088e+10	-81.8152
-1.084e+10	-83.4295
-1.08e+10	-83.495
-1.076e+10	-84.0836
-1.072e+10	-83.5571
-1.068e+10	-83.2321
-1.064e+10	-84.2386
-1.06e+10	-83.9829
-1.056e+10	-83.1311
-1.052e+10	-82.204
-1.048e+10	-82.3295
-1.044e+10	-83.6606
-1.04e+10	-84.7524
-1.036e+10	-83.2384
-1.032e+10	-82.7253
-1.028e+10	-83.441
-1.024e+10	-83.5465
-1.02e+10	-82.5224
-1.016e+10	-81.9514
-1.012e+10	-82.2179
-1.008e+10	-82.3901
-1.004e+10	-81.2594
-1e+10	-80.5535
-9.96e+09	-80.0284
-9.92e+09	-79.2077
-9.88e+09	-77.9417
-9.84e+09	-75.4616
-9.8e+09	-73.3423
-9.76e+09	-72.3263
-9.72e+09	-70.2194
-9.68e+09	-67.517
-9.64e+09	-64.5428
-9.6e+09	-59.0753
-9.56e+09	-54.2063
-9.52e+09	-52.4388
-9.48e+09	-51.9818
-9.44e+09	-53.2252
-9.4e+09	-55.653
-9.36e+09	-58.8384
-9.32e+09	-64.1642
-9.28e+09	-67.3872
-9.24e+09	-69.1956
-9.2e+09	-72.3497
-9.16e+09	-74.1436
-9.12e+09	-75.2059
-9.08e+09	-76.4734
-9.04e+09	-77.2519
-9e+09	-77.5794
-8.96e+09	-77.9293
-8.92e+09	-78.5267
-8.88e+09	-79.3278
-8.84e+09	-79.8139
-8.8e+09	-79.7576
-8.76e+09	-78.8014
-8.72e+09	-78.3218
-8.68e+09	-78.5986
-8.64e+09	-79.0181
-8.6e+09	-78.352
-8.56e+09	-77.8694
-8.52e+09	-77.667
-8.48e+09	-77.0588
-8.44e+09	-76.4058
-8.4e+09	-75.7504
-8.36e+09	-74.5701
-8.32e+09	-72.9336
-8.28e+09	-71.8794
-8.24e+09	-71.5509
-8.2e+09	-71.9022
-8.16e+09	-72.4061
-8.12e+09	-72.4579
-8.08e+09	-72.0712
-8.04e+09	-71.1464
-8e+09	-69.9516
-7.96e+09	-68.6265
-7.92e+09	-67.5157
-7.88e+09	-66.2058
-7.84e+09	-62.7471
-7.8e+09	-59.1044
-7.76e+09	-57.5953
-7.72e+09	-55.3462
-7.68e+09	-52.2097
-7.64e+09	-49.3848
-7.6e+09	-45.3216
-7.56e+09	-39.6676
-7.52e+09	-36.4022
-7.48e+09	-35.9421
-7.44e+09	-37.2572
-7.4e+09	-39.9561
-7.36e+09	-42.6616
-7.32e+09	-47.1266
-7.28e+09	-52.2261
-7.24e+09	-54.3579
-7.2e+09	-56.4366
-7.16e+09	-60.2168
-7.12e+09	-62.5204
-7.08e+09	-64.3596
-7.04e+09	-66.9873
-7e+09	-68.4341
-6.96e+09	-69.865
-6.92e+09	-71.5698
-6.88e+09	-72.2642
-6.84e+09	-72.1263
-6.8e+09	-71.6967
-6.76e+09	-71.3545
-6.72e+09	-71.3274
-6.68e+09	-71.8812
-6.64e+09	-72.485
-6.6e+09	-73.2456
-6.56e+09	-74.3712
-6.52e+09	-74.9122
-6.48e+09	-75.0614
-6.44e+09	-74.7725
-6.4e+09	-74.1334
-6.36e+09	-73.0973
-6.32e+09	-71.7666
-6.28e+09	-71.0167
-6.24e+09	-70.7888
-6.2e+09	-71.1078
-6.16e+09	-71.4813
-6.12e+09	-71.3833
-6.08e+09	-70.6645
-6.04e+09	-69.6334
-6e+09	-68.0339
-5.96e+09	-66.1721
-5.92e+09	-64.5733
-5.88e+09	-62.6005
-5.84e+09	-60.5033
-5.8e+09	-59.3754
-5.76e+09	-56.9482
-5.72e+09	-53.6536
-5.68e+09	-50.9831
-5.64e+09	-46.3737
-5.6e+09	-40.761
-5.56e+09	-37.5679
-5.52e+09	-36.1773
-5.48e+09	-35.7749
-5.44e+09	-37.3879
-5.4e+09	-39.9619
-5.36e+09	-44.6125
-5.32e+09	-49.5098
-5.28e+09	-51.2166
-5.24e+09	-54.5845
-5.2e+09	-58.4273
-5.16e+09	-60.8028
-5.12e+09	-63.4495
-5.08e+09	-65.7296
-5.04e+09	-66.7519
-5e+09	-67.8001
-4.96e+09	-69.1407
-4.92e+09	-70.1472
-4.88e+09	-70.8259
-4.84e+09	-71.3436
-4.8e+09	-71.5176
-4.76e+09	-71.3231
-4.72e+09	-71.1886
-4.68e+09	-71.7103
-4.64e+09	-72.7105
-4.6e+09	-74.49
-4.56e+09	-76.0202
-4.52e+09	-76.6124
-4.48e+09	-77.2663
-4.44e+09	-77.7633
-4.4e+09	-78.1862
-4.36e+09	-78.7251
-4.32e+09	-78.9285
-4.28e+09	-78.7115
-4.24e+09	-78.9292
-4.2e+09	-79.4325
-4.16e+09	-79.3933
-4.12e+09	-79.2817
-4.08e+09	-78.6091
-4.04e+09	-77.7068
-4e+09	-77.2212
-3.96e+09	-77.2814
-3.92e+09	-77.5047
-3.88e+09	-76.2365
-3.84e+09	-73.5523
-3.8e+09	-72.0488
-3.76e+09	-71.1106
-3.72e+09	-68.6314
-3.68e+09	-65.7377
-3.64e+09	-62.9213
-3.6e+09	-57.6221
-3.56e+09	-52.9662
-3.52e+09	-51.4487
-3.48e+09	-51.7236
-3.44e+09	-53.9446
-3.4e+09	-56.8015
-3.36e+09	-59.7196
-3.32e+09	-64.3821
-3.28e+09	-68.0997
-3.24e+09	-69.4042
-3.2e+09	-71.8103
-3.16e+09	-74.9779
-3.12e+09	-76.9832
-3.08e+09	-78.5443
-3.04e+09	-79.2671
-3e+09	-79.4305
-2.96e+09	-80.6391
-2.92e+09	-81.8954
-2.88e+09	-82.5022
-2.84e+09	-82.6175
-2.8e+09	-82.1204
-2.76e+09	-81.8555
-2.72e+09	-82.2252
-2.68e+09	-83.3774
-2.64e+09	-84.9877
-2.6e+09	-86.8009
-2.56e+09	-84.9296
-2.52e+09	-83.5914
-2.48e+09	-83.8043
-2.44e+09	-84.5639
-2.4e+09	-86.4894
-2.36e+09	-86.2893
-2.32e+09	-92.72
-2.28e+09	-85.7528
-2.24e+09	-85.0037
-2.2e+09	-86.7925
-2.16e+09	-89.0101
-2.12e+09	-87.7267
-2.08e+09	-84.8425
-2.04e+09	-82.7782
-2e+09	-83.2106
-1.96e+09	-83.6417
-1.92e+09	-85.119
-1.88e+09	-84.1536
-1.84e+09	-83.871
-1.8e+09	-84.6711
-1.76e+09	-82.6232
-1.72e+09	-79.9529
-1.68e+09	-78.2081
-1.64e+09	-74.6189
-1.6e+09	-70.96
-1.56e+09	-69.1357
-1.52e+09	-67.5762
-1.48e+09	-67.7067
-1.44e+09	-69.3258
-1.4e+09	-71.9836
-1.36e+09	-76.315
-1.32e+09	-79.5824
-1.28e+09	-80.5057
-1.24e+09	-82.28
-1.2e+09	-85.3886
-1.16e+09	-86.0393
-1.12e+09	-86.1278
-1.08e+09	-85.1443
-1.04e+09	-84.5309
-1e+09	-86.372
-9.6e+08	-86.5682
-9.2e+08	-85.3142
-8.8e+08	-87.0356
-8.4e+08	-86.923
-8e+08	-86.447
-7.6e+08	-84.7832
-7.2e+08	-86.2973
-6.8e+08	-84.8365
-6.4e+08	-83.4267
-6e+08	-83.5491
-5.6e+08	-83.8935
-5.2e+08	-82.5683
-4.8e+08	-82.1513
-4.4e+08	-82.0394
-4e+08	-81.6169
-3.6e+08	-80.9033
-3.2e+08	-80.603
-2.8e+08	-79.2879
-2.4e+08	-77.3098
-2e+08	-75.3535
-1.6e+08	-70.8166
-1.2e+08	-66.5481
-8e+07	-64.4473
-4e+07	-61.5141
0	-59.5175
4e+07	-60.0632
8e+07	-62.9555
1.2e+08	-67.7279
1.6e+08	-70.9822
2e+08	-72.1219
2.4e+08	-75.0395
2.8e+08	-77.9922
3.2e+08	-79.1802
3.6e+08	-80.5094
4e+08	-81.2978
4.4e+08	-81.4571
4.8e+08	-81.4426
5.2e+08	-81.934
5.6e+08	-82.4152
6e+08	-83.2212
6.4e+08	-85.5902
6.8e+08	-85.5382
7.2e+08	-85.8032
7.6e+08	-87.1561
8e+08	-84.7129
8.4e+08	-84.7657
8.8e+08	-85.1737
9.2e+08	-85.067
9.6e+08	-85.5026
1e+09	-85.8421
1.04e+09	-87.6524
1.08e+09	-86.3948
1.12e+09	-88.0536
1.16e+09	-84.1534
1.2e+09	-83.2017
1.24e+09	-82.0547
1.28e+09	-81.1445
1.32e+09	-78.439
1.36e+09	-75.8069
1.4e+09	-73.9372
1.44e+09	-70.6189
1.48e+09	-67.3736
1.52e+09	-66.5042
1.56e+09	-68.2901
1.6e+09	-71.7412
1.64e+09	-73.8622
1.68e+09	-75.5556
1.72e+09	-79.5655
1.76e+09	-82.4236
1.8e+09	-85.0772
1.84e+09	-88.7734
1.88e+09	-85.7158
1.92e+09	-85.0918
1.96e+09	-83.7132
2e+09	-82.7787
2.04e+09	-82.967
2.08e+09	-83.9462
2.12e+09	-85.6024
2.16e+09	-84.747
2.2e+09	-84.0814
2.24e+09	-85.3831
2.28e+09	-84.4249
2.32e+09	-84.9837
2.36e+09	-84.9524
2.4e+09	-85.0122
2.44e+09	-84.6895
2.48e+09	-83.646
2.52e+09	-82.7373
2.56e+09	-83.0252
2.6e+09	-83.7773
2.64e+09	-82.9812
2.68e+09	-82.3428
2.72e+09	-81.8051
2.76e+09	-81.7268
2.8e+09	-81.7363
2.84e+09	-82.3612
2.88e+09	-84.1844
2.92e+09	-83.36
2.96e+09	-81.9057
3e+09	-80.6157
3.04e+09	-79.4144
3.08e+09	-78.2266
3.12e+09	-77.3198
3.16e+09	-76.6225
3.2e+09	-75.8481
3.24e+09	-74.95
3.28e+09	-72.1021
3.32e+09	-69.1049
3.36e+09	-67.2338
3.4e+09	-63.2794
3.44e+09	-58.6446
3.48e+09	-55.3427
3.52e+09	-52.9542
3.56e+09	-52.6422
3.6e+09	-53.2787
3.64e+09	-55.7263
3.68e+09	-60.4051
3.72e+09	-63.9731
3.76e+09	-66.8777
3.8e+09	-70.7325
3.84e+09	-72.4954
3.88e+09	-74.2838
3.92e+09	-75.9158
3.96e+09	-76.5744
4e+09	-77.7447
4.04e+09	-78.3922
4.08e+09	-78.5727
4.12e+09	-79.0718
4.16e+09	-79.1133
4.2e+09	-78.682
4.24e+09	-78.1668
4.28e+09	-77.8934
4.32e+09	-77.9454
4.36e+09	-77.8704
4.4e+09	-77.6454
4.44e+09	-77.3298
4.48e+09	-76.8897
4.52e+09	-76.3292
4.56e+09	-75.7114
4.6e+09	-75.1406
4.64e+09	-74.4612
4.68e+09	-73.0507
4.72e+09	-71.3921
4.76e+09	-70.8059
4.8e+09	-71.1154
4.84e+09	-71.7297
4.88e+09	-72.0303
4.92e+09	-71.4474
4.96e+09	-70.6667
5e+09	-70.1119
5.04e+09	-68.5546
5.08e+09	-66.9111
5.12e+09	-65.5297
5.16e+09	-62.7639
5.2e+09	-60.4005
5.24e+09	-58.3544
5.28e+09	-54.6308
5.32e+09	-51.172
5.36e+09	-46.5958
5.4e+09	-40.5426
5.44e+09	-37.4512
5.48e+09	-36.0622
5.52e+09	-35.1887
5.56e+09	-36.5527
5.6e+09	-39.1631
5.64e+09	-43.643
5.68e+09	-48.8926
5.72e+09	-51.7533
5.76e+09	-55.0442
5.8e+09	-58.3775
5.84e+09	-60.4574
5.88e+09	-63.1408
5.92e+09	-65.4932
5.96e+09	-66.5543
6e+09	-68.2592
6.04e+09	-69.9196
6.08e+09	-70.6523
6.12e+09	-71.2873
6.16e+09	-71.6973
6.2e+09	-71.2965
6.24e+09	-70.5367
6.28e+09	-70.4306
6.32e+09	-71.409
6.36e+09	-72.7724
6.4e+09	-73.3842
6.44e+09	-73.8004
6.48e+09	-74.3497
6.52e+09	-74.5631
6.56e+09	-74.2668
6.6e+09	-73.6968
6.64e+09	-73.4484
6.68e+09	-72.3578
6.72e+09	-71.0751
6.76e+09	-71.0264
6.8e+09	-71.5542
6.84e+09	-71.7956
6.88e+09	-71.4651
6.92e+09	-70.9547
6.96e+09	-70.2858
7e+09	-69.0888
7.04e+09	-67.1203
7.08e+09	-65.0739
7.12e+09	-62.8894
7.16e+09	-60.3365
7.2e+09	-58.1362
7.24e+09	-54.7392
7.28e+09	-49.4523
7.32e+09	-47.1852
7.36e+09	-45.743
7.4e+09	-41.6586
7.44e+09	-38.2247
7.48e+09	-36.6019
7.52e+09	-37.0155
7.56e+09	-39.2181
7.6e+09	-41.3548
7.64e+09	-45.232
7.68e+09	-49.7703
7.72e+09	-52.44
7.76e+09	-55.7706
7.8e+09	-59.3683
7.84e+09	-61.2705
7.88e+09	-63.3418
7.92e+09	-65.6566
7.96e+09	-67.579
8e+09	-69.5505
8.04e+09	-71.3696
8.08e+09	-72.0894
8.12e+09	-72.3012
8.16e+09	-72.532
8.2e+09	-72.2498
8.24e+09	-71.8809
8.28e+09	-71.8031
8.32e+09	-72.1452
8.36e+09	-73.4845
8.4e+09	-74.688
8.44e+09	-75.5778
8.48e+09	-76.6252
8.52e+09	-77.1135
8.56e+09	-77.5002
8.6e+09	-77.8178
8.64e+09	-78.1723
8.68e+09	-78.9425
8.72e+09	-79.6824
8.76e+09	-79.1241
8.8e+09	-78.8625
8.84e+09	-79.5034
8.88e+09	-79.1689
8.92e+09	-78.5076
8.96e+09	-78.0203
9e+09	-77.7796
9.04e+09	-77.9353
9.08e+09	-77.5943
9.12e+09	-75.4391
9.16e+09	-73.2016
9.2e+09	-72.3688
9.24e+09	-70.3129
9.28e+09	-67.9305
9.32e+09	-64.4764
9.36e+09	-59.3072
9.4e+09	-56.3923
9.44e+09	-54.1612
9.48e+09	-51.7451
9.52e+09	-51.8403
9.56e+09	-54.6682
9.6e+09	-59.4238
9.64e+09	-62.4383
9.68e+09	-64.5078
9.72e+09	-67.9645
9.76e+09	-70.6093
9.8e+09	-73.5268
9.84e+09	-76.215
9.88e+09	-77.443
9.92e+09	-79.4567
9.96e+09	-81.2412
1e+10	-81.5029
1.004e+10	-81.8342
1.008e+10	-82.9537
1.012e+10	-85.2473
1.016e+10	-85.2867
1.02e+10	-83.1537
1.024e+10	-82.7886
1.028e+10	-83.9915
1.032e+10	-84.6248
1.036e+10	-89.2832
1.04e+10	-89.1718
1.044e+10	-84.0729
1.048e+10	-83.1307
1.052e+10	-82.9463
1.056e+10	-83.864
1.06e+10	-84.3854
1.064e+10	-84.4725
1.068e+10	-84.7473
1.072e+10	-89.5688
1.076e+10	-86.8859
1.08e+10	-86.2957
1.084e+10	-88.1962
1.088e+10	-87.1193
1.092e+10	-85.0133
1.096e+10	-84.3969
1.1e+10	-83.8898
1.104e+10	-84.978
1.108e+10	-84.9257
1.112e+10	-86.6089
1.116e+10	-90.1441
1.12e+10	-85.9976
1.124e+10	-82.7935
1.128e+10	-80.6571
1.132e+10	-79.3069
1.136e+10	-77.0128
1.14e+10	-73.1148
1.144e+10	-69.817
1.148e+10	-67.4745
1.152e+10	-66.8965
1.156e+10	-68.267
1.16e+10	-69.7105
1.164e+10	-72.6019
1.168e+10	-76.0768
1.172e+10	-78.0128
1.176e+10	-80.8782
1.18e+10	-84.449
1.184e+10	-90.2219
1.188e+10	-89.3501
1.192e+10	-90.4449
1.196e+10	-88.9688
1.2e+10	-88.8601
1.204e+10	-86.237
1.208e+10	-85.5551
1.212e+10	-86.9378
1.216e+10	-89.2537
1.22e+10	-91.8809
1.224e+10	-90.2481
1.228e+10	-89.7692
1.232e+10	-96.92
1.236e+10	-88.9655
1.24e+10	-90.1507
1.244e+10	-92.2204
1.248e+10	-86.6735
1.252e+10	-84.9898
1.256e+10	-85.8377
1.26e+10	-92.7703
1.264e+10	-92.4171
1.268e+10	-92.2781
1.272e+10	-91.2831
1.276e+10	-90.8358
1.28e+10	-90.5845
1.284e+10	-93.5948
1.288e+10	-84.7886
1.292e+10	-81.3449
1.296e+10	-80.3121
1.3e+10	-79.3057
1.304e+10	-79.6586
1.308e+10	-82.494
1.312e+10	-89.641
1.316e+10	-94.2909
1.32e+10	-90.7328
1.324e+10	-89.0596
1.328e+10	-86.7335
1.332e+10	-88.6855
1.336e+10	-87.4616
1.34e+10	-86.8801
1.344e+10	-83.8879
1.348e+10	-81.7353
1.352e+10	-80.942
1.356e+10	-81.8883
1.36e+10	-84.6428
1.364e+10	-86.0744
1.368e+10	-86.4717
1.372e+10	-85.8862
1.376e+10	-85.5602
1.38e+10	-86.6486
1.384e+10	-87.6703
1.388e+10	-89.7737
1.392e+10	-87.8604
1.396e+10	-87.0547
1.4e+10	-88.3821
1.404e+10	-91.2589
1.408e+10	-92.809
1.412e+10	-94.388
1.416e+10	-93.0463
1.42e+10	-89.0929
1.424e+10	-88.1269
1.428e+10	-86.2095
1.432e+10	-82.7573
1.436e+10	-81.4928
1.44e+10	-77.9782
1.444e+10	-74.5911
1.448e+10	-72.7699
1.452e+10	-72.6608
1.456e+10	-74.4228
1.46e+10	-76.0135
1.464e+10	-79.0094
1.468e+10	-83.1385
1.472e+10	-83.8597
1.476e+10	-85.2455
1.48e+10	-87.1098
1.484e+10	-87.4756
1.488e+10	-86.8549
1.492e+10	-85.1444
1.496e+10	-83.2451
1.5e+10	-81.4785
1.504e+10	-81.5132
1.508e+10	-82.9269
1.512e+10	-86.6082
1.516e+10	-86.8635
1.52e+10	-86.6533
1.524e+10	-88.4538
1.528e+10	-87.4976
1.532e+10	-88.458
1.536e+10	-88.4755
1.54e+10	-89.1617
1.544e+10	-88.435
1.548e+10	-88.0575
1.552e+10	-88.8513
1.556e+10	-85.9633
1.56e+10	-88.221
1.564e+10	-90.203
1.568e+10	-90.603
1.572e+10	-96.823
1.576e+10	-88.3861
1.58e+10	-91.8185
1.584e+10	-87.2201
1.588e+10	-86.8485
1.592e+10	-88.5972
1.596e+10	-90.9477
1.6e+10	-87.1305
1.604e+10	-89.4782
1.608e+10	-88.2022
1.612e+10	-87.7309
1.616e+10	-87.7677
1.62e+10	-87.8715
1.624e+10	-94.3305
1.628e+10	-83.2534
1.632e+10	-79.8125
1.636e+10	-76.6448
1.64e+10	-72.0328
1.644e+10	-69.3947
1.648e+10	-67.3208
1.652e+10	-64.8089
1.656e+10	-64.4578
1.66e+10	-66.3791
1.664e+10	-70.332
1.668e+10	-74.1216
1.672e+10	-76.5353
1.676e+10	-79.6031
1.68e+10	-82.2348
1.684e+10	-84.8089
1.688e+10	-87.9091
1.692e+10	-87.3196
1.696e+10	-87.1242
1.7e+10	-87.7809
1.704e+10	-87.1399
1.708e+10	-88.8792
1.712e+10	-91.8977
1.716e+10	-91.0858
1.72e+10	-92.7334
1.724e+10	-90.4897
1.728e+10	-88.497
1.732e+10	-87.9712
1.736e+10	-89.8259
1.74e+10	-88.6016
1.744e+10	-91.2263
1.748e+10	-87.6364
1.752e+10	-90.0809
1.756e+10	-88.5019
1.76e+10	-88.1156
1.764e+10	-90.7267
1.768e+10	-93.3737
1.772e+10	-91.5162
1.776e+10	-88.4032
1.78e+10	-86.0654
1.784e+10	-85.8296
1.788e+10	-85.8625
1.792e+10	-86.8316
1.796e+10	-85.971
1.8e+10	-84.2892
1.804e+10	-82.6033
1.808e+10	-79.9673
1.812e+10	-77.9001
1.816e+10	-75.8798
1.82e+10	-73.8612
1.824e+10	-72.0321
1.828e+10	-69.4388
1.832e+10	-66.665
1.836e+10	-63.5754
1.84e+10	-58.1252
1.844e+10	-53.3093
1.848e+10	-51.3856
1.852e+10	-50.7301
1.856e+10	-51.6082
1.86e+10	-54.2736
1.864e+10	-58.8585
1.868e+10	-63.8574
1.872e+10	-66.3037
1.876e+10	-69.1475
1.88e+10	-71.5124
1.884e+10	-72.947
1.888e+10	-75.4937
1.892e+10	-78.4277
1.896e+10	-80.096
1.9e+10	-81.4971
1.904e+10	-83.0321
1.908e+10	-84.0396
1.912e+10	-86.1284
1.916e+10	-87.2397
1.92e+10	-87.1703
1.924e+10	-86.5962
1.928e+10	-90.2996
1.932e+10	-88.2837
1.936e+10	-86.0364
1.94e+10	-85.1568
1.944e+10	-86.327
1.948e+10	-87.0837
19520000000	-88.3085
1.956e+10	-91.0836
1.96e+10	-89.5082
1.964e+10	-87.5253
1.968e+10	-89.5634
1.972e+10	-87.989
1.976e+10	-90.468
1.98e+10	-88.8288
1.984e+10	-90.9288
1.988e+10	-87.5897
1.992e+10	-89.5125
1.996e+10	-83.5553
2e+10	-81.8579
2.004e+10	-80.9351
2.008e+10	-80.0158
2.012e+10	-78.77
2.016e+10	-77.0548
2.02e+10	-73.0919
2.024e+10	-69.6678
2.028e+10	-68.4196
2.032e+10	-65.1998
2.036e+10	-61.6319
2.04e+10	-57.8255
2.044e+10	-53.2483
2.048e+10	-50.9026
2.052e+10	-51.4471
2.056e+10	-54.1239
2.06e+10	-57.2279
2.064e+10	-60.6665
2.068e+10	-65.3018
2.072e+10	-68.016
2.076e+10	-69.766
2.08e+10	-72.3557
2.084e+10	-74.4486
2.088e+10	-76.1968
2.092e+10	-78.3453
2.096e+10	-80.217
2.1e+10	-82.4805
2.104e+10	-83.878
2.108e+10	-84.2019
2.112e+10	-86.2995
2.116e+10	-90.119
2.12e+10	-87.9666
2.124e+10	-86.2213
2.128e+10	-87.4317
2.132e+10	-88.9344
2.136e+10	-87.272
2.14e+10	-87.0621
2.144e+10	-86.391
2.148e+10	-84.341
2.152e+10	-83.7334
2.156e+10	-84.4927
2.16e+10	-85.4276
2.164e+10	-87.4135
2.168e+10	-89.8278
2.172e+10	-87.9762
2.176e+10	-88.7769
2.18e+10	-88.2983
2.184e+10	-85.9242
2.188e+10	-82.1611
2.192e+10	-77.8074
2.196e+10	-74.9238
2.2e+10	-73.9542
2.204e+10	-74.4347
2.208e+10	-75.4607
2.212e+10	-77.2609
2.216e+10	-80.6117
2.22e+10	-82.6316
2.224e+10	-83.4149
2.228e+10	-84.4961
2.232e+10	-82.8059
2.236e+10	-79.7578
2.24e+10	-76.0599
2.244e+10	-71.6203
2.248e+10	-68.299
2.252e+10	-67.2723
2.256e+10	-68.7478
2.26e+10	-71.4034
2.264e+10	-73.5714
2.268e+10	-77.1464
2.272e+10	-80.856
2.276e+10	-82.1994
2.28e+10	-84.239
2.284e+10	-86.6175
2.288e+10	-89.5481
2.292e+10	-87.9901
2.296e+10	-87.473
2.3e+10	-87.6579
2.304e+10	-88.4177
2.308e+10	-91.3654
2.312e+10	-88.4478
2.316e+10	-87.1675
2.32e+10	-87.4883
2.324e+10	-88.4377
2.328e+10	-91.7768
2.332e+10	-91.8047
2.336e+10	-89.1468
2.34e+10	-88.8481
2.344e+10	-91.2984
2.348e+10	-89.2149
2.352e+10	-88.2155
2.356e+10	-94.6671
2.36e+10	-90.0509
2.364e+10	-88.0281
2.368e+10	-87.5275
2.372e+10	-90.0412
2.376e+10	-88.4229
2.38e+10	-88.809
2.384e+10	-88.373
2.388e+10	-87.9788
2.392e+10	-89.168
2.396e+10	-85.0029
2.4e+10	-84.0041
2.404e+10	-83.8589
2.408e+10	-85.8993
2.412e+10	-96.3114
2.416e+10	-88.9562
2.42e+10	-86.9458
2.424e+10	-86.6756
2.428e+10	-86.3991
2.432e+10	-87.3055
2.436e+10	-85.3121
2.44e+10	-79.7283
2.444e+10	-76.4424
2.448e+10	-74.405
2.452e+10	-73.6134
2.456e+10	-74.4017
2.46e+10	-77.505
2.464e+10	-81.68
2.468e+10	-83.4714
2.472e+10	-85.4885
2.476e+10	-90.0468
2.48e+10	-86.5418
2.484e+10	-87.0896
2.488e+10	-88.4736
2.492e+10	-86.5587
2.496e+10	-87.9485
2.5e+10	-89.2947
2.504e+10	-89.2707
2.508e+10	-91.0346
2.512e+10	-88.2834
2.516e+10	-88.188
2.52e+10	-89.5262
2.524e+10	-88.4551
2.528e+10	-89.7825
2.532e+10	-91.6834
2.536e+10	-90.1135
2.54e+10	-84.0156
2.544e+10	-81.8223
2.548e+10	-81.1561
2.552e+10	-80.6161
2.556e+10	-81.7749
2.56e+10	-83.3878
2.564e+10	-86.9502
2.568e+10	-92.4388
2.572e+10	-92.9714
2.576e+10	-88.4339
2.58e+10	-90.4198
2.584e+10	-90.522
2.588e+10	-88.6754
2.592e+10	-97.3992
2.596e+10	-92.5861
2.6e+10	-91.4964
2.604e+10	-90.5065
2.608e+10	-93.7223
2.612e+10	-89.7933
2.616e+10	-87.2085
2.62e+10	-87.9195
2.624e+10	-87.2098
2.628e+10	-87.9713
2.632e+10	-89.2355
2.636e+10	-86.782
2.64e+10	-85.2739
2.644e+10	-85.1326
2.648e+10	-84.2263
2.652e+10	-83.7666
2.656e+10	-86.3462
2.66e+10	-87.2805
2.664e+10	-86.3858
2.668e+10	-88.023
2.672e+10	-95.3532
2.676e+10	-90.4325
2.68e+10	-95.0694
2.684e+10	-90.3377
2.688e+10	-90.7569
2.692e+10	-89.0066
2.696e+10	-87.7431
2.7e+10	-88.8289
2.704e+10	-86.8982
2.708e+10	-88.6041
2.712e+10	-89.2467
2.716e+10	-89.14
2.72e+10	-89.953
2.724e+10	-90.248
2.728e+10	-88.2757
2.732e+10	-88.1378
2.736e+10	-83.0582
2.74e+10	-81.7929
2.744e+10	-79.9566
2.748e+10	-77.3306
2.752e+10	-77.0169
2.756e+10	-79.3731
2.76e+10	-84.6095
2.764e+10	-91.2969
2.768e+10	-88.4508
2.772e+10	-87.2259
2.776e+10	-88.9579
2.78e+10	-94.7719
2.784e+10	-90.1424
2.788e+10	-88.8922
2.792e+10	-87.5059
2.796e+10	-88.0428
2.8e+10	-87.9038
2.804e+10	-90.6682
2.808e+10	-94.9504
2.812e+10	-87.9409
2.816e+10	-88.4306
2.82e+10	-87.7248
2.824e+10	-89.0578
2.828e+10	-89.1154
2.832e+10	-89.8766
2.836e+10	-88.7918
2.84e+10	-86.7211
2.844e+10	-86.3376
2.848e+10	-94.0326
2.852e+10	-87.4401
2.856e+10	-87.8521
2.86e+10	-87.6343
2.864e+10	-89.1872
2.868e+10	-88.9845
2.872e+10	-89.0854
2.876e+10	-87.0826
2.88e+10	-87.745
2.884e+10	-90.6617
2.888e+10	-88.5505
2.892e+10	-88.1302
2.896e+10	-87.751
2.9e+10	-88.1815
2.904e+10	-90.2645
2.908e+10	-90.7705
2.912e+10	-88.7768
2.916e+10	-89.7194
2.92e+10	-87.5709
2.924e+10	-88.7686
29280000000	-86.1162
2.932e+10	-81.4319
2.936e+10	-78.4924
2.94e+10	-76.1812
2.944e+10	-72.3022
2.948e+10	-69.5189
2.952e+10	-69.5707
2.956e+10	-72.327
2.96e+10	-75.4292
2.964e+10	-77.2182
2.968e+10	-81.0029
2.972e+10	-83.9544
2.976e+10	-84.8239
2.98e+10	-88.1529
2.984e+10	-90.4254
2.988e+10	-89.6335
2.992e+10	-91.1492
2.996e+10	-88.5967
3e+10	-87.2524
3.004e+10	-87.5818
3.008e+10	-93.5037
3.012e+10	-89.6182
3.016e+10	-90.4957
3.02e+10	-92.7006
3.024e+10	-89.7904
3.028e+10	-89.7648
3.032e+10	-89.3302
3.036e+10	-89.2428
3.04e+10	-88.2279
3.044e+10	-88.5039
3.048e+10	-89.8912
3.052e+10	-89.6424
3.056e+10	-94.4189
3.06e+10	-89.9159
3.064e+10	-91.0272
3.068e+10	-89.0359
3.072e+10	-88.6857
3.076e+10	-87.7092
3.08e+10	-87.7115
3.084e+10	-93.312
3.088e+10	-90.0691
3.092e+10	-89.0913
3.096e+10	-87.3663
3.1e+10	-85.2701
3.104e+10	-84.8516
3.108e+10	-86.5721
3.112e+10	-87.2227
3.116e+10	-87.103
3.12e+10	-84.2913
3.124e+10	-82.1297
3.128e+10	-78.4102
3.132e+10	-75.3427
3.136e+10	-73.8556
3.14e+10	-70.3127
3.144e+10	-66.6648
3.148e+10	-63.8173
3.152e+10	-63.0339
3.156e+10	-64.1668
3.16e+10	-65.9999
3.164e+10	-69.7184
3.168e+10	-72.8594
3.172e+10	-75.7727
3.176e+10	-80.1602
3.18e+10	-84.0481
3.184e+10	-87.508
3.188e+10	-87.7671
3.192e+10	-93.6537
3.196e+10	-87.2464
3.2e+10	-88.1229
3.204e+10	-87.9575
3.208e+10	-87.3035
3.212e+10	-86.3138
3.216e+10	-88.091
3.22e+10	-87.6608
3.224e+10	-86.6665
3.228e+10	-88.4667
3.232e+10	-90.6737
3.236e+10	-93.7967
3.24e+10	-90.7082
3.244e+10	-90.9332
3.248e+10	-85.1193
3.252e+10	-84.5783
3.256e+10	-86.055
3.26e+10	-91.4245
3.264e+10	-88.0743
3.268e+10	-87.6694
3.272e+10	-88.3109
3.276e+10	-90.0187
3.28e+10	-91.104
3.284e+10	-87.7965
3.288e+10	-87.9898
3.292e+10	-88.9632
3.296e+10	-86.1261
3.3e+10	-87.1749
3.304e+10	-89.8873
3.308e+10	-89.2782
3.312e+10	-89.0195
3.316e+10	-87.0999
3.32e+10	-84.4069
3.324e+10	-79.8858
3.328e+10	-78.3929
3.332e+10	-76.8449
3.336e+10	-73.4073
3.34e+10	-70.082
3.344e+10	-66.1744
3.348e+10	-62.8275
3.352e+10	-61.8136
3.356e+10	-63.5555
3.36e+10	-66.4905
3.364e+10	-69.0581
3.368e+10	-73.1453
3.372e+10	-76.3975
3.376e+10	-79.1279
3.38e+10	-84.2735
3.384e+10	-85.3815
3.388e+10	-86.7409
3.392e+10	-87.8196
3.396e+10	-90.5771
3.4e+10	-89.6015
3.404e+10	-90.391
3.408e+10	-89.1739
3.412e+10	-87.1964
3.416e+10	-87.6128
3.42e+10	-87.0999
3.424e+10	-87.5643
3.428e+10	-88.2285
3.432e+10	-88.6637
3.436e+10	-90.3183
3.44e+10	-92.2758
3.444e+10	-90.7014
3.448e+10	-87.0721
3.452e+10	-85.6215
3.456e+10	-86.1064
3.46e+10	-89.2288
3.464e+10	-89.0079
3.468e+10	-87.9706
3.472e+10	-93.9389
3.476e+10	-88.7937
3.48e+10	-91.9156
3.484e+10	-88.2237
3.488e+10	-87.385
3.492e+10	-86.067
3.496e+10	-85.3412
3.5e+10	-85.2207
3.504e+10	-85.9315
3.508e+10	-88.2672
3.512e+10	-88.4574
3.516e+10	-86.5647
3.52e+10	-87.5413
3.524e+10	-89.7693
3.528e+10	-88.1053
3.532e+10	-83.0639
3.536e+10	-78.5067
3.54e+10	-76.115
3.544e+10	-72.7392
3.548e+10	-70.3787
3.552e+10	-70.414
3.556e+10	-72.7687
3.56e+10	-75.6534
3.564e+10	-77.4432
3.568e+10	-81.5163
3.572e+10	-86.2759
3.576e+10	-89.6643
3.58e+10	-90.5373
3.584e+10	-92.6316
3.588e+10	-92.1497
3.592e+10	-88.8766
3.596e+10	-88.2231
3.6e+10	-89.6525
3.604e+10	-92.5118
3.608e+10	-88.427
3.612e+10	-88.1884
3.616e+10	-88.4168
3.62e+10	-87.7289
3.624e+10	-86.557
3.628e+10	-87.4426
3.632e+10	-89.6835
3.636e+10	-88.144
3.64e+10	-88.0603
3.644e+10	-88.9867
3.648e+10	-88.1651
3.652e+10	-88.2535
3.656e+10	-88.4159
3.66e+10	-89.7454
3.664e+10	-94.085
3.668e+10	-89.2035
3.672e+10	-88.2399
3.676e+10	-95.0042
3.68e+10	-88.3188
3.684e+10	-87.5739
3.688e+10	-88.3278
3.692e+10	-88.6188
3.696e+10	-90.297
3.7e+10	-88.2544
3.704e+10	-91.8121
3.708e+10	-90.7062
3.712e+10	-90.2119
3.716e+10	-89.1313
3.72e+10	-89.5405
3.724e+10	-89.5262
3.728e+10	-88.4379
3.732e+10	-89.6889
3.736e+10	-91.4499
3.74e+10	-89.8691
3.744e+10	-84.4061
3.748e+10	-80.3014
3.752e+10	-79.7971
3.756e+10	-81.0852
3.76e+10	-84.5286
3.764e+10	-86.7415
3.768e+10	-93.3291
3.772e+10	-88.6009
3.776e+10	-87.8817
3.78e+10	-86.8968
3.784e+10	-86.243
3.788e+10	-86.7899
3.792e+10	-87.4558
3.796e+10	-92.5348
3.8e+10	-88.8899
3.804e+10	-85.6942
3.808e+10	-87.535
3.812e+10	-92.06
3.816e+10	-87.4485
3.82e+10	-87.3259
3.824e+10	-87.3927
3.828e+10	-87.0989
3.832e+10	-88.1362
3.836e+10	-89.6102
3.84e+10	-92.046
3.844e+10	-91.2413
3.848e+10	-86.5137
3.852e+10	-85.5956
3.856e+10	-87.3928
3.86e+10	-88.6021
3.864e+10	-91.4273
3.868e+10	-93.9333
3.872e+10	-90.83
3.876e+10	-89.9542
3.88e+10	-87.7726
3.884e+10	-87.1813
3.888e+10	-91.1918
3.892e+10	-86.8364
3.896e+10	-86.53
3.9e+10	-87.0189
39040000000	-88.1187
3.908e+10	-88.0419
3.912e+10	-90.2514
3.916e+10	-89.1771
3.92e+10	-90.4211
3.924e+10	-87.7377
3.928e+10	-87.4546
3.932e+10	-87.1464
3.936e+10	-86.4255
3.94e+10	-87.9557
3.944e+10	-91.8749
3.948e+10	-89.4293
3.952e+10	-89.5116
3.956e+10	-89
3.96e+10	-87.7785
3.964e+10	-89.5769
3.968e+10	-91.8251
3.972e+10	-90.214
3.976e+10	-88.6735
3.98e+10	-88.3898
3.984e+10	-90.5394
3.988e+10	-91.7805
3.992e+10	-90.9623
3.996e+10	-90.7427
4e+10	-91.4878
4.004e+10	-89.1739
4.008e+10	-87.9824
4.012e+10	-89.5812
4.016e+10	-87.9947
4.02e+10	-87.6418
4.024e+10	-90.5298
4.028e+10	-90.0013
4.032e+10	-90.2455
4.036e+10	-89.7126
4.04e+10	-89.4332
4.044e+10	-84.6554
4.048e+10	-81.1267
4.052e+10	-81.2174
4.056e+10	-82.8632
4.06e+10	-84.7699
4.064e+10	-85.3025
4.068e+10	-87.6581
4.072e+10	-89.3113
4.076e+10	-90.9979
4.08e+10	-87.9548
4.084e+10	-88.0627
4.088e+10	-92.6992
4.092e+10	-87.4235
4.096e+10	-85.6592
4.1e+10	-87.3167
4.104e+10	-91.125
4.108e+10	-88.5947
4.112e+10	-90.9821
4.116e+10	-88.4041
4.12e+10	-89.2166
4.124e+10	-89.4077
4.128e+10	-90.3831
4.132e+10	-90.6859
4.136e+10	-94.0433
4.14e+10	-89.1437
4.144e+10	-89.1846
4.148e+10	-89.8641
4.152e+10	-90.6255
4.156e+10	-89.2487
4.16e+10	-88.2035
4.164e+10	-90.8671
4.168e+10	-88.4633
4.172e+10	-88.0445
4.176e+10	-87.8044
4.18e+10	-94.3183
4.184e+10	-91.3319
4.188e+10	-88.8519
4.192e+10	-87.6581
4.196e+10	-87.6841
4.2e+10	-87.5272
4.204e+10	-90.1965
4.208e+10	-89.0089
4.212e+10	-89.8589
4.216e+10	-88.8718
4.22e+10	-88.2515
4.224e+10	-90.3668
4.228e+10	-88.5265
4.232e+10	-90.655
4.236e+10	-90.4347
4.24e+10	-86.5278
4.244e+10	-82.1641
4.248e+10	-79.2408
4.252e+10	-78.5347
4.256e+10	-80.4592
4.26e+10	-85.6081
4.264e+10	-89.5811
4.268e+10	-90.363
4.272e+10	-90.1886
4.276e+10	-87.7589
4.28e+10	-89.7571
4.284e+10	-89.8838
4.288e+10	-91.9261
4.292e+10	-90.7143
4.296e+10	-88.2687
4.3e+10	-87.2673
4.304e+10	-87.1804
4.308e+10	-88.7146
4.312e+10	-89.0958
4.316e+10	-93.6333
4.32e+10	-92.0645
4.324e+10	-88.8452
4.328e+10	-87.0988
4.332e+10	-86.2377
4.336e+10	-87.3244
4.34e+10	-91.3335
4.344e+10	-89.4526
4.348e+10	-88.9481
4.352e+10	-88.8874
4.356e+10	-90.559
4.36e+10	-91.4493
4.364e+10	-89.6137
4.368e+10	-89.6464
4.372e+10	-95.1537
4.376e+10	-94.1994
4.38e+10	-96.0412
4.384e+10	-92.8108
4.388e+10	-90.4618
4.392e+10	-90.1863
4.396e+10	-87.6116
4.4e+10	-88.9866
4.404e+10	-84.6656
4.408e+10	-85.4041
4.412e+10	-91.7653
4.416e+10	-89.6256
4.42e+10	-88.8222
4.424e+10	-88.4836
4.428e+10	-88.487
4.432e+10	-81.7109
4.436e+10	-79.7622
4.44e+10	-79.2255
4.444e+10	-75.1035
4.448e+10	-72.2713
4.452e+10	-72.0315
4.456e+10	-73.7472
4.46e+10	-75.6573
4.464e+10	-78.4463
4.468e+10	-82.3031
4.472e+10	-84.4099
4.476e+10	-86.3528
4.48e+10	-87.7131
4.484e+10	-89.6914
4.488e+10	-90.0045
4.492e+10	-87.6393
4.496e+10	-87.1146
4.5e+10	-89.2772
4.504e+10	-89.0287
4.508e+10	-90.5695
4.512e+10	-88.6803
4.516e+10	-90.356
4.52e+10	-88.433
4.524e+10	-90.872
4.528e+10	-89.7263
4.532e+10	-91.8052
4.536e+10	-88.7819
4.54e+10	-87.4089
4.544e+10	-86.894
4.548e+10	-86.8477
4.552e+10	-87.6256
4.556e+10	-88.9834
4.56e+10	-87.6651
4.564e+10	-89.3039
4.568e+10	-90.1041
4.572e+10	-90.0316
4.576e+10	-88.4641
4.58e+10	-90.2977
4.584e+10	-86.3941
4.588e+10	-87.7254
4.592e+10	-86.9196
4.596e+10	-85.6648
4.6e+10	-85.4306
4.604e+10	-86.3567
4.608e+10	-88.6731
4.612e+10	-89.1519
4.616e+10	-90.6529
4.62e+10	-87.9273
4.624e+10	-91.2667
4.628e+10	-85.4921
4.632e+10	-84.0471
4.636e+10	-81.9399
4.64e+10	-78.1169
4.644e+10	-73.637
4.648e+10	-71.4016
4.652e+10	-71.7319
4.656e+10	-73.7114
4.66e+10	-75.5971
4.664e+10	-78.6968
4.668e+10	-83.4088
4.672e+10	-85.5213
4.676e+10	-89.1674
4.68e+10	-92.8112
4.684e+10	-87.7683
4.688e+10	-87.1244
4.692e+10	-87.7108
4.696e+10	-89.4546
4.7e+10	-94.5513
4.704e+10	-89.9524
4.708e+10	-88.933
4.712e+10	-88.1514
4.716e+10	-87.7675
4.72e+10	-89.3887
4.724e+10	-91.5382
4.728e+10	-88.3443
4.732e+10	-87.2776
4.736e+10	-96.6488
4.74e+10	-87.3317
4.744e+10	-86.8775
4.748e+10	-88.806
4.752e+10	-88.6053
4.756e+10	-88.3712
4.76e+10	-91.8863
4.764e+10	-89.0898
4.768e+10	-89.7891
4.772e+10	-92.1297
4.776e+10	-89.6857
4.78e+10	-89.8625
4.784e+10	-90.0749
4.788e+10	-92.5264
4.792e+10	-87.3902
4.796e+10	-88.7447
4.8e+10	-90.4773
4.804e+10	-89.565
4.808e+10	-87.5499
4.812e+10	-90.2859
4.816e+10	-89.8351
4.82e+10	-88.6344
4.824e+10	-87.4696
4.828e+10	-87.0829
4.832e+10	-93.8671
4.836e+10	-87.3906
4.84e+10	-87.8242
4.844e+10	-81.1296
4.848e+10	-78.6102
4.852e+10	-78.2118
4.856e+10	-79.5387
4.86e+10	-82.1859
4.864e+10	-85.4172
4.868e+10	-87.1586
4.872e+10	-87.2117
4.876e+10	-87.5361
48800000000	-87.6179
4.884e+10	-90.1489
4.888e+10	-89.4391
4.892e+10	-89.7988
4.896e+10	-89.7423
4.9e+10	-89.2563
4.904e+10	-87.8815
4.908e+10	-87.5962
4.912e+10	-90.4763
4.916e+10	-88.556
4.92e+10	-87.2972
4.924e+10	-89.1924
4.928e+10	-88.4279
4.932e+10	-86.7231
4.936e+10	-87.216
4.94e+10	-88.8881
4.944e+10	-88.7747
4.948e+10	-90.553
4.952e+10	-88.787
4.956e+10	-90.9538
4.96e+10	-89.3344
4.964e+10	-87.635
4.968e+10	-88.385
4.972e+10	-87.7228
4.976e+10	-87.2721
4.98e+10	-89.6
4.984e+10	-88.8564
4.988e+10	-89.8979
4.992e+10	-89.421
4.996e+10	-88.0764
5e+10	-89.5929
5.004e+10	-88.5428
5.008e+10	-88.7794
5.012e+10	-88.8853
5.016e+10	-89.5995
5.02e+10	-88.4489
5.024e+10	-87.5988
5.028e+10	-92.4772
5.032e+10	-87.7264
5.036e+10	-88.8368
5.04e+10	-87.526
5.044e+10	-88.6119
5.048e+10	-87.7779
5.052e+10	-90.3895
5.056e+10	-90.0947
5.06e+10	-92.5804
5.064e+10	-91.0207
5.068e+10	-89.4043
5.072e+10	-88.6094
5.076e+10	-87.0352
5.08e+10	-87.3815
5.084e+10	-86.8657
5.088e+10	-87.9227
5.092e+10	-88.8305
5.096e+10	-91.9442
5.1e+10	-89.1712
5.104e+10	-88.5966
5.108e+10	-87.12
5.112e+10	-87.9506
5.116e+10	-91.2046
5.12e+10	-88.018
5.124e+10	-87.3053
5.128e+10	-88.561
5.132e+10	-91.2365
5.136e+10	-90.326
5.14e+10	-88.61
5.144e+10	-89.7292
5.148e+10	-88.6432
5.152e+10	-91.4749
5.156e+10	-88.8299
5.16e+10	-88.7731
5.164e+10	-86.2666
5.168e+10	-86.6326
5.172e+10	-86.9144
5.176e+10	-87.2238
5.18e+10	-87.9797
5.184e+10	-90.7552
5.188e+10	-91.7192
5.192e+10	-87.7476
5.196e+10	-88.0023
5.2e+10	-88.1481
5.204e+10	-90.6825
5.208e+10	-88.606
5.212e+10	-88.5852
5.216e+10	-90.0617
5.22e+10	-88.5276
5.224e+10	-87.0474
5.228e+10	-87.136
5.232e+10	-88.5115
5.236e+10	-89.2838
5.24e+10	-87.507
5.244e+10	-86.9165
5.248e+10	-88.9314
5.252e+10	-90.9933
5.256e+10	-87.6088
5.26e+10	-86.4657
5.264e+10	-87.1851
5.268e+10	-88.3147
5.272e+10	-87.7099
5.276e+10	-87.2533
5.28e+10	-87.0277
5.284e+10	-89.2838
5.288e+10	-88.9105
5.292e+10	-88.1367
5.296e+10	-86.4971
5.3e+10	-95.0582
5.304e+10	-87.5972
5.308e+10	-92.6872
5.312e+10	-87.6055
5.316e+10	-88.1138
5.32e+10	-87.6776
5.324e+10	-88.5321
5.328e+10	-92.7143
5.332e+10	-87.966
5.336e+10	-86.6537
5.34e+10	-89.7721
5.344e+10	-90.5186
5.348e+10	-89.6391
5.352e+10	-89.0259
5.356e+10	-91.3187
5.36e+10	-88.2003
5.364e+10	-87.2063
5.368e+10	-87.218
5.372e+10	-90.7325
5.376e+10	-89.6398
5.38e+10	-88.3038
5.384e+10	-86.0243
5.388e+10	-86.0417
5.392e+10	-87.5303
5.396e+10	-87.5121
5.4e+10	-88.1708
5.404e+10	-91.0949
5.408e+10	-88.1726
5.412e+10	-88.8997
5.416e+10	-87.7424
5.42e+10	-89.0187
5.424e+10	-89.9461
5.428e+10	-88.1874
5.432e+10	-87.9091
5.436e+10	-86.0725
5.44e+10	-87.0929
5.444e+10	-86.0926
5.448e+10	-87.1244
5.452e+10	-86.3236
5.456e+10	-87.7292
5.46e+10	-88.5826
5.464e+10	-88.0122
5.468e+10	-86.5752
5.472e+10	-87.4641
5.476e+10	-86.96
5.48e+10	-86.7288
5.484e+10	-89.943
5.488e+10	-89.3753
5.492e+10	-88.23
5.496e+10	-87.8784
5.5e+10	-87.0946
5.504e+10	-87.994
5.508e+10	-87.2069
5.512e+10	-86.7973
5.516e+10	-89.5261
5.52e+10	-90.6696
5.524e+10	-88.6246
5.528e+10	-92.3742
5.532e+10	-91.942
5.536e+10	-91.0506
5.54e+10	-93.7359
5.544e+10	-97.5389
5.548e+10	-89.314
5.552e+10	-93.1639
5.556e+10	-90.0018
5.56e+10	-90.6077
5.564e+10	-89.0959
5.568e+10	-90.1345
5.572e+10	-88.0368
5.576e+10	-89.7821
5.58e+10	-89.6436
5.584e+10	-88.6504
5.588e+10	-86.9793
5.592e+10	-86.8966
5.596e+10	-86.8232
5.6e+10	-88.4836
5.604e+10	-86.7662
5.608e+10	-86.9315
5.612e+10	-87.9088
5.616e+10	-87.5351
5.62e+10	-87.2469
5.624e+10	-89.1183
5.628e+10	-88.4264
5.632e+10	-88.0465
5.636e+10	-87.3553
5.64e+10	-86.9189
5.644e+10	-85.9191
5.648e+10	-86.8708
5.652e+10	-95.2805
5.656e+10	-92.8393
5.66e+10	-88.8179
5.664e+10	-90.3051
5.668e+10	-89.0525
5.672e+10	-94.8771
5.676e+10	-90.3553
5.68e+10	-89.268
5.684e+10	-88.0735
5.688e+10	-88.6689
5.692e+10	-88.4854
5.696e+10	-88.6234
5.7e+10	-87.2864
5.704e+10	-86.8463
5.708e+10	-86.3575
5.712e+10	-86.9231
5.716e+10	-86.2601
5.72e+10	-87.3392
5.724e+10	-89.0322
5.728e+10	-88.1908
5.732e+10	-87.1911
5.736e+10	-86.0941
5.74e+10	-86.9789
5.744e+10	-85.3287
5.748e+10	-81.4877
5.752e+10	-81.0346
5.756e+10	-82.7359
5.76e+10	-85.9171
5.764e+10	-89.3684
5.768e+10	-91.7294
5.772e+10	-90.6627
5.776e+10	-89.1549
5.78e+10	-87.2547
5.784e+10	-86.8264
5.788e+10	-88.0636
5.792e+10	-91.3115
5.796e+10	-88.6829
5.8e+10	-88.7319
5.804e+10	-86.1295
5.808e+10	-86.8354
5.812e+10	-91.1943
5.816e+10	-87.1778
5.82e+10	-87.4405
5.824e+10	-87.7566
5.828e+10	-87.8191
5.832e+10	-88.733
5.836e+10	-87.8995
5.84e+10	-86.4694
5.844e+10	-86.58
5.848e+10	-86.5946
5.852e+10	-89.7826
58560000000	-87.2205
5.86e+10	-89.3829
5.864e+10	-91.2681
5.868e+10	-88.6801
5.872e+10	-88.6934
5.876e+10	-89.3849
5.88e+10	-88.5972
5.884e+10	-89.7306
5.888e+10	-88.5684
5.892e+10	-92.9923
5.896e+10	-87.9218
5.9e+10	-89.2545
5.904e+10	-86.4098
5.908e+10	-87.3983
5.912e+10	-90.4751
5.916e+10	-88.0393
5.92e+10	-91.724
5.924e+10	-87.6264
5.928e+10	-87.3224
5.932e+10	-87.784
5.936e+10	-86.9864
5.94e+10	-88.6353
5.944e+10	-88.1206
[truncated: 49 more rows]

## Sheet: Fig9d OSA spectra
	Received signal
Freq	Reference	PM notch	Simple Notch
-44000000000	-73.0905	-73.094	-73.325
-43957031250	-73.1816	-73.1383	-73.3366
-43914062500	-73.3902	-73.0878	-73.2175
-43871093750	-73.5156	-72.9462	-73.241
-43828125000	-73.4619	-73.0625	-73.5475
-43785156250	-73.3646	-73.2739	-73.8164
-43742187500	-73.5277	-73.3972	-73.8075
-43699218750	-73.5476	-73.3332	-73.7043
-43656250000	-73.3413	-73.1578	-73.51
-43613281250	-73.2002	-73.2383	-73.4528
-43570312500	-73.0868	-73.2186	-73.5106
-43527343750	-73.0593	-72.9205	-73.5068
-43484375000	-73.0712	-73.0658	-73.4163
-43441406250	-73.032	-73.3824	-73.4058
-43398437500	-72.8457	-73.2532	-73.4594
-43355468750	-72.5969	-73.1046	-73.46
-43312500000	-72.5131	-73.0577	-73.5771
-43269531250	-72.5591	-72.9138	-73.6406
-43226562500	-72.5126	-72.8718	-73.391
-43183593750	-72.5808	-72.8885	-73.4237
-43140625000	-72.7389	-72.7668	-73.7101
-43097656250	-72.8329	-72.7678	-73.5928
-43054687500	-72.9685	-72.8819	-73.4243
-43011718750	-72.8431	-72.7402	-73.2478
-42968750000	-72.7048	-72.6311	-73.0984
-42925781250	-72.641	-72.7396	-73.1548
-42882812500	-72.4966	-72.8907	-73.3924
-42839843750	-72.4899	-72.9241	-73.2323
-42796875000	-72.6691	-72.7674	-73.1047
-42753906250	-72.7136	-72.7001	-73.1332
-42710937500	-72.6781	-72.7224	-73.2678
-42667968750	-72.6031	-72.6113	-73.4531
-42625000000	-72.4498	-72.665	-73.5784
-42582031250	-72.4345	-72.675	-73.4888
-42539062500	-72.5695	-72.3756	-73.2167
-42496093750	-72.6935	-72.2423	-72.9189
-42453125000	-72.671	-72.2301	-72.8106
-42410156250	-72.7869	-72.2476	-72.9452
-42367187500	-72.8601	-72.2557	-73.0422
-42324218750	-72.7189	-72.2489	-72.904
-42281250000	-72.6259	-72.3166	-72.7629
-42238281250	-72.8579	-72.412	-72.753
-42195312500	-72.8843	-72.4545	-72.7263
-42152343750	-72.5146	-72.473	-72.6887
-42109375000	-72.462	-72.4109	-72.6725
-42066406250	-72.7313	-72.2213	-72.5607
-42023437500	-72.6208	-72.0676	-72.4017
-41980468750	-72.3058	-72.1312	-72.5517
-41937500000	-72.3667	-72.1486	-72.8752
-41894531250	-72.4993	-72.197	-72.742
-41851562500	-72.3614	-72.2585	-72.7555
-41808593750	-72.2876	-72.2718	-72.8516
-41765625000	-72.2697	-72.2248	-72.7918
-41722656250	-72.2504	-72.1967	-72.7408
-41679687500	-72.0681	-72.1396	-72.7045
-41636718750	-71.8464	-72.0452	-72.6329
-41593750000	-71.8455	-72.1225	-72.6196
-41550781250	-72.032	-72.2648	-72.5153
-41507812500	-72.0848	-72.3077	-72.368
-41464843750	-71.9036	-72.2606	-72.3287
-41421875000	-71.799	-72.1991	-72.4504
-41378906250	-71.8136	-72.1041	-72.5161
-41335937500	-71.786	-72.0278	-72.3834
-41292968750	-71.8929	-71.9705	-72.3285
-41250000000	-71.8547	-71.9974	-72.3109
-41207031250	-71.8634	-71.9257	-72.3785
-41164062500	-71.7471	-71.7626	-72.2864
-41121093750	-71.6718	-71.6752	-72.205
-41078125000	-71.8662	-71.372	-71.99
-41035156250	-72.099	-71.3108	-71.7315
-40992187500	-71.9861	-71.5981	-71.6968
-40949218750	-71.6352	-71.4901	-71.7619
-40906250000	-71.3458	-71.213	-71.6389
-40863281250	-71.3046	-71.1125	-71.4348
-40820312500	-71.3089	-71.1773	-71.5857
-40777343750	-71.3511	-71.4338	-71.8209
-40734375000	-71.3988	-71.6092	-71.9446
-40691406250	-71.3194	-71.4618	-72.1551
-40648437500	-71.2867	-71.2861	-72.0963
-40605468750	-71.4669	-71.2824	-71.745
-40562500000	-71.4212	-71.2556	-71.4887
-40519531250	-71.5045	-71.292	-71.4741
-40476562500	-71.5702	-71.3748	-71.4059
-40433593750	-71.3156	-71.4204	-71.3443
-40390625000	-71.1961	-71.3279	-71.4159
-40347656250	-71.1899	-71.2835	-71.6518
-40304687500	-71.1448	-71.3037	-71.821
-40261718750	-71.0631	-71.4097	-71.7134
-40218750000	-71.0283	-71.4095	-71.751
-40175781250	-71.1114	-71.2504	-71.7942
-40132812500	-71.1975	-71.118	-71.8339
-40089843750	-71.3153	-70.943	-71.8142
-40046875000	-71.3089	-70.8441	-71.5166
-40003906250	-71.1828	-70.8235	-71.4729
-39960937500	-71.006	-70.7201	-71.4607
-39917968750	-70.8529	-70.6818	-71.2386
-39875000000	-70.7911	-70.7884	-71.1619
-39832031250	-70.7456	-70.9782	-71.1893
-39789062500	-70.6311	-71.0265	-71.2352
-39746093750	-70.5565	-71.0463	-71.3465
-39703125000	-70.6515	-71.0362	-71.4546
-39660156250	-70.7907	-70.9123	-71.4286
-39617187500	-70.817	-70.8012	-71.2913
-39574218750	-70.9012	-70.7493	-71.2156
-39531250000	-70.9842	-70.8613	-71.066
-39488281250	-70.9162	-70.7782	-70.925
-39445312500	-70.9263	-70.6811	-71.0613
-39402343750	-70.9458	-70.5455	-71.0832
-39359375000	-70.8117	-70.5114	-71.03
-39316406250	-70.8295	-70.583	-71.0532
-39273437500	-70.8188	-70.6263	-71.1138
-39230468750	-70.6996	-70.5529	-71.105
-39187500000	-70.7025	-70.4937	-71.1695
-39144531250	-70.6129	-70.5432	-71.127
-39101562500	-70.3512	-70.4895	-71.0665
-39058593750	-70.3398	-70.3254	-70.9565
-39015625000	-70.4511	-70.3514	-70.8167
-38972656250	-70.4404	-70.3198	-70.79
-38929687500	-70.3756	-70.31	-70.8504
-38886718750	-70.2833	-70.4387	-70.9915
-38843750000	-70.264	-70.4881	-71.0214
-38800781250	-70.3211	-70.5135	-70.7913
-38757812500	-70.247	-70.4954	-70.4856
-38714843750	-70.2268	-70.4636	-70.287
-38671875000	-70.1799	-70.4428	-70.1135
-38628906250	-70.1536	-70.3653	-70.1782
-38585937500	-70.1498	-70.3716	-70.333
-38542968750	-70.1796	-70.3804	-70.3347
-38500000000	-70.2704	-70.2984	-70.4493
-38457031250	-70.3245	-70.2717	-70.5503
-38414062500	-70.2571	-70.1532	-70.6699
-38371093750	-70.1337	-70.1458	-70.7032
-38328125000	-70.1225	-70.2957	-70.7726
-38285156250	-70.2046	-70.4173	-70.8819
-38242187500	-70.2597	-70.4595	-70.8133
-38199218750	-70.1566	-70.2783	-70.6085
-38156250000	-69.945	-70.218	-70.7243
-38113281250	-69.9763	-70.2078	-70.9847
-38070312500	-70.1561	-70.1126	-71.2266
-38027343750	-70.2308	-70.2256	-71.006
-37984375000	-70.2277	-70.336	-70.7206
-37941406250	-70.0886	-70.1472	-70.5805
-37898437500	-70.0383	-69.9538	-70.3139
-37855468750	-70.2341	-69.991	-70.2479
-37812500000	-70.2719	-69.9957	-70.3579
-37769531250	-70.1956	-69.984	-70.3851
-37726562500	-70.0922	-70.0236	-70.3135
-37683593750	-69.9791	-70.1158	-70.2221
-37640625000	-69.9207	-70.0734	-70.3483
-37597656250	-69.969	-69.9727	-70.5563
-37554687500	-69.9446	-70.0233	-70.6023
-37511718750	-69.8377	-70.0193	-70.5576
-37468750000	-69.8695	-70.0951	-70.4093
-37425781250	-69.9669	-70.0879	-70.3636
-37382812500	-70.0641	-70.0855	-70.2396
-37339843750	-70.1902	-70.0813	-70.162
-37296875000	-70.2451	-69.9125	-70.2554
-37253906250	-70.1623	-69.7012	-70.2601
-37210937500	-69.9733	-69.7095	-70.1306
-37167968750	-69.9876	-69.8246	-69.973
-37125000000	-70.0182	-69.8374	-69.9986
-37082031250	-69.8671	-69.9047	-70.1699
-37039062500	-69.8524	-69.8961	-70.2371
-36996093750	-70.1023	-69.8171	-70.1695
-36953125000	-70.3585	-69.8111	-70.0534
-36910156250	-70.304	-69.8522	-70.1027
-36867187500	-70.2393	-69.9075	-70.2959
-36824218750	-70.1166	-69.8561	-70.4362
-36781250000	-70.0908	-69.7068	-70.3979
-36738281250	-70.1474	-69.6703	-70.4146
-36695312500	-70.1306	-69.6979	-70.4135
-36652343750	-70.0348	-69.6234	-70.4055
-36609375000	-69.9482	-69.5623	-70.3909
-36566406250	-69.9027	-69.5352	-70.4013
-36523437500	-69.852	-69.5143	-70.2797
-36480468750	-69.8218	-69.614	-70.2084
-36437500000	-69.8782	-69.6844	-70.257
-36394531250	-69.8957	-69.7354	-70.3007
-36351562500	-69.7358	-69.8029	-70.2376
-36308593750	-69.5925	-69.8637	-70.2189
-36265625000	-69.5152	-69.8596	-70.2028
-36222656250	-69.5222	-69.8791	-70.1612
-36179687500	-69.5526	-69.9017	-70.079
-36136718750	-69.6623	-69.8167	-69.9626
-36093750000	-69.638	-69.7543	-69.9208
-36050781250	-69.6289	-69.8232	-69.9974
-36007812500	-69.8095	-70.0647	-69.9861
-35964843750	-69.9562	-70.0591	-70.0118
-35921875000	-69.9563	-69.7952	-70.0051
-35878906250	-69.855	-69.6883	-69.9347
-35835937500	-69.7333	-69.7408	-69.6531
-35792968750	-69.5596	-69.7558	-69.4141
-35750000000	-69.5258	-69.7243	-69.3613
-35707031250	-69.4569	-69.6553	-69.3191
-35664062500	-69.4438	-69.6274	-69.1321
-35621093750	-69.3789	-69.6274	-68.9712
-35578125000	-69.432	-69.5411	-68.7966
-35535156250	-69.5187	-69.4592	-68.6428
-35492187500	-69.4044	-69.4674	-68.4782
-35449218750	-69.3507	-69.5004	-68.3845
-35406250000	-69.3277	-69.48	-68.4786
-35363281250	-69.3163	-69.4624	-68.5194
-35320312500	-69.1957	-69.398	-68.527
-35277343750	-69.21	-69.2751	-68.6783
-35234375000	-69.2573	-69.3126	-68.7457
-35191406250	-69.3097	-69.352	-68.7236
-35148437500	-69.3043	-69.4538	-68.685
-35105468750	-69.4497	-69.5008	-68.7571
-35062500000	-69.6864	-69.389	-68.7878
-35019531250	-69.6226	-69.313	-68.795
-34976562500	-69.4973	-69.2021	-68.828
-34933593750	-69.3366	-69.1523	-68.8816
-34890625000	-69.2106	-69.1905	-68.8758
-34847656250	-69.1259	-69.2084	-68.7342
-34804687500	-69.1366	-69.2368	-68.6445
-34761718750	-69.1589	-69.2191	-68.6008
-34718750000	-69.2376	-69.3171	-68.6235
-34675781250	-69.238	-69.3447	-68.7017
-34632812500	-69.134	-69.186	-68.7576
-34589843750	-69.0908	-69.087	-68.7352
-34546875000	-69.0643	-69.2997	-68.6581
-34503906250	-68.9908	-69.4321	-68.5575
-34460937500	-68.9563	-69.2758	-68.5339
-34417968750	-68.8109	-69.2398	-68.6073
-34375000000	-68.6581	-69.2054	-68.6141
-34332031250	-68.6974	-69.1439	-68.638
-34289062500	-68.844	-69.0376	-68.6933
-34246093750	-68.9435	-68.9374	-68.6897
-34203125000	-68.9478	-68.9504	-68.6447
-34160156250	-68.9777	-68.87	-68.67
-34117187500	-68.8737	-68.7796	-68.748
-34074218750	-68.7097	-68.8419	-68.8372
-34031250000	-68.5985	-68.9767	-68.9178
-33988281250	-68.6119	-68.9851	-68.7847
-33945312500	-68.4478	-68.8944	-68.5657
-33902343750	-68.3869	-68.6944	-68.6071
-33859375000	-68.4546	-68.5351	-68.7658
-33816406250	-68.4956	-68.4806	-68.8458
-33773437500	-68.6167	-68.5774	-68.9261
-33730468750	-68.8362	-68.6437	-68.9903
-33687500000	-68.7918	-68.6625	-69.0677
-33644531250	-68.6112	-68.585	-69.2585
-33601562500	-68.682	-68.419	-69.3394
-33558593750	-68.8768	-68.3357	-69.3264
-33515625000	-69.0257	-68.342	-69.2523
-33472656250	-69.0141	-68.3145	-69.2074
-33429687500	-68.9311	-68.4346	-69.1584
-33386718750	-68.883	-68.5514	-69.1593
-33343750000	-68.8524	-68.5254	-69.2441
-33300781250	-68.8633	-68.3792	-69.1382
-33257812500	-68.8204	-68.251	-69.0502
-33214843750	-68.6929	-68.3844	-69.0499
-33171875000	-68.6825	-68.662	-69.0419
-33128906250	-68.5361	-68.7627	-69.0101
-33085937500	-68.4558	-68.735	-69.0477
-33042968750	-68.5283	-68.5975	-68.9979
-33000000000	-68.5713	-68.5804	-68.9124
-32957031250	-68.7602	-68.6147	-69.0587
-32914062500	-68.9483	-68.6231	-69.0917
-32871093750	-69.0249	-68.6484	-69.0541
-32828125000	-68.9044	-68.5846	-69.0743
-32785156250	-68.7535	-68.6057	-68.9866
-32742187500	-68.6866	-68.6978	-68.9422
-32699218750	-68.5576	-68.6958	-68.9702
-32656250000	-68.6131	-68.6229	-69.1675
-32613281250	-68.6213	-68.651	-69.1871
-32570312500	-68.6261	-68.6708	-69.1879
-32527343750	-68.7188	-68.6279	-69.2209
-32484375000	-68.8656	-68.6592	-69.201
-32441406250	-69.0476	-68.5695	-69.1263
-32398437500	-69.0475	-68.4149	-69.0364
-32355468750	-68.9759	-68.4246	-69.0158
-32312500000	-69.0177	-68.4234	-69.0756
-32269531250	-69.0622	-68.4032	-69.0418
-32226562500	-68.8867	-68.5719	-69.1245
-32183593750	-68.6986	-68.7256	-69.1988
-32140625000	-68.7741	-68.7984	-69.347
-32097656250	-68.8399	-68.8546	-69.4527
-32054687500	-68.894	-68.8988	-69.3338
-32011718750	-68.9765	-68.8583	-69.2005
-31968750000	-69.0301	-68.8815	-69.1302
-31925781250	-68.9817	-68.7909	-69.1664
-31882812500	-68.7956	-68.7683	-69.1868
-31839843750	-68.6055	-68.8634	-69.1586
-31796875000	-68.5818	-69.0109	-69.1791
-31753906250	-68.6736	-69.114	-69.1857
-31710937500	-68.824	-69.0234	-69.2705
-31667968750	-68.7989	-68.84	-69.2403
-31625000000	-68.6649	-68.7786	-69.2862
-31582031250	-68.5254	-68.8181	-69.4336
-31539062500	-68.4439	-68.9087	-69.3333
-31496093750	-68.6611	-68.9678	-69.2014
-31453125000	-68.92	-68.8313	-68.9488
-31410156250	-68.9165	-68.7561	-68.8231
-31367187500	-68.902	-68.8163	-68.8524
-31324218750	-68.9367	-68.775	-68.8538
-31281250000	-68.9824	-68.8246	-68.7091
-31238281250	-68.9147	-68.8328	-68.5918
-31195312500	-69.0386	-68.7419	-68.6676
-31152343750	-69.1695	-68.6467	-68.921
-31109375000	-69.0344	-68.7133	-69.0334
-31066406250	-68.8566	-68.8209	-68.9554
-31023437500	-68.7788	-68.8621	-68.9147
-30980468750	-68.9148	-68.9027	-69.0783
-30937500000	-68.9729	-68.9172	-69.2337
-30894531250	-68.9062	-68.9101	-69.316
-30851562500	-69.0115	-68.9592	-69.4077
-30808593750	-69.0037	-68.9667	-69.3146
-30765625000	-68.9111	-68.9172	-69.36
-30722656250	-68.883	-68.9383	-69.4324
-30679687500	-68.793	-68.8628	-69.4143
-30636718750	-68.6252	-68.7898	-69.4624
-30593750000	-68.5851	-68.7989	-69.4132
-30550781250	-68.6627	-68.7903	-69.2939
-30507812500	-68.7207	-68.6303	-69.3571
-30464843750	-68.8028	-68.5594	-69.4247
-30421875000	-69.021	-68.6485	-69.3784
-30378906250	-69.1457	-68.9493	-69.6077
-30335937500	-69.18	-69.135	-69.6956
-30292968750	-68.9949	-69.0097	-69.6011
-30250000000	-68.8166	-69.0098	-69.3621
-30207031250	-68.8332	-69.0646	-69.2468
-30164062500	-68.9734	-68.9973	-69.2825
-30121093750	-69.0839	-69.0124	-69.132
-30078125000	-69.1829	-69.0511	-69.0065
-30035156250	-69.2464	-69.1907	-69.0972
-29992187500	-69.3438	-69.1439	-69.2789
-29949218750	-69.2518	-69.1673	-69.4117
-29906250000	-69.0559	-69.4315	-69.3225
-29863281250	-68.9834	-69.6489	-69.16
-29820312500	-69.0774	-69.4851	-69.1664
-29777343750	-69.1075	-69.1589	-69.2722
-29734375000	-68.8734	-68.998	-69.3206
-29691406250	-68.7541	-68.9715	-69.3427
-29648437500	-68.7902	-68.9662	-69.4336
-29605468750	-68.861	-68.9694	-69.4909
-29562500000	-68.9216	-68.9938	-69.3983
-29519531250	-68.9918	-68.9569	-69.2809
-29476562500	-69.0473	-68.9448	-69.3729
-29433593750	-69.0788	-69.0023	-69.4763
-29390625000	-68.98	-68.9545	-69.385
-29347656250	-68.8337	-68.9191	-69.3136
-29304687500	-68.8401	-68.855	-69.2538
-29261718750	-68.9592	-68.8037	-69.3364
-29218750000	-69.081	-68.8404	-69.3928
-29175781250	-69.1516	-69.0062	-69.3446
-29132812500	-68.9759	-69.0448	-69.3301
-29089843750	-68.8514	-68.9995	-69.3913
-29046875000	-68.8972	-68.9825	-69.2531
-29003906250	-68.8512	-68.9614	-69.1419
-28960937500	-68.8151	-68.962	-69.1026
-28917968750	-68.7822	-68.9523	-69.0601
-28875000000	-68.7232	-68.9612	-69.1656
-28832031250	-68.7339	-68.9162	-69.1638
-28789062500	-68.7584	-68.7212	-69.1478
-28746093750	-68.7966	-68.6633	-69.2196
-28703125000	-68.8082	-68.7912	-69.2076
-28660156250	-68.8355	-68.8734	-69.1405
-28617187500	-68.8545	-68.7511	-69.2558
-28574218750	-68.871	-68.6803	-69.2715
-28531250000	-68.825	-68.811	-69.1836
-28488281250	-68.7766	-68.889	-69.0548
-28445312500	-68.7888	-68.8042	-69.0097
-28402343750	-68.8838	-68.7105	-68.9376
-28359375000	-68.9624	-68.5805	-68.9393
-28316406250	-68.9347	-68.6205	-69.023
-28273437500	-68.7175	-68.7706	-69.0095
-28230468750	-68.5838	-68.8095	-68.9474
-28187500000	-68.498	-68.7391	-68.9406
-28144531250	-68.4998	-68.656	-68.8518
-28101562500	-68.5989	-68.6933	-68.7971
-28058593750	-68.5892	-68.7009	-68.9819
-28015625000	-68.5961	-68.6795	-69.193
-27972656250	-68.7013	-68.7705	-69.1467
-27929687500	-68.8445	-68.716	-68.9591
-27886718750	-68.7588	-68.6452	-68.9453
-27843750000	-68.5868	-68.7714	-68.9874
-27800781250	-68.5884	-68.8476	-68.9898
-27757812500	-68.7228	-68.7801	-69.1132
-27714843750	-68.8277	-68.7187	-69.1183
-27671875000	-68.8217	-68.7646	-69.0999
-27628906250	-68.69	-68.6928	-69.0047
-27585937500	-68.6468	-68.6183	-68.8852
-27542968750	-68.5969	-68.7332	-68.8814
-27500000000	-68.5095	-68.8211	-68.8732
-27457031250	-68.5693	-68.7788	-68.9328
-27414062500	-68.7152	-68.6758	-68.9874
-27371093750	-68.8785	-68.61	-69.0617
-27328125000	-68.8902	-68.5644	-69.259
-27285156250	-68.8408	-68.5389	-69.3658
-27242187500	-68.8527	-68.631	-69.3573
-27199218750	-68.8835	-68.7465	-69.2189
-27156250000	-68.9155	-68.6879	-69.0113
-27113281250	-69.0214	-68.6687	-68.9485
-27070312500	-68.9119	-68.7075	-69.0165
-27027343750	-68.7689	-68.769	-69.1364
-26984375000	-68.8977	-68.7123	-69.086
-26941406250	-68.9824	-68.803	-69.0342
-26898437500	-68.9856	-68.9253	-69.0388
-26855468750	-69.1149	-68.9172	-68.9988
-26812500000	-69.3772	-68.9432	-68.8965
-26769531250	-69.45	-69.0546	-68.709
-26726562500	-69.2679	-69.1256	-68.7392
-26683593750	-69.077	-69.1244	-68.8413
-26640625000	-69.0578	-68.9805	-68.8624
-26597656250	-69.0874	-68.8666	-68.9821
-26554687500	-68.9632	-68.9283	-68.9937
-26511718750	-68.8603	-68.9152	-68.8071
-26468750000	-68.8049	-68.8619	-68.6818
-26425781250	-68.7639	-68.8442	-68.8273
-26382812500	-68.6041	-68.7931	-68.9148
-26339843750	-68.5849	-68.5604	-68.9652
-26296875000	-68.6735	-68.411	-69.0763
-26253906250	-68.6529	-68.5155	-69.0408
-26210937500	-68.7735	-68.6226	-68.9442
-26167968750	-68.8251	-68.5844	-68.919
-26125000000	-68.5416	-68.6897	-69.0389
-26082031250	-68.3472	-68.8681	-69.1211
-26039062500	-68.2775	-68.9543	-69.1955
-25996093750	-68.2419	-68.8327	-69.1115
-25953125000	-68.3063	-68.5892	-68.8612
-25910156250	-68.2854	-68.4946	-68.7793
-25867187500	-68.4061	-68.4336	-68.7811
-25824218750	-68.4855	-68.285	-68.8683
-25781250000	-68.5247	-68.1835	-68.9654
-25738281250	-68.4962	-68.1465	-68.9258
-25695312500	-68.4303	-68.0586	-68.7561
-25652343750	-68.3262	-68.0441	-68.7338
-25609375000	-68.1511	-68.0548	-68.7783
-25566406250	-68.0822	-68.0606	-68.4789
-25523437500	-67.9775	-67.9885	-68.2353
-25480468750	-67.7658	-68.1014	-68.0761
-25437500000	-67.5836	-68.1868	-68.069
-25394531250	-67.4733	-68.0609	-68.1222
-25351562500	-67.2863	-67.919	-68.0106
-25308593750	-67.0948	-67.8221	-67.941
-25265625000	-66.9938	-67.7264	-67.7849
-25222656250	-66.8663	-67.6082	-67.6901
-25179687500	-66.6623	-67.2747	-67.4689
-25136718750	-66.6531	-66.8537	-67.2022
-25093750000	-66.6946	-66.7666	-67.0641
-25050781250	-66.6539	-66.6584	-66.9334
-25007812500	-66.592	-66.4678	-66.7733
-24964843750	-66.4425	-66.3064	-66.689
-24921875000	-66.1904	-66.1962	-66.6153
-24878906250	-66.0207	-65.9322	-66.4116
-24835937500	-65.8479	-65.8188	-66.2053
-24792968750	-65.5252	-65.7562	-66.0546
-24750000000	-65.3135	-65.5029	-66.0053
-24707031250	-65.2156	-65.3239	-65.8557
-24664062500	-65.0918	-65.1106	-65.5062
-24621093750	-64.9733	-64.7091	-65.0336
-24578125000	-64.7376	-64.4577	-64.81
-24535156250	-64.4207	-64.4193	-64.7269
-24492187500	-64.1599	-64.1523	-64.6106
-24449218750	-64.0517	-64.0035	-64.48
-24406250000	-63.8864	-63.9003	-64.2531
-24363281250	-63.7997	-63.6559	-63.9307
-24320312500	-63.6947	-63.3581	-63.7072
-24277343750	-63.526	-63.1656	-63.5719
-24234375000	-63.4036	-63.0711	-63.4365
-24191406250	-63.206	-63.0353	-63.2474
-24148437500	-62.9341	-62.9881	-63.1325
-24105468750	-62.5055	-62.8212	-62.7701
-24062500000	-62.1947	-62.4864	-62.415
-24019531250	-62.1162	-62.3129	-62.3952
-23976562500	-62.0255	-62.3002	-62.2776
-23933593750	-61.9324	-61.9787	-61.9955
-23890625000	-61.8589	-61.6562	-61.7723
-23847656250	-61.5499	-61.4573	-61.6368
-23804687500	-61.2193	-61.1605	-61.4612
-23761718750	-61.0889	-60.8566	-61.3308
-23718750000	-60.8156	-60.6358	-61.2094
-23675781250	-60.4994	-60.5792	-61.0139
-23632812500	-60.4025	-60.601	-60.8486
-23589843750	-60.3296	-60.405	-60.7174
-23546875000	-60.1552	-60.14	-60.4395
-23503906250	-60.1116	-59.8962	-60.2137
-23460937500	-60.2231	-59.8405	-60.2458
-23417968750	-60.1977	-59.8329	-60.194
-23375000000	-60.0328	-59.7613	-59.9619
-23332031250	-59.7982	-59.6816	-59.6642
-23289062500	-59.4861	-59.3795	-59.3871
-23246093750	-59.359	-58.945	-59.2159
-23203125000	-59.2574	-58.7632	-59.1954
-23160156250	-59.0137	-58.738	-59.0028
-23117187500	-58.7819	-58.6329	-58.7387
-23074218750	-58.6905	-58.4563	-58.5754
-23031250000	-58.5117	-58.2987	-58.3419
-22988281250	-58.3228	-58.0569	-58.2039
-22945312500	-58.2405	-57.8242	-58.2177
-22902343750	-58.1016	-57.7305	-58.3527
-22859375000	-57.9436	-57.6497	-58.4199
-22816406250	-57.7589	-57.5592	-58.3506
-22773437500	-57.5463	-57.5138	-58.184
-22730468750	-57.4827	-57.3147	-57.793
-22687500000	-57.4261	-57.0869	-57.4369
-22644531250	-57.2331	-56.9226	-57.2911
-22601562500	-57.0424	-56.708	-57.1018
-22558593750	-56.9317	-56.5866	-56.9685
-22515625000	-56.6405	-56.6156	-56.816
-22472656250	-56.4519	-56.6263	-56.5951
-22429687500	-56.4709	-56.5728	-56.3983
-22386718750	-56.3995	-56.5412	-56.3694
-22343750000	-56.314	-56.3961	-56.3279
-22300781250	-56.2118	-56.2567	-56.191
-22257812500	-56.0848	-56.0759	-56.182
-22214843750	-55.9862	-55.7551	-56.085
-22171875000	-55.9895	-55.6306	-55.8991
-22128906250	-55.8693	-55.5548	-55.7802
-22085937500	-55.7759	-55.1076	-55.5458
-22042968750	-55.6752	-54.6101	-55.2994
-22000000000	-55.4896	-54.4844	-55.2275
-21957031250	-55.3865	-54.5523	-55.0712
-21914062500	-55.381	-54.7114	-54.9918
-21871093750	-55.2322	-54.8571	-55.0485
-21828125000	-55.0985	-54.7843	-55.071
-21785156250	-55.0883	-54.6177	-54.9923
-21742187500	-55.0405	-54.6026	-54.8736
-21699218750	-55.1078	-54.6596	-54.8525
-21656250000	-55.1093	-54.6543	-54.7876
-21613281250	-55.0254	-54.667	-54.8386
-21570312500	-55.0444	-54.5275	-54.9909
-21527343750	-54.9242	-54.3658	-54.8555
-21484375000	-54.7286	-54.2569	-54.6697
-21441406250	-54.5875	-54.2944	-54.6319
-21398437500	-54.5364	-54.2957	-54.6478
-21355468750	-54.6184	-54.2246	-54.7127
-21312500000	-54.8336	-54.2492	-54.6446
-21269531250	-54.7628	-54.2904	-54.4748
-21226562500	-54.5359	-54.1879	-54.3432
-21183593750	-54.4706	-53.9143	-54.1591
-21140625000	-54.5428	-53.7577	-53.9647
-21097656250	-54.5406	-53.7529	-53.8588
-21054687500	-54.4592	-53.6935	-53.8035
-21011718750	-54.3274	-53.5994	-53.7764
-20968750000	-54.2598	-53.5012	-53.7665
-20925781250	-54.1898	-53.4952	-53.7247
-20882812500	-54.094	-53.5825	-53.6639
-20839843750	-53.9677	-53.5138	-53.6884
-20796875000	-53.8926	-53.6126	-53.7728
-20753906250	-53.9512	-53.9169	-53.826
-20710937500	-54.0113	-54.1045	-53.8795
-20667968750	-54.0373	-53.9056	-53.9586
-20625000000	-54.1458	-53.6831	-54.0281
-20582031250	-54.2155	-53.5352	-54.1131
-20539062500	-54.2084	-53.4974	-54.0459
-20496093750	-54.0989	-53.4375	-53.8719
-20453125000	-54.0294	-53.3447	-53.7896
-20410156250	-53.9402	-53.2321	-53.7751
-20367187500	-53.8839	-53.1229	-53.773
-20324218750	-53.8481	-53.1553	-53.6569
-20281250000	-53.8146	-53.13	-53.482
-20238281250	-53.6609	-53.0472	-53.419
-20195312500	-53.4397	-53.1104	-53.4546
-20152343750	-53.4449	-53.2709	-53.5469
-20109375000	-53.5346	-53.3424	-53.6329
-20066406250	-53.5613	-53.314	-53.5954
-20023437500	-53.5659	-53.3166	-53.417
-19980468750	-53.6231	-53.2201	-53.357
-19937500000	-53.63	-53.0893	-53.2495
-19894531250	-53.5618	-53.0218	-53.1874
-19851562500	-53.3043	-52.9366	-53.1673
-19808593750	-53.0394	-52.8205	-53.014
-19765625000	-53.0023	-52.6305	-52.8392
-19722656250	-52.9619	-52.4476	-52.7889
-19679687500	-52.8387	-52.4243	-52.8246
-19636718750	-52.8056	-52.4672	-52.9246
-19593750000	-52.8706	-52.5619	-52.8753
-19550781250	-52.8704	-52.5694	-52.7951
-19507812500	-52.8764	-52.6037	-52.8001
-19464843750	-52.9199	-52.6628	-52.8841
-19421875000	-52.9835	-52.7032	-52.8783
-19378906250	-53.0169	-52.8003	-52.8719
-19335937500	-52.941	-52.7049	-52.8111
-19292968750	-52.9479	-52.5208	-52.7673
-19250000000	-52.9002	-52.4157	-52.663
-19207031250	-52.8818	-52.3069	-52.6084
-19164062500	-52.8605	-52.2622	-52.6269
-19121093750	-52.6772	-52.2767	-52.5415
-19078125000	-52.5798	-52.2372	-52.45
-19035156250	-52.5583	-52.0619	-52.3981
-18992187500	-52.439	-51.9742	-52.4462
-18949218750	-52.3471	-52.0608	-52.4855
-18906250000	-52.3653	-52.2297	-52.5867
-18863281250	-52.3175	-52.2045	-52.7604
-18820312500	-52.2949	-52.1827	-52.7204
-18777343750	-52.3596	-52.2613	-52.4395
-18734375000	-52.4397	-52.2523	-52.3154
-18691406250	-52.5043	-52.0802	-52.1907
-18648437500	-52.5716	-51.8979	-52.1424
-18605468750	-52.6386	-51.8374	-52.2065
-18562500000	-52.5546	-51.7304	-52.3733
-18519531250	-52.3781	-51.6395	-52.4352
-18476562500	-52.2963	-51.6522	-52.4968
-18433593750	-52.2274	-51.7939	-52.4732
-18390625000	-52.1644	-52.0002	-52.5363
-18347656250	-52.1426	-52.0465	-52.5587
-18304687500	-52.139	-52.024	-52.5319
-18261718750	-52.1025	-51.9575	-52.5996
-18218750000	-52.1806	-51.8613	-52.5943
-18175781250	-52.3378	-51.8467	-52.4487
-18132812500	-52.3228	-51.9846	-52.2482
-18089843750	-52.3636	-52.1154	-52.1669
-18046875000	-52.4803	-52.2083	-52.1277
-18003906250	-52.4812	-52.1721	-52.0877
-17960937500	-52.5229	-52.0562	-52.0878
-17917968750	-52.5196	-51.9292	-52.2759
-17875000000	-52.5185	-51.7214	-52.4106
-17832031250	-52.4549	-51.5619	-52.4129
-17789062500	-52.3576	-51.5042	-52.4315
-17746093750	-52.3922	-51.5917	-52.4328
-17703125000	-52.3891	-51.7886	-52.4599
-17660156250	-52.2727	-52.0184	-52.5369
-17617187500	-52.2287	-52.25	-52.5861
-17574218750	-52.1515	-52.2805	-52.635
-17531250000	-52.0048	-52.2658	-52.4989
-17488281250	-51.91	-52.3134	-52.3489
-17445312500	-52.0395	-52.3541	-52.4365
-17402343750	-52.3062	-52.3273	-52.5772
-17359375000	-52.3947	-52.3473	-52.5914
-17316406250	-52.4317	-52.3198	-52.5843
-17273437500	-52.5571	-52.18	-52.6927
-17230468750	-52.6281	-52.084	-52.7149
-17187500000	-52.5728	-52.0926	-52.6779
-17144531250	-52.4223	-52.0757	-52.5648
-17101562500	-52.2575	-52.0019	-52.4563
-17058593750	-52.0448	-51.9935	-52.4905
-17015625000	-52.0728	-52.0169	-52.4189
-16972656250	-52.2281	-52.227	-52.442
-16929687500	-52.3883	-52.383	-52.5097
-16886718750	-52.5928	-52.4196	-52.5386
-16843750000	-52.6719	-52.3837	-52.4725
-16800781250	-52.697	-52.3578	-52.4155
-16757812500	-52.6724	-52.2438	-52.3798
-16714843750	-52.6039	-52.1246	-52.444
-16671875000	-52.5937	-52.127	-52.492
-16628906250	-52.5891	-52.0847	-52.4866
-16585937500	-52.6406	-52.0361	-52.4828
-16542968750	-52.6935	-51.9687	-52.4909
-16500000000	-52.6828	-51.9724	-52.3549
-16457031250	-52.5927	-52.0296	-52.0665
-16414062500	-52.467	-52.0375	-51.9895
-16371093750	-52.4855	-52.1371	-52.0916
-16328125000	-52.4932	-52.343	-52.2574
-16285156250	-52.4164	-52.3807	-52.2264
-16242187500	-52.3548	-52.2984	-52.1182
-16199218750	-52.3882	-52.1609	-52.136
-16156250000	-52.4389	-52.2178	-52.231
-16113281250	-52.3632	-52.2579	-52.161
-16070312500	-52.3112	-52.234	-52.1122
-16027343750	-52.3686	-52.2467	-52.1934
-15984375000	-52.3935	-52.3552	-52.1561
-15941406250	-52.3914	-52.5185	-52.0377
-15898437500	-52.3378	-52.5544	-52.1234
-15855468750	-52.2866	-52.5639	-52.2604
-15812500000	-52.2649	-52.4633	-52.2844
-15769531250	-52.2206	-52.3147	-52.2543
-15726562500	-52.1593	-52.2488	-52.3081
-15683593750	-52.0738	-52.2415	-52.3784
-15640625000	-52.0739	-52.1724	-52.4747
-15597656250	-52.1436	-52.1426	-52.4516
-15554687500	-52.2315	-52.0137	-52.4018
-15511718750	-52.2664	-51.9444	-52.3629
-15468750000	-52.3639	-51.9429	-52.4815
-15425781250	-52.3845	-51.9537	-52.5731
-15382812500	-52.3298	-51.9305	-52.5802
-15339843750	-52.3646	-51.96	-52.5837
-15296875000	-52.4727	-52.0236	-52.5188
-15253906250	-52.4749	-52.0765	-52.5021
-15210937500	-52.4128	-52.1842	-52.4242
-15167968750	-52.366	-52.2452	-52.3035
-15125000000	-52.2219	-52.0784	-52.2757
-15082031250	-52.1669	-51.946	-52.281
-15039062500	-52.1935	-51.9026	-52.2506
-14996093750	-52.236	-51.9555	-52.2234
-14953125000	-52.299	-52.0963	-52.2313
-14910156250	-52.3639	-52.1978	-52.3209
-14867187500	-52.454	-52.2383	-52.3519
-14824218750	-52.5197	-52.1474	-52.3489
-14781250000	-52.5394	-52.1207	-52.2827
-14738281250	-52.3754	-52.1418	-52.2645
-14695312500	-52.1329	-52.0865	-52.1377
-14652343750	-52.0769	-52.0406	-52.0807
-14609375000	-52.1145	-51.9195	-52.1014
-14566406250	-52.1012	-51.779	-52.1557
-14523437500	-52.0832	-51.8007	-52.2403
-14480468750	-52.2356	-51.8556	-52.2711
-14437500000	-52.2838	-51.9913	-52.2662
-14394531250	-52.3331	-52.2051	-52.2799
-14351562500	-52.376	-52.1823	-52.2643
-14308593750	-52.2679	-51.9284	-52.1782
-14265625000	-52.1652	-51.7497	-52.1563
-14222656250	-52.1988	-51.8022	-52.18
-14179687500	-52.2755	-51.9717	-52.0495
-14136718750	-52.2498	-52.0533	-51.9539
-14093750000	-52.197	-52.1126	-51.9907
-14050781250	-52.2144	-52.2173	-52.0123
-14007812500	-52.2207	-52.239	-51.935
-13964843750	-52.2591	-52.1521	-51.9114
-13921875000	-52.3401	-51.9435	-52.0981
-13878906250	-52.4282	-51.812	-52.2238
-13835937500	-52.4034	-51.7766	-52.1512
-13792968750	-52.2122	-51.7896	-52.1482
-13750000000	-52.0953	-51.7634	-52.2737
-13707031250	-52.001	-51.7497	-52.3112
-13664062500	-52.0584	-51.8692	-52.1639
-13621093750	-52.1131	-51.9412	-52.0454
-13578125000	-52.121	-51.904	-52.0596
-13535156250	-52.1498	-51.8264	-52.1339
-13492187500	-52.1672	-51.7366	-52.1013
-13449218750	-52.2278	-51.7018	-52.0824
-13406250000	-52.2421	-51.7816	-52.1351
-13363281250	-52.2255	-51.9485	-52.1189
-13320312500	-52.2847	-52.0229	-52.0817
-13277343750	-52.2987	-51.9988	-52.0367
-13234375000	-52.2182	-51.8798	-52.0964
-13191406250	-52.1038	-51.8275	-52.1127
-13148437500	-51.9999	-51.8456	-52.0814
-13105468750	-51.944	-51.7716	-52.0084
-13062500000	-51.9976	-51.7601	-52.0916
-13019531250	-52.046	-51.7837	-52.2555
-12976562500	-51.9846	-51.9668	-52.4341
-12933593750	-51.8344	-52.0682	-52.4818
-12890625000	-51.7964	-52.1304	-52.3597
-12847656250	-51.8442	-52.0899	-52.2106
-12804687500	-51.9086	-52.024	-52.1617
-12761718750	-52.0302	-51.9305	-52.0945
-12718750000	-52.0382	-51.8264	-51.9345
-12675781250	-51.9591	-51.8078	-51.8728
-12632812500	-51.9523	-51.8578	-51.8485
-12589843750	-51.9375	-51.9833	-51.8547
-12546875000	-51.9307	-52.0444	-51.8961
-12503906250	-51.9192	-52.0896	-51.9318
-12460937500	-51.9413	-52.059	-51.9448
-12417968750	-51.9517	-52.0291	-51.8918
-12375000000	-52.0081	-51.9798	-51.8673
-12332031250	-52.031	-51.8175	-51.8183
-12289062500	-52.0094	-51.7341	-51.8184
-12246093750	-51.9283	-51.725	-51.8748
-12203125000	-51.9206	-51.7078	-51.8425
-12160156250	-51.8653	-51.6553	-51.8921
-12117187500	-51.727	-51.4673	-51.9299
-12074218750	-51.7186	-51.3339	-51.8905
-12031250000	-51.7436	-51.4189	-51.9142
-11988281250	-51.7896	-51.4784	-51.9249
-11945312500	-51.8328	-51.4676	-51.9609
-11902343750	-51.769	-51.5663	-52.0655
-11859375000	-51.6926	-51.7851	-52.0599
-11816406250	-51.743	-51.8068	-52.0155
-11773437500	-51.7026	-51.6838	-51.9682
-11730468750	-51.6402	-51.5297	-51.8891
-11687500000	-51.6602	-51.4543	-51.9252
-11644531250	-51.574	-51.4719	-51.8978
-11601562500	-51.5031	-51.5103	-51.8212
-11558593750	-51.7314	-51.6774	-51.8301
-11515625000	-52.0095	-51.8087	-51.9361
-11472656250	-52.1537	-51.777	-51.8473
-11429687500	-52.1791	-51.6463	-51.6921
-11386718750	-52.1484	-51.6396	-51.743
-11343750000	-52.1834	-51.4953	-51.8041
-11300781250	-52.1359	-51.2635	-51.8779
-11257812500	-52.0282	-51.2536	-51.9265
-11214843750	-52.0526	-51.3801	-51.8375
-11171875000	-52.1312	-51.5343	-51.8124
-11128906250	-52.1122	-51.5808	-51.871
-11085937500	-52.1242	-51.6746	-51.9582
-11042968750	-52.1073	-51.7852	-52.0319
-11000000000	-52.0346	-51.7689	-52.0482
-10957031250	-52.042	-51.8133	-51.8822
-10914062500	-52.0197	-51.8481	-51.796
-10871093750	-51.9771	-51.8988	-51.877
-10828125000	-52.0824	-52.0236	-51.915
-10785156250	-52.1753	-51.9529	-52.0639
-10742187500	-52.1406	-51.8181	-52.1641
-10699218750	-52.0893	-51.7783	-52.0303
-10656250000	-52.1613	-51.8328	-51.9641
-10613281250	-52.1867	-51.9069	-51.9578
-10570312500	-52.1594	-51.8905	-51.9165
-10527343750	-52.1279	-51.9173	-51.9077
-10484375000	-52.0702	-52.0326	-51.9403
-10441406250	-52.0775	-52.129	-51.9901
-10398437500	-52.0689	-52.0988	-52.1183
-10355468750	-52.0375	-52.1239	-52.3042
-10312500000	-52.073	-52.2206	-52.3455
-10269531250	-52.1227	-52.2993	-52.5962
-10226562500	-52.1368	-52.5645	-53.2874
-10183593750	-52.1135	-53.3783	-54.4107
-10140625000	-52.0959	-55.6285	-56.9547
-10097656250	-52.0361	-59.315	-60.4989
-10054687500	-52.06	-62.1196	-62.7312
-10011718750	-52.1599	-63.7709	-63.9992
-9968750000	-52.2006	-65.729	-65.5762
-9925781250	-52.2295	-67.0888	-66.3063
-9882812500	-52.2079	-67.4993	-66.6459
-9839843750	-52.2104	-68.0614	-67.0042
-9796875000	-52.2177	-68.3703	-67.1842
-9753906250	-52.0472	-68.5083	-67.2879
-9710937500	-51.9505	-68.7356	-67.4286
-9667968750	-51.8125	-68.9039	-67.5753
-9625000000	-51.6814	-69.0188	-67.5184
-9582031250	-51.6286	-69.0851	-67.432
-9539062500	-51.7543	-69.0795	-67.3248
-9496093750	-51.7954	-69.1223	-67.2141
-9453125000	-51.7572	-69.1229	-67.2413
-9410156250	-51.8601	-69.0154	-67.3809
-9367187500	-51.9456	-68.9127	-67.5503
-9324218750	-51.9694	-68.9241	-67.6485
-9281250000	-52.0015	-68.8678	-67.5733
-9238281250	-52.0742	-68.74	-67.4493
-9195312500	-52.1299	-68.7876	-67.4574
-9152343750	-52.0199	-69.0223	-67.5699
-9109375000	-51.9464	-69.1231	-67.5558
-9066406250	-51.9936	-68.9787	-67.5266
-9023437500	-52.1519	-69.0193	-67.4536
-8980468750	-52.2256	-69.1098	-67.3747
-8937500000	-52.2443	-69.002	-67.3755
-8894531250	-52.2036	-69.0322	-67.4181
-8851562500	-52.2103	-69.0927	-67.3884
-8808593750	-52.1415	-69.0697	-67.3671
-8765625000	-51.9384	-69.0645	-67.243
-8722656250	-51.797	-69.072	-67.2167
-8679687500	-51.7694	-69.0653	-67.3804
-8636718750	-51.7639	-69.1324	-67.2695
-8593750000	-51.8387	-69.0908	-67.0831
-8550781250	-51.9021	-68.9374	-67.0248
-8507812500	-51.8577	-68.661	-67.0349
-8464843750	-51.8315	-68.278	-66.9167
-8421875000	-51.8921	-67.3411	-66.0358
-8378906250	-51.912	-65.0767	-64.2856
-8335937500	-51.9377	-64.6608	-64.3024
-8292968750	-51.9507	-63.6698	-63.455
-8250000000	-52.102	-60.8858	-60.6634
-8207031250	-52.2442	-57.9764	-57.8473
-8164062500	-52.2359	-55.4669	-55.4765
-8121093750	-52.2648	-53.3368	-53.5418
-8078125000	-52.3175	-52.5802	-52.9292
-8035156250	-52.211	-52.4952	-52.7484
-7992187500	-52.1309	-52.3802	-52.4554
-7949218750	-52.1401	-52.1478	-52.3161
-7906250000	-52.1462	-52.0143	-52.3817
-7863281250	-52.1777	-52.0666	-52.4059
-7820312500	-52.2694	-52.1824	-52.4367
-7777343750	-52.2644	-52.2315	-52.3178
-7734375000	-52.2401	-52.3067	-52.1864
-7691406250	-52.3233	-52.4513	-52.1434
-7648437500	-52.3833	-52.4902	-52.1696
-7605468750	-52.354	-52.3299	-52.2613
-7562500000	-52.2777	-52.1991	-52.3655
-7519531250	-52.1242	-52.1607	-52.4817
-7476562500	-51.9916	-51.9717	-52.385
-7433593750	-51.9805	-51.9143	-52.2305
-7390625000	-52.1855	-51.8917	-52.276
-7347656250	-52.2835	-51.8864	-52.4002
-7304687500	-52.3269	-51.9397	-52.3956
-7261718750	-52.4413	-52.0752	-52.3555
-7218750000	-52.4902	-52.2085	-52.3196
-7175781250	-52.5236	-52.2084	-52.2519
-7132812500	-52.4957	-52.0236	-52.1666
-7089843750	-52.4345	-51.8156	-52.1332
-7046875000	-52.3771	-51.8371	-52.1347
-7003906250	-52.354	-51.8556	-52.0764
-6960937500	-52.3356	-51.8462	-51.9658
-6917968750	-52.2827	-51.8349	-51.9719
-6875000000	-52.2327	-51.7947	-52.1145
-6832031250	-52.2435	-51.6752	-52.0908
-6789062500	-52.2767	-51.665	-52.053
-6746093750	-52.2309	-51.819	-52.0625
-6703125000	-52.2283	-51.9708	-52.1219
-6660156250	-52.1448	-51.9997	-52.187
-6617187500	-52.0524	-51.9509	-52.364
-6574218750	-52.1156	-51.9125	-52.4119
-6531250000	-52.1692	-51.9024	-52.4275
-6488281250	-52.1643	-51.8833	-52.4058
-6445312500	-52.1741	-51.9525	-52.3116
-6402343750	-52.1775	-51.9686	-52.1719
-6359375000	-52.1075	-51.9762	-52.0856
-6316406250	-52.109	-51.9997	-52.1699
-6273437500	-52.2234	-51.9511	-52.0772
-6230468750	-52.3376	-51.9613	-52.0129
-6187500000	-52.4084	-52.0577	-52.037
-6144531250	-52.5837	-52.0642	-52.0083
-6101562500	-52.6738	-52.0098	-52.0637
-6058593750	-52.5785	-52.0261	-52.2678
-6015625000	-52.501	-52.0951	-52.4342
-5972656250	-52.3812	-52.1292	-52.3981
-5929687500	-52.1829	-52.0587	-52.393
-5886718750	-52.1961	-51.9291	-52.2719
-5843750000	-52.276	-51.8606	-52.1594
-5800781250	-52.335	-51.9507	-52.0679
-5757812500	-52.4303	-52.0142	-52.1198
-5714843750	-52.4897	-51.9328	-52.1918
-5671875000	-52.4564	-51.8872	-52.1347
-5628906250	-52.4156	-51.9637	-52.0852
-5585937500	-52.4412	-51.9884	-52.1723
-5542968750	-52.3594	-51.9158	-52.2631
-5500000000	-52.2712	-51.7947	-52.3558
-5457031250	-52.3492	-51.7686	-52.4567
-5414062500	-52.3622	-51.8187	-52.4641
-5371093750	-52.3613	-51.8117	-52.436
-5328125000	-52.3995	-51.861	-52.4073
-5285156250	-52.4164	-51.8974	-52.3484
-5242187500	-52.4462	-51.9137	-52.2838
-5199218750	-52.5538	-51.9055	-52.2425
-5156250000	-52.6699	-51.9528	-52.2015
-5113281250	-52.6304	-51.989	-52.2015
-5070312500	-52.5121	-51.9514	-52.2475
-5027343750	-52.4065	-51.9019	-52.2325
-4984375000	-52.3716	-51.912	-52.166
-4941406250	-52.3209	-52.0066	-52.2478
-4898437500	-52.2854	-52.0351	-52.3352
-4855468750	-52.2079	-51.9819	-52.3233
-4812500000	-52.0935	-51.886	-52.1947
-4769531250	-52.0453	-51.8554	-52.0798
-4726562500	-51.9964	-51.8717	-52.065
-4683593750	-52.0354	-51.9077	-52.0212
-4640625000	-52.1972	-52.0869	-52.0734
-4597656250	-52.2489	-52.1384	-52.076
-4554687500	-52.2275	-51.9394	-51.9864
-4511718750	-52.2555	-51.8919	-51.9807
-4468750000	-52.3143	-52.0005	-51.9091
-4425781250	-52.4461	-52.144	-51.9772
-4382812500	-52.5097	-52.2154	-52.2247
-4339843750	-52.4405	-52.2198	-52.4225
-4296875000	-52.4046	-52.2695	-52.339
-4253906250	-52.3769	-52.2791	-52.3097
-4210937500	-52.3291	-52.2602	-52.3887
-4167968750	-52.255	-52.214	-52.501
-4125000000	-52.1899	-52.0834	-52.4704
-4082031250	-52.153	-51.9933	-52.3757
-4039062500	-52.1244	-51.9835	-52.2716
-3996093750	-52.1538	-52.0173	-52.0423
-3953125000	-52.1743	-52.0138	-51.859
-3910156250	-52.1793	-51.9864	-51.8177
-3867187500	-52.2347	-51.9948	-51.8928
-3824218750	-52.1433	-51.9832	-51.9357
-3781250000	-52.0669	-51.9357	-52.0065
-3738281250	-52.0956	-51.8772	-52.0685
-3695312500	-52.1559	-51.8343	-52.1094
-3652343750	-52.2126	-51.8058	-52.0789
-3609375000	-52.2042	-51.8243	-52.1208
-3566406250	-52.1617	-51.877	-52.1364
-3523437500	-52.1985	-51.8464	-52.1132
-3480468750	-52.2335	-51.8285	-52.0959
-3437500000	-52.1959	-51.8212	-52.0839
-3394531250	-52.1391	-51.6879	-52.1576
-3351562500	-52.0432	-51.5406	-52.1359
-3308593750	-51.9489	-51.4888	-52.172
-3265625000	-51.8624	-51.5175	-52.2829
-3222656250	-51.8497	-51.5668	-52.1167
-3179687500	-51.9536	-51.5471	-51.9779
-3136718750	-52.0992	-51.5885	-51.981
-3093750000	-52.0807	-51.6682	-51.9656
-3050781250	-52.1138	-51.5886	-51.9472
-3007812500	-52.2858	-51.5726	-52.0128
-2964843750	-52.3283	-51.7001	-52.0559
-2921875000	-52.2349	-51.811	-52.0653
-2878906250	-52.1899	-51.9074	-52.045
-2835937500	-52.1369	-51.937	-52.018
-2792968750	-52.0421	-52.1162	-51.997
-2750000000	-51.9364	-52.3527	-51.942
-2707031250	-51.8815	-52.4241	-52.0062
-2664062500	-51.8381	-52.1561	-52.0712
-2621093750	-51.8528	-51.7646	-52.1363
-2578125000	-51.8368	-51.5943	-52.1497
-2535156250	-51.8355	-51.6253	-52.1099
-2492187500	-51.8709	-51.6369	-52.0352
-2449218750	-51.9705	-51.6486	-51.9819
-2406250000	-52.1407	-51.628	-51.959
-2363281250	-52.1504	-51.5407	-51.9532
-2320312500	-51.9613	-51.5566	-51.9813
-2277343750	-51.8416	-51.5585	-52.0321
-2234375000	-51.7467	-51.4381	-51.9605
-2191406250	-51.5605	-51.4128	-51.8434
-2148437500	-51.4438	-51.4808	-51.7711
-2105468750	-51.4135	-51.5457	-51.8022
-2062500000	-51.4851	-51.5519	-51.8599
-2019531250	-51.7028	-51.6043	-51.7461
-1976562500	-51.8495	-51.7818	-51.6937
-1933593750	-51.887	-52.0299	-51.738
-1890625000	-51.9251	-52.0581	-51.7232
-1847656250	-51.9053	-51.9248	-51.7562
-1804687500	-51.8582	-51.6667	-51.6144
-1761718750	-51.7632	-51.3855	-51.4751
-1718750000	-51.7901	-51.4248	-51.4194
-1675781250	-51.89	-51.5798	-51.2071
-1632812500	-51.8785	-51.6045	-51.01
-1589843750	-51.8452	-51.552	-51.1167
-1546875000	-51.8393	-51.4497	-51.3522
-1503906250	-51.7969	-51.4825	-51.4384
-1460937500	-51.684	-51.5061	-51.4885
-1417968750	-51.7154	-51.5551	-51.4777
-1375000000	-51.8101	-51.5371	-51.3986
-1332031250	-51.7874	-51.5723	-51.3188
-1289062500	-51.7918	-51.7368	-51.2586
-1246093750	-51.7825	-51.7267	-51.2905
-1203125000	-51.6637	-51.5763	-51.3713
-1160156250	-51.6011	-51.2839	-51.374
-1117187500	-51.6406	-51.0658	-51.4172
-1074218750	-51.6515	-51.011	-51.4487
-1031250000	-51.6378	-50.8252	-51.5052
-988281250	-51.4754	-50.637	-51.5189
-945312500	-51.3265	-50.5749	-51.4657
-902343750	-51.2908	-50.52	-51.3067
-859375000	-51.3373	-50.5154	-51.2663
-816406250	-51.462	-50.5772	-51.2531
-773437500	-51.411	-50.673	-51.2622
-730468750	-51.3053	-50.7016	-51.2163
-687500000	-51.369	-50.7421	-51.1563
-644531250	-51.4218	-50.7988	-51.1215
-601562500	-51.2181	-50.7918	-51.1304
-558593750	-50.9614	-50.8751	-51.0227
-515625000	-50.999	-50.9837	-50.9187
-472656250	-51.1011	-50.9914	-50.9332
-429687500	-51.0483	-50.8812	-50.9521
-386718750	-51.0664	-50.8735	-50.9809
-343750000	-51.088	-50.9007	-51.0405
-300781250	-51.0413	-50.8299	-51.0812
-257812500	-51.0229	-50.8595	-51.0392
-214843750	-50.9139	-50.9967	-50.9107
-171875000	-50.8803	-50.9173	-50.7982
-128906250	-50.836	-50.7648	-50.6667
-85937500	-50.623	-50.4731	-50.4733
-42968750	-50.4668	-50.1146	-50.3464
0	-50.468	-50.0034	-50.4495
42968750	-50.5752	-50.2189	-50.6952
85937500	-50.5544	-50.4769	-50.8412
128906250	-50.719	-50.5873	-50.8853
171875000	-51.1241	-50.6655	-51.0015
214843750	-51.2538	-50.7343	-51.0782
257812500	-51.2772	-50.8357	-51.0467
300781250	-51.5069	-50.8226	-51.1214
343750000	-51.5704	-50.7147	-51.2343
386718750	-51.5291	-50.693	-51.2591
429687500	-51.5058	-50.772	-51.3734
472656250	-51.5296	-50.9556	-51.362
515625000	-51.4771	-51.0875	-51.2445
558593750	-51.4019	-51.2137	-51.2554
601562500	-51.4045	-51.2886	-51.4297
644531250	-51.4121	-51.3172	-51.4486
687500000	-51.3131	-51.4234	-51.3936
730468750	-51.2823	-51.4289	-51.3033
773437500	-51.3438	-51.3326	-51.2788
816406250	-51.4818	-51.0873	-51.3684
859375000	-51.4397	-50.952	-51.4041
902343750	-51.349	-51.0311	-51.3733
945312500	-51.3877	-51.1164	-51.3631
988281250	-51.415	-51.2054	-51.3646
1031250000	-51.417	-51.4198	-51.3806
1074218750	-51.404	-51.4601	-51.426
1117187500	-51.4331	-51.4355	-51.3779
1160156250	-51.601	-51.4315	-51.3524
1203125000	-51.6771	-51.4056	-51.3396
1246093750	-51.771	-51.4245	-51.3165
1289062500	-51.8333	-51.2956	-51.3046
1332031250	-51.8801	-51.178	-51.3232
1375000000	-51.9798	-51.2014	-51.3818
1417968750	-52.0067	-51.235	-51.5711
1460937500	-52.0568	-51.2084	-51.7001
1503906250	-52.1087	-51.2126	-51.7398
1546875000	-52.1322	-51.3634	-51.6561
1589843750	-52.0599	-51.5139	-51.556
1632812500	-51.871	-51.6648	-51.5745
1675781250	-51.7014	-51.7039	-51.6915
1718750000	-51.6021	-51.6273	-51.7606
1761718750	-51.6766	-51.5319	-51.7189
1804687500	-51.7987	-51.4566	-51.6789
1847656250	-51.8518	-51.3407	-51.6465
1890625000	-51.8457	-51.1997	-51.5483
1933593750	-51.8322	-51.124	-51.5038
1976562500	-51.7978	-51.1954	-51.4457
2019531250	-51.8013	-51.2297	-51.4599
2062500000	-51.9167	-51.1133	-51.6328
2105468750	-51.9489	-51.019	-51.8465
2148437500	-51.9108	-51.1625	-51.9688
2191406250	-51.8642	-51.4543	-51.9874
2234375000	-51.8878	-51.6611	-51.9392
2277343750	-51.9128	-51.8648	-51.9276
2320312500	-51.9351	-51.9476	-51.9901
2363281250	-51.9598	-51.8461	-52.0793
2406250000	-51.9392	-51.6621	-52.1863
2449218750	-51.8957	-51.5862	-52.1936
2492187500	-51.866	-51.6475	-52.0689
2535156250	-51.8086	-51.7219	-51.9057
2578125000	-51.8162	-51.7814	-51.8854
2621093750	-51.8612	-51.8547	-51.994
2664062500	-51.8993	-51.8612	-52.0146
2707031250	-52.0625	-51.7931	-52.022
2750000000	-52.1899	-51.7771	-52.0157
2792968750	-52.1786	-51.8807	-51.9733
2835937500	-52.1636	-51.9616	-51.9697
2878906250	-52.1743	-51.8522	-52.0465
2921875000	-52.2183	-51.776	-51.9595
2964843750	-52.2484	-51.7236	-51.8773
3007812500	-52.1767	-51.6573	-51.9904
3050781250	-52.1718	-51.5969	-52.1764
3093750000	-52.2139	-51.4673	-52.0825
3136718750	-52.3043	-51.4032	-51.8
3179687500	-52.3451	-51.3989	-51.6679
3222656250	-52.239	-51.4493	-51.9132
3265625000	-52.1567	-51.5854	-52.2642
3308593750	-52.1273	-51.6859	-52.2777
3351562500	-52.2079	-51.8324	-52.1329
3394531250	-52.3263	-52.0199	-52.0673
3437500000	-52.3266	-52.1828	-51.9676
3480468750	-52.2811	-52.1336	-51.9798
3523437500	-52.1656	-51.8359	-52.1605
3566406250	-52.0618	-51.6968	-52.2218
3609375000	-52.0485	-51.71	-52.1171
3652343750	-52.0912	-51.8046	-52.0512
3695312500	-52.1563	-51.8754	-52.043
3738281250	-52.1274	-51.8775	-52.0038
3781250000	-52.1466	-51.8256	-52.0239
3824218750	-52.201	-51.767	-52.2216
3867187500	-52.2654	-51.864	-52.3739
3910156250	-52.2875	-52.048	-52.3819
3953125000	-52.2659	-52.1765	-52.3563
3996093750	-52.2967	-52.2115	-52.2648
4039062500	-52.4157	-52.2497	-52.2207
4082031250	-52.3771	-52.2013	-52.2478
4125000000	-52.1784	-52.0756	-52.2131
4167968750	-51.9895	-51.9074	-52.2482
4210937500	-52.009	-51.6919	-52.2085
4253906250	-52.1188	-51.6911	-52.1965
4296875000	-52.1981	-52.0259	-52.2655
4339843750	-52.2776	-52.2984	-52.2935
4382812500	-52.4585	-52.3229	-52.206
4425781250	-52.5103	-52.1284	-52.1332
4468750000	-52.5347	-51.9403	-52.1421
4511718750	-52.5467	-51.8587	-52.146
4554687500	-52.5153	-51.8362	-52.186
4597656250	-52.4233	-51.9424	-52.2079
4640625000	-52.2665	-52.0245	-52.2597
4683593750	-52.2418	-52.095	-52.3693
4726562500	-52.3493	-52.0786	-52.3234
4769531250	-52.4569	-52.1702	-52.2653
4812500000	-52.4927	-52.1917	-52.2371
4855468750	-52.4333	-52.0667	-52.2474
4898437500	-52.3596	-51.9069	-52.2713
4941406250	-52.381	-51.7452	-52.2417
4984375000	-52.4361	-51.7659	-52.2198
5027343750	-52.4571	-52.0411	-52.0895
5070312500	-52.3667	-52.2447	-52.0268
5113281250	-52.2577	-52.1763	-51.9646
5156250000	-52.3441	-51.9605	-51.8859
5199218750	-52.4108	-52.008	-51.8018
5242187500	-52.4382	-52.1256	-51.7536
5285156250	-52.3776	-52.1962	-51.8054
5328125000	-52.2467	-52.2751	-51.9038
5371093750	-52.1369	-52.3218	-52.0189
5414062500	-52.0485	-52.3075	-52.107
5457031250	-52.0402	-52.2537	-52.0752
5500000000	-52.0898	-52.153	-51.998
5542968750	-52.1513	-52.1095	-51.9927
5585937500	-52.2889	-52.1438	-52.0613
5628906250	-52.3861	-52.337	-52.1462
5671875000	-52.533	-52.329	-52.1639
5714843750	-52.7298	-52.1038	-52.1436
5757812500	-52.6406	-51.9028	-52.0267
5800781250	-52.2809	-51.7565	-51.9584
5843750000	-52.1659	-51.6204	-52.0319
5886718750	-52.1778	-51.5169	-52.0069
5929687500	-52.1291	-51.5166	-52.0705
5972656250	-52.0141	-51.6947	-52.2779
6015625000	-51.9648	-51.8251	-52.3746
6058593750	-52.0201	-51.9147	-52.3664
6101562500	-52.1289	-52.018	-52.1593
6144531250	-52.1314	-51.9986	-52.1027
6187500000	-52.074	-51.9867	-52.1659
6230468750	-52.1302	-51.9886	-52.2225
6273437500	-52.3038	-51.9651	-52.3501
6316406250	-52.4058	-51.9077	-52.3898
6359375000	-52.321	-51.8704	-52.2588
6402343750	-52.201	-51.9911	-52.0688
6445312500	-52.1712	-52.1121	-51.9183
6488281250	-52.1579	-52.0664	-51.8719
6531250000	-52.0874	-51.8397	-51.9726
6574218750	-52.0621	-51.6642	-52.1525
6617187500	-52.1652	-51.8614	-52.3701
6660156250	-52.2652	-52.2217	-52.4039
6703125000	-52.2573	-52.418	-52.4459
6746093750	-52.235	-52.4331	-52.5716
6789062500	-52.3052	-52.3752	-52.6417
6832031250	-52.3819	-52.2971	-52.6822
6875000000	-52.3746	-52.1805	-52.589
6917968750	-52.3651	-52.0909	-52.4217
6960937500	-52.2601	-52.0476	-52.2827
7003906250	-52.1457	-51.8934	-52.126
7046875000	-52.1609	-51.7703	-52.1611
7089843750	-52.3023	-51.9544	-52.2034
7132812500	-52.3818	-52.1982	-52.118
7175781250	-52.3707	-52.1774	-52.1386
7218750000	-52.2954	-52.007	-52.1279
7261718750	-52.2342	-51.9531	-52.1361
7304687500	-52.2929	-51.9073	-52.2575
7347656250	-52.286	-51.9766	-52.3788
7390625000	-52.2386	-52.1476	-52.3469
7433593750	-52.2969	-52.1755	-52.315
7476562500	-52.3055	-51.9708	-52.3511
7519531250	-52.3436	-51.8818	-52.299
7562500000	-52.4237	-52.0154	-52.2736
7605468750	-52.3545	-52.2056	-52.2532
7648437500	-52.2549	-52.2548	-52.2606
7691406250	-52.2264	-52.2628	-52.2781
7734375000	-52.2158	-52.3506	-52.2717
7777343750	-52.3709	-52.4004	-52.2253
7820312500	-52.5221	-52.4226	-52.2765
7863281250	-52.4879	-52.4936	-52.3439
7906250000	-52.391	-52.5811	-52.3483
7949218750	-52.403	-52.566	-52.3594
7992187500	-52.4863	-52.4734	-52.4334
8035156250	-52.4209	-52.4047	-52.6263
8078125000	-52.2552	-52.7349	-53.2577
8121093750	-52.1523	-53.7031	-54.3186
8164062500	-52.1282	-55.816	-56.5964
8207031250	-52.2208	-59.7285	-60.3744
8250000000	-52.2492	-62.4982	-62.4808
8292968750	-52.1521	-64.0977	-63.9961
8335937500	-52.1205	-65.8411	-65.4753
8378906250	-52.2227	-67.0871	-66.178
8421875000	-52.2744	-67.984	-66.7347
8464843750	-52.203	-68.5965	-66.8797
8507812500	-52.1222	-68.7455	-66.871
8550781250	-52.0408	-68.7349	-66.9331
8593750000	-51.9109	-68.7298	-66.8967
8636718750	-51.7993	-68.7554	-66.93
8679687500	-51.7242	-68.9267	-66.966
8722656250	-51.7488	-69.0555	-67.0325
8765625000	-51.8345	-68.8771	-67.0229
8808593750	-51.9555	-68.798	-66.9624
8851562500	-52.0718	-68.87	-66.939
8894531250	-52.1074	-68.9287	-66.9296
8937500000	-52.1801	-68.9802	-66.9579
8980468750	-52.2532	-68.9568	-66.9608
9023437500	-52.2771	-68.8561	-66.9898
9066406250	-52.261	-68.7402	-67.0807
9109375000	-52.3451	-68.6747	-66.9856
9152343750	-52.1091	-68.765	-66.8755
9195312500	-51.7439	-68.7828	-66.8888
9238281250	-51.661	-68.8586	-66.9355
9281250000	-51.8134	-68.7616	-67.0922
9324218750	-51.9006	-68.6343	-67.2189
9367187500	-51.9116	-68.6414	-67.2204
9410156250	-52.0375	-68.8209	-67.2189
9453125000	-52.0946	-68.8248	-67.2631
9496093750	-52.0223	-68.6334	-67.2663
9539062500	-51.9026	-68.6492	-67.1085
9582031250	-51.9034	-68.7796	-67.1322
9625000000	-51.8386	-68.8519	-67.3661
9667968750	-51.8099	-68.8835	-67.3689
9710937500	-51.8192	-68.7853	-67.239
9753906250	-51.812	-68.5514	-66.946
9796875000	-51.8546	-68.2319	-66.6913
9839843750	-51.9372	-68.0418	-66.5842
9882812500	-51.929	-67.6898	-66.1675
9925781250	-51.9148	-66.497	-65.3978
9968750000	-51.9111	-64.479	-63.0584
10011718750	-51.9194	-61.8565	-60.4372
10054687500	-52.0133	-60.8678	-59.5732
10097656250	-52.1077	-58.1868	-56.8921
10140625000	-52.1507	-55.2149	-54.1438
10183593750	-52.2735	-54.02	-53.1603
10226562500	-52.3815	-53.1278	-52.5236
10269531250	-52.4022	-52.5046	-52.3034
10312500000	-52.4871	-52.3758	-52.2155
10355468750	-52.4968	-52.3791	-52.0956
10398437500	-52.3537	-52.3589	-52.0954
10441406250	-52.1223	-52.104	-52.1171
10484375000	-51.9369	-51.8282	-52.144
10527343750	-51.9706	-51.7849	-52.0627
10570312500	-52.1092	-51.8587	-51.9409
10613281250	-52.1159	-51.8988	-51.8872
10656250000	-52.0032	-51.9811	-51.8967
10699218750	-51.9608	-52.0611	-51.9309
10742187500	-51.8862	-52.0695	-51.9035
10785156250	-51.7932	-52.0054	-51.7335
10828125000	-51.8002	-51.7767	-51.621
10871093750	-51.8724	-51.5788	-51.6089
10914062500	-51.9079	-51.6547	-51.726
10957031250	-51.9329	-51.7338	-51.9772
11000000000	-51.9796	-51.6514	-52.2795
11042968750	-51.9995	-51.6603	-52.3376
11085937500	-51.9851	-51.626	-52.3112
11128906250	-51.9309	-51.5108	-52.3109
11171875000	-51.9107	-51.3691	-52.2087
11214843750	-51.8385	-51.2363	-52.0782
11257812500	-51.7491	-51.3387	-52.1713
11300781250	-51.823	-51.4527	-52.2169
11343750000	-51.8355	-51.5768	-52.1697
11386718750	-51.7999	-51.7047	-52.1578
11429687500	-51.7651	-51.7211	-52.0499
11472656250	-51.7643	-51.7366	-51.9876
11515625000	-51.6687	-51.7652	-52.0309
11558593750	-51.3985	-51.7914	-51.9593
11601562500	-51.3977	-51.8411	-51.8563
11644531250	-51.5043	-51.8723	-51.8203
11687500000	-51.7665	-51.8482	-51.7925
11730468750	-51.8966	-51.8654	-51.7618
11773437500	-51.8898	-51.9165	-51.823
11816406250	-51.9318	-51.8532	-51.8568
11859375000	-51.9294	-51.8339	-51.8119
11902343750	-51.9013	-51.7729	-51.7223
11945312500	-51.8925	-51.628	-51.5618
11988281250	-51.9848	-51.511	-51.4921
12031250000	-51.9478	-51.4746	-51.4938
12074218750	-51.8431	-51.5196	-51.5453
12117187500	-51.7861	-51.5712	-51.6203
12160156250	-51.661	-51.5949	-51.6906
12203125000	-51.6324	-51.5802	-51.7044
12246093750	-51.6943	-51.6206	-51.8358
12289062500	-51.7925	-51.7002	-51.9437
12332031250	-51.817	-51.6383	-51.8874
12375000000	-51.8077	-51.6217	-51.8277
12417968750	-51.7773	-51.5509	-51.8737
12460937500	-51.7624	-51.4746	-51.8463
12503906250	-51.8623	-51.4419	-51.9144
12546875000	-52.02	-51.3822	-51.9976
12589843750	-52.0709	-51.3236	-51.9807
12632812500	-52.0629	-51.3792	-51.9163
12675781250	-51.9667	-51.4548	-51.8283
12718750000	-51.986	-51.5317	-51.7651
12761718750	-52.0318	-51.5763	-51.7592
12804687500	-52.015	-51.5477	-51.8385
12847656250	-52.0685	-51.7054	-51.8677
12890625000	-52.1495	-51.9113	-51.9185
12933593750	-52.1551	-51.9831	-51.8433
12976562500	-52.1228	-52.0284	-51.7915
13019531250	-52.0631	-51.9306	-51.829
13062500000	-51.9612	-51.8601	-51.7498
13105468750	-51.9809	-51.9438	-51.7232
13148437500	-52.1173	-51.9056	-51.7452
13191406250	-52.1545	-51.642	-51.7234
13234375000	-52.142	-51.4847	-51.7461
13277343750	-52.1965	-51.4608	-51.9045
13320312500	-52.2083	-51.4417	-52.0192
13363281250	-52.2277	-51.4368	-52.1073
13406250000	-52.1483	-51.4975	-52.2516
13449218750	-52.0374	-51.5631	-52.2674
13492187500	-52.0626	-51.6319	-52.2203
13535156250	-52.1632	-51.7913	-52.0622
13578125000	-52.1123	-51.8368	-51.9836
13621093750	-52.0315	-51.9039	-52.1282
13664062500	-51.9846	-51.969	-52.2134
13707031250	-51.9635	-51.9833	-52.0788
13750000000	-51.9432	-52.0037	-52.0409
13792968750	-51.9222	-52.0625	-52.037
13835937500	-51.9173	-52.1262	-52.0337
13878906250	-51.9899	-52.2392	-52.1558
13921875000	-51.9213	-52.1956	-52.1731
13964843750	-51.8448	-52.1341	-52.0734
14007812500	-51.8787	-52.062	-52.1794
14050781250	-52.0349	-52.0773	-52.1915
14093750000	-52.2452	-52.1724	-52.1646
14136718750	-52.2573	-52.159	-52.1733
14179687500	-52.1357	-52.1208	-52.1607
14222656250	-52.0717	-51.9792	-52.1118
14265625000	-52.0534	-51.7393	-52.0162
14308593750	-52.0906	-51.6215	-52.0157
14351562500	-52.1648	-51.5899	-52.0793
14394531250	-52.2713	-51.7207	-52.0968
14437500000	-52.1922	-51.692	-52.1133
14480468750	-52.1545	-51.5122	-52.1512
14523437500	-52.1155	-51.4151	-52.1774
14566406250	-52.2018	-51.3887	-52.106
14609375000	-52.2484	-51.4743	-51.9697
14652343750	-52.1324	-51.6347	-52.0154
14695312500	-51.9919	-51.6554	-52.187
14738281250	-51.9613	-51.6548	-52.2743
14781250000	-52.0628	-51.7524	-52.2254
14824218750	-52.2016	-51.7928	-52.2691
14867187500	-52.3498	-51.6457	-52.3441
14910156250	-52.4682	-51.5558	-52.4325
14953125000	-52.4939	-51.5666	-52.4659
14996093750	-52.5338	-51.5456	-52.3198
15039062500	-52.4615	-51.511	-52.2502
15082031250	-52.2569	-51.5429	-52.2051
15125000000	-52.195	-51.6236	-52.2273
15167968750	-52.1542	-51.6376	-52.2854
15210937500	-52.1004	-51.6695	-52.398
15253906250	-52.1741	-51.5873	-52.4619
15296875000	-52.181	-51.6404	-52.4544
15339843750	-52.143	-51.826	-52.3746
15382812500	-52.0997	-51.8744	-52.271
15425781250	-52.0436	-51.8799	-52.176
15468750000	-51.9475	-51.9452	-52.1596
15511718750	-51.9384	-51.9529	-52.2381
15554687500	-51.9606	-51.9322	-52.2945
15597656250	-52.1357	-51.9074	-52.3453
15640625000	-52.3605	-51.8399	-52.3987
15683593750	-52.4722	-51.7583	-52.4439
15726562500	-52.4215	-51.6326	-52.4438
15769531250	-52.3207	-51.541	-52.3837
15812500000	-52.251	-51.5819	-52.2685
15855468750	-52.2381	-51.7736	-52.1811
15898437500	-52.2958	-51.834	-52.1517
15941406250	-52.3639	-51.852	-52.1412
15984375000	-52.4014	-51.8864	-52.1523
16027343750	-52.4028	-51.9585	-52.1728
16070312500	-52.4222	-52.0481	-52.2483
16113281250	-52.513	-52.1499	-52.3347
16156250000	-52.5537	-52.3111	-52.3662
16199218750	-52.6219	-52.4143	-52.271
16242187500	-52.6409	-52.4821	-52.2422
16285156250	-52.5588	-52.4623	-52.3687
16328125000	-52.3993	-52.2209	-52.3477
16371093750	-52.326	-51.9803	-52.3841
16414062500	-52.3565	-51.9673	-52.4011
16457031250	-52.3654	-51.9699	-52.2482
16500000000	-52.3543	-52.0178	-52.0978
16542968750	-52.4933	-52.1082	-52.1444
16585937500	-52.7238	-52.2217	-52.2895
16628906250	-52.7585	-52.4004	-52.3714
16671875000	-52.6868	-52.5383	-52.375
16714843750	-52.6213	-52.5476	-52.3572
16757812500	-52.5532	-52.5209	-52.2834
16800781250	-52.5257	-52.4614	-52.269
16843750000	-52.4361	-52.3457	-52.3443
16886718750	-52.2608	-52.2458	-52.3749
16929687500	-52.2137	-52.241	-52.4062
16972656250	-52.3051	-52.2816	-52.296
17015625000	-52.3835	-52.1879	-52.2503
17058593750	-52.4367	-52.0975	-52.2806
17101562500	-52.5074	-52.1387	-52.2864
17144531250	-52.5559	-52.2621	-52.3622
17187500000	-52.5698	-52.3124	-52.405
17230468750	-52.491	-52.2031	-52.3592
17273437500	-52.4739	-52.1243	-52.3831
17316406250	-52.4984	-52.0716	-52.4754
17359375000	-52.4753	-52.0839	-52.3856
17402343750	-52.5384	-52.0706	-52.2648
17445312500	-52.5551	-51.9127	-52.1653
17488281250	-52.5184	-51.6871	-52.1856
17531250000	-52.4028	-51.5367	-52.3234
17574218750	-52.2638	-51.6535	-52.3756
17617187500	-52.3127	-51.7893	-52.3052
17660156250	-52.4312	-51.859	-52.2701
17703125000	-52.4309	-51.8451	-52.3384
17746093750	-52.3243	-51.8568	-52.3708
17789062500	-52.2959	-51.9419	-52.3584
17832031250	-52.3414	-51.9818	-52.2646
17875000000	-52.3576	-51.917	-52.1641
17917968750	-52.4073	-51.7769	-52.2453
17960937500	-52.3719	-51.7448	-52.4051
18003906250	-52.2138	-51.7541	-52.4273
18046875000	-52.1424	-51.7699	-52.4491
18089843750	-52.1334	-51.7702	-52.3521
18132812500	-52.1343	-51.8887	-52.1398
18175781250	-52.2226	-51.9032	-52.0448
18218750000	-52.2496	-51.863	-52.0318
18261718750	-52.2142	-51.8989	-52.1064
18304687500	-52.2262	-51.8929	-52.2131
18347656250	-52.272	-51.8768	-52.308
18390625000	-52.251	-51.9602	-52.3949
18433593750	-52.2362	-52.0317	-52.3692
18476562500	-52.239	-52.0995	-52.3343
18519531250	-52.2296	-52.1305	-52.3899
18562500000	-52.1723	-51.9821	-52.4921
18605468750	-52.0717	-51.9232	-52.6046
18648437500	-52.1221	-51.9239	-52.5907
18691406250	-52.2439	-51.9109	-52.4957
18734375000	-52.3708	-52.0649	-52.4108
18777343750	-52.5245	-52.1616	-52.4196
18820312500	-52.6109	-52.2187	-52.3748
18863281250	-52.6139	-52.2734	-52.4233
18906250000	-52.5733	-52.3435	-52.3936
18949218750	-52.4676	-52.4404	-52.2772
18992187500	-52.3433	-52.5189	-52.2888
19035156250	-52.3684	-52.6057	-52.3968
19078125000	-52.4611	-52.5941	-52.5179
19121093750	-52.4637	-52.5159	-52.5337
19164062500	-52.494	-52.4596	-52.4636
19207031250	-52.6247	-52.5191	-52.5085
19250000000	-52.794	-52.5874	-52.6625
19292968750	-52.9139	-52.6591	-52.773
19335937500	-53.078	-52.7046	-52.7402
19378906250	-53.1328	-52.6479	-52.7956
19421875000	-53.1116	-52.4996	-52.8215
19464843750	-53.0831	-52.4029	-52.7077
19507812500	-53.0178	-52.4317	-52.6029
19550781250	-52.9863	-52.4784	-52.5512
19593750000	-53.1137	-52.5221	-52.5694
19636718750	-53.1472	-52.5113	-52.5805
19679687500	-53.1034	-52.3826	-52.6
19722656250	-53.158	-52.4807	-52.7559
19765625000	-53.2539	-52.8255	-52.9301
19808593750	-53.4201	-53.1182	-53.0355
19851562500	-53.4461	-53.3039	-53.086
19894531250	-53.3139	-53.2702	-53.1189
19937500000	-53.1704	-53.1614	-53.1549
19980468750	-53.1552	-53.2071	-53.1661
20023437500	-53.2717	-53.1966	-53.2186
20066406250	-53.3599	-53.0565	-53.2422
20109375000	-53.3683	-52.9681	-53.2506
20152343750	-53.3505	-52.8985	-53.3143
20195312500	-53.2696	-52.8396	-53.35
20238281250	-53.2471	-52.7811	-53.3433
20281250000	-53.3237	-52.9217	-53.4576
20324218750	-53.5521	-53.1407	-53.5748
20367187500	-53.7237	-53.2265	-53.6113
20410156250	-53.7263	-53.2268	-53.5532
20453125000	-53.7466	-53.1704	-53.5824
20496093750	-53.8104	-53.1831	-53.6597
20539062500	-53.9308	-53.3288	-53.7617
20582031250	-54.018	-53.5383	-53.9127
20625000000	-54.1029	-53.7197	-53.9316
20667968750	-54.1503	-53.7289	-53.7984
20710937500	-54.1487	-53.6799	-53.7487
20753906250	-54.0686	-53.6859	-53.8161
20796875000	-54.0888	-53.6958	-53.8622
20839843750	-54.0746	-53.7607	-53.8259
20882812500	-54.0449	-53.8549	-53.8221
20925781250	-54.1633	-53.8391	-53.7778
20968750000	-54.2396	-53.8155	-53.7981
21011718750	-54.1909	-53.7678	-53.981
21054687500	-54.1676	-53.8088	-54.1666
21097656250	-54.0953	-53.9004	-54.3265
21140625000	-54.1458	-53.9131	-54.4769
21183593750	-54.2483	-54.0108	-54.6628
21226562500	-54.2367	-54.2746	-54.6915
21269531250	-54.3327	-54.3617	-54.5568
21312500000	-54.4367	-54.2235	-54.4114
21355468750	-54.4372	-54.0935	-54.3522
21398437500	-54.4723	-54.0747	-54.3685
21441406250	-54.5651	-54.104	-54.4137
21484375000	-54.5977	-54.2629	-54.407
21527343750	-54.6584	-54.4563	-54.496
21570312500	-54.6973	-54.4763	-54.523
21613281250	-54.792	-54.4683	-54.5339
21656250000	-55.0267	-54.5937	-54.619
21699218750	-55.1623	-54.7503	-54.7472
21742187500	-55.2153	-54.7334	-54.8771
21785156250	-55.3443	-54.716	-54.9566
21828125000	-55.3922	-54.7436	-55.0821
21871093750	-55.4346	-54.6454	-55.2222
21914062500	-55.534	-54.3793	-55.2851
21957031250	-55.6056	-54.1278	-55.2436
22000000000	-55.5944	-54.0354	-55.3232
22042968750	-55.6895	-54.1296	-55.4577
22085937500	-55.881	-54.5809	-55.6
22128906250	-55.9206	-55.0413	-55.7196
22171875000	-55.9767	-55.2324	-55.8619
22214843750	-55.9997	-55.4358	-56.1205
22257812500	-56.1707	-55.5675	-56.2304
22300781250	-56.2988	-55.6273	-56.2759
22343750000	-56.3616	-55.7442	-56.391
22386718750	-56.452	-55.8895	-56.5498
22429687500	-56.5231	-56.1197	-56.6904
22472656250	-56.5798	-56.2624	-56.7477
22515625000	-56.6439	-56.4362	-56.8655
22558593750	-56.8408	-56.6835	-56.9263
22601562500	-57.0902	-56.9553	-57.1827
22644531250	-57.2493	-57.1456	-57.517
22687500000	-57.5033	-57.1702	-57.6157
22730468750	-57.6021	-57.2024	-57.6437
22773437500	-57.705	-57.3407	-57.7728
22816406250	-57.8534	-57.5087	-57.8958
22859375000	-57.9815	-57.6687	-57.9077
22902343750	-58.1991	-57.671	-57.8369
22945312500	-58.2757	-57.6485	-57.8951
22988281250	-58.2412	-57.7231	-57.9952
23031250000	-58.282	-57.9111	-58.1194
23074218750	-58.4145	-58.1465	-58.3863
23117187500	-58.7031	-58.3421	-58.6007
23160156250	-58.9067	-58.6345	-58.8097
23203125000	-59.038	-58.9297	-58.9982
23246093750	-59.2078	-59.0878	-59.1394
23289062500	-59.3212	-59.2837	-59.3425
23332031250	-59.5292	-59.4155	-59.5901
23375000000	-59.8094	-59.5738	-60.0185
23417968750	-59.9369	-59.7453	-60.2613
23460937500	-60.0996	-59.7696	-60.3824
23503906250	-60.1859	-59.9105	-60.4653
23546875000	-60.229	-60.0623	-60.6315
23589843750	-60.3148	-60.1195	-60.8308
23632812500	-60.499	-60.1063	-60.9351
23675781250	-60.6971	-60.2027	-60.9747
23718750000	-60.713	-60.5612	-61.0388
23761718750	-60.7708	-60.808	-61.1023
23804687500	-60.9515	-60.9525	-61.3504
23847656250	-61.2411	-61.3095	-61.7155
23890625000	-61.6364	-61.5779	-62.0022
23933593750	-62.0704	-61.736	-62.2549
23976562500	-62.2472	-61.8668	-62.4555
24019531250	-62.3281	-61.8405	-62.4427
24062500000	-62.4067	-62.0061	-62.3983
24105468750	-62.5012	-62.3274	-62.5968
24148437500	-62.728	-62.5294	-62.8721
24191406250	-62.9358	-62.6721	-63.1475
24234375000	-63.0514	-62.6211	-63.3891
24277343750	-63.1662	-62.5775	-63.5242
24320312500	-63.2784	-62.8453	-63.7166
24363281250	-63.5405	-63.2705	-63.9466
24406250000	-63.8487	-63.6336	-64.3774
24449218750	-64.0396	-64.02	-64.7233
24492187500	-64.2005	-64.2532	-64.8398
24535156250	-64.3358	-64.4083	-64.9041
24578125000	-64.4625	-64.6213	-64.9704
24621093750	-64.7901	-64.8067	-65.0599
24664062500	-65.0628	-65.0311	-65.2359
24707031250	-65.2086	-65.3323	-65.5644
24750000000	-65.5528	-65.4251	-65.7499
24792968750	-65.7078	-65.47	-65.853
24835937500	-65.6503	-65.5962	-65.8957
24878906250	-65.6586	-65.7037	-65.9568
24921875000	-65.7419	-66.1089	-66.1784
24964843750	-65.9949	-66.3129	-66.3899
25007812500	-66.2701	-66.3478	-66.5931
25050781250	-66.4116	-66.4543	-66.8775
25093750000	-66.5987	-66.5364	-66.9706
25136718750	-66.6568	-66.7283	-67.1014
25179687500	-66.6219	-66.8862	-67.1907
25222656250	-66.6916	-67.0292	-67.3432
25265625000	-66.8293	-67.2431	-67.4782
25308593750	-67.0027	-67.3567	-67.4787
25351562500	-67.0633	-67.3678	-67.5056
25394531250	-67.0493	-67.3375	-67.6128
25437500000	-67.248	-67.3034	-67.7478
25480468750	-67.5376	-67.2277	-68.0019
25523437500	-67.6573	-67.2477	-68.2167
25566406250	-67.5642	-67.5853	-68.1938
25609375000	-67.517	-68.0079	-68.2962
25652343750	-67.7483	-68.1183	-68.3558
25695312500	-67.9782	-68.2092	-68.3036
25738281250	-68.0752	-68.1731	-68.267
25781250000	-68.2201	-67.9654	-68.2597
25824218750	-68.3122	-67.7882	-68.3383
25867187500	-68.3621	-67.7437	-68.2989
25910156250	-68.2716	-67.8266	-68.3039
25953125000	-68.1378	-67.8909	-68.3144
25996093750	-68.0629	-68.1154	-68.3537
26039062500	-68.0509	-68.42	-68.5546
26082031250	-68.0198	-68.5524	-68.4973
26125000000	-68.0128	-68.4632	-68.3722
26167968750	-68.0723	-68.3027	-68.4044
26210937500	-68.0892	-68.2476	-68.5496
26253906250	-68.1247	-68.3008	-68.7009
26296875000	-68.2032	-68.3849	-68.7452
26339843750	-68.2121	-68.3319	-68.5523
26382812500	-68.1539	-68.3268	-68.4385
26425781250	-68.1646	-68.4303	-68.3168
26468750000	-68.1597	-68.3933	-68.2253
26511718750	-68.1592	-68.2283	-68.3844
26554687500	-68.2029	-68.1625	-68.5098
26597656250	-68.2129	-68.1407	-68.497
26640625000	-68.2606	-68.1251	-68.4011
26683593750	-68.1954	-68.145	-68.506
26726562500	-67.9674	-68.1568	-68.6509
26769531250	-67.8526	-68.199	-68.7602
26812500000	-67.9524	-68.2421	-68.7531
26855468750	-68.0385	-68.181	-68.7328
26898437500	-68.08	-68.0943	-68.6632
26941406250	-68.0214	-68.2302	-68.6291
26984375000	-67.9923	-68.2609	-68.6539
27027343750	-67.9624	-68.2708	-68.5386
27070312500	-67.908	-68.3477	-68.4765
27113281250	-67.8861	-68.3839	-68.5136
27156250000	-67.9852	-68.3571	-68.6144
27199218750	-68.0163	-68.5092	-68.6777
27242187500	-68.0534	-68.6193	-68.7067
27285156250	-68.0802	-68.5745	-68.7009
27328125000	-67.9788	-68.5154	-68.7637
27371093750	-68.0659	-68.5014	-68.7624
27414062500	-68.2407	-68.4559	-68.7983
27457031250	-68.1936	-68.4602	-68.8752
27500000000	-68.1013	-68.4039	-68.7167
27542968750	-68.1899	-68.3518	-68.5652
27585937500	-68.2101	-68.257	-68.5472
27628906250	-68.1619	-68.2662	-68.6312
27671875000	-68.137	-68.3454	-68.6683
27714843750	-68.1299	-68.2539	-68.665
27757812500	-68.0118	-68.1435	-68.652
27800781250	-67.89	-68.0818	-68.6485
27843750000	-67.8426	-68.0163	-68.7426
27886718750	-68.0031	-68.0462	-68.7255
27929687500	-68.0926	-68.187	-68.6974
27972656250	-68.1099	-68.404	-68.7172
28015625000	-68.2391	-68.489	-68.6858
28058593750	-68.3759	-68.4654	-68.6792
28101562500	-68.2597	-68.4819	-68.7049
28144531250	-68.1085	-68.4595	-68.697
28187500000	-68.1112	-68.3344	-68.6593
28230468750	-68.0749	-68.2949	-68.7009
28273437500	-68.036	-68.1897	-68.7695
28316406250	-68.0607	-68.1562	-68.632
28359375000	-68.163	-68.3754	-68.4516
28402343750	-68.2138	-68.4844	-68.4889
28445312500	-68.3204	-68.5365	-68.6819
28488281250	-68.3832	-68.5678	-68.7033
28531250000	-68.345	-68.5445	-68.5985
28574218750	-68.1958	-68.5339	-68.7206
28617187500	-68.1457	-68.4137	-68.7831
28660156250	-68.2195	-68.3118	-68.6552
28703125000	-68.3408	-68.376	-68.6017
28746093750	-68.3725	-68.3962	-68.6262
28789062500	-68.3514	-68.3482	-68.5058
28832031250	-68.3487	-68.4292	-68.3616
28875000000	-68.3626	-68.48	-68.2994
28917968750	-68.2964	-68.3731	-68.4023
28960937500	-68.2398	-68.2903	-68.6641
29003906250	-68.1851	-68.3362	-68.7572
29046875000	-68.2536	-68.3109	-68.6522
29089843750	-68.3866	-68.2344	-68.6213
29132812500	-68.5442	-68.2713	-68.7484
29175781250	-68.7057	-68.2313	-68.896
29218750000	-68.6982	-68.194	-68.8278
29261718750	-68.6248	-68.2408	-68.6988
29304687500	-68.533	-68.2952	-68.5702
29347656250	-68.3694	-68.3372	-68.4978
29390625000	-68.2222	-68.3063	-68.4593
29433593750	-68.2378	-68.2038	-68.6406
29476562500	-68.4341	-68.2411	-68.8245
29519531250	-68.5393	-68.2202	-68.8476
29562500000	-68.4445	-68.1967	-68.8545
29605468750	-68.317	-68.418	-68.8757
29648437500	-68.3346	-68.6133	-68.9734
29691406250	-68.3704	-68.5381	-68.9769
29734375000	-68.5624	-68.4801	-68.9965
29777343750	-68.5597	-68.5618	-68.9993
29820312500	-68.4687	-68.5269	-69.0207
29863281250	-68.4663	-68.5939	-69.1579
29906250000	-68.5573	-68.7022	-69.2708
29949218750	-68.6498	-68.7133	-69.2053
29992187500	-68.689	-68.5579	-69.0619
30035156250	-68.7479	-68.479	-68.9886
30078125000	-68.6755	-68.3406	-68.86
30121093750	-68.5464	-68.3932	-68.875
30164062500	-68.5096	-68.4813	-68.9983
30207031250	-68.4883	-68.4399	-69.1103
30250000000	-68.5044	-68.3084	-69.1169
30292968750	-68.6557	-68.2534	-69.0515
30335937500	-68.6899	-68.3034	-69.1324
30378906250	-68.8044	-68.3777	-69.2364
30421875000	-68.8035	-68.3184	-69.1326
30464843750	-68.717	-68.2667	-68.9522
30507812500	-68.5985	-68.3293	-68.7819
30550781250	-68.5746	-68.5333	-68.7358
30593750000	-68.6796	-68.5885	-68.6761
30636718750	-68.6738	-68.5913	-68.5763
30679687500	-68.6005	-68.8075	-68.6461
30722656250	-68.5588	-68.8032	-68.7781
30765625000	-68.4321	-68.7391	-68.7128
30808593750	-68.3981	-68.6113	-68.6633
30851562500	-68.4385	-68.4565	-68.8169
30894531250	-68.4365	-68.4571	-69.0515
30937500000	-68.4127	-68.6273	-69.0953
30980468750	-68.3095	-68.7046	-68.9574
31023437500	-68.2788	-68.6177	-68.8387
31066406250	-68.2981	-68.394	-68.669
31109375000	-68.2245	-68.236	-68.611
31152343750	-68.2759	-68.2206	-68.5677
31195312500	-68.3588	-68.3058	-68.6043
31238281250	-68.264	-68.3844	-68.7476
31281250000	-68.2324	-68.4619	-68.7898
31324218750	-68.2733	-68.4926	-68.7754
31367187500	-68.2713	-68.4405	-68.7248
31410156250	-68.2444	-68.324	-68.5511
31453125000	-68.0919	-68.2154	-68.3683
31496093750	-67.9345	-68.0993	-68.3153
31539062500	-67.902	-68.0979	-68.3798
31582031250	-68.0057	-68.1691	-68.5626
31625000000	-68.1427	-68.3295	-68.671
31667968750	-68.2542	-68.3682	-68.653
31710937500	-68.2494	-68.3715	-68.6524
31753906250	-68.1806	-68.2413	-68.6773
31796875000	-68.1722	-68.0653	-68.5431
31839843750	-68.1903	-67.8969	-68.494
31882812500	-68.3104	-67.8386	-68.7078
31925781250	-68.4078	-67.9874	-68.703
31968750000	-68.3733	-68.0671	-68.5224
32011718750	-68.1511	-68.0565	-68.5066
32054687500	-68.055	-68.0618	-68.5803
32097656250	-68.1012	-68.0724	-68.6349
32140625000	-68.1961	-67.9916	-68.7774
32183593750	-68.1543	-67.9427	-68.8475
32226562500	-68.1182	-67.9662	-68.8612
32269531250	-68.0479	-68.0192	-68.7633
32312500000	-68.0125	-68.2345	-68.727
32355468750	-68.0104	-68.3624	-68.6753
32398437500	-68.0331	-68.362	-68.5598
32441406250	-68.0832	-68.4993	-68.4674
32484375000	-68.0455	-68.5543	-68.4892
32527343750	-68.0239	-68.3851	-68.5659
32570312500	-67.9713	-68.1599	-68.5566
32613281250	-67.8428	-68.1407	-68.5407
32656250000	-67.8909	-68.103	-68.6621
32699218750	-68.0706	-68.1672	-68.7913
32742187500	-68.1744	-68.2853	-68.877
32785156250	-68.2805	-68.2733	-68.8565
32828125000	-68.2766	-68.2	-68.794
32871093750	-68.1539	-68.1877	-68.6905
32914062500	-68.1666	-68.2111	-68.6824
32957031250	-68.1564	-68.1799	-68.6246
33000000000	-68.1484	-68.2719	-68.5577
33042968750	-68.2029	-68.3701	-68.5523
33085937500	-68.3915	-68.4064	-68.5668
33128906250	-68.5542	-68.4139	-68.5524
33171875000	-68.5747	-68.4374	-68.5256
33214843750	-68.4668	-68.3653	-68.5824
33257812500	-68.3798	-68.3031	-68.7134
33300781250	-68.4534	-68.3237	-68.6934
33343750000	-68.4476	-68.209	-68.509
33386718750	-68.3892	-68.0368	-68.4288
33429687500	-68.3925	-67.979	-68.6005
33472656250	-68.3617	-68.0453	-68.8926
33515625000	-68.3615	-68.2837	-69.052
33558593750	-68.3344	-68.4704	-69.1776
33601562500	-68.3146	-68.5573	-69.1911
33644531250	-68.3998	-68.6451	-68.929
33687500000	-68.6169	-68.6185	-68.6968
33730468750	-68.6595	-68.3798	-68.6655
33773437500	-68.5501	-68.1067	-68.7078
33816406250	-68.5901	-68.1276	-68.5405
33859375000	-68.7041	-68.2168	-68.2303
33902343750	-68.7058	-68.227	-68.2298
33945312500	-68.6093	-68.3192	-68.3963
33988281250	-68.5763	-68.4357	-68.4864
34031250000	-68.5899	-68.4841	-68.4828
34074218750	-68.6113	-68.5215	-68.371
34117187500	-68.6589	-68.5495	-68.3282
34160156250	-68.6991	-68.6143	-68.2959
34203125000	-68.7116	-68.55	-68.2173
34246093750	-68.7048	-68.4421	-68.1542
34289062500	-68.7045	-68.5833	-68.3468
34332031250	-68.6821	-68.6805	-68.5082
34375000000	-68.5594	-68.7726	-68.5578
34417968750	-68.5751	-68.8244	-68.5753
34460937500	-68.7439	-68.8165	-68.5445
34503906250	-68.8809	-68.7378	-68.41
34546875000	-68.9868	-68.7014	-68.4102
34589843750	-68.966	-68.8474	-68.4579
34632812500	-68.97	-68.8878	-68.4882
34675781250	-68.9457	-68.7854	-68.5809
34718750000	-68.8166	-68.7264	-68.59
34761718750	-68.8007	-68.6105	-68.3771
34804687500	-68.8118	-68.6282	-68.4307
34847656250	-68.7737	-68.811	-68.5953
34890625000	-68.8214	-68.861	-68.5993
34933593750	-68.8643	-68.8043	-68.6566
34976562500	-68.8581	-68.8266	-68.8061
35019531250	-68.8362	-68.7962	-69.0007
35062500000	-68.9471	-68.6651	-69.0644
35105468750	-69.1825	-68.7256	-69.0337
35148437500	-69.2125	-68.8781	-69.0626
35191406250	-69.1113	-69.0487	-68.8763
35234375000	-69.0275	-69.0615	-68.7504
35277343750	-69.081	-69.092	-68.6686
35320312500	-69.0716	-69.1918	-68.5978
35363281250	-68.9399	-69.1547	-68.6468
35406250000	-68.9995	-69.1865	-68.6637
35449218750	-69.2136	-69.2312	-68.7241
35492187500	-69.2145	-69.2008	-68.7785
35535156250	-69.2114	-68.9666	-68.9327
35578125000	-69.2531	-68.8757	-69.005
35621093750	-69.2582	-69.022	-68.9926
35664062500	-69.2775	-68.9973	-68.8395
35707031250	-69.2365	-69.1107	-68.7999
35750000000	-69.2764	-69.2594	-68.9186
35792968750	-69.3037	-69.181	-69.0628
35835937500	-69.2999	-69.0969	-69.2556
35878906250	-69.4191	-69.1074	-69.3722
35921875000	-69.5653	-69.095	-69.438
35964843750	-69.5634	-69.0866	-69.4959
36007812500	-69.3348	-69.2058	-69.6214
36050781250	-69.2294	-69.2782	-69.5011
36093750000	-69.2605	-69.229	-69.3023
36136718750	-69.2551	-69.2945	-69.3507
36179687500	-69.2753	-69.3776	-69.5806
36222656250	-69.3777	-69.3994	-69.7644
36265625000	-69.4299	-69.3199	-69.8882
36308593750	-69.2897	-69.3516	-69.8305
36351562500	-69.1547	-69.4415	-69.8608
36394531250	-69.1437	-69.3812	-70.0304
36437500000	-69.2582	-69.3356	-70.048
36480468750	-69.3133	-69.3882	-69.9109
36523437500	-69.3384	-69.4699	-69.874
36566406250	-69.3145	-69.6076	-70.0219
36609375000	-69.2387	-69.6924	-70.0384
36652343750	-69.3147	-69.7212	-69.8304
36695312500	-69.3884	-69.7032	-69.7875
36738281250	-69.2463	-69.6124	-69.8512
36781250000	-69.1409	-69.6906	-69.9078
36824218750	-69.2655	-69.8283	-69.9596
36867187500	-69.3285	-69.8844	-70.0048
36910156250	-69.2754	-69.7392	-70.0858
36953125000	-69.282	-69.5408	-70.0626
36996093750	-69.326	-69.535	-69.9054
37039062500	-69.3618	-69.5127	-69.928
37082031250	-69.5958	-69.5657	-69.9284
37125000000	-69.7749	-69.5372	-69.8247
37167968750	-69.7752	-69.4572	-69.8715
37210937500	-69.7519	-69.4696	-69.9475
37253906250	-69.8126	-69.527	-69.9906
37296875000	-69.8611	-69.5652	-70.0448
37339843750	-69.6685	-69.5746	-70.1173
37382812500	-69.5461	-69.505	-70.1588
37425781250	-69.4874	-69.377	-70.0776
37468750000	-69.5999	-69.446	-70.1339
37511718750	-69.6992	-69.613	-70.2476
37554687500	-69.6206	-69.7293	-70.2952
37597656250	-69.6712	-69.7807	-70.2396
37640625000	-69.7553	-69.895	-70.0899
37683593750	-69.9185	-69.9563	-70.0326
37726562500	-69.846	-69.9541	-69.8746
37769531250	-69.7943	-69.9035	-69.9211
37812500000	-69.7649	-70.0868	-70.1398
37855468750	-69.7399	-70.1673	-70.298
37898437500	-69.7532	-70.0228	-70.3691
37941406250	-69.6343	-69.9654	-70.4689
37984375000	-69.6567	-70.0145	-70.5635
38027343750	-69.7481	-69.932	-70.4382
38070312500	-69.8322	-69.7274	-70.2496
38113281250	-69.9204	-69.6878	-70.2257
38156250000	-70.0085	-69.7616	-70.2561
38199218750	-70.0539	-69.7383	-70.2554
38242187500	-70.0284	-69.7675	-70.0767
38285156250	-69.9602	-69.8904	-69.9555
38328125000	-70.0215	-69.8658	-70.0504
38371093750	-70.1416	-69.8883	-70.1823
38414062500	-70.1354	-69.9194	-70.2462
38457031250	-70.2063	-70.0221	-70.3264
38500000000	-70.1908	-69.9829	-70.4021
38542968750	-70.0773	-69.9311	-70.4243
38585937500	-70.0178	-70.0082	-70.4583
38628906250	-69.9658	-70.0472	-70.3349
38671875000	-69.9123	-70.0226	-70.2634
38714843750	-69.8884	-70.077	-70.3082
38757812500	-69.9052	-70.0919	-70.3279
38800781250	-69.9838	-70.1806	-70.3238
38843750000	-70.1891	-70.2576	-70.4735
38886718750	-70.2836	-70.2217	-70.4931
38929687500	-70.3087	-70.2346	-70.4247
38972656250	-70.4299	-70.1738	-70.4868
39015625000	-70.4554	-70.0241	-70.4398
39058593750	-70.4998	-69.9392	-70.4854
39101562500	-70.4104	-70.0181	-70.7551
39144531250	-70.3161	-70.1738	-70.7905
39187500000	-70.2291	-70.2734	-70.6828
39230468750	-70.0812	-70.2641	-70.7006
39273437500	-70.0409	-70.2807	-70.8013
39316406250	-70.1884	-70.4157	-70.8256
39359375000	-70.1818	-70.4943	-70.7925
39402343750	-70.0995	-70.4202	-70.7442
39445312500	-70.188	-70.4272	-70.876
39488281250	-70.4289	-70.4228	-70.9048
39531250000	-70.4162	-70.2123	-70.8069
39574218750	-70.2999	-70.2289	-70.8091
39617187500	-70.3756	-70.3328	-70.9289
39660156250	-70.5301	-70.3369	-71.0675
39703125000	-70.5435	-70.2452	-70.9988
39746093750	-70.5633	-70.1996	-70.943
39789062500	-70.65	-70.1796	-71.0798
39832031250	-70.5706	-70.3243	-71.0074
39875000000	-70.4263	-70.5043	-70.8049
39917968750	-70.3858	-70.6067	-70.6739
39960937500	-70.3621	-70.6777	-70.5596
40003906250	-70.3088	-70.5651	-70.4283
40046875000	-70.2827	-70.4617	-70.4577
40089843750	-70.4979	-70.4897	-70.7001
40132812500	-70.6399	-70.6662	-71.1081
40175781250	-70.6624	-70.7877	-71.4861
40218750000	-70.6158	-70.8135	-71.5471
40261718750	-70.4995	-70.886	-71.3516
40304687500	-70.4923	-70.7544	-71.463
40347656250	-70.6828	-70.7104	-71.5264
40390625000	-70.9059	-70.784	-71.3666
40433593750	-71.0671	-70.8125	-71.262
40476562500	-71.0799	-70.7546	-71.2451
40519531250	-70.9655	-70.722	-71.2111
40562500000	-70.9945	-70.983	-71.3144
40605468750	-71.0914	-71.2074	-71.4216
40648437500	-71.0501	-71.178	-71.4771
40691406250	-70.8918	-71.1625	-71.5376
40734375000	-70.7081	-71.2673	-71.4681
40777343750	-70.7881	-71.2536	-71.522
40820312500	-70.9761	-71.2864	-71.5295
40863281250	-70.9942	-71.2488	-71.3244
40906250000	-71.028	-71.0249	-71.314
40949218750	-71.1353	-70.9378	-71.4583
40992187500	-71.2077	-71.0827	-71.5515
41035156250	-71.3544	-71.3832	-71.7618
41078125000	-71.4928	-71.542	-72.061
41121093750	-71.4355	-71.3305	-72.0481
41164062500	-71.446	-71.2827	-71.9242
41207031250	-71.5659	-71.3331	-71.9572
41250000000	-71.5901	-71.4736	-72.1057
41292968750	-71.4853	-71.6265	-72.1995
41335937500	-71.4487	-71.8496	-72.0705
41378906250	-71.4552	-71.8071	-71.9898
41421875000	-71.4992	-71.5639	-72.102
41464843750	-71.6843	-71.4545	-72.1574
41507812500	-71.8759	-71.3967	-72.1238
41550781250	-72.0016	-71.365	-72.0947
41593750000	-72.0106	-71.4679	-72.1249
41636718750	-71.8757	-71.7264	-72.2211
41679687500	-71.8026	-71.8298	-72.4617
41722656250	-71.6738	-71.5888	-72.5812
41765625000	-71.7194	-71.4817	-72.3459
41808593750	-71.936	-71.456	-72.4331
[truncated: 50 more rows]

## Sheet: Fig9e NPR
RMS	PAM8	Simple notch	PM notch
54.5	-17.1919	-15.1386	-17.0844
48.5	-18.4756	-16.4157	-18.3718
43.2	-19.7883	-17.7718	-19.7886
38.5	-21.1801	-19.1856	-21.1535
34.3	-22.5156	-20.6753	-22.5823
30.6	-23.7345	-22.2476	-24.0799
27.3	-24.8685	-23.6753	-25.2758

## Sheet: Fig9f Q
EQ	51 Tap 2by2 real MMSE
			HR-OSA; IQ noise
			PM notch 3 bit Quan.		Simple notch.
RMS	Ref	Same-orthognal(shift 2000 samples)	Gaussain	Chi-square		Chi-square
54.5	5.05079	5.06111	4.82916	5.6494		4.53309
48.5	6.15971	6.25835	5.87323	6.29278		5.3907
43.2	7.02535	7.26784	7.05876	6.92524		6.09839
38.5	7.75492	8.04651	8.30407	7.54589		6.75985
34.3	8.3296	8.65524	9.65693	8.18702		7.37176
30.6	8.84728	9.13669	11.0427	8.84013		8.02167
27.3	9.27792	9.56537	12.3858	9.46244		8.63264
