# Supplementary material for: Nonlinear noise spectrum measurement using a probability-maintained noise power ratio method
Source: Commun Eng. 2022 Dec 29;1:49. doi: 10.1038/s44172-022-00047-y (PMC10955953; doi:10.1038/s44172-022-00047-y)
Supplement: Supplementary file 13 — Supplementary Data 1-10 [file 44172_2022_47_MOESM13_ESM.xlsx]

## Sheet: Fig10c 2tone
1*150km
LaunchPower	5dBm
0	-65.4906
15625000	-65.4975
31250000	-65.5043
46875000	-65.511
62500000	-65.5175
78125000	-65.5239
93750000	-65.5302
109375000	-65.5363
125000000	-65.5423
140625000	-65.5482
156250000	-65.5539
171875000	-65.5595
187500000	-65.5649
203125000	-65.5702
218750000	-65.5754
234375000	-65.5805
250000000	-65.5854
265625000	-65.5902
281250000	-65.5948
296875000	-65.5993
312500000	-65.6037
328125000	-65.6079
343750000	-65.612
359375000	-65.6159
375000000	-65.6198
390625000	-65.6234
406250000	-65.627
421875000	-65.6304
437500000	-65.6337
453125000	-65.6369
468750000	-65.6399
484375000	-65.6428
500000000	-65.6456
515625000	-65.6482
531250000	-65.6507
546875000	-65.6532
562500000	-65.6556
578125000	-65.6579
593750000	-65.6604
609375000	-65.6638
625000000	-65.6667
640625000	-65.6588
656250000	-65.6611
671875000	-65.6638
687500000	-65.6655
703125000	-65.6668
718750000	-65.6678
734375000	-65.6686
750000000	-65.6692
765625000	-65.6697
781250000	-65.67
796875000	-65.6701
812500000	-65.6702
828125000	-65.6701
843750000	-65.6698
859375000	-65.6694
875000000	-65.6689
890625000	-65.6682
906250000	-65.6674
921875000	-65.6664
937500000	-65.6653
953125000	-65.6641
968750000	-65.6627
984375000	-65.6612
1000000000	-65.6596
1015625000	-65.6578
1031250000	-65.6559
1046875000	-65.6538
1062500000	-65.6517
1078125000	-65.6493
1093750000	-65.6469
1109375000	-65.6443
1125000000	-65.6415
1140625000	-65.6386
1156250000	-65.6356
1171875000	-65.6325
1187500000	-65.6292
1203125000	-65.6258
1218750000	-65.6222
1234375000	-65.6185
1250000000	-65.6147
1265625000	-65.6107
1281250000	-65.6066
1296875000	-65.6023
1312500000	-65.5979
1328125000	-65.5934
1343750000	-65.5887
1359375000	-65.5839
1375000000	-65.579
1390625000	-65.5739
1406250000	-65.5687
1421875000	-65.5633
1437500000	-65.5578
1453125000	-65.5521
1468750000	-65.5463
1484375000	-65.5404
1500000000	-65.5343
1515625000	-65.528
1531250000	-65.5216
1546875000	-65.515
1562500000	-65.5083
1578125000	-65.5013
1593750000	-65.4942
1609375000	-65.4869
1625000000	-65.4794
1640625000	-65.4717
1656250000	-65.4638
1671875000	-65.4555
1687500000	-65.447
1703125000	-65.4382
1718750000	-65.429
1734375000	-65.4193
1750000000	-65.4091
1765625000	-65.3982
1781250000	-65.3864
1796875000	-65.3733
1812500000	-65.3585
1828125000	-65.341
1843750000	-65.319
1859375000	-65.2884
1875000000	-65.2373
1890625000	-65.1085
1906250000	-62.5169
1921875000	-62.8762
1937500000	-65.5627
1953125000	-65.4614
1968750000	-65.4154
1984375000	-65.3862
2000000000	-65.3642
2015625000	-65.3462
2031250000	-65.3304
2046875000	-65.3161
2062500000	-65.3027
2078125000	-65.29
2093750000	-65.2778
2109375000	-65.2659
2125000000	-65.2543
2140625000	-65.2429
2156250000	-65.2316
2171875000	-65.2204
2187500000	-65.2093
2203125000	-65.1983
2218750000	-65.1873
2234375000	-65.1763
2250000000	-65.1654
2265625000	-65.1544
2281250000	-65.1435
2296875000	-65.1326
2312500000	-65.1218
2328125000	-65.1109
2343750000	-65.1
2359375000	-65.0892
2375000000	-65.0783
2390625000	-65.0675
2406250000	-65.0567
2421875000	-65.046
2437500000	-65.0352
2453125000	-65.0245
2468750000	-65.0138
2484375000	-65.0032
2500000000	-64.9927
2515625000	-64.9822
2531250000	-64.9718
2546875000	-64.9614
2562500000	-64.9512
2578125000	-64.9411
2593750000	-64.9311
2609375000	-64.9213
2625000000	-64.9116
2640625000	-64.9021
2656250000	-64.8928
2671875000	-64.8838
2687500000	-64.875
2703125000	-64.8665
2718750000	-64.8583
2734375000	-64.8505
2750000000	-64.843
2765625000	-64.8361
2781250000	-64.8297
2796875000	-64.8238
2812500000	-64.8187
2828125000	-64.8143
2843750000	-64.8108
2859375000	-64.8083
2875000000	-64.8069
2890625000	-64.807
2906250000	-64.8085
2921875000	-64.812
2937500000	-64.8176
2953125000	-64.8259
2968750000	-64.8374
2984375000	-64.8527
3000000000	-64.873
3015625000	-64.8993
3031250000	-64.9335
3046875000	-64.9779
3062500000	-65.0363
3078125000	-65.1141
3093750000	-65.2199
3109375000	-65.368
3125000000	-65.5837
3140625000	-65.9104
3156250000	-66.3755
3171875000	-65.3735
3187500000	-33.2843
3203125000	-33.2943
3218750000	-60.4976
3234375000	-61.9223
3250000000	-62.5303
3265625000	-62.8675
3281250000	-63.0795
3296875000	-63.2233
3312500000	-63.3256
3328125000	-63.4009
3343750000	-63.4576
3359375000	-63.501
3375000000	-63.5346
3390625000	-63.5607
3406250000	-63.5809
3421875000	-63.5965
3437500000	-63.6085
3453125000	-63.6174
3468750000	-63.6238
3484375000	-63.6282
3500000000	-63.6309
3515625000	-63.6321
3531250000	-63.6321
3546875000	-63.6311
3562500000	-63.6292
3578125000	-63.6265
3593750000	-63.6232
3609375000	-63.6193
3625000000	-63.6149
3640625000	-63.6101
3656250000	-63.605
3671875000	-63.5995
3687500000	-63.5938
3703125000	-63.5879
3718750000	-63.5817
3734375000	-63.5754
3750000000	-63.5689
3765625000	-63.5623
3781250000	-63.5555
3796875000	-63.5486
3812500000	-63.5416
3828125000	-63.5343
3843750000	-63.527
3859375000	-63.5194
3875000000	-63.5115
3890625000	-63.5033
3906250000	-63.4947
3921875000	-63.4856
3937500000	-63.476
3953125000	-63.4656
3968750000	-63.4543
3984375000	-63.4419
4000000000	-63.4281
4015625000	-63.4127
4031250000	-63.3953
4046875000	-63.3754
4062500000	-63.3525
4078125000	-63.3258
4093750000	-63.2946
4109375000	-63.2579
4125000000	-63.2142
4140625000	-63.1621
4156250000	-63.0996
4171875000	-63.0243
4187500000	-62.933
4203125000	-62.822
4218750000	-62.6863
4234375000	-62.52
4250000000	-62.3155
4265625000	-62.0633
4281250000	-61.7513
4296875000	-61.3647
4312500000	-60.8848
4328125000	-60.2886
4343750000	-59.5468
4359375000	-58.622
4375000000	-57.4645
4390625000	-56.003
4406250000	-54.1236
4421875000	-51.6128
4437500000	-47.9544
4453125000	-40.8739
4468750000	-2.98799
4484375000	-3.02716
4500000000	-44.7215
4515625000	-48.8276
4531250000	-51.308
4546875000	-53.0523
4562500000	-54.3686
4578125000	-55.4053
4593750000	-56.2461
4609375000	-56.9436
4625000000	-57.5329
4640625000	-58.0388
4656250000	-58.4792
4671875000	-58.8675
4687500000	-59.214
4703125000	-59.5269
4718750000	-59.8125
4734375000	-60.0761
4750000000	-60.322
4765625000	-60.5537
4781250000	-60.7742
4796875000	-60.9863
4812500000	-61.1923
4828125000	-61.3941
4843750000	-61.5938
4859375000	-61.7931
4875000000	-61.9937
4890625000	-62.1972
4906250000	-62.4053
4921875000	-62.6198
4937500000	-62.8422
4953125000	-63.0746
4968750000	-63.3189
4984375000	-63.5775
5000000000	-63.8527
5015625000	-64.1475
5031250000	-64.4651
5046875000	-64.8096
5062500000	-65.1855
5078125000	-65.5985
5093750000	-66.0555
5109375000	-66.5652
5125000000	-67.1385
5140625000	-67.7898
5156250000	-68.5386
5171875000	-69.4114
5187500000	-70.4457
5203125000	-71.6976
5218750000	-73.2529
5234375000	-75.2487
5250000000	-77.8878
5265625000	-81.2025
5281250000	-82.8583
5296875000	-79.6842
5312500000	-75.7781
5328125000	-72.6053
5343750000	-70.0233
5359375000	-67.8408
5375000000	-65.9328
5390625000	-64.2199
5406250000	-62.6496
5421875000	-61.1853
5437500000	-59.8005
5453125000	-58.4749
5468750000	-57.1925
5484375000	-55.94
5500000000	-54.7059
5515625000	-53.4797
5531250000	-52.2514
5546875000	-51.0108
5562500000	-49.7471
5578125000	-48.4483
5593750000	-47.1003
5609375000	-45.6857
5625000000	-44.1819
5640625000	-42.5582
5656250000	-40.7703
5671875000	-38.7497
5687500000	-36.3795
5703125000	-33.4321
5718750000	-29.3379
5734375000	-21.3333
5750000000	21.5581
5765625000	-13.1143
5781250000	-26.4311
5796875000	-30.2919
5812500000	-32.6816
5828125000	-34.3894
5843750000	-35.6963
5859375000	-36.7378
5875000000	-37.5902
5890625000	-38.3011
5906250000	-38.9022
5921875000	-39.4155
5937500000	-39.857
5953125000	-40.239
5968750000	-40.5704
5984375000	-40.8586
6000000000	-41.1094
6015625000	-41.3273
6031250000	-41.5162
6046875000	-41.6792
6062500000	-41.819
6078125000	-41.9378
6093750000	-42.0375
6109375000	-42.1196
6125000000	-42.1856
6140625000	-42.2366
6156250000	-42.2735
6171875000	-42.2974
6187500000	-42.309
6203125000	-42.3089
6218750000	-42.2977
6234375000	-42.2758
6250000000	-42.2438
6265625000	-42.2019
6281250000	-42.1506
6296875000	-42.0899
6312500000	-42.0202
6328125000	-41.9415
6343750000	-41.8541
6359375000	-41.758
6375000000	-41.6532
6390625000	-41.5398
6406250000	-41.4177
6421875000	-41.2869
6437500000	-41.1473
6453125000	-40.9988
6468750000	-40.8411
6484375000	-40.6741
6500000000	-40.4975
6515625000	-40.3111
6531250000	-40.1144
6546875000	-39.9072
6562500000	-39.6889
6578125000	-39.459
6593750000	-39.217
6609375000	-38.9622
6625000000	-38.6939
6640625000	-38.4111
6656250000	-38.113
6671875000	-37.7983
6687500000	-37.4659
6703125000	-37.1143
6718750000	-36.7417
6734375000	-36.3463
6750000000	-35.9256
6765625000	-35.4771
6781250000	-34.9975
6796875000	-34.4829
6812500000	-33.9288
6828125000	-33.3293
6843750000	-32.6774
6859375000	-31.9641
6875000000	-31.1777
6890625000	-30.3029
6906250000	-29.3186
6921875000	-28.1954
6937500000	-26.8892
6953125000	-25.3307
6968750000	-23.3999
6984375000	-20.8584
7000000000	-17.0921
7015625000	-8.73654
7031250000	20.8906
7046875000	-5.65987
7062500000	-16.519
7078125000	-20.633
7093750000	-23.3607
7109375000	-25.4265
7125000000	-27.0969
7140625000	-28.5025
7156250000	-29.7179
7171875000	-30.7896
7187500000	-31.7489
7203125000	-32.6177
7218750000	-33.4123
7234375000	-34.1446
7250000000	-34.8241
7265625000	-35.4582
7281250000	-36.0528
7296875000	-36.6129
7312500000	-37.1423
7328125000	-37.6445
7343750000	-38.1223
7359375000	-38.5782
7375000000	-39.0142
7390625000	-39.4322
7406250000	-39.8337
7421875000	-40.2202
7437500000	-40.5928
7453125000	-40.9526
7468750000	-41.3008
7484375000	-41.638
7500000000	-41.9652
7515625000	-42.283
7531250000	-42.5922
7546875000	-42.8933
7562500000	-43.1868
7578125000	-43.4734
7593750000	-43.7535
7609375000	-44.0275
7625000000	-44.2959
7640625000	-44.559
7656250000	-44.8173
7671875000	-45.0711
7687500000	-45.3207
7703125000	-45.5666
7718750000	-45.8089
7734375000	-46.048
7750000000	-46.2843
7765625000	-46.518
7781250000	-46.7495
7796875000	-46.979
7812500000	-47.2068
7828125000	-47.4333
7843750000	-47.6588
7859375000	-47.8835
7875000000	-48.1078
7890625000	-48.3321
7906250000	-48.5565
7921875000	-48.7815
7937500000	-49.0072
7953125000	-49.2341
7968750000	-49.4622
7984375000	-49.6916
8000000000	-49.9224
8015625000	-50.1542
8031250000	-50.3863
8046875000	-50.6174
8062500000	-50.8453
8078125000	-51.0661
8093750000	-51.2737
8109375000	-51.4583
8125000000	-51.6045
8140625000	-51.6883
8156250000	-51.6737
8171875000	-51.5086
8187500000	-51.1229
8203125000	-50.4304
8218750000	-49.3371
8234375000	-47.7469
8250000000	-45.5445
8265625000	-42.5131
8281250000	-38.0178
8296875000	-27.6819
8312500000	-3.43353
8328125000	-27.5962
8343750000	-36.0321
8359375000	-39.3261
8375000000	-41.3817
8390625000	-42.8433
8406250000	-43.9565
8421875000	-44.8427
8437500000	-45.5713
8453125000	-46.1851
8468750000	-46.7126
8484375000	-47.1733
8500000000	-47.5812
8515625000	-47.9466
8531250000	-48.2771
8546875000	-48.5789
8562500000	-48.8564
8578125000	-49.1134
8593750000	-49.3528
8609375000	-49.577
8625000000	-49.788
8640625000	-49.9873
8656250000	-50.1765
8671875000	-50.3565
8687500000	-50.5284
8703125000	-50.693
8718750000	-50.851
8734375000	-51.0031
8750000000	-51.1497
8765625000	-51.2914
8781250000	-51.4285
8796875000	-51.5615
8812500000	-51.6905
8828125000	-51.816
8843750000	-51.9381
8859375000	-52.0572
8875000000	-52.1733
8890625000	-52.2867
8906250000	-52.3975
8921875000	-52.506
8937500000	-52.6121
8953125000	-52.7161
8968750000	-52.8181
8984375000	-52.9182
9000000000	-53.0164
9015625000	-53.1128
9031250000	-53.2076
9046875000	-53.3008
9062500000	-53.3925
9078125000	-53.4827
9093750000	-53.5714
9109375000	-53.6588
9125000000	-53.7449
9140625000	-53.8297
9156250000	-53.9133
9171875000	-53.9957
9187500000	-54.0769
9203125000	-54.157
9218750000	-54.236
9234375000	-54.3138
9250000000	-54.3906
9265625000	-54.4663
9281250000	-54.541
9296875000	-54.6146
9312500000	-54.6871
9328125000	-54.7585
9343750000	-54.8288
9359375000	-54.8978
9375000000	-54.9656
9390625000	-55.032
9406250000	-55.0968
9421875000	-55.1597
9437500000	-55.2205
9453125000	-55.2784
9468750000	-55.3325
9484375000	-55.3813
9500000000	-55.4217
9515625000	-55.4477
9531250000	-55.4455
9546875000	-55.3752
9562500000	-55.063
9578125000	-51.3167
9593750000	-33.9369
9609375000	-54.3747
9625000000	-55.9571
9640625000	-56.1543
9656250000	-56.2437
9671875000	-56.3099
9687500000	-56.3693
9703125000	-56.4262
9718750000	-56.4821
9734375000	-56.5376
9750000000	-56.5927
9765625000	-56.6477
9781250000	-56.7025
9796875000	-56.7571
9812500000	-56.8115
9828125000	-56.8657
9843750000	-56.9197
9859375000	-56.9733
9875000000	-57.0268
9890625000	-57.0799
9906250000	-57.1328
9921875000	-57.1854
9937500000	-57.2377
9953125000	-57.2897
9968750000	-57.3414
9984375000	-57.3928
10000000000	-57.444
10015625000	-57.4948
10031250000	-57.5453
10046875000	-57.5956
10062500000	-57.6456
10078125000	-57.6953
10093750000	-57.7446
10109375000	-57.7938
10125000000	-57.8426
10140625000	-57.8911
10156250000	-57.9394
10171875000	-57.9874
10187500000	-58.0352
10203125000	-58.0826
10218750000	-58.1298
10234375000	-58.1768
10250000000	-58.2234
10265625000	-58.2699
10281250000	-58.316
10296875000	-58.3619
10312500000	-58.4076
10328125000	-58.453
10343750000	-58.4982
10359375000	-58.5431
10375000000	-58.5877
10390625000	-58.6322
10406250000	-58.6764
10421875000	-58.7203
10437500000	-58.764
10453125000	-58.8075
10468750000	-58.8507
10484375000	-58.8937
10500000000	-58.9365
10515625000	-58.979
10531250000	-59.0213
10546875000	-59.0633
10562500000	-59.1051
10578125000	-59.1467
10593750000	-59.1879
10609375000	-59.229
10625000000	-59.2697
10640625000	-59.3102
10656250000	-59.3504
10671875000	-59.3902
10687500000	-59.4298
10703125000	-59.4689
10718750000	-59.5076
10734375000	-59.5458
10750000000	-59.5834
10765625000	-59.6201
10781250000	-59.6557
10796875000	-59.6895
10812500000	-59.7202
10828125000	-59.7445
10843750000	-59.7504
10859375000	-59.5327
10875000000	-59.328
10890625000	-60.1056
10906250000	-60.0615
10921875000	-60.0753
10937500000	-60.1011
10953125000	-60.1314
10968750000	-60.1639
10984375000	-60.1976
11000000000	-60.232
11015625000	-60.2667
11031250000	-60.3018
11046875000	-60.3369
11062500000	-60.3721
11078125000	-60.4074
11093750000	-60.4426
11109375000	-60.4778
11125000000	-60.513
11140625000	-60.548
11156250000	-60.583
11171875000	-60.6179
11187500000	-60.6527
11203125000	-60.6874
11218750000	-60.7219
11234375000	-60.7564
11250000000	-60.7908
11265625000	-60.825
11281250000	-60.8591
11296875000	-60.8931
11312500000	-60.927
11328125000	-60.9608
11343750000	-60.9944
11359375000	-61.028
11375000000	-61.0614
11390625000	-61.0946
11406250000	-61.1278
11421875000	-61.1608
11437500000	-61.1937
11453125000	-61.2265
11468750000	-61.2592
11484375000	-61.2918
11500000000	-61.3247
11515625000	-61.3547
11531250000	-61.3883
11546875000	-61.4204
11562500000	-61.4524
11578125000	-61.4842
11593750000	-61.5159
11609375000	-61.5474
11625000000	-61.5789
11640625000	-61.6102
11656250000	-61.6414
11671875000	-61.6725
11687500000	-61.7034
11703125000	-61.7343
11718750000	-61.7651
11734375000	-61.7957
11750000000	-61.8262
11765625000	-61.8567
11781250000	-61.887
11796875000	-61.9172
11812500000	-61.9474
11828125000	-61.9774
11843750000	-62.0073
11859375000	-62.0372
11875000000	-62.0669
11890625000	-62.0966
11906250000	-62.1261
11921875000	-62.1556
11937500000	-62.1849
11953125000	-62.2142
11968750000	-62.2434
11984375000	-62.2725
12000000000	-62.3015
12015625000	-62.3304
12031250000	-62.3592
12046875000	-62.3879
12062500000	-62.4165
12078125000	-62.445
12093750000	-62.4734
12109375000	-62.5015
12125000000	-62.5292
12140625000	-62.5502
12156250000	-62.5856
12171875000	-62.6176
12187500000	-62.6443
12203125000	-62.6718
12218750000	-62.6994
12234375000	-62.7269
12250000000	-62.7545
12265625000	-62.7819
12281250000	-62.8092
12296875000	-62.8365
12312500000	-62.8637
12328125000	-62.8908
12343750000	-62.9178
12359375000	-62.9447
12375000000	-62.9715
12390625000	-62.9983
12406250000	-63.0249
12421875000	-63.0515
12437500000	-63.078
12453125000	-63.1044
12468750000	-63.1307
12484375000	-63.1569
12500000000	-63.183
12515625000	-63.2091
12531250000	-63.235
12546875000	-63.2609
12562500000	-63.2868
12578125000	-63.3125
12593750000	-63.3382
12609375000	-63.3638
12625000000	-63.3893
12640625000	-63.4148
12656250000	-63.4402
12671875000	-63.4655
12687500000	-63.4908
12703125000	-63.516
12718750000	-63.5411
12734375000	-63.5662
12750000000	-63.5912
12765625000	-63.6162
12781250000	-63.6411
12796875000	-63.6659
12812500000	-63.6907
12828125000	-63.7155
12843750000	-63.7401
12859375000	-63.7647
12875000000	-63.7893
12890625000	-63.8138
12906250000	-63.8382
12921875000	-63.8625
12937500000	-63.8868
12953125000	-63.9111
12968750000	-63.9352
12984375000	-63.9593
13000000000	-63.9833
13015625000	-64.0073
13031250000	-64.0312
13046875000	-64.055
13062500000	-64.0787
13078125000	-64.1024
13093750000	-64.126
13109375000	-64.1495
13125000000	-64.1729
13140625000	-64.1963
13156250000	-64.2196
13171875000	-64.2428
13187500000	-64.266
13203125000	-64.289
13218750000	-64.312
13234375000	-64.335
13250000000	-64.3578
13265625000	-64.3806
13281250000	-64.4033
13296875000	-64.426
13312500000	-64.4485
13328125000	-64.4711
13343750000	-64.4935
13359375000	-64.5159
13375000000	-64.5381
13390625000	-64.5603
13406250000	-64.5822
13421875000	-64.5993
13437500000	-64.6246
13453125000	-64.6508
13468750000	-64.6723
13484375000	-64.6942
13500000000	-64.716
13515625000	-64.7379
13531250000	-64.7598
13546875000	-64.7817
13562500000	-64.8035
13578125000	-64.8253
13593750000	-64.847
13609375000	-64.8687
13625000000	-64.8904
13640625000	-64.9121
13656250000	-64.9337
13671875000	-64.9553
13687500000	-64.9768
13703125000	-64.9983
13718750000	-65.0197
13734375000	-65.0412
13750000000	-65.0625
13765625000	-65.0838
13781250000	-65.1051
13796875000	-65.1263
13812500000	-65.1475
13828125000	-65.1686
13843750000	-65.1896
13859375000	-65.2106
13875000000	-65.2316
13890625000	-65.2524
13906250000	-65.2732
13921875000	-65.294
13937500000	-65.3147
13953125000	-65.3353
13968750000	-65.3559
13984375000	-65.3763
14000000000	-65.3968
14015625000	-65.4171
14031250000	-65.4373
14046875000	-65.4574
14062500000	-65.4779
14078125000	-65.4996
14093750000	-65.5189
14109375000	-65.5387
14125000000	-65.5586
14140625000	-65.5785
14156250000	-65.5983
14171875000	-65.6182
14187500000	-65.638
14203125000	-65.6577
14218750000	-65.6774
14234375000	-65.6971
14250000000	-65.7168
14265625000	-65.7364
14281250000	-65.756
14296875000	-65.7756
14312500000	-65.7952
14328125000	-65.8147
14343750000	-65.8342
14359375000	-65.8537
14375000000	-65.8732
14390625000	-65.8926
14406250000	-65.9121
14421875000	-65.9315
14437500000	-65.9508
14453125000	-65.9702
14468750000	-65.9895
14484375000	-66.0088
14500000000	-66.028
14515625000	-66.0472
14531250000	-66.0663
14546875000	-66.0854
14562500000	-66.1044
14578125000	-66.1233
14593750000	-66.1421
14609375000	-66.1607
14625000000	-66.1791
14640625000	-66.1971
14656250000	-66.2145
14671875000	-66.2305
14687500000	-66.2418
14703125000	-64.7994
14718750000	-64.8488
14734375000	-66.3362
14750000000	-66.3457
14765625000	-66.3611
14781250000	-66.3779
14796875000	-66.3953
14812500000	-66.4131
14828125000	-66.431
14843750000	-66.4489
14859375000	-66.4669
14875000000	-66.4849
14890625000	-66.503
14906250000	-66.521
14921875000	-66.539
14937500000	-66.5569
14953125000	-66.5749
14968750000	-66.5928
14984375000	-66.6107
15000000000	-66.6287
15015625000	-66.6466
15031250000	-66.6644
15046875000	-66.6823
15062500000	-66.7002
15078125000	-66.7181
15093750000	-66.7359
15109375000	-66.7538
15125000000	-66.7717
15140625000	-66.7896
15156250000	-66.8075
15171875000	-66.8254
15187500000	-66.8433
15203125000	-66.8612
15218750000	-66.8792
15234375000	-66.8971
15250000000	-66.9151
15265625000	-66.933
15281250000	-66.951
15296875000	-66.9689
15312500000	-66.9869
15328125000	-67.0049
15343750000	-67.0228
15359375000	-67.0411
15375000000	-67.059
15390625000	-67.0769
15406250000	-67.0948
15421875000	-67.1128
15437500000	-67.1307
15453125000	-67.1486
15468750000	-67.1664
15484375000	-67.1843
15500000000	-67.2021
15515625000	-67.2199
15531250000	-67.2377
15546875000	-67.2555
15562500000	-67.2732
15578125000	-67.2909
15593750000	-67.3085
15609375000	-67.3262
15625000000	-67.3438
15640625000	-67.3614
15656250000	-67.379
15671875000	-67.3965
15687500000	-67.4141
15703125000	-67.4317
15718750000	-67.4492
15734375000	-67.4668
15750000000	-67.4843
15765625000	-67.5019
15781250000	-67.5196
15796875000	-67.5372
15812500000	-67.5549
15828125000	-67.5726
15843750000	-67.5904
15859375000	-67.6083
15875000000	-67.6262
15890625000	-67.6442
15906250000	-67.6623
15921875000	-67.6805
15937500000	-67.6987
15953125000	-67.7171
15968750000	-67.7356
15984375000	-41.9745
16000000000	-41.9746
16015625000	-67.7918
16031250000	-67.8107
16046875000	-67.8298
16062500000	-67.8491
16078125000	-67.8685
16093750000	-67.888
16109375000	-67.9077
16125000000	-67.9275
16140625000	-67.9475
16156250000	-67.9677
16171875000	-67.988
16187500000	-68.0085
16203125000	-68.0292
16218750000	-68.0501
16234375000	-68.0711
16250000000	-68.0924
16265625000	-68.1139
16281250000	-68.1356
16296875000	-68.1575
16312500000	-68.1796
16328125000	-68.2021
16343750000	-68.2248
16359375000	-68.2477
16375000000	-68.271
16390625000	-68.2947
16406250000	-68.3187
16421875000	-68.3431
16437500000	-68.3679
16453125000	-68.3932
16468750000	-68.419
16484375000	-68.4453
16500000000	-68.4722
16515625000	-68.4998
16531250000	-68.528
16546875000	-68.557
16562500000	-68.5868
16578125000	-68.6175
16593750000	-68.6492
16609375000	-68.6818
16625000000	-68.7152
16640625000	-68.7504
16656250000	-68.7876
16671875000	-68.8261
16687500000	-68.8663
16703125000	-68.9083
16718750000	-68.9522
16734375000	-68.9985
16750000000	-69.0472
16765625000	-69.0987
16781250000	-69.1531
16796875000	-69.211
16812500000	-69.2727
16828125000	-69.3386
16843750000	-69.4092
16859375000	-69.4853
16875000000	-69.5674
16890625000	-69.6566
16906250000	-69.7537
16921875000	-69.8601
16937500000	-69.9772
16953125000	-70.107
16968750000	-70.2517
16984375000	-70.4143
17000000000	-70.5984
17015625000	-70.8091
17031250000	-71.0526
17046875000	-71.3376
17062500000	-71.6762
17078125000	-72.0857
17093750000	-72.5917
17109375000	-73.2342
17125000000	-74.0792
17140625000	-75.2447
17156250000	-76.9643
17171875000	-79.7576
17187500000	-84.3701
17203125000	-81.7471
17218750000	-73.4434
17234375000	-66.2247
17250000000	-57.5782
17265625000	-19.0967
17281250000	-19.0972
17296875000	-54.4875
17312500000	-58.1457
17328125000	-60.0442
17343750000	-61.2638
17359375000	-62.1258
17375000000	-62.7708
17390625000	-63.2724
17406250000	-63.6736
17421875000	-64.0013
17437500000	-64.2734
17453125000	-64.5023
17468750000	-64.697
17484375000	-64.8638
17500000000	-65.0077
17515625000	-65.1324
17531250000	-65.241
17546875000	-65.3356
17562500000	-65.4181
17578125000	-65.4901
17593750000	-65.5527
17609375000	-65.6069
17625000000	-65.6536
17640625000	-65.6934
17656250000	-65.727
17671875000	-65.7546
17687500000	-65.7769
17703125000	-65.7939
17718750000	-65.8061
17734375000	-65.8137
17750000000	-65.8167
17765625000	-65.8153
17781250000	-65.8097
17796875000	-65.7999
17812500000	-65.7859
17828125000	-65.7677
17843750000	-65.7454
17859375000	-65.719
17875000000	-65.6885
17890625000	-65.6541
17906250000	-65.6188
17921875000	-65.5761
17937500000	-65.5223
17953125000	-65.4654
17968750000	-65.4038
17984375000	-65.3371
18000000000	-65.2648
18015625000	-65.1867
18031250000	-65.1025
18046875000	-65.0116
18062500000	-64.9137
18078125000	-64.8083
18093750000	-64.6949
18109375000	-64.5729
18125000000	-64.4417
18140625000	-64.3004
18156250000	-64.1483
18171875000	-63.9843
18187500000	-63.8074
18203125000	-63.6164
18218750000	-63.4097
18234375000	-63.1859
18250000000	-62.9429
18265625000	-62.6785
18281250000	-62.3901
18296875000	-62.0747
18312500000	-61.7285
18328125000	-61.3472
18343750000	-60.9251
18359375000	-60.4557
18375000000	-59.9304
18390625000	-59.3384
18406250000	-58.6653
18421875000	-57.892
18437500000	-56.9916
18453125000	-55.925
18468750000	-54.6315
18484375000	-53.0098
18500000000	-50.8673
18515625000	-47.7536
18531250000	-41.9205
18546875000	-11.986
18562500000	-12.0036
18578125000	-44.9034
18593750000	-49.9609
18609375000	-53.1572
18625000000	-55.5578
18640625000	-57.5031
18656250000	-59.1496
18671875000	-60.5827
18687500000	-61.8545
18703125000	-62.9986
18718750000	-64.0382
18734375000	-64.9895
18750000000	-65.8645
18765625000	-66.6719
18781250000	-67.4184
18796875000	-68.109
18812500000	-68.7478
18828125000	-69.3379
18843750000	-69.8818
18859375000	-70.3818
18875000000	-70.8398
18890625000	-71.2575
18906250000	-71.6367
18921875000	-71.979
18937500000	-72.286
18953125000	-72.5594
18968750000	-72.8008
18984375000	-73.012
19000000000	-73.1945
19015625000	-73.3501
19031250000	-73.4802
19046875000	-73.5865
19062500000	-73.6703
19078125000	-73.733
19093750000	-73.7756
19109375000	-73.7993
19125000000	-73.8049
19140625000	-73.793
19156250000	-73.7638
19171875000	-73.7163
19187500000	-73.6297
19203125000	-73.5337
19218750000	-73.4631
19234375000	-73.3719
19250000000	-73.2642
19265625000	-73.1409
19281250000	-73.0018
19296875000	-72.8468
19312500000	-72.6755
19328125000	-72.4873
19343750000	-72.2817
19359375000	-72.0579
19375000000	-71.8152
19390625000	-71.5529
19406250000	-71.27
19421875000	-70.9657
19437500000	-70.6391
19453125000	-70.2892
19468750000	-69.9148
19484375000	-69.5147
19500000000	-69.0877
19515625000	-68.6323
19531250000	-68.1467
19546875000	-67.6291
19562500000	-67.077
19578125000	-66.4877
19593750000	-65.8579
19609375000	-65.1834
19625000000	-64.4591
19640625000	-63.6786
19656250000	-62.8338
19671875000	-61.9139
19687500000	-60.9048
19703125000	-59.7871
19718750000	-58.5335
19734375000	-57.1039
19750000000	-55.4354
19765625000	-53.4213
19781250000	-50.8562
19796875000	-47.2453
19812500000	-40.5065
19828125000	-13.4707
19843750000	-13.5727
19859375000	-43.9602
19875000000	-48.3767
19890625000	-51.109
19906250000	-53.0945
19921875000	-54.6476
19937500000	-55.9162
19953125000	-56.9827
19968750000	-57.8979
19984375000	-58.6956
20000000000	-59.3993
20015625000	-60.0261
20031250000	-60.5889
20046875000	-61.0976
20062500000	-61.56
20078125000	-61.9825
20093750000	-62.37
20109375000	-62.7268
20125000000	-63.0564
20140625000	-63.3618
20156250000	-63.6455
20171875000	-63.9096
20187500000	-64.156
20203125000	-64.3864
20218750000	-64.6021
20234375000	-64.8043
20250000000	-64.9942
20265625000	-65.1727
20281250000	-65.3406
20296875000	-65.4986
20312500000	-65.6475
20328125000	-65.7877
20343750000	-65.9198
20359375000	-66.0443
20375000000	-66.1614
20390625000	-66.2716
20406250000	-66.3752
20421875000	-66.4723
20437500000	-66.5633
20453125000	-66.6483
20468750000	-66.728
20484375000	-66.8016
20500000000	-66.8682
20515625000	-66.9295
20531250000	-66.9854
20546875000	-67.036
20562500000	-67.0811
20578125000	-67.1209
20593750000	-67.1551
20609375000	-67.1837
20625000000	-67.2065
20640625000	-67.2233
20656250000	-67.2339
20671875000	-67.2379
20687500000	-67.2351
20703125000	-67.225
20718750000	-67.2071
20734375000	-67.1807
20750000000	-67.1453
20765625000	-67.0999
20781250000	-67.0435
20796875000	-66.975
20812500000	-66.8928
20828125000	-66.7953
20843750000	-66.6803
20859375000	-66.5452
20875000000	-66.387
20890625000	-66.2015
20906250000	-65.984
20921875000	-65.7279
20937500000	-65.4251
20953125000	-65.065
20968750000	-64.6329
20984375000	-64.109
21000000000	-63.4649
21015625000	-62.6586
21031250000	-61.624
21046875000	-60.2485
21062500000	-58.3142
21078125000	-55.288
21093750000	-48.7389
21109375000	-24.0533
21125000000	-37.1956
21140625000	-55.1107
21156250000	-59.8918
21171875000	-63.0126
21187500000	-65.3153
21203125000	-67.087
21218750000	-68.4659
21234375000	-69.5365
21250000000	-70.3605
21265625000	-70.9878
21281250000	-71.4604
21296875000	-71.813
21312500000	-72.0739
21328125000	-72.2654
21343750000	-72.4049
21359375000	-72.5055
21375000000	-72.5772
21390625000	-72.6274
21406250000	-72.6616
21421875000	-72.6841
21437500000	-72.6978
21453125000	-72.7051
21468750000	-72.7077
21484375000	-72.7069
21500000000	-72.7038
21515625000	-72.6989
21531250000	-72.6929
21546875000	-72.6861
21562500000	-72.679
21578125000	-72.6716
21593750000	-72.6643
21609375000	-72.6571
21625000000	-72.6501
21640625000	-72.6434
21656250000	-72.6371
21671875000	-72.6311
21687500000	-72.6256
21703125000	-72.6204
21718750000	-72.6157
21734375000	-72.6114
21750000000	-72.6078
21765625000	-72.605
21781250000	-72.602
21796875000	-72.5993
21812500000	-72.597
21828125000	-72.5949
21843750000	-72.5931
21859375000	-72.5915
21875000000	-72.59
21890625000	-72.5886
21906250000	-72.5872
21921875000	-72.5858
21937500000	-72.5843
21953125000	-72.5826
21968750000	-72.5806
21984375000	-72.5782
22000000000	-72.5754
22015625000	-72.5719
22031250000	-72.5676
22046875000	-72.5625
22062500000	-72.5562
22078125000	-72.5486
22093750000	-72.5394
22109375000	-72.5283
22125000000	-72.515
22140625000	-72.499
22156250000	-72.4798
22171875000	-72.4566
22187500000	-72.4286
22203125000	-72.3946
22218750000	-72.353
22234375000	-72.3016
22250000000	-72.2372
22265625000	-72.1554
22281250000	-72.049
22296875000	-71.9062
22312500000	-71.7068
22328125000	-71.4109
22343750000	-70.9282
22359375000	-69.9917
22375000000	-66.9344
22390625000	-47.7164
22406250000	-69.5824
22421875000	-77.9839
22437500000	-76.0288
22453125000	-75.1874
22468750000	-74.7293
22484375000	-74.4431
22500000000	-74.2486
22515625000	-74.1088
22531250000	-74.0043
22546875000	-73.924
22562500000	-73.861
22578125000	-73.8108
22593750000	-73.7704
22609375000	-73.7377
22625000000	-73.711
22640625000	-73.6894
22656250000	-73.6718
22671875000	-73.6577
22687500000	-73.6465
22703125000	-73.6378
22718750000	-73.6313
22734375000	-73.6266
22750000000	-73.6235
22765625000	-73.6218
22781250000	-73.6214
22796875000	-73.6221
22812500000	-73.6238
22828125000	-73.6263
22843750000	-73.6295
22859375000	-73.6334
22875000000	-73.6378
22890625000	-73.6427
22906250000	-73.6481
22921875000	-73.6537
22937500000	-73.6597
22953125000	-73.6659
22968750000	-73.6722
22984375000	-73.6787
23000000000	-73.6853
23015625000	-73.692
23031250000	-73.6988
23046875000	-73.7055
23062500000	-73.7122
23078125000	-73.7189
23093750000	-73.7256
23109375000	-73.7322
23125000000	-73.7388
23140625000	-73.7454
23156250000	-73.7519
23171875000	-73.7583
23187500000	-73.7648
23203125000	-73.7713
23218750000	-73.7777
23234375000	-73.7842
23250000000	-73.7907
23265625000	-73.7973
23281250000	-73.8039
23296875000	-73.8107
23312500000	-73.8175
23328125000	-73.8245
23343750000	-73.8316
23359375000	-73.8389
23375000000	-73.8463
23390625000	-73.8539
23406250000	-73.8617
23421875000	-73.8697
23437500000	-73.8778
23453125000	-73.8861
23468750000	-73.8945
23484375000	-73.903
23500000000	-73.9115
23515625000	-73.92
23531250000	-73.9283
23546875000	-73.9362
23562500000	-73.9436
23578125000	-73.95
23593750000	-73.9546
23609375000	-73.9559
23625000000	-73.9502
23640625000	-73.9256
23656250000	-73.7862
23671875000	-72.1918
23687500000	-74.3518
23703125000	-74.1857
23718750000	-74.1586
23734375000	-74.1523
23750000000	-74.1534
23765625000	-74.158
23781250000	-74.1644
23796875000	-74.172
23812500000	-74.1802
23828125000	-74.1887
23843750000	-74.1975
23859375000	-74.2063
23875000000	-74.2152
23890625000	-74.224
23906250000	-74.2327
23921875000	-74.2413
23937500000	-74.2498
23953125000	-74.2582
23968750000	-74.2664
23984375000	-74.2745
24000000000	-74.2826
24015625000	-74.2905
24031250000	-74.2984
24046875000	-74.3062
24062500000	-74.314
24078125000	-74.3218
24093750000	-74.3296
24109375000	-74.3375
24125000000	-74.3455
24140625000	-74.3536
24156250000	-74.3618
24171875000	-74.3702
24187500000	-74.3788
24203125000	-74.3877
24218750000	-74.3967
24234375000	-74.406
24250000000	-74.4155
24265625000	-74.4254
24281250000	-74.4355
24296875000	-74.4459
24312500000	-74.4563
24328125000	-74.4672
24343750000	-74.4785
24359375000	-74.4899
24375000000	-74.5015
24390625000	-74.5134
24406250000	-74.5254
24421875000	-74.5376
24437500000	-74.5499
24453125000	-74.5624
24468750000	-74.5749
24484375000	-74.5874
24500000000	-74.6
24515625000	-74.6125
24531250000	-74.625
24546875000	-74.6374
24562500000	-74.6497
24578125000	-74.6618
24593750000	-74.6737
24609375000	-74.6854
24625000000	-74.6969
24640625000	-74.7082
24656250000	-74.7192
24671875000	-74.7299
24687500000	-74.7403
24703125000	-74.7504
24718750000	-74.7603
24734375000	-74.7699
24750000000	-74.7792
24765625000	-74.7882
24781250000	-74.797
24796875000	-74.8056
24812500000	-74.814
24828125000	-74.8222
24843750000	-74.8302
24859375000	-74.8382
24875000000	-74.846
24890625000	-74.8538
24906250000	-74.8616
24921875000	-74.8692
24937500000	-74.8759
24953125000	-74.88
24968750000	-74.8958
24984375000	-74.9032
25000000000	-74.9115
25015625000	-74.9202
25031250000	-74.9292
25046875000	-74.9385
25062500000	-74.948
25078125000	-74.9579
25093750000	-74.9681
25109375000	-74.9785
25125000000	-74.9893
25140625000	-75.0004
25156250000	-75.0118
25171875000	-75.0235
25187500000	-75.0355
25203125000	-75.0476
25218750000	-75.06
25234375000	-75.0726
25250000000	-75.0854
25265625000	-75.0982
25281250000	-75.1112
25296875000	-75.1242
25312500000	-75.1371
25328125000	-75.1501
25343750000	-75.163
25359375000	-75.1758
25375000000	-75.1884
25390625000	-75.2008
25406250000	-75.213
25421875000	-75.225
25437500000	-75.2366
25453125000	-75.248
25468750000	-75.2591
25484375000	-75.2698
25500000000	-75.2802
25515625000	-75.2902
25531250000	-75.2999
25546875000	-75.3092
25562500000	-75.3182
25578125000	-75.3269
25593750000	-75.3352
25609375000	-75.3433
25625000000	-75.3512
25640625000	-75.3589
25656250000	-75.3663
25671875000	-75.3737
25687500000	-75.3809
25703125000	-75.3881
25718750000	-75.3952
25734375000	-75.4024
25750000000	-75.4097
25765625000	-75.4171
25781250000	-75.4246
25796875000	-75.4324
25812500000	-75.4404
25828125000	-75.4486
25843750000	-75.4572
25859375000	-75.466
25875000000	-75.4752
25890625000	-75.4848
25906250000	-75.4947
25921875000	-75.5051
25937500000	-75.5157
25953125000	-75.5268
25968750000	-75.5382
25984375000	-75.55
26000000000	-75.5621
26015625000	-75.5745
26031250000	-75.5871
26046875000	-75.6
26062500000	-75.6131
26078125000	-75.6263
26093750000	-75.6397
26109375000	-75.6531
26125000000	-75.6665
26140625000	-75.6799
26156250000	-75.6932
26171875000	-75.7064
26187500000	-75.7194
26203125000	-75.7322
26218750000	-75.7446
26234375000	-75.7558
26250000000	-75.7689
26265625000	-75.7805
26281250000	-75.7916
26296875000	-75.8023
26312500000	-75.8127
26328125000	-75.8226
26343750000	-75.8321
26359375000	-75.8411
26375000000	-75.8498
26390625000	-75.858
26406250000	-75.8659
26421875000	-75.8734
26437500000	-75.8807
26453125000	-75.8876
26468750000	-75.8944
26484375000	-75.901
26500000000	-75.9074
26515625000	-75.9138
26531250000	-75.9201
26546875000	-75.9265
26562500000	-75.9329
26578125000	-75.9395
26593750000	-75.9463
26609375000	-75.9532
26625000000	-75.9605
26640625000	-75.9681
26656250000	-75.976
26671875000	-75.9844
26687500000	-75.9931
26703125000	-76.0023
26718750000	-76.0119
26734375000	-76.022
26750000000	-76.0325
26765625000	-76.0435
26781250000	-76.0549
26796875000	-76.0668
26812500000	-76.079
26828125000	-76.0917
26843750000	-76.1046
26859375000	-76.1179
26875000000	-76.1314
26890625000	-76.1451
26906250000	-76.1589
26921875000	-76.1729
26937500000	-76.1869
26953125000	-76.2008
26968750000	-76.2147
26984375000	-76.2284
27000000000	-76.2419
27015625000	-76.2551
27031250000	-76.2681
27046875000	-76.2807
27062500000	-76.2928
27078125000	-76.3046
27093750000	-76.3159
27109375000	-76.3267
27125000000	-76.337
27140625000	-76.3467
27156250000	-76.3559
27171875000	-76.3647
27187500000	-76.3729
27203125000	-76.3806
27218750000	-76.3879
27234375000	-76.3947
27250000000	-76.4012
27265625000	-76.4073
27281250000	-76.4132
27296875000	-76.4188
27312500000	-76.4243
27328125000	-76.4297
27343750000	-76.4351
27359375000	-76.4404
27375000000	-76.446
27390625000	-76.4516
27406250000	-76.4576
27421875000	-76.4639
27437500000	-76.4706
27453125000	-76.4778
27468750000	-76.4858
27484375000	-76.4953
27500000000	-76.5243
27515625000	-76.3553
27531250000	-76.5094
27546875000	-76.5232
27562500000	-76.5348
27578125000	-76.5465
27593750000	-76.5584
27609375000	-76.5708
27625000000	-76.5835
27640625000	-76.5968
27656250000	-76.6104
27671875000	-76.6244
27687500000	-76.6386
27703125000	-76.6532
27718750000	-76.6679
27734375000	-76.6827
27750000000	-76.6976
27765625000	-76.7125
27781250000	-76.7272
27796875000	-76.7418
27812500000	-76.7562
27828125000	-76.7702
27843750000	-76.7838
27859375000	-76.797
27875000000	-76.8098
27890625000	-76.8219
27906250000	-76.8335
27921875000	-76.8444
27937500000	-76.8547
27953125000	-76.8644
27968750000	-76.8733
27984375000	-76.8816
28000000000	-76.8893
28015625000	-76.8963
28031250000	-76.9027
28046875000	-76.9086
28062500000	-76.914
28078125000	-76.9189
28093750000	-76.9234
28109375000	-76.9277
28125000000	-76.9317
28140625000	-76.9355
28156250000	-76.9395
28171875000	-76.9431
28187500000	-76.9468
28203125000	-76.9507
28218750000	-76.9549
28234375000	-76.9594
28250000000	-76.9642
28265625000	-76.9695
28281250000	-76.9753
28296875000	-76.9817
28312500000	-76.9886
28328125000	-76.9962
28343750000	-77.0045
28359375000	-77.0134
28375000000	-77.023
28390625000	-77.0333
28406250000	-77.0442
28421875000	-77.0558
28437500000	-77.068
28453125000	-77.0807
28468750000	-77.0939
28484375000	-77.1076
28500000000	-77.1216
28515625000	-77.1358
28531250000	-77.1503
28546875000	-77.1647
28562500000	-77.1792
28578125000	-77.1935
28593750000	-77.2074
28609375000	-77.2209
28625000000	-77.2338
28640625000	-77.2459
28656250000	-77.2569
28671875000	-77.2666
28687500000	-77.2743
28703125000	-77.2795
28718750000	-77.2807
28734375000	-77.2751
28750000000	-77.2554
28765625000	-77.1924
28781250000	-70.2055
28796875000	-70.3165
28812500000	-77.6395
28828125000	-77.5293
28843750000	-77.4957
28859375000	-77.4807
28875000000	-77.473
28890625000	-77.4689
28906250000	-77.4667
28921875000	-77.4657
28937500000	-77.4655
28953125000	-77.4659
28968750000	-77.4668
28984375000	-77.4682
29000000000	-77.4701
29015625000	-77.4725
29031250000	-77.4755
29046875000	-77.4792
29062500000	-77.4835
29078125000	-77.4886
29093750000	-77.4946
29109375000	-77.5014
29125000000	-77.5091
29140625000	-77.5177
29156250000	-77.5272
29171875000	-77.5378
29187500000	-77.5492
29203125000	-77.5616
29218750000	-77.5749
29234375000	-77.589
29250000000	-77.6039
29265625000	-77.6196
29281250000	-77.6359
29296875000	-77.6527
29312500000	-77.67
29328125000	-77.6876
29343750000	-77.7054
29359375000	-77.7233
29375000000	-77.7411
29390625000	-77.7587
29406250000	-77.776
29421875000	-77.7917
29437500000	-77.8064
29453125000	-77.8246
29468750000	-77.842
29484375000	-77.8581
29500000000	-77.8729
29515625000	-77.8865
29531250000	-77.8988
29546875000	-77.9098
29562500000	-77.9193
29578125000	-77.9276
29593750000	-77.9345
29609375000	-77.9401
29625000000	-77.9445
29640625000	-77.9478
29656250000	-77.9502
29671875000	-77.9517
29687500000	-77.9526
29703125000	-77.9531
29718750000	-77.9534
29734375000	-77.9537
29750000000	-77.9544
29765625000	-77.9557
29781250000	-77.9579
29796875000	-77.9615
29812500000	-77.9668
29828125000	-77.9743
29843750000	-77.9843
29859375000	-77.9975
29875000000	-78.0146
29890625000	-78.0364
29906250000	-78.0639
29921875000	-78.0985
29937500000	-78.1422
29953125000	-78.198
29968750000	-78.2706
29984375000	-78.368
30000000000	-78.5058
30015625000	-78.717
30031250000	-79.0906
30046875000	-79.9628
30062500000	-57.9991
30078125000	-57.9175
30093750000	-75.642
30109375000	-76.7391
30125000000	-77.1532
30140625000	-77.3892
30156250000	-77.55
30171875000	-77.672
30187500000	-77.7711
30203125000	-77.8555
30218750000	-77.9296
30234375000	-77.9961
30250000000	-78.0566
30265625000	-78.112
30281250000	-78.1627
30296875000	-78.2093
30312500000	-78.2516
30328125000	-78.2899
30343750000	-78.324
30359375000	-78.3539
30375000000	-78.3795
30390625000	-78.4007
30406250000	-78.4174
30421875000	-78.4295
30437500000	-78.4372
30453125000	-78.4403
30468750000	-78.4389
30484375000	-78.4331
30500000000	-78.4232
30515625000	-78.4091
30531250000	-78.3911
30546875000	-78.3694
30562500000	-78.3443
30578125000	-78.3158
30593750000	-78.2841
30609375000	-78.2493
30625000000	-78.2113
30640625000	-78.1694
30656250000	-78.1226
30671875000	-78.0679
30687500000	-77.9963
30703125000	-77.7474
30718750000	-77.2427
30734375000	-77.1757
30750000000	-77.2073
30765625000	-77.2291
30781250000	-77.2513
30796875000	-77.2775
30812500000	-77.309
30828125000	-77.3467
30843750000	-77.3909
30859375000	-77.4417
30875000000	-77.499
30890625000	-77.5627
30906250000	-77.6325
30921875000	-77.7079
30937500000	-77.7887
30953125000	-77.8741
30968750000	-77.9636
30984375000	-78.0564
31000000000	-78.1518
31015625000	-78.2489
31031250000	-78.3469
31046875000	-78.4447
31062500000	-78.5415
31078125000	-78.6361
31093750000	-78.7277
31109375000	-78.8154
31125000000	-78.8981
31140625000	-78.9753
31156250000	-79.0463
31171875000	-79.1108
31187500000	-79.1686
31203125000	-79.2199
[truncated: 50 more rows]

## Sheet: Fig10di Spectra 1span
	64QAM Orth.	Simp Notch Rx	Simp Notch Orth.	PM Notch Rx	PM Notch Orth.
-3.19845e+10	-63.0206	-62.9041	-62.9669	-62.9879	-63.1512
-3.19532e+10	-62.9669	-62.8943	-62.8764	-63.0546	-63.2183
-3.1922e+10	-62.917	-62.8768	-62.8217	-63.0444	-63.2703
-3.18907e+10	-62.9677	-62.8391	-62.7796	-63.0217	-63.2146
-3.18595e+10	-62.9614	-62.7577	-62.723	-62.9905	-63.1917
-3.18282e+10	-63.0576	-62.7998	-62.829	-63.017	-63.2239
-3.1797e+10	-63.0463	-62.8663	-62.931	-63.0597	-63.2599
-3.17657e+10	-63.0029	-62.9254	-63.0552	-63.0984	-63.2878
-3.17345e+10	-63.0374	-62.9267	-63.1036	-63.1443	-63.2918
-3.17032e+10	-63.0194	-63.003	-63.1993	-63.2188	-63.3438
-3.1672e+10	-63.0192	-62.9372	-63.1441	-63.2959	-63.3743
-3.16407e+10	-62.8805	-62.9103	-63.1028	-63.3609	-63.4395
-3.16095e+10	-62.9096	-62.9219	-63.0857	-63.31	-63.3891
-3.15782e+10	-62.743	-62.7922	-62.9348	-63.2707	-63.3395
-3.1547e+10	-62.7702	-62.8951	-63.0256	-63.1966	-63.2649
-3.15157e+10	-62.8585	-62.7874	-62.8813	-63.1484	-63.1981
-3.14845e+10	-62.8786	-62.751	-62.8636	-62.9128	-62.981
-3.14532e+10	-62.9237	-62.8308	-62.9545	-62.8868	-62.9569
-3.1422e+10	-62.9131	-62.7	-62.8152	-62.7085	-62.803
-3.13907e+10	-62.9612	-62.5808	-62.7094	-62.6477	-62.7603
-3.13595e+10	-62.8874	-62.5149	-62.642	-62.6733	-62.7679
-3.13282e+10	-62.957	-62.5809	-62.6762	-62.6358	-62.7383
-3.1297e+10	-62.7532	-62.3757	-62.4957	-62.5717	-62.6782
-3.12657e+10	-62.7228	-62.3522	-62.4851	-62.485	-62.6001
-3.12345e+10	-62.6059	-62.337	-62.4451	-62.4263	-62.5431
-3.12032e+10	-62.4812	-62.2919	-62.4244	-62.3608	-62.4427
-3.1172e+10	-62.5035	-62.3905	-62.4995	-62.3063	-62.401
-3.11407e+10	-62.4337	-62.4642	-62.5879	-62.2407	-62.3269
-3.11095e+10	-62.422	-62.3742	-62.5099	-62.2071	-62.3166
-3.10782e+10	-62.2952	-62.286	-62.401	-62.2088	-62.3051
-3.1047e+10	-62.2954	-62.3623	-62.4632	-62.1483	-62.2679
-3.10157e+10	-62.1812	-62.3557	-62.4197	-62.1352	-62.248
-3.09845e+10	-62.1709	-62.3419	-62.4275	-62.2115	-62.3273
-3.09532e+10	-62.1258	-62.1983	-62.2741	-62.2523	-62.3819
-3.0922e+10	-62.0155	-61.9989	-62.0895	-62.3105	-62.4537
-3.08907e+10	-61.9682	-62.0775	-62.1498	-62.281	-62.4208
-3.08595e+10	-61.9609	-62.0702	-62.1281	-62.1472	-62.2738
-3.08282e+10	-61.8594	-62.0793	-62.1233	-62.1431	-62.2858
-3.0797e+10	-61.8613	-61.9829	-62.0334	-62.1897	-62.3559
-3.07657e+10	-61.8405	-61.9399	-62.0104	-62.2145	-62.3672
-3.07345e+10	-61.8257	-61.8819	-61.9202	-62.2149	-62.3648
-3.07032e+10	-61.8164	-61.8978	-61.9299	-62.1123	-62.2778
-3.0672e+10	-61.7865	-61.9281	-61.9328	-62.0701	-62.2097
-3.06407e+10	-61.6949	-61.7122	-61.7604	-62.1254	-62.2724
-3.06095e+10	-61.6217	-61.6906	-61.7736	-62.0433	-62.1929
-3.05782e+10	-61.5917	-61.6389	-61.7689	-61.9624	-62.0884
-3.0547e+10	-61.483	-61.6011	-61.7563	-62.0553	-62.1824
-3.05157e+10	-61.54	-61.5625	-61.7347	-61.9362	-62.0727
-3.04845e+10	-61.445	-61.4124	-61.6162	-61.7824	-61.9176
-3.04532e+10	-61.3768	-61.3245	-61.5668	-61.765	-61.9284
-3.0422e+10	-61.2871	-61.2674	-61.5396	-61.5899	-61.7466
-3.03907e+10	-61.2858	-61.242	-61.4986	-61.5176	-61.6954
-3.03595e+10	-61.2169	-61.2019	-61.4474	-61.5507	-61.7435
-3.03282e+10	-61.1068	-61.0922	-61.3294	-61.4968	-61.7193
-3.0297e+10	-61.0166	-60.9815	-61.2372	-61.4069	-61.6181
-3.02657e+10	-60.8894	-60.9577	-61.2043	-61.4733	-61.6886
-3.02345e+10	-60.8852	-61.0295	-61.2614	-61.4457	-61.6574
-3.02032e+10	-60.942	-60.9236	-61.1838	-61.4428	-61.609
-3.0172e+10	-60.9283	-60.9959	-61.2301	-61.4675	-61.6324
-3.01407e+10	-60.8521	-60.9034	-61.1654	-61.3918	-61.5322
-3.01095e+10	-60.8058	-60.7726	-61.0495	-61.2421	-61.3924
-3.00782e+10	-60.8263	-60.7542	-61.0268	-61.2288	-61.3321
-3.0047e+10	-60.7839	-60.8115	-61.035	-61.1766	-61.2958
-3.00157e+10	-60.7562	-60.7483	-60.9582	-61.1329	-61.2544
-2.99845e+10	-60.5416	-60.594	-60.8231	-61.0411	-61.1972
-2.99532e+10	-60.3737	-60.6122	-60.8337	-60.9628	-61.1147
-2.9922e+10	-60.3012	-60.4394	-60.6853	-60.8928	-61.0694
-2.98907e+10	-60.3335	-60.4374	-60.6572	-60.8314	-61.0194
-2.98595e+10	-60.2023	-60.441	-60.6519	-60.841	-61.0398
-2.98282e+10	-60.0914	-60.3662	-60.6002	-60.769	-60.9677
-2.9797e+10	-60.0267	-60.3622	-60.5961	-60.748	-60.9124
-2.97657e+10	-60.0804	-60.3184	-60.544	-60.5561	-60.6951
-2.97345e+10	-60.2897	-60.3648	-60.5832	-60.5804	-60.7301
-2.97032e+10	-60.3071	-60.2202	-60.4347	-60.4431	-60.5831
-2.9672e+10	-60.2987	-60.2238	-60.4185	-60.4295	-60.5492
-2.96407e+10	-60.2093	-60.2529	-60.433	-60.3077	-60.4178
-2.96095e+10	-60.2785	-60.1526	-60.3368	-60.1775	-60.2769
-2.95782e+10	-60.2872	-60.1816	-60.3491	-60.0965	-60.2261
-2.9547e+10	-60.284	-60.0466	-60.2231	-59.9673	-60.1245
-2.95157e+10	-60.2785	-60.0327	-60.1993	-59.8163	-59.9719
-2.94845e+10	-60.0759	-59.951	-60.1278	-59.804	-59.9629
-2.94532e+10	-60.0454	-59.8466	-60.041	-59.7279	-59.8914
-2.9422e+10	-60.0562	-59.8147	-60.0373	-59.6047	-59.7719
-2.93907e+10	-59.999	-59.7033	-59.8838	-59.6397	-59.7965
-2.93595e+10	-59.9656	-59.6634	-59.8538	-59.7095	-59.872
-2.93282e+10	-59.9421	-59.5737	-59.7633	-59.5905	-59.7328
-2.9297e+10	-59.8203	-59.5843	-59.7878	-59.5682	-59.6824
-2.92657e+10	-59.6898	-59.3199	-59.5344	-59.6623	-59.7881
-2.92345e+10	-59.6303	-59.2954	-59.5019	-59.6452	-59.7482
-2.92032e+10	-59.4784	-59.2787	-59.459	-59.6078	-59.6846
-2.9172e+10	-59.3671	-59.2678	-59.4449	-59.5378	-59.6097
-2.91407e+10	-59.2661	-59.3348	-59.5414	-59.3811	-59.479
-2.91095e+10	-59.2965	-59.3238	-59.535	-59.3136	-59.3782
-2.90782e+10	-59.1559	-59.197	-59.3758	-59.3301	-59.4303
-2.9047e+10	-59.079	-59.0636	-59.2177	-59.2565	-59.3937
-2.90157e+10	-59.0129	-59.1491	-59.2991	-59.1709	-59.2907
-2.89845e+10	-58.9924	-59.1167	-59.2629	-59.0343	-59.183
-2.89532e+10	-59.0295	-59.0692	-59.2229	-59.1026	-59.2865
-2.8922e+10	-58.8969	-58.9385	-59.0749	-59.2214	-59.4328
-2.88907e+10	-58.8157	-58.7271	-58.8539	-59.2474	-59.4516
-2.88595e+10	-58.6175	-58.6325	-58.7506	-59.275	-59.4735
-2.88282e+10	-58.6838	-58.5377	-58.6641	-59.1589	-59.3445
-2.8797e+10	-58.6164	-58.575	-58.7278	-59.0621	-59.2739
-2.87657e+10	-58.5699	-58.5405	-58.6833	-58.9291	-59.1605
-2.87345e+10	-58.4536	-58.4041	-58.5414	-58.8678	-59.1052
-2.87032e+10	-58.3341	-58.3498	-58.4941	-58.6368	-58.9095
-2.8672e+10	-58.3788	-58.3762	-58.5182	-58.4223	-58.6759
-2.86407e+10	-58.327	-58.4168	-58.5964	-58.3616	-58.5465
-2.86095e+10	-58.2736	-58.3564	-58.5137	-58.1812	-58.4205
-2.85782e+10	-58.1928	-58.3089	-58.4744	-58.0771	-58.2997
-2.8547e+10	-58.1107	-58.2411	-58.4009	-58.149	-58.3346
-2.85157e+10	-57.9991	-58.1336	-58.3134	-58.1172	-58.2901
-2.84845e+10	-57.996	-58.0806	-58.2593	-58.1623	-58.3174
-2.84532e+10	-57.9659	-57.885	-58.0833	-58.1687	-58.2903
-2.8422e+10	-57.8675	-57.7048	-57.8903	-58.2036	-58.3569
-2.83907e+10	-57.804	-57.6892	-57.8642	-58.0988	-58.2803
-2.83595e+10	-57.7575	-57.67	-57.8982	-58.0131	-58.1671
-2.83282e+10	-57.657	-57.5947	-57.8348	-57.9658	-58.1393
-2.8297e+10	-57.5891	-57.5028	-57.744	-57.8264	-57.9752
-2.82657e+10	-57.6927	-57.5322	-57.7755	-57.7351	-57.8971
-2.82345e+10	-57.4984	-57.511	-57.7494	-57.6634	-57.8313
-2.82032e+10	-57.3348	-57.5307	-57.788	-57.5166	-57.6908
-2.8172e+10	-57.4207	-57.4364	-57.7046	-57.4477	-57.6101
-2.81407e+10	-57.3544	-57.3699	-57.6323	-57.4592	-57.6205
-2.81095e+10	-57.2674	-57.3457	-57.5773	-57.4701	-57.6183
-2.80782e+10	-57.2163	-57.3738	-57.5716	-57.466	-57.5959
-2.8047e+10	-57.1627	-57.2537	-57.4661	-57.5001	-57.6271
-2.80157e+10	-57.0497	-57.1246	-57.3399	-57.3942	-57.5289
-2.79845e+10	-57.0904	-57.0926	-57.3185	-57.348	-57.4703
-2.79532e+10	-57.1227	-57.0942	-57.3027	-57.256	-57.3654
-2.7922e+10	-57.0777	-57.0322	-57.2566	-57.1603	-57.3021
-2.78907e+10	-56.993	-56.9225	-57.1239	-57.1548	-57.2749
-2.78595e+10	-56.8909	-56.8812	-57.116	-57.0467	-57.1873
-2.78282e+10	-56.8418	-56.6797	-56.9041	-56.8481	-56.9911
-2.7797e+10	-56.7476	-56.6976	-56.9137	-56.6793	-56.8294
-2.77657e+10	-56.6524	-56.5245	-56.7322	-56.6711	-56.8191
-2.77345e+10	-56.5126	-56.3965	-56.5903	-56.5794	-56.7093
-2.77032e+10	-56.3909	-56.1918	-56.4176	-56.5428	-56.684
-2.7672e+10	-56.1404	-56.1033	-56.3398	-56.4782	-56.6181
-2.76407e+10	-56.1938	-56.0172	-56.2693	-56.2097	-56.3239
-2.76095e+10	-56.1123	-55.9072	-56.178	-56.203	-56.3007
-2.75782e+10	-56.0944	-55.9364	-56.184	-56.3044	-56.4256
-2.7547e+10	-56.0128	-55.9557	-56.2073	-56.2654	-56.3819
-2.75157e+10	-55.9398	-55.9741	-56.2406	-56.0807	-56.1835
-2.74845e+10	-55.9273	-56.0216	-56.2998	-56.0573	-56.1675
-2.74532e+10	-56.0019	-56.1491	-56.4046	-56.1278	-56.2443
-2.7422e+10	-56.0651	-56.08	-56.3001	-56.0511	-56.1653
-2.73907e+10	-55.8057	-55.9872	-56.1959	-56.0664	-56.1989
-2.73595e+10	-55.7656	-55.905	-56.0851	-55.9886	-56.1356
-2.73282e+10	-55.7095	-55.7642	-55.9721	-55.885	-56.0094
-2.7297e+10	-55.7008	-55.6404	-55.8277	-55.8997	-56.0238
-2.72657e+10	-55.6367	-55.5723	-55.7114	-55.945	-56.0776
-2.72345e+10	-55.4808	-55.4617	-55.5866	-55.8186	-55.9347
-2.72032e+10	-55.3289	-55.3737	-55.5	-55.7131	-55.8293
-2.7172e+10	-55.3063	-55.292	-55.4188	-55.7816	-55.8954
-2.71407e+10	-55.3218	-55.3526	-55.4536	-55.7741	-55.8678
-2.71095e+10	-55.2322	-55.3551	-55.4427	-55.7123	-55.8162
-2.70782e+10	-55.0833	-55.1326	-55.2654	-55.7015	-55.8121
-2.7047e+10	-55	-55.0998	-55.2387	-55.6146	-55.7493
-2.70157e+10	-54.9347	-55.0034	-55.1632	-55.4679	-55.6172
-2.69845e+10	-54.9518	-54.7055	-54.8688	-55.402	-55.5577
-2.69532e+10	-54.9366	-54.6527	-54.8375	-55.1942	-55.327
-2.6922e+10	-54.7638	-54.5841	-54.7362	-55.0732	-55.2043
-2.68907e+10	-54.6129	-54.4092	-54.6195	-54.9972	-55.1263
-2.68595e+10	-54.6667	-54.3267	-54.5217	-54.9757	-55.0959
-2.68282e+10	-54.627	-54.3893	-54.5639	-54.8468	-54.9461
-2.6797e+10	-54.5576	-54.2876	-54.4561	-54.7337	-54.8103
-2.67657e+10	-54.3099	-54.2066	-54.3892	-54.7688	-54.8156
-2.67345e+10	-54.1681	-54.3581	-54.5333	-54.7194	-54.7744
-2.67032e+10	-54.1839	-54.4099	-54.5682	-54.7539	-54.8194
-2.6672e+10	-54.1977	-54.2814	-54.4582	-54.7471	-54.8205
-2.66407e+10	-54.1951	-54.3363	-54.482	-54.7148	-54.8081
-2.66095e+10	-54.082	-54.1686	-54.3284	-54.6943	-54.788
-2.65782e+10	-54.0358	-54.153	-54.3262	-54.5526	-54.6494
-2.6547e+10	-53.9546	-54.0554	-54.1806	-54.4582	-54.5606
-2.65157e+10	-54.0493	-53.8964	-54.0348	-54.3192	-54.4078
-2.64845e+10	-54.0338	-53.7903	-53.9508	-54.2283	-54.3231
-2.64532e+10	-53.9006	-53.6907	-53.8483	-54.2111	-54.3052
-2.6422e+10	-53.8926	-53.5618	-53.7426	-54.1215	-54.211
-2.63907e+10	-53.8366	-53.5444	-53.7304	-53.9621	-54.0458
-2.63595e+10	-53.9312	-53.6513	-53.8302	-53.8842	-53.9875
-2.63282e+10	-53.9095	-53.5018	-53.6292	-53.7825	-53.8886
-2.6297e+10	-53.9646	-53.3884	-53.5621	-53.6478	-53.7624
-2.62657e+10	-53.9069	-53.4879	-53.6447	-53.6105	-53.7239
-2.62345e+10	-53.7445	-53.4221	-53.5512	-53.5724	-53.6823
-2.62032e+10	-53.6498	-53.4279	-53.5663	-53.3927	-53.4834
-2.6172e+10	-53.4813	-53.3809	-53.5339	-53.4063	-53.5098
-2.61407e+10	-53.3022	-53.1938	-53.3553	-53.3486	-53.4532
-2.61095e+10	-53.2214	-53.0839	-53.233	-53.332	-53.4485
-2.60782e+10	-53.1141	-52.997	-53.1677	-53.2688	-53.3805
-2.6047e+10	-53.1294	-52.9372	-53.0854	-53.3115	-53.4294
-2.60157e+10	-53.0335	-52.8279	-52.9596	-53.1453	-53.293
-2.59845e+10	-53.0618	-52.7758	-52.8983	-53.0947	-53.2638
-2.59532e+10	-53.0349	-52.7083	-52.8324	-52.9736	-53.1286
-2.5922e+10	-52.9183	-52.7216	-52.84	-52.8229	-52.9519
-2.58907e+10	-52.8966	-52.6682	-52.7727	-52.8553	-52.9651
-2.58595e+10	-52.7827	-52.6544	-52.7811	-52.7824	-52.8796
-2.58282e+10	-52.7072	-52.639	-52.7807	-52.7916	-52.88
-2.5797e+10	-52.5894	-52.6833	-52.8312	-52.7235	-52.8072
-2.57657e+10	-52.4117	-52.65	-52.812	-52.737	-52.8031
-2.57345e+10	-52.3684	-52.5737	-52.7432	-52.8592	-52.9222
-2.57032e+10	-52.1907	-52.396	-52.5929	-52.8445	-52.9432
-2.5672e+10	-52.2471	-52.3245	-52.5228	-52.8663	-52.9722
-2.56407e+10	-52.1303	-52.3104	-52.5202	-52.7736	-52.8914
-2.56095e+10	-52.0979	-52.2491	-52.4436	-52.6519	-52.7757
-2.55782e+10	-52.0702	-52.1502	-52.2922	-52.6001	-52.7121
-2.5547e+10	-51.9408	-52.0399	-52.1733	-52.556	-52.6577
-2.55157e+10	-51.9594	-51.9307	-52.0627	-52.3719	-52.4796
-2.54845e+10	-51.9902	-51.8327	-51.9504	-52.1012	-52.2051
-2.54532e+10	-52.002	-51.8921	-51.9921	-51.9605	-52.0429
-2.5422e+10	-51.9007	-51.7154	-51.7901	-51.8826	-51.9955
-2.53907e+10	-51.834	-51.4917	-51.5645	-51.7652	-51.8614
-2.53595e+10	-51.7473	-51.4529	-51.5181	-51.6814	-51.7672
-2.53282e+10	-51.7155	-51.316	-51.381	-51.6733	-51.7428
-2.5297e+10	-51.6083	-51.256	-51.3236	-51.6691	-51.7535
-2.52657e+10	-51.5876	-51.184	-51.2348	-51.6396	-51.7428
-2.52345e+10	-51.3866	-51.1427	-51.18	-51.7575	-51.8726
-2.52032e+10	-51.4026	-50.935	-50.9753	-51.6668	-51.789
-2.5172e+10	-51.3332	-50.9168	-50.9611	-51.6747	-51.7821
-2.51407e+10	-51.2651	-50.8511	-50.8917	-51.6486	-51.7293
-2.51095e+10	-51.1928	-50.7281	-50.8034	-51.6182	-51.6974
-2.50782e+10	-51.1722	-50.6386	-50.704	-51.5541	-51.6627
-2.5047e+10	-50.9994	-50.5722	-50.6472	-51.2912	-51.4243
-2.50157e+10	-50.8588	-50.5078	-50.6051	-51.2485	-51.3583
-2.49845e+10	-50.7018	-50.5187	-50.6333	-51.0798	-51.1805
-2.49532e+10	-50.7006	-50.5368	-50.6526	-51.0607	-51.1489
-2.4922e+10	-50.6262	-50.4488	-50.5648	-50.9497	-51.0346
-2.48907e+10	-50.5889	-50.4972	-50.6144	-50.8589	-50.9661
-2.48595e+10	-50.6297	-50.4531	-50.5621	-50.7667	-50.8929
-2.48282e+10	-50.5345	-50.4641	-50.5853	-50.6906	-50.8083
-2.4797e+10	-50.6005	-50.3909	-50.5245	-50.6896	-50.784
-2.47657e+10	-50.6506	-50.2867	-50.4104	-50.7507	-50.8464
-2.47345e+10	-50.6849	-50.2006	-50.3111	-50.5844	-50.6849
-2.47032e+10	-50.597	-50.0833	-50.2117	-50.4269	-50.5359
-2.4672e+10	-50.5616	-50.046	-50.1638	-50.279	-50.4072
-2.46407e+10	-50.4787	-49.9783	-50.1354	-50.1921	-50.3195
-2.46095e+10	-50.349	-49.7916	-49.9567	-50.1555	-50.2701
-2.45782e+10	-50.3369	-49.7533	-49.922	-50.0927	-50.209
-2.4547e+10	-50.1751	-49.7128	-49.9008	-50.0027	-50.1201
-2.45157e+10	-50.0329	-49.7333	-49.9285	-49.8446	-49.9622
-2.44845e+10	-49.8714	-49.6971	-49.9075	-49.9044	-50.0258
-2.44532e+10	-49.628	-49.6227	-49.8211	-49.9922	-50.0955
-2.4422e+10	-49.4783	-49.4838	-49.6737	-50.052	-50.1291
-2.43907e+10	-49.3013	-49.4713	-49.6334	-50.0539	-50.1505
-2.43595e+10	-49.2212	-49.5091	-49.6687	-50.0147	-50.1155
-2.43282e+10	-49.0725	-49.4209	-49.5919	-49.7914	-49.9301
-2.4297e+10	-49.0146	-49.2613	-49.4151	-49.7169	-49.8177
-2.42657e+10	-48.9778	-49.1648	-49.333	-49.6191	-49.7357
-2.42345e+10	-48.9607	-49.1801	-49.3377	-49.4854	-49.5914
-2.42032e+10	-49.0133	-49.0757	-49.248	-49.2943	-49.4081
-2.4172e+10	-49.0033	-49.0178	-49.1856	-49.1622	-49.2732
-2.41407e+10	-48.9881	-48.9395	-49.0926	-49.1067	-49.2097
-2.41095e+10	-48.9117	-48.8022	-48.9603	-49.0504	-49.1559
-2.40782e+10	-48.9186	-48.7587	-48.9037	-49.1508	-49.2437
-2.4047e+10	-48.846	-48.8216	-48.9542	-49.1348	-49.23
-2.40157e+10	-48.7959	-48.7647	-48.8845	-49.1021	-49.182
-2.39845e+10	-48.6827	-48.7786	-48.9012	-49.0427	-49.1034
-2.39532e+10	-48.5863	-48.6982	-48.7893	-48.9866	-49.0533
-2.3922e+10	-48.5477	-48.5794	-48.6642	-48.9062	-48.9812
-2.38907e+10	-48.5436	-48.523	-48.5989	-48.7305	-48.8154
-2.38595e+10	-48.5369	-48.5373	-48.5707	-48.6309	-48.7061
-2.38282e+10	-48.4747	-48.3857	-48.428	-48.5394	-48.6274
-2.3797e+10	-48.4523	-48.3074	-48.3661	-48.4346	-48.533
-2.37657e+10	-48.3774	-48.3064	-48.3684	-48.3047	-48.4072
-2.37345e+10	-48.2492	-48.1762	-48.2482	-48.2237	-48.3384
-2.37032e+10	-48.1258	-48.1271	-48.2201	-48.125	-48.2456
-2.3672e+10	-48.0982	-47.9468	-48.0593	-48.0596	-48.1773
-2.36407e+10	-47.9929	-47.9078	-48.0279	-48.1011	-48.2069
-2.36095e+10	-47.9025	-47.7995	-47.9509	-47.9543	-48.0734
-2.35782e+10	-47.8074	-47.8112	-47.9618	-47.9167	-48.0112
-2.3547e+10	-47.7906	-47.7005	-47.8377	-47.8986	-48.008
-2.35157e+10	-47.6389	-47.6232	-47.7573	-47.7982	-47.905
-2.34845e+10	-47.7301	-47.5358	-47.6738	-47.8558	-47.9719
-2.34532e+10	-47.745	-47.4313	-47.5472	-47.6929	-47.8091
-2.3422e+10	-47.637	-47.5326	-47.6174	-47.5476	-47.6848
-2.33907e+10	-47.5025	-47.3413	-47.4201	-47.4468	-47.5775
-2.33595e+10	-47.4913	-47.4252	-47.5025	-47.3455	-47.5063
-2.33282e+10	-47.4388	-47.3395	-47.46	-47.3111	-47.4745
-2.3297e+10	-47.4116	-47.1857	-47.2981	-47.245	-47.3734
-2.32657e+10	-47.3557	-47.0841	-47.2246	-47.2114	-47.3208
-2.32345e+10	-47.3308	-47.0367	-47.18	-47.0627	-47.1946
-2.32032e+10	-47.3232	-46.9596	-47.1422	-47.0547	-47.2233
-2.3172e+10	-47.3135	-46.8688	-47.0577	-46.9802	-47.1416
-2.31407e+10	-47.3249	-46.9406	-47.1205	-46.9131	-47.1069
-2.31095e+10	-47.2972	-46.7926	-46.9548	-46.961	-47.1092
-2.30782e+10	-47.1698	-46.772	-46.9135	-46.8688	-47.0066
-2.3047e+10	-47.2468	-46.8088	-46.9739	-46.7671	-46.928
-2.30157e+10	-47.1794	-46.7531	-46.8846	-46.6923	-46.8779
-2.29845e+10	-47.0144	-46.71	-46.8242	-46.6584	-46.811
-2.29532e+10	-46.818	-46.6327	-46.7454	-46.5348	-46.6625
-2.2922e+10	-46.706	-46.5626	-46.6805	-46.4216	-46.5339
-2.28907e+10	-46.6476	-46.4558	-46.5783	-46.4048	-46.5
-2.28595e+10	-46.4782	-46.4273	-46.5532	-46.3841	-46.499
-2.28282e+10	-46.4697	-46.3465	-46.4654	-46.2688	-46.3944
-2.2797e+10	-46.2716	-46.2785	-46.3875	-46.3081	-46.4408
-2.27657e+10	-46.1854	-46.1617	-46.2661	-46.2575	-46.3845
-2.27345e+10	-46.1717	-45.9857	-46.0754	-46.1855	-46.32
-2.27032e+10	-46.1596	-45.8476	-45.9206	-46.1958	-46.328
-2.2672e+10	-46.2012	-45.7655	-45.8397	-46.2039	-46.3298
-2.26407e+10	-46.1685	-45.6451	-45.7322	-46.1943	-46.3158
-2.26095e+10	-46.1851	-45.5464	-45.6356	-46.0784	-46.2133
-2.25782e+10	-46.0618	-45.372	-45.4769	-46.0021	-46.1178
-2.2547e+10	-46.0797	-45.4089	-45.5523	-45.8148	-45.9117
-2.25157e+10	-46.0689	-45.2995	-45.4648	-45.7562	-45.8318
-2.24845e+10	-46.0554	-45.2997	-45.4769	-45.7678	-45.8585
-2.24532e+10	-45.9556	-45.2311	-45.4112	-45.652	-45.7574
-2.2422e+10	-45.8952	-45.1795	-45.3251	-45.5555	-45.6613
-2.23907e+10	-45.7537	-45.0753	-45.2139	-45.4598	-45.5589
-2.23595e+10	-45.704	-45.1305	-45.2347	-45.3868	-45.481
-2.23282e+10	-45.5915	-45.089	-45.1674	-45.3774	-45.4756
-2.2297e+10	-45.5208	-45.0193	-45.0766	-45.3971	-45.4916
-2.22657e+10	-45.2975	-44.9687	-44.9912	-45.4039	-45.5117
-2.22345e+10	-45.1976	-44.8807	-44.9084	-45.31	-45.4041
-2.22032e+10	-45.0748	-44.9117	-44.9306	-45.2576	-45.3315
-2.2172e+10	-44.9625	-44.8672	-44.8885	-45.1921	-45.2593
-2.21407e+10	-44.9215	-44.7944	-44.8058	-45.0573	-45.1076
-2.21095e+10	-44.8168	-44.7538	-44.7838	-45.01	-45.0635
-2.20782e+10	-44.7906	-44.6389	-44.6858	-44.8991	-44.9614
-2.2047e+10	-44.8136	-44.5706	-44.624	-44.8935	-44.9416
-2.20157e+10	-44.8202	-44.6059	-44.6604	-44.64	-44.6603
-2.19845e+10	-44.7464	-44.5568	-44.6201	-44.5122	-44.5374
-2.19532e+10	-44.6869	-44.3255	-44.4194	-44.5026	-44.5138
-2.1922e+10	-44.6071	-44.2106	-44.3412	-44.469	-44.4958
-2.18907e+10	-44.5724	-44.1644	-44.3004	-44.4451	-44.4616
-2.18595e+10	-44.4276	-44.0921	-44.2228	-44.3021	-44.3384
-2.18282e+10	-44.2567	-43.9968	-44.1051	-44.2704	-44.3154
-2.1797e+10	-44.1288	-43.9147	-44.0059	-44.1426	-44.2092
-2.17657e+10	-44.029	-43.7334	-43.8573	-44.2063	-44.2862
-2.17345e+10	-43.9807	-43.6446	-43.7719	-44.287	-44.3825
-2.17032e+10	-43.9817	-43.6128	-43.7049	-44.1469	-44.243
-2.1672e+10	-43.8762	-43.6241	-43.724	-43.993	-44.1062
-2.16407e+10	-43.8622	-43.5954	-43.7111	-43.8202	-43.951
-2.16095e+10	-43.9645	-43.5249	-43.6376	-43.7764	-43.8938
-2.15782e+10	-43.9861	-43.5061	-43.6334	-43.726	-43.8291
-2.1547e+10	-43.9469	-43.3324	-43.4745	-43.6609	-43.7379
-2.15157e+10	-43.9592	-43.3395	-43.4553	-43.483	-43.5748
-2.14845e+10	-43.867	-43.1988	-43.3378	-43.2529	-43.3352
-2.14532e+10	-43.701	-43.2467	-43.3836	-43.2194	-43.2932
-2.1422e+10	-43.6539	-43.1327	-43.2585	-43.2826	-43.3523
-2.13907e+10	-43.481	-43.0976	-43.2227	-43.1867	-43.2346
-2.13595e+10	-43.3718	-42.9927	-43.1231	-43.1406	-43.1684
-2.13282e+10	-43.1558	-42.8385	-42.9834	-43.0374	-43.0731
-2.1297e+10	-43.0695	-42.7178	-42.8595	-43.0466	-43.1025
-2.12657e+10	-42.8908	-42.7256	-42.8629	-43.0199	-43.0548
-2.12345e+10	-42.8672	-42.7436	-42.8587	-43.0315	-43.0771
-2.12032e+10	-42.7239	-42.6924	-42.8142	-43.1173	-43.156
-2.1172e+10	-42.6666	-42.653	-42.7742	-42.9286	-42.9634
-2.11407e+10	-42.6582	-42.5529	-42.678	-42.907	-42.9488
-2.11095e+10	-42.5781	-42.6792	-42.8087	-42.7867	-42.8464
-2.10782e+10	-42.61	-42.5368	-42.6446	-42.768	-42.8155
-2.1047e+10	-42.5891	-42.5111	-42.6232	-42.6609	-42.7045
-2.10157e+10	-42.5527	-42.5059	-42.6169	-42.5408	-42.5902
-2.09845e+10	-42.4646	-42.3338	-42.4264	-42.4167	-42.452
-2.09532e+10	-42.5733	-42.2898	-42.3737	-42.2161	-42.2606
-2.0922e+10	-42.4663	-42.1982	-42.2582	-42.1264	-42.1944
-2.08907e+10	-42.3934	-42.1351	-42.1893	-42.0474	-42.1142
-2.08595e+10	-42.327	-42.0574	-42.0905	-42.0719	-42.1483
-2.08282e+10	-42.261	-42.0326	-42.0694	-42.0489	-42.1347
-2.0797e+10	-42.2067	-41.93	-41.9944	-41.9735	-42.0682
-2.07657e+10	-42.1776	-41.8314	-41.9039	-41.9547	-42.0696
-2.07345e+10	-42.0814	-41.8353	-41.9181	-41.9213	-42.0528
-2.07032e+10	-42.0208	-41.8752	-41.9496	-41.996	-42.0892
-2.0672e+10	-41.9516	-41.8558	-41.9335	-42.0428	-42.1386
-2.06407e+10	-41.9123	-41.7749	-41.8555	-41.9893	-42.1021
-2.06095e+10	-41.8809	-41.7087	-41.7883	-41.9826	-42.1043
-2.05782e+10	-41.8657	-41.7907	-41.8649	-41.8614	-41.9839
-2.0547e+10	-41.937	-41.6475	-41.7232	-41.7147	-41.8566
-2.05157e+10	-41.8203	-41.5299	-41.6331	-41.6842	-41.8043
-2.04845e+10	-41.7626	-41.4866	-41.5563	-41.6133	-41.743
-2.04532e+10	-41.6421	-41.3661	-41.4576	-41.653	-41.7871
-2.0422e+10	-41.5381	-41.1092	-41.2244	-41.5776	-41.7049
-2.03907e+10	-41.4338	-41.0278	-41.1539	-41.5392	-41.67
-2.03595e+10	-41.2913	-40.9325	-41.0927	-41.3994	-41.5219
-2.03282e+10	-41.2117	-40.8369	-40.9921	-41.3212	-41.4166
-2.0297e+10	-40.9575	-40.7261	-40.8781	-41.3523	-41.4231
-2.02657e+10	-40.8496	-40.6084	-40.7518	-41.2838	-41.3617
-2.02345e+10	-40.8734	-40.5456	-40.7116	-41.167	-41.2369
-2.02032e+10	-40.8321	-40.501	-40.6702	-40.9673	-41.054
-2.0172e+10	-40.7951	-40.6166	-40.7733	-40.797	-40.8909
-2.01407e+10	-40.8108	-40.4893	-40.6437	-40.687	-40.7792
-2.01095e+10	-40.7861	-40.4775	-40.5884	-40.6561	-40.7319
-2.00782e+10	-40.7538	-40.4095	-40.5461	-40.5788	-40.647
-2.0047e+10	-40.737	-40.4409	-40.54	-40.4977	-40.561
-2.00157e+10	-40.6885	-40.4514	-40.5269	-40.3791	-40.4213
-1.99845e+10	-40.666	-40.4016	-40.4808	-40.2524	-40.3063
-1.99532e+10	-40.6361	-40.2238	-40.2796	-40.2171	-40.2563
-1.9922e+10	-40.5692	-40.1764	-40.2427	-40.1495	-40.192
-1.98907e+10	-40.5542	-40.0185	-40.0842	-40.1072	-40.1421
-1.98595e+10	-40.428	-39.9313	-39.9783	-40.0343	-40.0879
-1.98282e+10	-40.3341	-39.9168	-39.9576	-39.8684	-39.9245
-1.9797e+10	-40.357	-39.9313	-39.9878	-39.9165	-39.9666
-1.97657e+10	-40.2988	-39.9507	-40.0207	-39.8753	-39.9315
-1.97345e+10	-40.2841	-39.9329	-40.027	-39.9019	-39.9613
-1.97032e+10	-40.0234	-39.8952	-39.9946	-39.8885	-39.9503
-1.9672e+10	-39.9805	-39.7999	-39.9018	-39.845	-39.8987
-1.96407e+10	-39.7947	-39.7598	-39.8719	-39.762	-39.8241
-1.96095e+10	-39.8599	-39.7399	-39.8722	-39.8826	-39.9462
-1.95782e+10	-39.8429	-39.5835	-39.728	-39.8853	-39.9628
-1.9547e+10	-39.7976	-39.4659	-39.6124	-39.9303	-40.0104
-1.95157e+10	-39.8012	-39.3799	-39.5171	-39.7303	-39.8019
-1.94845e+10	-39.7476	-39.2794	-39.382	-39.6497	-39.7046
-1.94532e+10	-39.7792	-39.2379	-39.3611	-39.6147	-39.6897
-1.9422e+10	-39.7395	-39.1496	-39.2701	-39.5461	-39.6151
-1.93907e+10	-39.7706	-39.1415	-39.2473	-39.4542	-39.5229
-1.93595e+10	-39.6805	-39.0414	-39.144	-39.3931	-39.4841
-1.93282e+10	-39.6648	-39.0313	-39.1184	-39.2723	-39.3381
-1.9297e+10	-39.4683	-38.9619	-39.0611	-39.0431	-39.1011
-1.92657e+10	-39.4548	-38.7816	-38.8911	-39.048	-39.1212
-1.92345e+10	-39.3888	-38.7136	-38.8345	-39.034	-39.1089
-1.92032e+10	-39.3736	-38.5094	-38.6516	-38.962	-39.0219
-1.9172e+10	-39.3657	-38.5557	-38.6724	-38.969	-39.0231
-1.91407e+10	-39.29	-38.4744	-38.6036	-38.9242	-38.9754
-1.91095e+10	-39.1684	-38.4196	-38.5355	-38.6741	-38.7236
-1.90782e+10	-38.9731	-38.3552	-38.4687	-38.6558	-38.7158
-1.9047e+10	-38.8697	-38.2034	-38.3179	-38.6354	-38.7225
-1.90157e+10	-38.6913	-38.1645	-38.2805	-38.534	-38.6196
-1.89845e+10	-38.5904	-38.1438	-38.2295	-38.3881	-38.4705
-1.89532e+10	-38.4225	-38.1815	-38.2613	-38.3301	-38.4147
-1.8922e+10	-38.3354	-38.1633	-38.2572	-38.2257	-38.2992
-1.88907e+10	-38.3062	-38.1247	-38.1881	-38.1652	-38.2495
-1.88595e+10	-38.3221	-38.0702	-38.1433	-38.216	-38.2802
-1.88282e+10	-38.3132	-38.0156	-38.0917	-38.1705	-38.2316
-1.8797e+10	-38.2798	-38.0313	-38.113	-38.2088	-38.2381
-1.87657e+10	-38.2029	-38.0049	-38.0845	-38.1155	-38.1492
-1.87345e+10	-38.1125	-37.8624	-37.9664	-38.1307	-38.1706
-1.87032e+10	-38.0706	-37.8974	-37.9909	-38.1301	-38.16
-1.8672e+10	-37.9991	-37.8375	-37.9386	-38.0067	-38.0351
-1.86407e+10	-37.9669	-37.7097	-37.8384	-37.9283	-37.943
-1.86095e+10	-37.8578	-37.5747	-37.7225	-37.8405	-37.8759
-1.85782e+10	-37.8063	-37.4289	-37.5799	-37.7502	-37.7899
-1.8547e+10	-37.7433	-37.3358	-37.4813	-37.7835	-37.8241
-1.85157e+10	-37.7566	-37.2261	-37.3804	-37.7735	-37.8121
-1.84845e+10	-37.7166	-37.2434	-37.3786	-37.6826	-37.7451
-1.84532e+10	-37.7356	-37.0353	-37.2831	-37.5077	-37.6751
-1.8422e+10	-37.7153	-36.9119	-37.2	-37.3275	-37.6138
-1.83907e+10	-37.6206	-36.7285	-37.2176	-37.0359	-37.55
-1.83595e+10	-37.6454	-36.4634	-37.2428	-36.7313	-37.5638
-1.83282e+10	-37.6101	-36.0645	-37.1469	-36.3251	-37.5298
-1.8297e+10	-37.6269	-35.6167	-37.0534	-35.7672	-37.437
-1.82657e+10	-37.5931	-35.2244	-37.0812	-35.2701	-37.3461
-1.82345e+10	-37.6547	-34.7791	-37.1008	-34.4273	-37.2917
-1.82032e+10	-37.4967	-34.2605	-36.9962	-33.9927	-37.1797
-1.8172e+10	-37.4451	-33.7355	-37.0193	-33.4076	-37.2379
-1.81407e+10	-37.395	-33.2023	-36.9306	-32.9171	-37.2955
-1.81095e+10	-37.2744	-32.6816	-36.839	-32.4689	-37.2506
-1.80782e+10	-37.2788	-32.2986	-36.8681	-32.0336	-37.1255
-1.8047e+10	-37.1905	-31.723	-36.8661	-31.4651	-37.0177
-1.80157e+10	-37.1282	-31.1389	-36.679	-31.048	-37.0361
-1.79845e+10	-37.0387	-30.6188	-36.5862	-30.7464	-37.0335
-1.79532e+10	-37.1185	-30.1834	-36.6002	-30.2036	-37.014
-1.7922e+10	-37.1725	-29.7491	-36.5554	-29.7776	-36.9123
-1.78907e+10	-37.2439	-29.3526	-36.6	-29.4613	-36.9359
-1.78595e+10	-37.0783	-28.8938	-36.479	-29.0758	-36.8634
-1.78282e+10	-36.9752	-28.496	-36.4893	-28.717	-36.8786
-1.7797e+10	-36.9573	-28.1898	-36.4787	-28.4228	-36.9216
-1.77657e+10	-36.9283	-27.8508	-36.5023	-28.1256	-36.9154
-1.77345e+10	-36.7793	-27.6779	-36.4024	-27.752	-36.8335
-1.77032e+10	-36.7174	-27.4498	-36.3698	-27.4109	-36.6975
-1.7672e+10	-36.6314	-26.9868	-36.2848	-26.9727	-36.6397
-1.76407e+10	-36.5185	-26.6612	-36.2978	-26.6189	-36.5591
-1.76095e+10	-36.5842	-26.3313	-36.2619	-26.3008	-36.4421
-1.75782e+10	-36.6102	-25.9986	-36.1793	-25.9105	-36.2403
-1.7547e+10	-36.5139	-25.7585	-36.183	-25.527	-36.134
-1.75157e+10	-36.4536	-25.4475	-36.1007	-25.1977	-36.07
-1.74845e+10	-36.4714	-25.0629	-36.0061	-24.856	-36.0641
-1.74532e+10	-36.4536	-24.8333	-35.9845	-24.4904	-36.0445
-1.7422e+10	-36.2419	-24.6505	-35.8899	-24.2786	-35.9173
-1.73907e+10	-36.2934	-24.357	-35.7373	-24.1125	-35.8034
-1.73595e+10	-36.0969	-24.0456	-35.6933	-23.8932	-35.8946
-1.73282e+10	-36.0745	-23.9555	-35.5259	-23.7002	-35.8779
-1.7297e+10	-36.0687	-23.5939	-35.4287	-23.4532	-35.7113
-1.72657e+10	-35.9851	-23.4186	-35.3659	-23.2429	-35.6987
-1.72345e+10	-36.0189	-23.2274	-35.3488	-22.9717	-35.6521
-1.72032e+10	-35.9348	-23.0284	-35.2324	-22.9169	-35.6445
-1.7172e+10	-35.9283	-22.8042	-35.1952	-22.7517	-35.6295
-1.71407e+10	-35.8086	-22.651	-35.2086	-22.5061	-35.5124
-1.71095e+10	-35.8651	-22.4348	-35.1237	-22.3196	-35.3829
-1.70782e+10	-35.7363	-22.168	-35.0706	-22.1147	-35.3366
-1.7047e+10	-35.7795	-22.0592	-35.1175	-22.031	-35.3871
-1.70157e+10	-35.7991	-21.8805	-35.2192	-21.9266	-35.2644
-1.69845e+10	-35.6483	-21.5394	-35.1296	-21.7099	-35.1423
-1.69532e+10	-35.6347	-21.3337	-35.0999	-21.4341	-35.0819
-1.6922e+10	-35.6386	-21.219	-35.0003	-21.3365	-35.0794
-1.68907e+10	-35.5681	-21.0163	-34.8446	-21.2009	-35.1651
-1.68595e+10	-35.3802	-20.9722	-34.8836	-21.0587	-35.1303
-1.68282e+10	-35.3252	-20.8414	-34.836	-20.8928	-35.1388
-1.6797e+10	-35.1515	-20.6965	-34.7522	-20.7293	-35.0147
-1.67657e+10	-35.1302	-20.5384	-34.645	-20.5046	-35.0706
-1.67345e+10	-35.0988	-20.3392	-34.5412	-20.3892	-35.1776
-1.67032e+10	-34.9257	-20.2425	-34.5361	-20.3063	-35.0674
-1.6672e+10	-34.9518	-20.0725	-34.5678	-20.0165	-34.9856
-1.66407e+10	-34.8719	-19.9665	-34.5823	-19.8099	-35.0073
-1.66095e+10	-34.8686	-19.7451	-34.4097	-19.6645	-35.0038
-1.65782e+10	-34.8526	-19.5516	-34.3705	-19.4659	-34.8558
-1.6547e+10	-34.8057	-19.3445	-34.4237	-19.2669	-34.9233
-1.65157e+10	-34.8089	-19.1588	-34.3005	-19.2597	-34.8428
-1.64845e+10	-34.7613	-19.0272	-34.2959	-19.0715	-34.7613
-1.64532e+10	-34.789	-18.8219	-34.1484	-18.9513	-34.7993
-1.6422e+10	-34.6399	-18.7175	-34.091	-18.7948	-34.6898
-1.63907e+10	-34.5872	-18.4408	-34.0361	-18.6874	-34.4675
-1.63595e+10	-34.5817	-18.2873	-34.1369	-18.6219	-34.5262
-1.63282e+10	-34.4881	-18.2071	-34.0863	-18.4409	-34.528
-1.6297e+10	-34.4752	-18.2193	-34.0104	-18.3504	-34.4009
-1.62657e+10	-34.2931	-18.1966	-34.0417	-18.2332	-34.3335
-1.62345e+10	-34.2253	-18.0218	-33.9674	-18.1503	-34.2217
-1.62032e+10	-34.1886	-18.0244	-34.0304	-17.9622	-34.1697
-1.6172e+10	-34.1475	-17.9043	-34.0537	-17.8847	-34.2489
-1.61407e+10	-34.2059	-17.7795	-34.1176	-17.7922	-34.2057
-1.61095e+10	-34.1066	-17.6972	-33.9976	-17.6945	-34.0311
-1.60782e+10	-34.0005	-17.5704	-33.8342	-17.7092	-34.0515
-1.6047e+10	-33.9118	-17.2998	-33.8213	-17.6117	-34.0664
-1.60157e+10	-33.9546	-17.0545	-33.7266	-17.3893	-34.091
-1.59845e+10	-33.9349	-16.9937	-33.6596	-17.3219	-34.1048
-1.59532e+10	-33.9021	-16.8306	-33.5928	-17.1577	-34.1321
-1.5922e+10	-33.947	-16.7525	-33.5743	-16.969	-33.9826
-1.58907e+10	-33.9513	-16.5784	-33.4417	-16.7865	-33.9196
-1.58595e+10	-34.0363	-16.4403	-33.4739	-16.5864	-33.8327
-1.58282e+10	-34.0856	-16.3507	-33.5049	-16.3858	-33.7273
-1.5797e+10	-34.0642	-16.2558	-33.4198	-16.3021	-33.5295
-1.57657e+10	-33.9964	-16.21	-33.4709	-16.2623	-33.3257
-1.57345e+10	-33.9709	-16.0526	-33.4482	-16.0876	-33.3063
-1.57032e+10	-33.9121	-15.9591	-33.3931	-15.8714	-33.2124
-1.5672e+10	-33.7792	-15.9422	-33.203	-15.8383	-33.2058
-1.56407e+10	-33.738	-15.8723	-33.1357	-15.7797	-33.2746
-1.56095e+10	-33.5616	-15.804	-33.1567	-15.7661	-33.2188
-1.55782e+10	-33.4822	-15.6494	-33.1146	-15.5773	-33.1775
-1.5547e+10	-33.5435	-15.5472	-33.0767	-15.4284	-33.275
-1.55157e+10	-33.5014	-15.5705	-33.0332	-15.5325	-33.3235
-1.54845e+10	-33.5393	-15.5024	-32.9664	-15.5373	-33.3171
-1.54532e+10	-33.4934	-15.333	-32.8863	-15.6279	-33.3157
-1.5422e+10	-33.5088	-15.2462	-32.9666	-15.4325	-33.2187
-1.53907e+10	-33.3896	-15.2107	-32.9559	-15.3522	-33.2105
-1.53595e+10	-33.4589	-15.2232	-32.8609	-15.2982	-33.2055
-1.53282e+10	-33.496	-15.1729	-32.8297	-15.2924	-33.2141
-1.5297e+10	-33.4794	-15.0339	-32.7661	-15.2343	-33.1436
-1.52657e+10	-33.381	-14.9943	-32.7713	-15.2009	-33.0828
-1.52345e+10	-33.3168	-14.9666	-32.7878	-15.098	-32.8816
-1.52032e+10	-33.3069	-15.0411	-32.7015	-14.9857	-32.8546
-1.5172e+10	-33.183	-14.92	-32.6022	-14.8916	-32.7491
-1.51407e+10	-33.2217	-14.8363	-32.486	-14.9119	-32.6725
-1.51095e+10	-33.2332	-14.8339	-32.4857	-14.8035	-32.6478
-1.50782e+10	-33.2053	-14.7511	-32.4586	-14.7821	-32.6687
-1.5047e+10	-33.0983	-14.8355	-32.4104	-14.7143	-32.6165
-1.50157e+10	-33.1095	-14.6466	-32.3164	-14.5947	-32.6958
-1.49845e+10	-33.1344	-14.5722	-32.3361	-14.518	-32.6908
-1.49532e+10	-33.1367	-14.6029	-32.3354	-14.4045	-32.7025
-1.4922e+10	-33.0117	-14.5068	-32.4008	-14.4271	-32.7103
-1.48907e+10	-33.0041	-14.5228	-32.4023	-14.3767	-32.6588
-1.48595e+10	-33.033	-14.4252	-32.3731	-14.31	-32.6996
-1.48282e+10	-32.8718	-14.3497	-32.3225	-14.1763	-32.7271
-1.4797e+10	-32.894	-14.2005	-32.3094	-14.0527	-32.7009
-1.47657e+10	-32.7626	-14.2492	-32.2723	-14.0724	-32.6366
-1.47345e+10	-32.7098	-14.1647	-32.2947	-14.0294	-32.5625
-1.47032e+10	-32.6279	-14.1007	-32.1936	-14.0751	-32.4896
-1.4672e+10	-32.6989	-13.9789	-32.143	-13.9698	-32.5188
-1.46407e+10	-32.5395	-13.8063	-32.0955	-13.9479	-32.5825
-1.46095e+10	-32.4362	-13.6304	-32.0743	-13.8593	-32.4892
-1.45782e+10	-32.3633	-13.607	-32.0786	-13.8681	-32.425
-1.4547e+10	-32.3546	-13.5752	-31.9235	-13.8888	-32.3804
-1.45157e+10	-32.3061	-13.5307	-31.8838	-13.8632	-32.3504
-1.44845e+10	-32.2781	-13.4828	-31.7621	-13.8084	-32.3925
-1.44532e+10	-32.1366	-13.36	-31.8824	-13.6697	-32.3643
-1.4422e+10	-32.2046	-13.3628	-31.8505	-13.5868	-32.2443
-1.43907e+10	-32.2201	-13.3945	-31.778	-13.5961	-32.1124
-1.43595e+10	-32.2479	-13.3412	-31.7255	-13.524	-32.1012
-1.43282e+10	-32.1628	-13.2776	-31.7106	-13.4883	-31.9818
-1.4297e+10	-32.0644	-13.3282	-31.7945	-13.4363	-31.9572
-1.42657e+10	-32.2312	-13.2683	-31.814	-13.3864	-31.9038
-1.42345e+10	-32.1304	-13.298	-31.7887	-13.304	-31.8801
-1.42032e+10	-32.151	-13.3678	-31.7231	-13.3023	-31.8355
-1.4172e+10	-32.0344	-13.3594	-31.6836	-13.2115	-31.8838
-1.41407e+10	-31.9867	-13.4101	-31.6755	-13.2844	-31.8782
-1.41095e+10	-31.9048	-13.3423	-31.5269	-13.2681	-31.9186
-1.40782e+10	-31.9812	-13.2846	-31.5551	-13.1785	-31.9065
-1.4047e+10	-32.0098	-13.2642	-31.3865	-13.0615	-31.7733
-1.40157e+10	-31.9569	-13.2332	-31.2829	-12.9972	-31.7965
-1.39845e+10	-31.9242	-13.0719	-31.2859	-13.0445	-31.7168
-1.39532e+10	-31.8613	-12.7931	-31.2848	-13.0017	-31.7063
-1.3922e+10	-32.0229	-12.8551	-31.2791	-12.9751	-31.7319
-1.38907e+10	-32.0381	-12.8098	-31.3156	-12.9796	-31.7019
-1.38595e+10	-31.9804	-12.8846	-31.3347	-12.9253	-31.5777
-1.38282e+10	-31.9416	-12.9001	-31.2838	-12.9229	-31.5571
-1.3797e+10	-31.977	-12.739	-31.2688	-13.0316	-31.5211
-1.37657e+10	-31.8931	-12.7896	-31.2923	-12.9483	-31.5239
-1.37345e+10	-31.9168	-12.8526	-31.1694	-12.994	-31.5229
-1.37032e+10	-31.7761	-13.036	-31.0873	-12.8611	-31.4905
-1.3672e+10	-31.6045	-12.9561	-31.045	-12.8607	-31.3968
-1.36407e+10	-31.5034	-12.9029	-31.0149	-12.7209	-31.2343
-1.36095e+10	-31.4766	-12.862	-31.084	-12.728	-31.2437
-1.35782e+10	-31.4048	-12.8628	-31.1762	-12.7233	-31.2544
-1.3547e+10	-31.2949	-12.9152	-31.1528	-12.6101	-31.2379
-1.35157e+10	-31.2804	-12.7764	-31.1415	-12.7168	-31.1852
-1.34845e+10	-31.2328	-12.7158	-31.1082	-12.6434	-31.2285
-1.34532e+10	-31.3937	-12.6352	-31.1316	-12.8119	-31.2944
-1.3422e+10	-31.3938	-12.7453	-31.1462	-12.7554	-31.2772
-1.33907e+10	-31.4586	-12.6595	-31.0683	-12.8571	-31.3529
-1.33595e+10	-31.3914	-12.56	-30.8985	-12.8712	-31.3117
-1.33282e+10	-31.2752	-12.5239	-30.7342	-12.8855	-31.2795
-1.3297e+10	-31.3127	-12.6219	-30.6774	-12.9824	-31.3212
-1.32657e+10	-31.2165	-12.6817	-30.733	-12.8914	-31.2518
-1.32345e+10	-31.2615	-12.7221	-30.7623	-12.9228	-31.1768
-1.32032e+10	-31.1136	-12.6055	-30.6326	-12.7924	-31.0743
-1.3172e+10	-31.0546	-12.4995	-30.605	-12.8338	-31.078
-1.31407e+10	-30.9976	-12.593	-30.5344	-12.7436	-30.9348
-1.31095e+10	-31.0745	-12.6012	-30.4864	-12.8501	-30.9711
-1.30782e+10	-31.0406	-12.682	-30.4255	-12.6796	-30.9951
-1.3047e+10	-31.0046	-12.5503	-30.4599	-12.6293	-30.9226
-1.30157e+10	-30.9572	-12.5831	-30.2923	-12.6353	-30.7174
-1.29845e+10	-30.8937	-12.5431	-30.1903	-12.4711	-30.6326
-1.29532e+10	-30.9192	-12.5751	-30.2546	-12.3777	-30.6683
-1.2922e+10	-30.9071	-12.4201	-30.1679	-12.3343	-30.646
-1.28907e+10	-30.8733	-12.3039	-30.2983	-12.1902	-30.6221
-1.28595e+10	-30.8426	-12.2747	-30.3034	-12.1685	-30.5083
-1.28282e+10	-30.9299	-12.2786	-30.2742	-12.1883	-30.4971
-1.2797e+10	-30.9553	-12.2318	-30.2557	-12.1751	-30.5232
-1.27657e+10	-30.907	-12.2295	-30.3538	-12.2083	-30.6623
-1.27345e+10	-30.7841	-12.1144	-30.1974	-12.2629	-30.772
-1.27032e+10	-30.7686	-12.2689	-30.1623	-12.1942	-30.7555
-1.2672e+10	-30.8346	-12.3522	-30.2415	-12.2683	-30.6193
-1.26407e+10	-30.8046	-12.3465	-30.1302	-12.2877	-30.6833
-1.26095e+10	-30.7435	-12.4045	-30.147	-12.1932	-30.6571
-1.25782e+10	-30.6374	-12.3005	-30.0844	-12.1548	-30.4866
-1.2547e+10	-30.4395	-12.3238	-30.0361	-12.1358	-30.5503
-1.25157e+10	-30.5488	-12.2169	-29.9199	-12.1055	-30.3932
-1.24845e+10	-30.5501	-12.1621	-30.08	-12.1634	-30.4173
-1.24532e+10	-30.5205	-12.0947	-29.9399	-12.3248	-30.4687
-1.2422e+10	-30.4102	-12.1332	-29.8831	-12.2501	-30.3685
-1.23907e+10	-30.3104	-12.0946	-29.8649	-12.2301	-30.2632
-1.23595e+10	-30.3499	-12.0744	-29.8778	-12.3113	-30.2606
-1.23282e+10	-30.3464	-12.1053	-29.8502	-12.2916	-30.3217
-1.2297e+10	-30.4605	-12.0932	-29.8586	-12.157	-30.2332
-1.22657e+10	-30.4488	-12.1138	-29.9241	-12.1051	-30.3295
-1.22345e+10	-30.4969	-12.1051	-29.8916	-12.1043	-30.2017
-1.22032e+10	-30.4533	-12.1384	-29.895	-12.0646	-30.2281
-1.2172e+10	-30.6217	-12.1322	-29.8599	-12.0893	-30.3349
-1.21407e+10	-30.6271	-12.1947	-29.8923	-11.9999	-30.3334
-1.21095e+10	-30.5176	-12.1416	-29.8073	-11.9909	-30.2932
-1.20782e+10	-30.4724	-12.2183	-29.9485	-11.9986	-30.3073
-1.2047e+10	-30.3877	-12.1603	-29.8837	-12.0833	-30.2172
-1.20157e+10	-30.4135	-12.1259	-29.7956	-12.0411	-30.1988
-1.19845e+10	-30.3137	-12.1722	-29.7945	-11.9377	-30.1516
-1.19532e+10	-30.3456	-12.0627	-29.7842	-11.9319	-30.08
-1.1922e+10	-30.2738	-12.019	-29.7306	-11.8782	-29.9825
-1.18907e+10	-30.3121	-11.9426	-29.6874	-11.9361	-30.0689
-1.18595e+10	-30.2957	-12.0077	-29.6153	-11.9682	-29.9542
-1.18282e+10	-30.1999	-11.9119	-29.5616	-11.8611	-29.893
-1.1797e+10	-30.1235	-11.9731	-29.6045	-11.834	-29.934
-1.17657e+10	-29.9723	-11.9694	-29.5949	-11.8522	-29.8668
-1.17345e+10	-29.8936	-11.8937	-29.6177	-11.8464	-29.8298
-1.17032e+10	-29.8514	-11.8285	-29.5942	-11.8979	-29.8018
-1.1672e+10	-29.7882	-11.9039	-29.5862	-11.8647	-29.812
-1.16407e+10	-29.6386	-11.909	-29.5288	-11.8812	-29.7479
-1.16095e+10	-29.6229	-11.8461	-29.5067	-11.7686	-29.7689
-1.15782e+10	-29.7132	-11.8569	-29.4112	-11.8559	-29.734
-1.1547e+10	-29.8152	-11.8644	-29.4476	-11.9128	-29.7503
-1.15157e+10	-29.8662	-11.9026	-29.4282	-11.8965	-29.6841
-1.14845e+10	-29.8458	-11.9048	-29.4126	-11.8313	-29.6922
-1.14532e+10	-29.8881	-11.9302	-29.3512	-11.8914	-29.6618
-1.1422e+10	-29.9285	-11.9023	-29.2894	-11.8892	-29.6871
-1.13907e+10	-29.9944	-11.8943	-29.3551	-11.8809	-29.8554
-1.13595e+10	-29.9593	-11.9499	-29.3527	-11.9556	-29.8519
-1.13282e+10	-29.8746	-11.8531	-29.2621	-11.9489	-29.9282
-1.1297e+10	-29.7795	-11.769	-29.1559	-11.8471	-29.8706
-1.12657e+10	-29.7447	-11.5992	-29.1066	-11.8535	-29.9614
-1.12345e+10	-29.6114	-11.5832	-29.1656	-11.7993	-29.955
-1.12032e+10	-29.5976	-11.5507	-29.2056	-11.7882	-29.8766
-1.1172e+10	-29.5403	-11.5569	-29.224	-11.6983	-29.8545
-1.11407e+10	-29.4992	-11.5025	-29.235	-11.6389	-29.7941
-1.11095e+10	-29.4885	-11.3609	-29.1302	-11.5822	-29.675
-1.10782e+10	-29.5487	-11.4283	-29.2551	-11.506	-29.5988
-1.1047e+10	-29.5759	-11.376	-29.2974	-11.5475	-29.5907
-1.10157e+10	-29.6012	-11.4736	-29.3312	-11.4628	-29.416
-1.09845e+10	-29.7018	-11.5245	-29.1692	-11.4704	-29.3948
-1.09532e+10	-29.7511	-11.6056	-29.0451	-11.513	-29.3307
-1.0922e+10	-29.7729	-11.4564	-28.956	-11.5812	-29.1948
-1.08907e+10	-29.7131	-11.5979	-28.8776	-11.5461	-29.1366
-1.08595e+10	-29.6632	-11.6054	-28.9591	-11.5598	-29.1621
-1.08282e+10	-29.6219	-11.5869	-29.0062	-11.6068	-29.1293
-1.0797e+10	-29.4985	-11.6716	-29.0019	-11.5511	-29.0798
-1.07657e+10	-29.4161	-11.6215	-28.9588	-11.5606	-29.057
-1.07345e+10	-29.4114	-11.5718	-28.8722	-11.5187	-29.0863
-1.07032e+10	-29.346	-11.5452	-28.9352	-11.4779	-29.1042
-1.0672e+10	-29.2157	-11.5137	-29.0133	-11.433	-29.0659
-1.06407e+10	-29.3277	-11.4197	-28.9218	-11.4184	-29.0352
-1.06095e+10	-29.2056	-11.4965	-28.7827	-11.4045	-29.0928
-1.05782e+10	-29.1215	-11.4615	-28.6289	-11.4263	-29.1688
-1.0547e+10	-29.1575	-11.368	-28.644	-11.3645	-29.257
-1.05157e+10	-29.1772	-11.4066	-28.6688	-11.3597	-29.2771
-1.04845e+10	-29.1448	-11.4177	-28.7071	-11.3134	-29.1867
-1.04532e+10	-29.0835	-11.3069	-28.6302	-11.3023	-29.2674
-1.0422e+10	-29.0809	-11.246	-28.5747	-11.2559	-29.2646
-1.03907e+10	-28.9666	-11.3417	-28.5366	-11.2756	-29.2583
-1.03595e+10	-29.0521	-11.2279	-28.5706	-11.2908	-29.1558
-1.03282e+10	-29.0634	-11.2689	-28.672	-11.3044	-29.0278
-1.0297e+10	-29.0215	-11.2272	-28.7271	-11.1559	-28.9667
-1.02657e+10	-29.0937	-11.1635	-28.7189	-11.2423	-28.9229
-1.02345e+10	-29.0334	-11.2209	-28.7711	-11.2587	-28.9442
-1.02032e+10	-29.0523	-11.323	-28.8929	-11.2456	-28.8209
-1.0172e+10	-29.1071	-11.3092	-28.9534	-11.1945	-28.7836
-1.01407e+10	-29.2361	-11.3802	-29.0263	-11.1142	-28.6904
-1.01095e+10	-29.2338	-11.3637	-28.9626	-11.0748	-28.7538
-1.00782e+10	-29.2497	-11.3465	-28.8265	-11.0893	-28.8746
-1.0047e+10	-29.3102	-11.3665	-28.8222	-11.2066	-28.8665
-1.00157e+10	-29.1106	-11.292	-28.8899	-11.0625	-28.9004
-9.9845e+09	-29.0661	-11.1962	-28.8707	-11.0938	-28.8226
-9.95325e+09	-29.0874	-11.1286	-28.6873	-11.1234	-28.8953
-9.922e+09	-29.063	-11.0701	-28.6686	-11.0821	-29.0055
-9.89075e+09	-28.9391	-11.1298	-28.7419	-11.0461	-28.9807
-9.8595e+09	-28.8027	-10.9798	-28.5699	-11.0382	-28.8857
-9.82825e+09	-28.727	-10.9933	-28.6306	-11.0627	-28.7872
-9.797e+09	-28.738	-10.9932	-28.5328	-11.0574	-28.7805
-9.76575e+09	-28.839	-11.0731	-28.4298	-11.1344	-28.8139
-9.7345e+09	-28.6897	-11.0347	-28.3564	-11.0292	-28.812
-9.70325e+09	-28.587	-11.08	-28.3469	-11.0518	-28.754
-9.672e+09	-28.6046	-11.055	-28.4014	-11.1428	-28.6913
-9.64075e+09	-28.6045	-11.0022	-28.3576	-11.0608	-28.7977
-9.6095e+09	-28.6069	-11.1017	-28.3657	-11.0396	-28.7009
-9.57825e+09	-28.5847	-11.1083	-28.3319	-11.0642	-28.8451
-9.547e+09	-28.5515	-11.0781	-28.2259	-10.9034	-28.7728
-9.51575e+09	-28.4628	-10.9753	-28.2276	-10.8185	-28.6548
-9.4845e+09	-28.5748	-11.0686	-28.3301	-10.8666	-28.6975
-9.45325e+09	-28.6128	-10.9393	-28.3043	-10.8222	-28.6541
-9.422e+09	-28.5763	-10.9226	-28.396	-10.8229	-28.6872
-9.39075e+09	-28.5141	-10.8649	-28.3444	-10.8922	-28.6056
-9.3595e+09	-28.5016	-10.8629	-28.392	-10.8964	-28.5505
-9.32825e+09	-28.458	-10.8931	-28.3565	-10.8517	-28.4885
-9.297e+09	-28.4759	-10.8671	-28.4403	-11.1074	-28.6538
-9.26575e+09	-28.4484	-10.9366	-28.3338	-11.1851	-28.7139
-9.2345e+09	-28.444	-10.9112	-28.3121	-11.0091	-28.6997
-9.20325e+09	-28.5439	-10.9184	-28.2307	-11.0315	-28.7269
-9.172e+09	-28.6422	-10.9296	-28.139	-11.0184	-28.6674
-9.14075e+09	-28.5983	-10.9444	-28.0968	-10.9556	-28.5845
-9.1095e+09	-28.5745	-10.9163	-28.0121	-10.8859	-28.5964
-9.07825e+09	-28.6375	-10.9584	-27.9758	-10.828	-28.4495
-9.047e+09	-28.6658	-10.9847	-27.9124	-10.6491	-28.3655
-9.01575e+09	-28.7022	-11.0517	-27.8546	-10.6637	-28.399
-8.9845e+09	-28.7377	-11.0306	-27.8521	-10.7585	-28.3553
-8.95325e+09	-28.6061	-11.1191	-27.7918	-10.6163	-28.246
-8.922e+09	-28.6498	-11.0926	-27.773	-10.5998	-28.359
-8.89075e+09	-28.6169	-11.1349	-27.8107	-10.6433	-28.39
-8.8595e+09	-28.6231	-11.0568	-27.8683	-10.7169	-28.4239
-8.82825e+09	-28.6446	-11.0416	-27.9084	-10.6706	-28.4077
-8.797e+09	-28.6643	-11.0008	-27.9509	-10.7021	-28.3692
-8.76575e+09	-28.6518	-10.8552	-27.9886	-10.7135	-28.3889
-8.7345e+09	-28.5588	-10.681	-28.008	-10.6978	-28.3931
-8.70325e+09	-28.4933	-10.6925	-27.9903	-10.8069	-28.3693
-8.672e+09	-28.3048	-10.6178	-28.0032	-10.7486	-28.2449
-8.64075e+09	-28.3544	-10.623	-27.9017	-10.7516	-28.1907
-8.6095e+09	-28.3096	-10.6057	-27.931	-10.7215	-28.2208
-8.57825e+09	-28.2528	-10.7418	-27.9358	-10.6322	-28.2843
-8.547e+09	-28.1212	-10.6394	-27.8228	-10.6417	-28.2572
-8.51575e+09	-28.0655	-10.6179	-27.8386	-10.6224	-28.1888
-8.4845e+09	-28.1604	-10.6909	-27.7953	-10.6277	-28.1989
-8.45325e+09	-28.2044	-10.7119	-27.7231	-10.6852	-28.2187
-8.422e+09	-28.2096	-10.7142	-27.7672	-10.7622	-28.2684
-8.39075e+09	-28.2676	-10.7135	-27.7238	-10.7115	-28.2741
-8.3595e+09	-28.2184	-10.6661	-27.6634	-10.7277	-28.2231
-8.32825e+09	-28.1283	-10.4883	-27.6835	-10.7945	-28.1047
-8.297e+09	-28.1827	-10.5523	-27.6498	-10.7821	-28.0799
-8.26575e+09	-28.3015	-10.4835	-27.7023	-10.5394	-28.141
-8.2345e+09	-28.1552	-10.4486	-27.6499	-10.4675	-27.9639
-8.20325e+09	-28.1942	-10.3786	-27.667	-10.4351	-27.939
-8.172e+09	-28.2751	-10.4341	-27.6749	-10.4313	-27.9784
-8.14075e+09	-28.2365	-10.3341	-27.6425	-10.541	-27.8993
-8.1095e+09	-28.3012	-10.3182	-27.6712	-10.3788	-27.9662
-8.07825e+09	-28.3251	-10.4104	-27.6823	-10.3339	-27.9936
-8.047e+09	-28.1884	-10.4076	-27.7367	-10.3344	-27.9644
-8.01575e+09	-28.1935	-10.3628	-27.749	-10.4388	-27.9505
-7.9845e+09	-28.1321	-10.3295	-27.8014	-10.3889	-27.9486
-7.95325e+09	-28.0563	-10.4076	-27.7209	-10.3024	-28.0085
-7.922e+09	-28.038	-10.3274	-27.7636	-10.3054	-27.9614
-7.89075e+09	-27.9783	-10.5015	-27.8	-10.3379	-27.9482
-7.8595e+09	-27.9251	-10.5084	-27.7311	-10.4629	-27.896
-7.82825e+09	-27.8313	-10.432	-27.7191	-10.4628	-27.9044
-7.797e+09	-27.8598	-10.5392	-27.6878	-10.4705	-27.9216
-7.76575e+09	-27.8141	-10.4677	-27.6897	-10.5311	-27.9011
-7.7345e+09	-27.8218	-10.5729	-27.7151	-10.6081	-27.8091
-7.70325e+09	-27.8523	-10.5162	-27.6655	-10.638	-27.782
-7.672e+09	-27.8748	-10.4635	-27.6278	-10.545	-27.6524
-7.64075e+09	-27.8523	-10.3376	-27.5305	-10.4746	-27.6408
-7.6095e+09	-27.8444	-10.3995	-27.5474	-10.4535	-27.63
-7.57825e+09	-27.9157	-10.3765	-27.5197	-10.4047	-27.7007
-7.547e+09	-27.9104	-10.3971	-27.4877	-10.4961	-27.6876
-7.51575e+09	-27.9789	-10.3638	-27.4944	-10.2967	-27.6556
-7.4845e+09	-27.9312	-10.2373	-27.5487	-10.2373	-27.6751
-7.45325e+09	-27.8863	-10.168	-27.6006	-10.326	-27.6423
-7.422e+09	-27.7423	-10.1972	-27.5652	-10.2443	-27.7673
-7.39075e+09	-27.7789	-10.2289	-27.5672	-10.1294	-27.7796
-7.3595e+09	-27.7234	-10.1716	-27.5036	-10.1359	-27.8323
-7.32825e+09	-27.6762	-10.1777	-27.5198	-10.1819	-27.6447
-7.297e+09	-27.6771	-10.2363	-27.4809	-10.1083	-27.5617
-7.26575e+09	-27.6799	-10.2133	-27.3981	-10.1709	-27.5665
-7.2345e+09	-27.7023	-10.1767	-27.4215	-10.1484	-27.5913
-7.20325e+09	-27.7549	-10.1489	-27.3699	-10.1901	-27.5254
-7.172e+09	-27.884	-10.1104	-27.4449	-10.1174	-27.5448
-7.14075e+09	-27.7811	-10.1174	-27.4557	-10.1723	-27.4409
-7.1095e+09	-27.8989	-10.1218	-27.4377	-10.1684	-27.4212
-7.07825e+09	-27.768	-10.2783	-27.4062	-10.3286	-27.4411
-7.047e+09	-27.7904	-10.8607	-27.2631	-10.967	-27.4738
-7.01575e+09	-27.7341	-11.6768	-27.2503	-11.7541	-27.5274
-6.9845e+09	-27.7118	-12.5351	-27.092	-12.5234	-27.4608
-6.95325e+09	-27.7568	-13.605	-26.9874	-13.5177	-27.4776
-6.922e+09	-27.8244	-15.1386	-26.7909	-15.1266	-27.4634
-6.89075e+09	-27.7776	-17.1003	-26.7711	-17.2925	-27.4887
-6.8595e+09	-27.8227	-21.2427	-26.7338	-21.2345	-27.5165
-6.82825e+09	-27.8241	-26.5205	-26.6097	-27.5375	-27.5221
-6.797e+09	-27.8391	-26.5848	-26.6001	-27.3485	-27.4336
-6.76575e+09	-27.8385	-26.6633	-26.664	-27.3386	-27.3981
-6.7345e+09	-27.7426	-26.666	-26.6639	-27.2957	-27.3937
-6.70325e+09	-27.7104	-26.6634	-26.6444	-27.3273	-27.4458
-6.672e+09	-27.691	-26.5922	-26.5538	-27.4107	-27.4936
-6.64075e+09	-27.7317	-26.5402	-26.5313	-27.3678	-27.4399
-6.6095e+09	-27.6142	-26.4832	-26.465	-27.3593	-27.4014
-6.57825e+09	-27.704	-26.4682	-26.4447	-27.4981	-27.4992
-6.547e+09	-27.7489	-26.4654	-26.4712	-27.5379	-27.4731
-6.51575e+09	-27.846	-26.302	-26.2929	-27.51	-27.4636
-6.4845e+09	-27.7249	-23.3419	-26.1963	-27.2926	-27.3892
-6.45325e+09	-27.5524	-18.2035	-26.3552	-18.038	-27.3273
-6.422e+09	-27.4787	-15.6705	-26.4976	-15.4027	-27.3084
-6.39075e+09	-27.4792	-14.0816	-26.553	-13.6027	-27.4479
-6.3595e+09	-27.4529	-12.9619	-26.7192	-12.5763	-27.4324
-6.32825e+09	-27.3918	-12.1318	-26.8435	-11.5804	-27.2959
-6.297e+09	-27.2585	-11.3526	-26.9109	-10.8441	-27.4194
-6.26575e+09	-27.2019	-10.5925	-26.9982	-10.1724	-27.4283
-6.2345e+09	-27.3306	-10.2533	-27.1788	-9.86435	-27.4413
-6.20325e+09	-27.3925	-10.2261	-27.0535	-9.82919	-27.5479
-6.172e+09	-27.4201	-10.1258	-26.9667	-9.8895	-27.5401
-6.14075e+09	-27.547	-10.2046	-26.8661	-9.97315	-27.4659
-6.1095e+09	-27.5599	-10.0741	-26.8231	-9.94939	-27.4589
-6.07825e+09	-27.4678	-10.0451	-26.7598	-10.035	-27.5155
-6.047e+09	-27.434	-9.93577	-26.804	-10.0077	-27.3715
-6.01575e+09	-27.3361	-10.0259	-26.8784	-9.97675	-27.4227
-5.9845e+09	-27.3465	-10.0181	-26.8781	-9.89789	-27.4386
-5.95325e+09	-27.2711	-9.99092	-26.8895	-9.94266	-27.202
-5.922e+09	-27.1921	-10.0014	-26.8418	-9.91524	-27.1652
-5.89075e+09	-27.1406	-9.87316	-26.8939	-9.98757	-27.0615
-5.8595e+09	-27.1697	-9.94987	-26.7872	-10.0438	-27.0594
-5.82825e+09	-27.1967	-9.94244	-26.9311	-9.93178	-27.0313
-5.797e+09	-27.2548	-9.8894	-26.8843	-9.94161	-26.9696
-5.76575e+09	-27.1824	-9.83962	-26.8805	-10.0093	-26.9401
-5.7345e+09	-27.1713	-9.81001	-26.8453	-10.07	-26.9711
-5.70325e+09	-27.1959	-9.77349	-26.9135	-10.0724	-27.0377
-5.672e+09	-27.2188	-9.76732	-26.9671	-10.0022	-27.072
-5.64075e+09	-27.2303	-9.81859	-26.9358	-9.8295	-27.0979
-5.6095e+09	-27.2315	-9.81271	-27.1229	-9.83132	-27.0531
-5.57825e+09	-27.277	-9.74214	-27.009	-9.79025	-27.0511
-5.547e+09	-27.248	-9.82411	-27.0265	-9.95097	-27.1336
-5.51575e+09	-27.2556	-9.76761	-26.9744	-9.8047	-27.1032
-5.4845e+09	-27.2898	-9.76671	-26.9712	-9.7246	-27.1545
-5.45325e+09	-27.2191	-9.79741	-26.8915	-9.82581	-27.0886
-5.422e+09	-27.151	-9.78824	-26.9082	-9.82037	-27.0668
-5.39075e+09	-27.1593	-9.73408	-26.8992	-9.88587	-27.0875
-5.3595e+09	-27.1602	-9.71546	-26.8075	-9.95501	-27.1291
-5.32825e+09	-27.1525	-9.68387	-26.8146	-9.89714	-27.1174
-5.297e+09	-27.127	-9.7324	-26.836	-9.8624	-27.0113
-5.26575e+09	-27.2289	-9.73366	-26.8827	-9.90198	-26.9196
-5.2345e+09	-27.0743	-9.60605	-26.8863	-9.99223	-26.8896
-5.20325e+09	-26.9778	-9.56548	-26.8619	-9.94946	-26.8807
-5.172e+09	-26.9738	-9.59474	-26.8645	-9.90555	-26.9295
-5.14075e+09	-26.9106	-9.69178	-26.8813	-9.89201	-26.994
-5.1095e+09	-26.9931	-9.70902	-26.7891	-9.8385	-26.939
-5.07825e+09	-27.009	-9.6659	-26.7097	-9.8167	-26.9316
-5.047e+09	-27.0772	-9.61226	-26.5796	-9.93899	-26.9184
-5.01575e+09	-27.0361	-9.63413	-26.5239	-9.78159	-27.0296
-4.9845e+09	-27.0959	-9.63954	-26.5651	-9.78454	-26.8993
-4.95325e+09	-27.1521	-9.59066	-26.6182	-9.76906	-26.964
-4.922e+09	-27.231	-9.5847	-26.5993	-9.72252	-26.9348
-4.89075e+09	-27.1695	-9.45226	-26.5996	-9.76548	-26.9353
-4.8595e+09	-27.0769	-9.48318	-26.6869	-9.64169	-26.9495
-4.82825e+09	-26.9329	-9.60169	-26.8154	-9.63399	-27.0478
-4.797e+09	-26.9159	-9.77299	-26.8195	-9.55215	-27.0691
-4.76575e+09	-26.819	-9.72189	-26.8412	-9.71636	-27.1126
-4.7345e+09	-26.7921	-9.82324	-26.7666	-9.64328	-27.2149
-4.70325e+09	-26.7848	-9.8769	-26.6025	-9.63747	-27.1544
-4.672e+09	-26.6866	-9.92921	-26.6231	-9.66194	-27.2031
-4.64075e+09	-26.6739	-9.99102	-26.5479	-9.64825	-27.077
-4.6095e+09	-26.7747	-9.92921	-26.5111	-9.70675	-27.0487
-4.57825e+09	-26.7569	-9.87016	-26.436	-9.74177	-26.9532
-4.547e+09	-26.6979	-9.82859	-26.4484	-9.72085	-27.0158
-4.51575e+09	-26.7885	-9.78693	-26.4733	-9.6972	-26.9042
-4.4845e+09	-26.8298	-9.76302	-26.5396	-9.72331	-26.9281
-4.45325e+09	-26.815	-9.76829	-26.6299	-9.71728	-26.9713
-4.422e+09	-26.8587	-9.64993	-26.6619	-9.64121	-26.8882
-4.39075e+09	-26.856	-9.45577	-26.6458	-9.68605	-27.0634
-4.3595e+09	-26.76	-9.47854	-26.5455	-9.72055	-26.945
-4.32825e+09	-26.7832	-9.37855	-26.6224	-9.5786	-26.8585
-4.297e+09	-26.8872	-9.42837	-26.6291	-9.50861	-26.8307
-4.26575e+09	-26.8429	-9.4768	-26.6129	-9.54742	-27.0208
-4.2345e+09	-26.8625	-9.38307	-26.5839	-9.49702	-26.8307
-4.20325e+09	-26.8961	-9.35935	-26.5304	-9.47756	-26.6531
-4.172e+09	-26.897	-9.44413	-26.4951	-9.47495	-26.5825
-4.14075e+09	-26.9877	-9.63161	-26.4467	-9.49552	-26.5749
-4.1095e+09	-26.9458	-9.59977	-26.4027	-9.50758	-26.6739
-4.07825e+09	-27.0331	-9.61795	-26.4299	-9.59184	-26.7912
-4.047e+09	-26.9476	-9.5603	-26.3477	-9.45116	-26.765
-4.01575e+09	-26.8913	-9.52783	-26.39	-9.35728	-26.7069
-3.9845e+09	-26.9087	-9.56549	-26.3496	-9.34338	-26.9813
-3.95325e+09	-26.8872	-9.56807	-26.3605	-9.45403	-27.0398
-3.922e+09	-26.9454	-9.64773	-26.2903	-9.45024	-27.1221
-3.89075e+09	-26.8615	-9.65192	-26.2479	-9.4143	-27.1163
-3.8595e+09	-26.9529	-9.66345	-26.3213	-9.44051	-27.0741
-3.82825e+09	-26.7991	-9.74061	-26.2231	-9.50238	-26.8753
-3.797e+09	-26.9039	-9.81943	-26.1913	-9.66304	-26.966
-3.76575e+09	-26.9848	-9.73511	-26.263	-9.72099	-26.8923
-3.7345e+09	-26.8283	-9.8333	-26.3088	-9.68805	-26.8382
-3.70325e+09	-26.7484	-9.77382	-26.2899	-9.62627	-26.802
-3.672e+09	-26.7015	-9.64494	-26.3198	-9.65232	-26.7618
-3.64075e+09	-26.738	-9.61188	-26.3832	-9.60723	-26.721
-3.6095e+09	-26.763	-9.46043	-26.3177	-9.60646	-26.6921
-3.57825e+09	-26.794	-9.46066	-26.4196	-9.53021	-26.7442
-3.547e+09	-26.7429	-9.43607	-26.4578	-9.5566	-26.7033
-3.51575e+09	-26.7161	-9.4636	-26.4673	-9.55593	-26.689
-3.4845e+09	-26.8172	-9.42353	-26.405	-9.608	-26.5672
-3.45325e+09	-26.907	-9.48993	-26.3944	-9.5596	-26.6066
-3.422e+09	-26.9726	-9.5702	-26.4919	-9.64477	-26.5999
-3.39075e+09	-26.9684	-9.5236	-26.4771	-9.62543	-26.6579
-3.3595e+09	-26.9755	-9.64209	-26.4601	-9.63903	-26.7022
-3.32825e+09	-27.0041	-9.56384	-26.4599	-9.68203	-26.6554
-3.297e+09	-26.8611	-9.58679	-26.4445	-9.63271	-26.7004
-3.26575e+09	-26.732	-9.59905	-26.3995	-9.68482	-26.6583
-3.2345e+09	-26.7334	-9.59112	-26.4162	-9.6244	-26.6752
-3.20325e+09	-26.7529	-9.50022	-26.4277	-9.61592	-26.7112
-3.172e+09	-26.5893	-9.51389	-26.4331	-9.48042	-26.6983
-3.14075e+09	-26.6086	-9.50403	-26.3339	-9.36694	-26.689
-3.1095e+09	-26.5198	-9.41784	-26.3145	-9.31151	-26.5654
-3.07825e+09	-26.4406	-9.41438	-26.2554	-9.29089	-26.4771
-3.047e+09	-26.5772	-9.32562	-26.3248	-9.26521	-26.4771
-3.01575e+09	-26.6041	-9.21761	-26.3273	-9.21913	-26.4769
-2.9845e+09	-26.6348	-9.19262	-26.447	-9.22039	-26.4884
-2.95325e+09	-26.7138	-9.17887	-26.4956	-9.23393	-26.3862
-2.922e+09	-26.7535	-9.10298	-26.4508	-9.27529	-26.3485
-2.89075e+09	-26.7097	-9.26469	-26.5037	-9.3631	-26.3416
-2.8595e+09	-26.7178	-9.28917	-26.5131	-9.44144	-26.3443
-2.82825e+09	-26.8269	-9.25183	-26.5033	-9.5069	-26.441
-2.797e+09	-26.7814	-9.33743	-26.3971	-9.58454	-26.4972
-2.76575e+09	-26.7798	-9.38712	-26.3165	-9.58573	-26.5399
-2.7345e+09	-26.8126	-9.42422	-26.3006	-9.49382	-26.4864
-2.70325e+09	-26.7525	-9.38927	-26.2496	-9.45745	-26.4865
-2.672e+09	-26.7831	-9.40152	-26.2349	-9.55545	-26.4758
-2.64075e+09	-26.7781	-9.25146	-26.2241	-9.38168	-26.443
-2.6095e+09	-26.7625	-9.27217	-26.2425	-9.43039	-26.5666
-2.57825e+09	-26.8126	-9.2778	-26.275	-9.32992	-26.5151
-2.547e+09	-26.819	-9.30683	-26.3593	-9.29881	-26.344
-2.51575e+09	-26.8877	-9.26798	-26.2896	-9.3043	-26.3193
-2.4845e+09	-26.8215	-9.33345	-26.2102	-9.30546	-26.3459
-2.45325e+09	-26.7791	-9.28156	-26.1559	-9.36276	-26.401
-2.422e+09	-26.8036	-9.25112	-26.1395	-9.31987	-26.3546
-2.39075e+09	-26.8194	-9.3225	-26.1785	-9.37702	-26.3447
-2.3595e+09	-26.7954	-9.26147	-26.1684	-9.4761	-26.2847
-2.32825e+09	-26.8108	-9.28747	-26.1341	-9.44536	-26.3676
-2.297e+09	-26.8443	-9.29175	-26.0912	-9.459	-26.488
-2.26575e+09	-26.7466	-9.30412	-26.0785	-9.42381	-26.4756
-2.2345e+09	-26.7338	-9.15495	-26.1105	-9.44276	-26.5335
-2.20325e+09	-26.7617	-9.29134	-26.1188	-9.3223	-26.4495
-2.172e+09	-26.6366	-9.25662	-26.1471	-9.48178	-26.4369
-2.14075e+09	-26.4647	-9.24839	-26.2144	-9.4083	-26.4371
-2.1095e+09	-26.4398	-9.3425	-26.2111	-9.26065	-26.4859
-2.07825e+09	-26.4516	-9.42875	-26.2074	-9.21098	-26.4617
-2.047e+09	-26.4293	-9.37591	-26.1312	-9.25114	-26.5067
-2.01575e+09	-26.3397	-9.3696	-26.195	-9.24127	-26.5028
-1.9845e+09	-26.3477	-9.43311	-26.2084	-9.33273	-26.5017
-1.95325e+09	-26.3526	-9.30176	-26.3296	-9.33356	-26.5848
-1.922e+09	-26.4775	-9.25712	-26.3409	-9.24922	-26.6022
-1.89075e+09	-26.5076	-9.30288	-26.2883	-9.19164	-26.7203
-1.8595e+09	-26.4849	-9.13624	-26.3642	-9.29387	-26.6341
-1.82825e+09	-26.4378	-9.08362	-26.4346	-9.23235	-26.6568
-1.797e+09	-26.3001	-9.12074	-26.5282	-9.14732	-26.6
-1.76575e+09	-26.3786	-9.1296	-26.4839	-9.1747	-26.6167
-1.7345e+09	-26.248	-9.11865	-26.4036	-9.12712	-26.5915
-1.70325e+09	-26.1735	-9.18491	-26.2646	-9.15207	-26.479
-1.672e+09	-26.192	-9.24532	-26.2069	-9.15191	-26.5725
-1.64075e+09	-26.2841	-9.2054	-26.2209	-9.17727	-26.4298
-1.6095e+09	-26.2713	-9.24112	-26.1707	-9.20601	-26.4879
-1.57825e+09	-26.3064	-9.26163	-26.0986	-9.26203	-26.4138
-1.547e+09	-26.4029	-9.2119	-26.1066	-9.32825	-26.36
-1.51575e+09	-26.3879	-9.21828	-26.1906	-9.24371	-26.3709
-1.4845e+09	-26.4807	-9.10612	-26.1155	-9.16071	-26.3959
-1.45325e+09	-26.6437	-9.11718	-26.075	-9.14883	-26.5107
-1.422e+09	-26.5215	-9.07552	-26.1387	-9.12385	-26.4935
-1.39075e+09	-26.5077	-9.09741	-26.0445	-9.11647	-26.5251
-1.3595e+09	-26.5291	-9.19523	-26.0265	-9.0186	-26.4899
-1.32825e+09	-26.4504	-9.18871	-26.0222	-8.96969	-26.4593
-1.297e+09	-26.5774	-9.23109	-25.9583	-8.9381	-26.4792
-1.26575e+09	-26.6255	-9.32714	-25.9809	-8.99516	-26.4806
-1.2345e+09	-26.5685	-9.32834	-26.0676	-9.02752	-26.4352
-1.20325e+09	-26.4294	-9.29336	-25.9987	-8.92942	-26.444
-1.172e+09	-26.4619	-9.29071	-25.9976	-9.07127	-26.334
-1.14075e+09	-26.515	-9.37911	-26.083	-9.07536	-26.3904
-1.1095e+09	-26.5629	-9.24953	-26.0569	-9.08541	-26.3669
-1.07825e+09	-26.5172	-9.31572	-26.1039	-9.10097	-26.3699
-1.047e+09	-26.4292	-9.25595	-26.1087	-9.09018	-26.3762
-1.01575e+09	-26.3445	-9.13368	-26.0791	-9.07364	-26.2725
-9.84497e+08	-26.451	-9.27703	-26.1075	-9.08388	-26.2182
-9.53247e+08	-26.4851	-9.37869	-26.1455	-9.17046	-26.1919
-9.21997e+08	-26.5641	-9.48165	-26.113	-9.11562	-26.2106
-8.90747e+08	-26.5496	-9.43437	-26.1509	-9.13924	-26.231
-8.59497e+08	-26.5753	-9.46873	-26.0613	-9.11278	-26.2967
-8.28247e+08	-26.6868	-9.46027	-26.068	-9.17579	-26.338
-7.96997e+08	-26.6666	-9.47157	-26.0521	-9.28572	-26.4551
-7.65747e+08	-26.6286	-9.55022	-26.0329	-9.31644	-26.4201
-7.34497e+08	-26.596	-9.48115	-26.0037	-9.30779	-26.5661
-7.03247e+08	-26.5237	-9.4173	-25.8748	-9.31885	-26.472
-6.71997e+08	-26.6201	-9.44975	-25.9146	-9.36242	-26.5453
-6.40747e+08	-26.5993	-9.44929	-25.8436	-9.43091	-26.461
-6.09497e+08	-26.5513	-9.37592	-25.9015	-9.36239	-26.5118
-5.78247e+08	-26.57	-9.2999	-25.8578	-9.37734	-26.4205
-5.46997e+08	-26.4923	-9.30067	-25.9747	-9.3771	-26.3866
-5.15747e+08	-26.5268	-9.25402	-26.0289	-9.35151	-26.4141
-4.84497e+08	-26.4708	-9.22845	-26.0611	-9.17513	-26.3756
-4.53247e+08	-26.4749	-9.20942	-26.1561	-9.13677	-26.5728
-4.21997e+08	-26.2909	-9.05024	-26.186	-9.17351	-26.5206
-3.90747e+08	-26.2747	-9.0203	-26.1742	-9.04472	-26.611
-3.59497e+08	-26.2817	-9.04411	-26.1537	-9.01086	-26.5352
-3.28247e+08	-26.3003	-9.02924	-26.122	-9.08542	-26.6115
-2.96997e+08	-26.347	-9.08483	-26.087	-9.04427	-26.6438
-2.65747e+08	-26.3544	-9.0623	-26.0943	-9.02092	-26.6615
-2.34497e+08	-26.4958	-9.04357	-26.1159	-9.08115	-26.6012
-2.03247e+08	-26.464	-8.95043	-26.0722	-9.09253	-26.5121
-1.71997e+08	-26.7122	-9.09537	-25.9419	-9.09821	-26.4996
-1.40747e+08	-26.6576	-9.14064	-26.0521	-9.21723	-26.471
-1.09497e+08	-26.6385	-9.14826	-26.1134	-9.13046	-26.4499
-7.82471e+07	-26.6346	-9.22151	-26.1275	-9.13003	-26.3432
-4.69971e+07	-26.7369	-9.3268	-26.1433	-9.22827	-26.257
-1.57471e+07	-26.7055	-9.40976	-26.0298	-9.28982	-26.2545
1.55029e+07	-26.6636	-9.45858	-25.9062	-9.32428	-26.2868
4.67529e+07	-26.5452	-9.5007	-25.9539	-9.33394	-26.3447
7.80029e+07	-26.5367	-9.42666	-26.0514	-9.31	-26.4296
1.09253e+08	-26.4702	-9.44258	-25.9857	-9.23732	-26.3527
1.40503e+08	-26.531	-9.41056	-25.9847	-9.34884	-26.3645
1.71753e+08	-26.4202	-9.27948	-25.8468	-9.3092	-26.38
2.03003e+08	-26.3586	-9.24706	-25.8564	-9.32328	-26.4654
2.34253e+08	-26.3679	-9.21675	-25.9014	-9.40259	-26.497
2.65503e+08	-26.4972	-9.20704	-25.9017	-9.33407	-26.4055
2.96753e+08	-26.4987	-9.34201	-25.8726	-9.33421	-26.3719
3.28003e+08	-26.518	-9.35908	-25.8606	-9.38192	-26.4978
3.59253e+08	-26.6002	-9.36014	-25.9033	-9.39684	-26.4441
3.90503e+08	-26.6284	-9.32052	-25.9365	-9.29184	-26.5019
4.21753e+08	-26.6455	-9.35376	-26.0141	-9.23387	-26.4963
4.53003e+08	-26.6424	-9.27351	-26.0256	-9.26935	-26.4089
4.84253e+08	-26.6748	-9.24948	-26.0071	-9.286	-26.3815
5.15503e+08	-26.6123	-9.27816	-25.9689	-9.3296	-26.4183
5.46753e+08	-26.7397	-9.24237	-25.9361	-9.3902	-26.4094
5.78003e+08	-26.7454	-9.18508	-26.0239	-9.35282	-26.3137
6.09253e+08	-26.6526	-9.18198	-25.9647	-9.38757	-26.2389
6.40503e+08	-26.6526	-9.20973	-25.99	-9.3431	-26.272
6.71753e+08	-26.6245	-9.25756	-26.0311	-9.30135	-26.2609
7.03003e+08	-26.6505	-9.3622	-26.0979	-9.18586	-26.3289
7.34253e+08	-26.7153	-9.32641	-25.9584	-9.12645	-26.3918
7.65503e+08	-26.7193	-9.33152	-26.0808	-9.17505	-26.4607
7.96753e+08	-26.6847	-9.35883	-26.062	-9.07181	-26.4356
8.28003e+08	-26.6947	-9.37888	-25.921	-9.04157	-26.4672
8.59253e+08	-26.7478	-9.37659	-25.9768	-8.95089	-26.6273
8.90503e+08	-26.7776	-9.40421	-25.953	-9.00717	-26.5699
9.21753e+08	-26.7678	-9.36509	-25.8821	-9.09944	-26.6135
9.53003e+08	-26.7824	-9.33877	-25.9381	-9.10547	-26.5344
9.84253e+08	-26.7057	-9.3589	-25.9727	-9.1147	-26.425
1.0155e+09	-26.6537	-9.3604	-25.9098	-9.04153	-26.4536
1.04675e+09	-26.6524	-9.30429	-25.9429	-9.04318	-26.4011
1.078e+09	-26.6567	-9.31722	-25.9746	-9.07456	-26.2897
1.10925e+09	-26.7522	-9.29569	-26.0093	-9.18264	-26.2058
1.1405e+09	-26.693	-9.27816	-25.9559	-9.11299	-26.2807
1.17175e+09	-26.6405	-9.17192	-25.8498	-9.07271	-26.2528
1.203e+09	-26.5485	-9.0957	-25.8905	-9.15049	-26.3409
1.23425e+09	-26.5144	-9.06736	-25.9111	-9.17427	-26.4162
1.2655e+09	-26.6038	-9.06398	-25.9821	-9.28639	-26.3932
1.29675e+09	-26.5493	-9.06697	-25.98	-9.3319	-26.4866
1.328e+09	-26.6056	-9.06219	-26.0135	-9.28024	-26.5988
1.35925e+09	-26.4898	-9.01504	-25.9884	-9.30364	-26.597
1.3905e+09	-26.5101	-9.07153	-26.0954	-9.35486	-26.5425
1.42175e+09	-26.5474	-9.13615	-26.0915	-9.29747	-26.5255
1.453e+09	-26.5893	-9.19543	-26.0329	-9.26864	-26.4465
1.48425e+09	-26.5957	-9.15762	-26.0343	-9.23389	-26.502
1.5155e+09	-26.6465	-9.22842	-26.0734	-9.18112	-26.4563
1.54675e+09	-26.7398	-9.34091	-25.9856	-9.27382	-26.3726
1.578e+09	-26.7086	-9.35511	-26.031	-9.20957	-26.3711
1.60925e+09	-26.6874	-9.37655	-26.0571	-9.22955	-26.4155
1.6405e+09	-26.6695	-9.39049	-26.1327	-9.29666	-26.3967
1.67175e+09	-26.6667	-9.35413	-26.2092	-9.35924	-26.3653
1.703e+09	-26.6101	-9.40275	-26.1842	-9.24624	-26.4299
1.73425e+09	-26.5868	-9.35555	-26.2187	-9.18955	-26.3949
1.7655e+09	-26.6296	-9.26493	-26.2982	-9.24871	-26.5457
1.79675e+09	-26.5953	-9.26656	-26.2694	-9.24935	-26.4625
1.828e+09	-26.5906	-9.40243	-26.2914	-9.3675	-26.3605
1.85925e+09	-26.7407	-9.43843	-26.2916	-9.33599	-26.3679
1.8905e+09	-26.7614	-9.51513	-26.2946	-9.35713	-26.3417
1.92175e+09	-26.7309	-9.49606	-26.2837	-9.30296	-26.3837
1.953e+09	-26.7777	-9.43609	-26.2735	-9.44308	-26.3889
1.98425e+09	-26.7832	-9.53338	-26.2117	-9.52529	-26.3938
2.0155e+09	-26.7477	-9.60043	-26.1691	-9.43818	-26.2475
2.04675e+09	-26.7804	-9.63268	-26.1346	-9.3584	-26.242
2.078e+09	-26.7516	-9.5115	-26.1058	-9.33635	-26.3094
2.10925e+09	-26.7353	-9.52221	-26.1284	-9.32382	-26.3369
2.1405e+09	-26.6736	-9.40719	-26.0805	-9.29908	-26.4323
2.17175e+09	-26.6141	-9.39276	-26.0609	-9.4514	-26.3863
2.203e+09	-26.6474	-9.42761	-26.1341	-9.44855	-26.4371
2.23425e+09	-26.6619	-9.40028	-26.2333	-9.35397	-26.4113
2.2655e+09	-26.7654	-9.43894	-26.1786	-9.46419	-26.5178
2.29675e+09	-26.6245	-9.3912	-26.2938	-9.44344	-26.6052
2.328e+09	-26.6505	-9.37185	-26.3876	-9.38324	-26.6396
2.35925e+09	-26.7059	-9.4459	-26.3884	-9.37674	-26.597
2.3905e+09	-26.6849	-9.46188	-26.4481	-9.3923	-26.572
2.42175e+09	-26.7697	-9.42799	-26.5197	-9.2538	-26.5544
2.453e+09	-26.6768	-9.45803	-26.4314	-9.33337	-26.5101
2.48425e+09	-26.7246	-9.48982	-26.4341	-9.35531	-26.4937
2.5155e+09	-26.7675	-9.39183	-26.4262	-9.3059	-26.4514
2.54675e+09	-26.8227	-9.46885	-26.3806	-9.29747	-26.4776
2.578e+09	-26.7829	-9.50758	-26.4299	-9.39486	-26.3065
2.60925e+09	-26.6587	-9.42225	-26.3645	-9.38613	-26.3519
2.6405e+09	-26.7077	-9.45887	-26.2488	-9.40179	-26.5183
2.67175e+09	-26.8401	-9.51685	-26.2581	-9.38372	-26.6189
2.703e+09	-26.8671	-9.51392	-26.3338	-9.40009	-26.648
2.73425e+09	-26.7719	-9.55932	-26.2824	-9.33007	-26.6564
2.7655e+09	-26.7436	-9.62053	-26.3035	-9.42087	-26.6389
2.79675e+09	-26.7592	-9.51897	-26.284	-9.47882	-26.8064
2.828e+09	-26.6676	-9.53608	-26.2078	-9.44134	-26.7737
2.85925e+09	-26.6834	-9.54646	-26.179	-9.40966	-26.8262
2.8905e+09	-26.7685	-9.46701	-25.99	-9.43038	-26.7567
2.92175e+09	-26.6825	-9.49423	-26.0307	-9.40074	-26.7535
2.953e+09	-26.674	-9.44043	-26.035	-9.40361	-26.7894
2.98425e+09	-26.6216	-9.38356	-26.1187	-9.41689	-26.791
3.0155e+09	-26.6009	-9.25824	-26.1675	-9.33077	-26.7645
3.04675e+09	-26.7027	-9.31974	-26.1944	-9.34152	-26.7583
3.078e+09	-26.6418	-9.13079	-26.2948	-9.37521	-26.8712
3.10925e+09	-26.6241	-9.19787	-26.2956	-9.38325	-26.8793
3.1405e+09	-26.5042	-9.28884	-26.4197	-9.46263	-26.6603
3.17175e+09	-26.5925	-9.25811	-26.4836	-9.44693	-26.5881
3.203e+09	-26.6752	-9.31887	-26.477	-9.48622	-26.5427
3.23425e+09	-26.756	-9.38353	-26.4256	-9.49811	-26.5974
3.2655e+09	-26.7789	-9.36172	-26.4268	-9.60989	-26.6503
3.29675e+09	-26.7589	-9.34245	-26.5292	-9.6218	-26.5338
3.328e+09	-26.89	-9.49249	-26.4604	-9.4606	-26.3788
3.35925e+09	-27.0375	-9.47373	-26.6043	-9.42521	-26.4509
3.3905e+09	-26.9346	-9.53228	-26.5319	-9.47518	-26.6292
3.42175e+09	-26.9512	-9.43202	-26.4145	-9.35577	-26.6881
3.453e+09	-27.0354	-9.44294	-26.3991	-9.3186	-26.6111
3.48425e+09	-27.1093	-9.39308	-26.3126	-9.17188	-26.5869
3.5155e+09	-27.052	-9.39597	-26.2495	-9.15688	-26.5949
3.54675e+09	-26.9332	-9.42383	-26.2031	-9.23479	-26.7463
3.578e+09	-27.0364	-9.42651	-26.3144	-9.27486	-26.8094
3.60925e+09	-27.0017	-9.3868	-26.3044	-9.18725	-26.783
3.6405e+09	-26.8865	-9.32353	-26.3716	-9.18959	-26.7533
3.67175e+09	-26.8924	-9.41283	-26.474	-9.3315	-26.7268
3.703e+09	-26.8265	-9.42837	-26.4872	-9.2796	-26.6843
3.73425e+09	-26.825	-9.47877	-26.5569	-9.3398	-26.7049
3.7655e+09	-26.9001	-9.45821	-26.6482	-9.34998	-26.74
3.79675e+09	-26.9274	-9.40912	-26.5519	-9.37613	-26.5863
3.828e+09	-26.9886	-9.47922	-26.5411	-9.43172	-26.6499
3.85925e+09	-26.9092	-9.50612	-26.5904	-9.52312	-26.6302
3.8905e+09	-26.9615	-9.49575	-26.6154	-9.49925	-26.6794
3.92175e+09	-26.9022	-9.36895	-26.5732	-9.55887	-26.8088
3.953e+09	-26.9049	-9.46093	-26.6155	-9.76715	-26.8565
3.98425e+09	-26.9582	-9.45379	-26.5572	-9.72422	-26.8356
4.0155e+09	-27.045	-9.59174	-26.5543	-9.72659	-26.88
4.04675e+09	-27.0707	-9.65543	-26.5037	-9.78313	-27.0103
4.078e+09	-26.9727	-9.60698	-26.4855	-9.72482	-26.9707
4.10925e+09	-27.1339	-9.59639	-26.491	-9.6117	-26.9378
4.1405e+09	-27.0897	-9.57321	-26.3414	-9.5704	-26.9473
4.17175e+09	-27.0774	-9.64518	-26.3876	-9.59049	-26.9009
4.203e+09	-27.0025	-9.71334	-26.3239	-9.57677	-26.9794
4.23425e+09	-26.9591	-9.65163	-26.2508	-9.60002	-27.0814
4.2655e+09	-26.8699	-9.63339	-26.237	-9.57073	-27.0772
4.29675e+09	-26.8639	-9.55021	-26.2541	-9.64097	-27.0543
4.328e+09	-26.8249	-9.58838	-26.3166	-9.65766	-27.0884
4.35925e+09	-26.7923	-9.58399	-26.1682	-9.69744	-27.1459
4.3905e+09	-26.8135	-9.62102	-26.272	-9.79924	-27.2452
4.42175e+09	-26.8452	-9.76989	-26.334	-9.71546	-27.2697
4.453e+09	-26.9163	-9.71899	-26.4966	-9.74047	-27.2081
4.48425e+09	-26.9845	-9.77537	-26.5893	-9.76154	-27.075
4.5155e+09	-26.9667	-9.83031	-26.6597	-9.75497	-26.9514
4.54675e+09	-26.8954	-9.92619	-26.7028	-9.7629	-26.9884
4.578e+09	-26.8699	-9.96748	-26.6833	-9.73069	-26.9472
4.60925e+09	-26.8913	-9.86267	-26.6851	-9.74472	-27.0046
4.6405e+09	-27.053	-9.86298	-26.6096	-9.69093	-27.0176
4.67175e+09	-26.9973	-9.87198	-26.5428	-9.72469	-26.9422
4.703e+09	-26.958	-9.81607	-26.4021	-9.61268	-26.936
4.73425e+09	-26.8641	-9.72234	-26.4077	-9.63941	-27.0933
4.7655e+09	-26.8401	-9.68902	-26.4608	-9.55105	-27.1385
4.79675e+09	-26.9328	-9.69899	-26.602	-9.57173	-27.1956
4.828e+09	-27.0376	-9.72695	-26.5683	-9.66766	-27.1374
4.85925e+09	-27.0493	-9.84609	-26.7178	-9.70758	-27.2085
4.8905e+09	-26.9257	-9.76012	-26.7835	-9.70915	-27.3518
4.92175e+09	-26.9925	-9.78286	-26.8112	-9.71373	-27.3144
4.953e+09	-26.9088	-9.64778	-26.8053	-9.70682	-27.2721
4.98425e+09	-26.9262	-9.7366	-26.8754	-9.7273	-27.2392
5.0155e+09	-26.9486	-9.68915	-26.8203	-9.78761	-27.3042
5.04675e+09	-26.9244	-9.55973	-26.6639	-9.7811	-27.2215
5.078e+09	-26.8852	-9.64864	-26.7145	-9.79192	-27.2678
5.10925e+09	-26.826	-9.61114	-26.6757	-9.78419	-27.2003
5.1405e+09	-27.0586	-9.64443	-26.6931	-9.85883	-27.0794
5.17175e+09	-26.9626	-9.61695	-26.6758	-9.74557	-27.1505
5.203e+09	-27.1722	-9.72566	-26.7859	-9.75018	-27.1199
5.23425e+09	-27.1257	-9.63492	-26.6251	-9.70641	-27.1625
5.2655e+09	-27.1151	-9.76368	-26.6305	-9.75577	-27.1504
5.29675e+09	-27.178	-9.85068	-26.7224	-9.7644	-27.1505
5.328e+09	-27.2086	-9.76906	-26.6955	-9.73755	-27.1338
5.35925e+09	-27.2313	-9.81313	-26.7026	-9.64494	-27.1348
5.3905e+09	-27.1195	-9.68846	-26.771	-9.65469	-27.1471
5.42175e+09	-27.1359	-9.71834	-26.7759	-9.76662	-27.2323
5.453e+09	-27.1211	-9.74481	-26.7975	-9.80585	-27.2369
5.48425e+09	-27.1916	-9.70576	-26.928	-9.91634	-27.2744
5.5155e+09	-27.145	-9.66153	-27.0087	-9.86379	-27.2613
5.54675e+09	-27.0691	-9.67005	-27.0563	-9.85856	-27.3284
5.578e+09	-27.16	-9.58459	-27.0534	-9.88696	-27.23
5.60925e+09	-27.1481	-9.66103	-27.0941	-9.89734	-27.2545
5.6405e+09	-27.182	-9.76016	-27.1352	-9.98455	-27.2296
5.67175e+09	-27.282	-9.81718	-27.0258	-9.96059	-27.1389
5.703e+09	-27.2998	-9.6507	-26.9129	-10.0599	-27.1563
5.73425e+09	-27.2664	-9.78652	-26.8172	-9.96002	-27.1102
5.7655e+09	-27.3656	-9.77552	-26.7646	-9.99462	-27.1045
5.79675e+09	-27.5155	-9.75839	-26.781	-9.90866	-27.1203
5.828e+09	-27.4609	-9.87868	-26.6869	-9.99273	-27.207
5.85925e+09	-27.5269	-9.73536	-26.6564	-10.0223	-27.3543
5.8905e+09	-27.4264	-9.80376	-26.7404	-9.87427	-27.3529
5.92175e+09	-27.4141	-9.78025	-26.7569	-9.80108	-27.4561
5.953e+09	-27.3952	-9.897	-26.8488	-9.79041	-27.4169
5.98425e+09	-27.4426	-9.91408	-26.9529	-9.78891	-27.4205
6.0155e+09	-27.4089	-9.92541	-27.0718	-9.73995	-27.3705
6.04675e+09	-27.3143	-9.95897	-27.1297	-9.71756	-27.3132
6.078e+09	-27.2878	-9.94746	-27.2116	-9.63647	-27.2871
6.10925e+09	-27.2132	-9.94073	-27.1794	-9.64657	-27.165
6.1405e+09	-27.2304	-9.90297	-27.1919	-9.78238	-27.2731
6.17175e+09	-27.2621	-9.91217	-27.2426	-9.76752	-27.1526
6.203e+09	-27.2558	-9.99572	-27.2291	-9.77296	-27.2965
6.23425e+09	-27.2321	-9.93052	-27.2169	-9.81763	-27.3643
6.2655e+09	-27.246	-10.3153	-27.016	-10.3143	-27.4114
6.29675e+09	-27.3233	-10.9718	-26.8118	-10.9876	-27.4341
6.328e+09	-27.4064	-11.6456	-26.7126	-11.7509	-27.4041
6.35925e+09	-27.4582	-12.7332	-26.7186	-12.6936	-27.4755
6.3905e+09	-27.387	-13.8477	-26.6328	-13.7527	-27.4297
6.42175e+09	-27.3671	-15.4091	-26.5669	-15.4505	-27.4846
6.453e+09	-27.4603	-17.943	-26.5036	-17.8772	-27.4485
6.48425e+09	-27.5632	-23.587	-26.495	-24.3421	-27.3375
6.5155e+09	-27.509	-26.5656	-26.55	-27.4478	-27.3312
6.54675e+09	-27.4822	-26.6484	-26.6331	-27.3152	-27.2466
6.578e+09	-27.4613	-26.6118	-26.6097	-27.3006	-27.3363
6.60925e+09	-27.4721	-26.4702	-26.4822	-27.2103	-27.2513
6.6405e+09	-27.5247	-26.4947	-26.5042	-27.2347	-27.3152
6.67175e+09	-27.7232	-26.4857	-26.4999	-27.1455	-27.2536
6.703e+09	-27.7238	-26.4695	-26.4825	-27.1896	-27.2765
6.73425e+09	-27.6755	-26.4535	-26.4646	-27.2383	-27.3441
6.7655e+09	-27.7639	-26.4356	-26.422	-27.3103	-27.3185
6.79675e+09	-27.7779	-26.4685	-26.4493	-27.3857	-27.3502
6.828e+09	-27.9031	-26.5012	-26.4895	-27.4969	-27.3631
6.85925e+09	-27.9135	-21.0215	-26.6866	-27.0855	-27.3914
6.8905e+09	-27.8899	-16.8696	-26.7125	-16.855	-27.4327
6.92175e+09	-27.7886	-14.9091	-26.7275	-14.8222	-27.4772
6.953e+09	-27.8101	-13.5545	-26.8725	-13.3291	-27.4812
6.98425e+09	-27.6901	-12.5203	-26.9708	-12.2119	-27.4817
7.0155e+09	-27.6381	-11.6279	-27.1344	-11.3949	-27.5736
7.04675e+09	-27.6188	-10.8775	-27.3378	-10.732	-27.5962
7.078e+09	-27.6358	-10.2681	-27.4201	-10.1278	-27.6708
7.10925e+09	-27.6148	-10.0806	-27.4377	-9.99032	-27.6123
7.1405e+09	-27.68	-10.0557	-27.5736	-9.94753	-27.5869
7.17175e+09	-27.5903	-10.0775	-27.6465	-10.0058	-27.6359
7.203e+09	-27.5462	-10.0256	-27.4992	-10.0864	-27.666
7.23425e+09	-27.6606	-10.0435	-27.5131	-10.1811	-27.6885
7.2655e+09	-27.7422	-10.1591	-27.4326	-10.3076	-27.6957
7.29675e+09	-27.7645	-10.14	-27.3099	-10.3419	-27.8051
7.328e+09	-27.7305	-10.168	-27.3709	-10.3568	-27.8148
7.35925e+09	-27.7891	-10.3025	-27.3442	-10.3364	-27.8877
7.3905e+09	-27.9268	-10.3467	-27.2521	-10.4583	-27.8889
7.42175e+09	-28.0425	-10.319	-27.3058	-10.4993	-27.865
7.453e+09	-28.0835	-10.3566	-27.4202	-10.5574	-27.8208
7.48425e+09	-28.0356	-10.377	-27.3786	-10.442	-27.8764
7.5155e+09	-28.0541	-10.3657	-27.4548	-10.4023	-27.7801
7.54675e+09	-28.158	-10.3498	-27.497	-10.3998	-27.8692
7.578e+09	-28.1321	-10.3573	-27.4556	-10.4871	-27.9365
7.60925e+09	-28.1073	-10.3673	-27.5188	-10.4448	-27.9555
7.6405e+09	-28.0846	-10.2812	-27.4728	-10.3477	-27.9431
7.67175e+09	-28.0727	-10.218	-27.5888	-10.2964	-27.9753
7.703e+09	-27.9527	-10.244	-27.6167	-10.2836	-27.9752
7.73425e+09	-27.9908	-10.264	-27.5285	-10.2792	-28.0604
7.7655e+09	-28.0334	-10.2276	-27.5039	-10.3019	-28.0521
7.79675e+09	-27.9557	-10.2502	-27.5549	-10.3826	-28.023
7.828e+09	-27.87	-10.2538	-27.6228	-10.3886	-27.9345
7.85925e+09	-27.8889	-10.177	-27.7104	-10.43	-27.8581
7.8905e+09	-27.9514	-10.2263	-27.8274	-10.5064	-27.8186
7.92175e+09	-27.9787	-10.3812	-27.6792	-10.6291	-27.8346
7.953e+09	-28.1075	-10.3174	-27.6857	-10.5442	-27.8444
7.98425e+09	-28.0912	-10.3286	-27.6966	-10.5187	-27.7683
8.0155e+09	-28.0142	-10.3584	-27.7884	-10.5312	-27.8075
8.04675e+09	-28.0511	-10.4189	-27.7397	-10.5058	-27.7289
8.078e+09	-28.1306	-10.5206	-27.8915	-10.555	-27.6405
8.10925e+09	-28.1511	-10.4515	-27.7732	-10.5434	-27.7256
8.1405e+09	-28.0425	-10.3955	-27.7123	-10.5952	-27.7898
8.17175e+09	-28.0668	-10.352	-27.8123	-10.4084	-27.7954
8.203e+09	-28.0226	-10.4933	-27.9026	-10.4751	-27.7686
8.23425e+09	-28.0105	-10.5505	-28.041	-10.562	-27.8386
8.2655e+09	-28.1136	-10.5924	-27.8791	-10.5777	-27.8327
8.29675e+09	-28.0929	-10.5985	-27.8295	-10.5667	-27.9365
8.328e+09	-28.0818	-10.4508	-27.7265	-10.5534	-28.1231
8.35925e+09	-28.0505	-10.5062	-27.7539	-10.4832	-28.1235
8.3905e+09	-28.053	-10.5399	-27.7702	-10.4785	-28.1698
8.42175e+09	-28.0698	-10.4677	-27.7452	-10.5256	-28.2216
8.453e+09	-28.124	-10.3896	-27.6563	-10.4987	-28.1903
8.48425e+09	-28.069	-10.4405	-27.624	-10.4434	-28.2581
8.5155e+09	-28.0658	-10.4311	-27.7522	-10.4914	-28.351
8.54675e+09	-28.1498	-10.5067	-27.6937	-10.5081	-28.3607
8.578e+09	-28.1915	-10.5696	-27.668	-10.5233	-28.3451
8.60925e+09	-28.3254	-10.6249	-27.6842	-10.665	-28.2571
8.6405e+09	-28.3556	-10.6852	-27.5781	-10.616	-28.2508
8.67175e+09	-28.4446	-10.7463	-27.6441	-10.7031	-28.2782
8.703e+09	-28.5702	-10.7469	-27.6893	-10.7181	-28.3277
8.73425e+09	-28.7287	-10.6183	-27.6867	-10.7401	-28.2578
8.7655e+09	-28.7896	-10.6163	-27.6937	-10.7198	-28.199
8.79675e+09	-28.845	-10.5368	-27.7858	-10.6955	-28.3042
8.828e+09	-28.8534	-10.5876	-27.7972	-10.5914	-28.2507
8.85925e+09	-28.8844	-10.5523	-27.855	-10.7164	-28.3412
8.8905e+09	-28.8165	-10.6225	-27.9185	-10.757	-28.4345
8.92175e+09	-28.8415	-10.6937	-27.9065	-10.7693	-28.4246
8.953e+09	-28.8631	-10.7431	-27.911	-10.826	-28.4309
8.98425e+09	-28.8709	-10.8077	-28.0056	-10.93	-28.5439
9.0155e+09	-28.804	-10.9025	-28.0414	-10.8951	-28.5951
9.04675e+09	-28.8073	-10.9814	-28.1349	-10.9172	-28.5265
9.078e+09	-28.7984	-11.0365	-28.1991	-10.887	-28.4773
9.10925e+09	-28.7998	-10.9129	-28.1868	-10.7357	-28.5305
9.1405e+09	-28.781	-10.8958	-28.0316	-10.7806	-28.5401
9.17175e+09	-28.7793	-10.8324	-28.0435	-10.7757	-28.495
9.203e+09	-28.6983	-10.8844	-28.0663	-10.7244	-28.4812
9.23425e+09	-28.6409	-10.8798	-27.9965	-10.697	-28.5061
9.2655e+09	-28.6172	-10.7732	-27.8937	-10.7484	-28.5783
9.29675e+09	-28.609	-10.858	-27.8159	-10.7036	-28.6643
9.328e+09	-28.5505	-10.9134	-27.7773	-10.8577	-28.6167
9.35925e+09	-28.7068	-10.8742	-27.7513	-10.8601	-28.604
9.3905e+09	-28.6873	-10.9063	-27.9042	-10.9308	-28.6364
9.42175e+09	-28.6259	-10.912	-27.9401	-10.8519	-28.7453
9.453e+09	-28.6466	-10.8582	-27.9811	-10.9255	-28.6974
9.48425e+09	-28.6197	-10.8832	-28.0494	-10.9272	-28.6293
9.5155e+09	-28.6106	-11.0332	-28.0411	-10.8645	-28.6337
9.54675e+09	-28.6516	-10.9518	-28.069	-10.9042	-28.7585
9.578e+09	-28.6607	-11.0018	-28.1691	-10.9249	-28.7762
9.60925e+09	-28.6763	-11.2116	-28.2275	-10.9987	-28.7378
9.6405e+09	-28.7334	-11.2662	-28.1915	-11.0535	-28.6073
9.67175e+09	-28.8971	-11.2296	-28.3068	-11.0843	-28.5867
9.703e+09	-28.8256	-11.2081	-28.4239	-11.1127	-28.6902
9.73425e+09	-28.9913	-11.2358	-28.4252	-11.1476	-28.656
9.7655e+09	-29.0046	-11.2417	-28.6423	-11.202	-28.6828
9.79675e+09	-29.0701	-11.1577	-28.6332	-11.1855	-28.6915
9.828e+09	-29.1651	-11.2439	-28.6308	-11.1547	-28.7795
9.85925e+09	-29.0415	-11.1219	-28.6624	-11.1114	-28.8396
9.8905e+09	-29.1078	-11.1606	-28.7288	-11.1521	-28.8764
9.92175e+09	-29.1491	-11.1291	-28.7191	-11.0913	-28.9693
9.953e+09	-29.2375	-11.1809	-28.6788	-11.122	-28.9183
9.98425e+09	-29.1502	-11.3132	-28.6882	-11.2057	-29.0112
1.00155e+10	-29.2173	-11.2645	-28.705	-11.2011	-29.0439
1.00468e+10	-29.1145	-11.2591	-28.613	-11.2992	-28.9944
1.0078e+10	-29.1041	-11.158	-28.6813	-11.2522	-29.0067
1.01093e+10	-29.1529	-11.2779	-28.5724	-11.2121	-28.9687
1.01405e+10	-29.1694	-11.2944	-28.6016	-11.2348	-29.0561
1.01718e+10	-29.2307	-11.4134	-28.6806	-11.2578	-29.1089
1.0203e+10	-29.4233	-11.2879	-28.7023	-11.2927	-29.2063
1.02343e+10	-29.4002	-11.2438	-28.6325	-11.2808	-29.1189
1.02655e+10	-29.364	-11.3537	-28.6099	-11.3186	-28.9737
1.02968e+10	-29.4989	-11.3626	-28.7082	-11.1948	-28.9617
1.0328e+10	-29.4766	-11.3397	-28.7179	-11.2607	-28.9493
1.03593e+10	-29.4096	-11.2935	-28.7237	-11.3623	-28.9043
1.03905e+10	-29.3659	-11.3822	-28.7074	-11.2524	-28.8737
1.04218e+10	-29.2285	-11.3502	-28.6477	-11.3149	-28.7796
1.0453e+10	-29.1582	-11.3955	-28.5907	-11.2401	-28.7316
1.04843e+10	-29.2945	-11.3532	-28.5518	-11.2019	-28.8274
1.05155e+10	-29.3881	-11.3144	-28.5312	-11.1456	-28.8695
1.05468e+10	-29.2616	-11.3209	-28.5708	-11.1836	-28.92
1.0578e+10	-29.3855	-11.3355	-28.6744	-11.1734	-29.0223
1.06093e+10	-29.444	-11.2666	-28.7266	-11.123	-29.0553
1.06405e+10	-29.5363	-11.3037	-28.7099	-11.1852	-29.1803
1.06718e+10	-29.6939	-11.2918	-28.7829	-11.2237	-29.2303
1.0703e+10	-29.6875	-11.3342	-28.8908	-11.2566	-29.3011
1.07343e+10	-29.6049	-11.3374	-28.9268	-11.2877	-29.3
1.07655e+10	-29.6147	-11.3893	-28.9549	-11.3793	-29.4287
1.07968e+10	-29.6349	-11.5047	-28.948	-11.3891	-29.468
1.0828e+10	-29.6159	-11.4801	-28.9521	-11.4288	-29.6085
1.08593e+10	-29.6315	-11.6402	-28.903	-11.4654	-29.7287
1.08905e+10	-29.6389	-11.6275	-28.9781	-11.4441	-29.6052
1.09218e+10	-29.5719	-11.6107	-29.0058	-11.3436	-29.7082
1.0953e+10	-29.6605	-11.6372	-29.1512	-11.4516	-29.618
1.09843e+10	-29.7548	-11.71	-29.1431	-11.4588	-29.7523
1.10155e+10	-29.7243	-11.6545	-29.0773	-11.336	-29.6742
1.10468e+10	-29.845	-11.5284	-29.1134	-11.3765	-29.599
1.1078e+10	-29.7527	-11.5496	-29.0863	-11.4867	-29.5452
1.11093e+10	-29.8524	-11.4395	-29.1978	-11.3893	-29.4166
1.11405e+10	-29.8638	-11.505	-29.1275	-11.4545	-29.5083
1.11718e+10	-29.8235	-11.6079	-29.1056	-11.5735	-29.5772
1.1203e+10	-29.8512	-11.6091	-29.0777	-11.6322	-29.6428
1.12343e+10	-29.858	-11.628	-29.1127	-11.7879	-29.6548
1.12655e+10	-29.9407	-11.6162	-29.0902	-11.9252	-29.7469
1.12968e+10	-29.856	-11.7022	-29.0348	-11.918	-29.8127
1.1328e+10	-29.9036	-11.7073	-29.0908	-11.9623	-29.9
1.13593e+10	-30.0133	-11.746	-29.0381	-11.9561	-30.0026
1.13905e+10	-30.1139	-11.7757	-29.036	-11.8468	-30.021
1.14218e+10	-30.3023	-11.8434	-29.0938	-11.7003	-30.0258
1.1453e+10	-30.2777	-11.9054	-29.0704	-11.7011	-29.917
1.14843e+10	-30.2577	-11.9614	-29.2181	-11.6985	-29.8583
1.15155e+10	-30.2442	-12.1721	-29.305	-11.7917	-29.7676
1.15468e+10	-30.2466	-12.1323	-29.3371	-11.7055	-29.7421
1.1578e+10	-30.1962	-12.0591	-29.3949	-11.762	-29.6727
1.16093e+10	-30.0051	-12.0291	-29.4484	-11.8417	-29.7032
1.16405e+10	-29.9099	-11.9975	-29.53	-11.9529	-29.7716
1.16718e+10	-29.8962	-11.9423	-29.6079	-11.9725	-29.8958
1.1703e+10	-29.9516	-11.876	-29.5374	-11.8758	-30.0659
1.17343e+10	-29.908	-11.8986	-29.6266	-11.8468	-30.0771
1.17655e+10	-29.848	-11.8926	-29.6191	-11.8332	-30.1894
1.17968e+10	-29.9952	-11.9619	-29.6619	-11.8849	-30.1222
1.1828e+10	-30.0017	-11.9849	-29.6116	-11.8807	-30.0977
1.18593e+10	-30.0852	-11.9632	-29.6	-11.8961	-30.0619
1.18905e+10	-30.1605	-11.9837	-29.5555	-11.9683	-30.1269
1.19218e+10	-30.194	-11.9895	-29.5278	-12.0612	-30.0232
1.1953e+10	-30.2885	-11.9576	-29.6495	-12.166	-30.0276
1.19843e+10	-30.3311	-11.8609	-29.633	-12.1535	-30.1593
1.20155e+10	-30.4201	-11.8187	-29.7655	-12.1363	-30.1259
1.20468e+10	-30.3857	-11.829	-29.8514	-12.1695	-30.2871
1.2078e+10	-30.4383	-11.913	-29.7674	-12.2627	-30.2324
1.21093e+10	-30.4433	-11.9882	-29.8489	-12.1802	-30.2804
1.21405e+10	-30.4783	-11.9882	-29.9208	-12.0979	-30.2099
1.21718e+10	-30.3943	-11.9981	-30.0127	-12.0648	-30.1904
1.2203e+10	-30.3374	-12.109	-30.0654	-12.0703	-30.1677
1.22343e+10	-30.4102	-12.2405	-29.9695	-12.1054	-30.1749
1.22655e+10	-30.5334	-12.2243	-29.9149	-11.9418	-30.2208
1.22968e+10	-30.5908	-12.2534	-29.9215	-11.8945	-30.1912
1.2328e+10	-30.5888	-12.3165	-30.0811	-11.914	-30.2961
1.23593e+10	-30.5581	-12.3269	-30.1083	-12.0798	-30.2471
1.23905e+10	-30.4858	-12.3545	-30.0753	-12.0577	-30.3681
1.24218e+10	-30.5768	-12.3418	-30.0425	-12.1916	-30.4583
1.2453e+10	-30.5485	-12.2945	-29.8906	-12.2097	-30.3784
1.24843e+10	-30.5289	-12.2347	-29.9197	-12.3393	-30.443
1.25155e+10	-30.5033	-12.2036	-29.8914	-12.4298	-30.2573
1.25468e+10	-30.5484	-12.1955	-29.9392	-12.4715	-30.2953
1.2578e+10	-30.5506	-12.2117	-29.9896	-12.4961	-30.2885
1.26093e+10	-30.6205	-12.1789	-29.9665	-12.4795	-30.3443
1.26405e+10	-30.6979	-12.2336	-30.0959	-12.5741	-30.357
1.26718e+10	-30.6904	-12.3492	-30.0067	-12.5029	-30.4972
1.2703e+10	-30.6503	-12.3212	-30.0301	-12.4334	-30.5186
1.27343e+10	-30.6788	-12.3508	-30.0154	-12.4256	-30.5344
1.27655e+10	-30.7845	-12.354	-29.9799	-12.4762	-30.7065
1.27968e+10	-30.8066	-12.3342	-29.9109	-12.5483	-30.7748
1.2828e+10	-30.8537	-12.3596	-29.9048	-12.4046	-30.7522
1.28593e+10	-30.8953	-12.3299	-29.9265	-12.4415	-30.7136
1.28905e+10	-31.0327	-12.3916	-29.8944	-12.4547	-30.7244
1.29218e+10	-31.0813	-12.3113	-30.0675	-12.3966	-30.6829
1.2953e+10	-31.093	-12.4254	-30.2047	-12.4863	-30.7605
1.29843e+10	-31.1288	-12.399	-30.4	-12.4786	-30.7846
1.30155e+10	-31.0371	-12.483	-30.4853	-12.4492	-30.6518
1.30468e+10	-31.0828	-12.4473	-30.4743	-12.4059	-30.7143
1.3078e+10	-31.0394	-12.4118	-30.5896	-12.4652	-30.8397
1.31093e+10	-31.1	-12.5149	-30.6848	-12.4644	-30.8602
1.31405e+10	-31.131	-12.4184	-30.6412	-12.4646	-30.9211
1.31718e+10	-31.2455	-12.5198	-30.7266	-12.3974	-30.8472
1.3203e+10	-31.2473	-12.4426	-30.5741	-12.5022	-30.9039
1.32343e+10	-31.3342	-12.5339	-30.5335	-12.5268	-30.9766
1.32655e+10	-31.4506	-12.5362	-30.5696	-12.5992	-31.0072
1.32968e+10	-31.4015	-12.6829	-30.6873	-12.6113	-31.0728
1.3328e+10	-31.5742	-12.7093	-30.8048	-12.6646	-31.0253
1.33593e+10	-31.5563	-12.7154	-30.7819	-12.7197	-31.0452
1.33905e+10	-31.5938	-12.8124	-30.8652	-12.7416	-31.067
1.34218e+10	-31.4928	-12.7639	-30.8401	-12.6823	-31.2349
1.3453e+10	-31.5717	-12.8152	-30.8874	-12.7021	-31.1666
1.34843e+10	-31.5788	-12.7799	-30.7878	-12.7137	-31.1618
1.35155e+10	-31.6533	-12.8839	-30.839	-12.7285	-31.1882
1.35468e+10	-31.645	-12.8455	-30.7644	-12.8314	-31.1079
1.3578e+10	-31.5748	-12.8838	-30.7353	-12.8533	-31.2172
1.36093e+10	-31.6808	-12.8881	-30.8512	-12.8571	-31.2554
1.36405e+10	-31.729	-12.85	-30.845	-12.8609	-31.3065
1.36718e+10	-31.8574	-12.9002	-30.9011	-12.9357	-31.3512
1.3703e+10	-31.9301	-12.8949	-31.0124	-12.9191	-31.349
1.37343e+10	-32.0247	-12.9177	-31.166	-12.8416	-31.3969
1.37655e+10	-31.9824	-12.8677	-31.2305	-12.788	-31.5991
1.37968e+10	-32.0565	-12.9132	-31.2787	-12.735	-31.6143
1.3828e+10	-32.0765	-12.8825	-31.3591	-12.6355	-31.6579
1.38593e+10	-32.0653	-13.0101	-31.2349	-12.6614	-31.6873
1.38905e+10	-32.0596	-13.0819	-31.2841	-12.8006	-31.6551
1.39218e+10	-32.0094	-13.1701	-31.4302	-12.8347	-31.6721
1.3953e+10	-31.9723	-13.1343	-31.3907	-12.8416	-31.7162
1.39843e+10	-31.8897	-13.132	-31.3121	-12.9818	-31.7742
1.40155e+10	-31.9255	-13.1712	-31.3137	-13.1263	-31.77
1.40468e+10	-31.9303	-13.1838	-31.2821	-13.0831	-31.8253
1.4078e+10	-32.0096	-13.2539	-31.3361	-13.163	-31.7023
1.41093e+10	-32.007	-13.2569	-31.4152	-13.2584	-31.7097
1.41405e+10	-32.0397	-13.1944	-31.438	-13.2807	-31.8484
1.41718e+10	-32.0865	-13.1833	-31.4028	-13.3503	-31.9328
1.4203e+10	-32.0864	-13.2216	-31.3982	-13.3926	-31.9269
1.42343e+10	-32.0935	-13.282	-31.4805	-13.4932	-31.881
1.42655e+10	-32.0531	-13.4	-31.4959	-13.5158	-31.9037
1.42968e+10	-32.1102	-13.4973	-31.4772	-13.56	-31.9307
1.4328e+10	-32.1515	-13.4417	-31.4866	-13.5744	-32.128
1.43593e+10	-32.1349	-13.3781	-31.5008	-13.5143	-32.194
1.43905e+10	-32.2112	-13.4731	-31.5795	-13.5734	-32.1931
1.44218e+10	-32.2424	-13.5368	-31.6441	-13.5129	-32.2243
1.4453e+10	-32.1963	-13.6341	-31.6821	-13.4822	-32.2932
1.44843e+10	-32.3328	-13.6819	-31.6988	-13.4763	-32.3599
1.45155e+10	-32.3709	-13.6049	-31.8346	-13.4491	-32.4048
1.45468e+10	-32.4643	-13.692	-31.935	-13.414	-32.3881
1.4578e+10	-32.3463	-13.8022	-31.8695	-13.5341	-32.3761
1.46093e+10	-32.4456	-13.8912	-31.9717	-13.6031	-32.4475
1.46405e+10	-32.5342	-13.8954	-31.9333	-13.6369	-32.4234
1.46718e+10	-32.5366	-14.0451	-32.0029	-13.737	-32.4149
1.4703e+10	-32.6521	-13.9191	-32.067	-13.7669	-32.4134
1.47343e+10	-32.6989	-14.0291	-32.1921	-13.8285	-32.4509
1.47655e+10	-32.7529	-14.0852	-32.0989	-13.8532	-32.5383
1.47968e+10	-32.7338	-14.1298	-32.1578	-14.0331	-32.5949
1.4828e+10	-32.8117	-14.2144	-32.2697	-14.1179	-32.6458
1.48593e+10	-32.9457	-14.3025	-32.2638	-14.1367	-32.6705
1.48905e+10	-32.9505	-14.3207	-32.4122	-14.1993	-32.7047
1.49218e+10	-33.0169	-14.3289	-32.4574	-14.2584	-32.7598
1.4953e+10	-32.9782	-14.5228	-32.4548	-14.4187	-32.8059
1.49843e+10	-33.0699	-14.5828	-32.4021	-14.6086	-32.8427
1.50155e+10	-33.0027	-14.5073	-32.3697	-14.6529	-32.8953
1.50468e+10	-33.1182	-14.5445	-32.334	-14.6373	-32.8855
1.5078e+10	-33.2282	-14.6313	-32.3121	-14.7929	-32.9173
1.51093e+10	-33.2448	-14.669	-32.2776	-14.9101	-33.0309
1.51405e+10	-33.2513	-14.8745	-32.2805	-15.0315	-33.102
1.51718e+10	-33.1502	-14.9801	-32.2709	-15.0929	-33.1793
1.5203e+10	-33.1946	-15.0293	-32.263	-15.1496	-33.1843
1.52343e+10	-33.1482	-15.1484	-32.3528	-15.1723	-33.1245
1.52655e+10	-33.2042	-15.2473	-32.4165	-15.2803	-33.1352
1.52968e+10	-33.1508	-15.3732	-32.4749	-15.3933	-33.1778
1.5328e+10	-33.1269	-15.4349	-32.6296	-15.3368	-33.2515
1.53593e+10	-33.0937	-15.6041	-32.6174	-15.3179	-33.2563
1.53905e+10	-33.125	-15.632	-32.6954	-15.4126	-33.1684
1.54218e+10	-33.169	-15.6546	-32.8894	-15.4453	-33.2705
1.5453e+10	-33.2175	-15.6946	-32.9575	-15.4951	-33.3098
1.54843e+10	-33.2704	-15.7302	-32.9784	-15.7103	-33.3852
1.55155e+10	-33.2274	-15.7781	-33.142	-15.7578	-33.3975
1.55468e+10	-33.3316	-15.8382	-33.0953	-15.8662	-33.5399
1.5578e+10	-33.4319	-15.9208	-33.008	-15.9252	-33.5401
1.56093e+10	-33.4479	-15.8314	-33.1163	-16.0604	-33.4984
1.56405e+10	-33.5563	-15.9104	-33.1873	-16.2083	-33.5529
1.56718e+10	-33.5575	-16.0222	-33.1107	-16.2842	-33.5991
1.5703e+10	-33.6724	-16.235	-32.9986	-16.417	-33.5626
1.57343e+10	-33.8022	-16.4476	-33.0379	-16.4855	-33.6086
1.57655e+10	-33.9351	-16.472	-33.1367	-16.6261	-33.638
1.57968e+10	-33.9489	-16.666	-33.3162	-16.6236	-33.5953
1.5828e+10	-34.0996	-16.7623	-33.4341	-16.7762	-33.6279
1.58593e+10	-34.1497	-16.8778	-33.4905	-16.8526	-33.6937
1.58905e+10	-34.2096	-16.9696	-33.5141	-16.9385	-33.7942
1.59218e+10	-34.2713	-17.0314	-33.6549	-17.1616	-33.8434
1.5953e+10	-34.2708	-16.9526	-33.8705	-17.2411	-34.0172
1.59843e+10	-34.3349	-16.9276	-33.8585	-17.2436	-34.1016
1.60155e+10	-34.3861	-17.068	-33.7355	-17.4061	-34.0748
1.60468e+10	-34.4747	-17.0915	-33.742	-17.4299	-34.1165
1.6078e+10	-34.4395	-17.2215	-33.7849	-17.5193	-34.2899
1.61093e+10	-34.5091	-17.2618	-33.7592	-17.563	-34.3056
1.61405e+10	-34.5782	-17.3261	-33.8667	-17.6002	-34.406
1.61718e+10	-34.5787	-17.4945	-33.8779	-17.6128	-34.3762
1.6203e+10	-34.6237	-17.6588	-33.9723	-17.7318	-34.356
1.62343e+10	-34.601	-17.8036	-34.07	-17.9033	-34.2564
1.62655e+10	-34.626	-17.8812	-34.198	-17.9523	-34.446
1.62968e+10	-34.7057	-18.021	-34.3015	-17.9661	-34.4102
1.6328e+10	-34.8219	-18.2393	-34.3035	-18.0849	-34.415
1.63593e+10	-34.8588	-18.4028	-34.4591	-18.2442	-34.5804
1.63905e+10	-34.9895	-18.5732	-34.5031	-18.4125	-34.467
1.64218e+10	-35.0194	-18.5899	-34.4595	-18.4447	-34.5548
1.6453e+10	-34.9396	-18.7054	-34.4666	-18.4789	-34.5645
1.64843e+10	-35.0005	-18.9912	-34.4888	-18.791	-34.6475
1.65155e+10	-35.0015	-19.1304	-34.4333	-18.9998	-34.7876
1.65468e+10	-34.9174	-19.1835	-34.4039	-19.311	-34.832
1.6578e+10	-35.0074	-19.2517	-34.4758	-19.3435	-34.7423
1.66093e+10	-35.0264	-19.4192	-34.3767	-19.4571	-34.7414
1.66405e+10	-35.1198	-19.6495	-34.4381	-19.6557	-34.7877
1.66718e+10	-35.1176	-19.8494	-34.4755	-19.9307	-34.8052
1.6703e+10	-35.285	-19.9435	-34.4979	-20.0718	-34.8863
1.67343e+10	-35.3118	-20.1015	-34.536	-20.2148	-34.9781
1.67655e+10	-35.2751	-20.3269	-34.655	-20.3316	-35.0614
1.67968e+10	-35.3417	-20.6506	-34.687	-20.5017	-35.1265
1.6828e+10	-35.2378	-20.7779	-34.7958	-20.6998	-35.2388
1.68593e+10	-35.3494	-20.9418	-34.9586	-20.9809	-35.3108
1.68905e+10	-35.3356	-21.1463	-35.0907	-21.1405	-35.3876
1.69218e+10	-35.3841	-21.2978	-35.2197	-21.3634	-35.4478
1.6953e+10	-35.4441	-21.6111	-35.2497	-21.5032	-35.3637
1.69843e+10	-35.5198	-21.6929	-35.2536	-21.6634	-35.3532
1.70155e+10	-35.565	-21.8391	-35.1824	-21.7828	-35.3187
1.70468e+10	-35.6271	-22.1122	-35.2682	-21.8927	-35.3681
1.7078e+10	-35.7913	-22.2686	-35.2925	-22.1866	-35.4984
1.71093e+10	-35.871	-22.5486	-35.3239	-22.387	-35.5447
1.71405e+10	-35.9059	-22.6657	-35.3213	-22.576	-35.5954
1.71718e+10	-35.9766	-22.8464	-35.2419	-22.6705	-35.6981
1.7203e+10	-35.9841	-23.0018	-35.2724	-22.8215	-35.7357
1.72343e+10	-36.0306	-23.3931	-35.307	-23.1125	-35.7797
1.72655e+10	-36.147	-23.5588	-35.3188	-23.3472	-35.8097
1.72968e+10	-36.2895	-23.7472	-35.2866	-23.6646	-35.8983
1.7328e+10	-36.248	-23.9374	-35.3468	-23.8383	-35.8677
1.73593e+10	-36.1871	-24.0497	-35.3216	-24.1575	-35.982
1.73905e+10	-36.3157	-24.212	-35.4191	-24.3929	-36.0188
1.74218e+10	-36.3074	-24.4745	-35.5368	-24.7356	-36.2263
1.7453e+10	-36.412	-24.7162	-35.5788	-25.0753	-36.3303
1.74843e+10	-36.4713	-24.9885	-35.7397	-25.3296	-36.3831
1.75155e+10	-36.484	-25.2462	-35.8891	-25.562	-36.4325
1.75468e+10	-36.5847	-25.4357	-36.0718	-25.74	-36.5776
1.7578e+10	-36.5898	-25.7405	-36.1747	-26.0002	-36.6021
1.76093e+10	-36.6797	-26.1485	-36.2835	-26.289	-36.5826
1.76405e+10	-36.7179	-26.4159	-36.2813	-26.6234	-36.6063
1.76718e+10	-36.7972	-26.7959	-36.4156	-26.9074	-36.5896
1.7703e+10	-36.7122	-27.2256	-36.4499	-27.2322	-36.6954
1.77343e+10	-36.7277	-27.5672	-36.409	-27.5513	-36.7158
1.77655e+10	-36.7738	-27.9717	-36.5681	-27.8415	-36.744
1.77968e+10	-36.7731	-28.4648	-36.6163	-28.303	-36.7062
1.7828e+10	-36.8508	-28.9489	-36.6293	-28.6241	-36.6774
1.78593e+10	-36.8962	-29.3219	-36.6111	-29.1105	-36.7758
1.78905e+10	-36.9563	-29.7225	-36.7508	-29.5812	-36.7642
1.79218e+10	-37.0458	-30.0674	-36.7659	-29.9444	-36.8352
1.7953e+10	-37.1926	-30.4978	-36.8603	-30.2627	-36.8132
1.79843e+10	-37.2174	-30.9604	-37.056	-30.7519	-36.9591
1.80155e+10	-37.2744	-31.2558	-37.0764	-31.1993	-37.0702
1.80468e+10	-37.435	-31.5965	-37.0587	-31.6406	-37.0842
1.8078e+10	-37.4596	-32.1478	-37.0939	-32.0488	-37.1069
1.81093e+10	-37.3819	-32.5812	-37.2135	-32.5087	-37.1002
1.81405e+10	-37.4727	-33.1236	-37.1808	-32.9964	-37.1998
1.81718e+10	-37.4329	-33.6445	-37.1388	-33.5811	-37.2216
1.8203e+10	-37.4781	-34.0442	-37.0887	-34.2485	-37.2307
1.82343e+10	-37.5249	-34.5801	-37.0744	-34.7108	-37.1151
1.82655e+10	-37.675	-35.1608	-37.0039	-35.2249	-37.0821
1.82968e+10	-37.704	-35.6891	-37.0913	-35.6586	-37.1084
1.8328e+10	-37.6924	-36.0955	-37.1586	-36.1154	-37.116
1.83593e+10	-37.7003	-36.4809	-37.162	-36.4722	-37.2243
1.83905e+10	-37.7483	-36.8348	-37.2758	-36.6287	-37.1135
1.84218e+10	-37.9267	-37.019	-37.3245	-36.8477	-37.1207
1.8453e+10	-37.8568	-37.2611	-37.4102	-37.0989	-37.2878
1.84843e+10	-37.937	-37.2532	-37.3485	-37.3548	-37.4357
1.85155e+10	-37.7972	-37.3168	-37.3752	-37.4874	-37.575
1.85468e+10	-37.887	-37.2768	-37.3621	-37.6633	-37.7543
1.8578e+10	-37.9297	-37.3488	-37.4392	-37.8724	-37.9623
1.86093e+10	-37.9635	-37.4268	-37.5123	-37.8155	-37.9335
1.86405e+10	-38.041	-37.5069	-37.5828	-37.9608	-38.0615
1.86718e+10	-38.0241	-37.556	-37.6535	-38.0976	-38.1984
1.8703e+10	-38.1908	-37.5452	-37.6299	-38.1379	-38.2498
1.87343e+10	-38.2351	-37.7389	-37.8135	-38.1899	-38.3
1.87655e+10	-38.3231	-37.822	-37.9182	-38.1574	-38.2584
1.87968e+10	-38.3196	-37.8963	-37.9888	-38.2155	-38.3075
1.8828e+10	-38.4207	-37.9148	-38.0034	-38.2348	-38.3114
1.88593e+10	-38.5698	-37.9248	-38.0081	-38.3727	-38.4074
1.88905e+10	-38.6459	-38.1194	-38.1954	-38.4232	-38.4759
1.89218e+10	-38.7344	-38.2208	-38.3109	-38.4279	-38.4732
1.8953e+10	-38.7922	-38.3714	-38.4569	-38.5194	-38.5446
1.89843e+10	-38.8253	-38.3472	-38.4171	-38.609	-38.6337
1.90155e+10	-38.9328	-38.3259	-38.3925	-38.6318	-38.6639
1.90468e+10	-38.9531	-38.4325	-38.4906	-38.6807	-38.7003
1.9078e+10	-39.0713	-38.4577	-38.5507	-38.6271	-38.6645
1.91093e+10	-39.0465	-38.4275	-38.5216	-38.653	-38.6982
1.91405e+10	-39.2015	-38.346	-38.4326	-38.7354	-38.7856
1.91718e+10	-39.2713	-38.3886	-38.457	-38.8653	-38.9332
1.9203e+10	-39.3318	-38.4216	-38.498	-39.0782	-39.1443
1.92343e+10	-39.3923	-38.5867	-38.6632	-39.1286	-39.1941
1.92655e+10	-39.4896	-38.6896	-38.7631	-39.3205	-39.3849
1.92968e+10	-39.7372	-38.7273	-38.8014	-39.3712	-39.4587
1.9328e+10	-39.7711	-38.8372	-38.9126	-39.5861	-39.6599
1.93593e+10	-39.7978	-39.042	-39.1115	-39.646	-39.7237
1.93905e+10	-39.8191	-39.1325	-39.215	-39.7066	-39.784
1.94218e+10	-39.9936	-39.2022	-39.3091	-39.6813	-39.7539
1.9453e+10	-39.9761	-39.2253	-39.3332	-39.6867	-39.775
1.94843e+10	-40.0847	-39.2958	-39.4	-39.6763	-39.7649
1.95155e+10	-40.051	-39.3633	-39.4571	-39.6814	-39.77
1.95468e+10	-39.9673	-39.3792	-39.481	-39.8318	-39.9288
1.9578e+10	-40.0542	-39.4854	-39.5713	-39.7277	-39.854
1.96093e+10	-40.2666	-39.5472	-39.6502	-39.7886	-39.9124
1.96405e+10	-40.2152	-39.594	-39.6828	-39.7912	-39.9289
1.96718e+10	-40.1286	-39.6331	-39.7091	-39.8076	-39.9149
1.9703e+10	-40.1228	-39.6115	-39.7114	-39.8438	-39.9253
1.97343e+10	-40.0705	-39.6553	-39.7409	-39.9165	-39.9902
1.97655e+10	-40.1234	-39.684	-39.7915	-39.9423	-40.0306
1.97968e+10	-40.2284	-39.725	-39.8396	-40.1137	-40.1832
1.9828e+10	-40.3025	-39.7331	-39.8407	-40.2043	-40.267
1.98593e+10	-40.2843	-39.827	-39.9185	-40.2383	-40.2899
1.98905e+10	-40.3168	-39.8809	-39.9796	-40.2618	-40.3034
1.99218e+10	-40.4666	-39.9874	-40.1049	-40.3071	-40.3642
1.9953e+10	-40.6614	-40.1021	-40.2016	-40.379	-40.4537
1.99843e+10	-40.7698	-40.2493	-40.3435	-40.5709	-40.643
2.00155e+10	-40.9072	-40.3262	-40.4094	-40.6024	-40.6412
2.00468e+10	-40.917	-40.4728	-40.5114	-40.6016	-40.6302
2.0078e+10	-40.9686	-40.4508	-40.5595	-40.6137	-40.6241
2.01093e+10	-40.9109	-40.4463	-40.5732	-40.7429	-40.7545
2.01405e+10	-41.0038	-40.525	-40.643	-40.8779	-40.8999
2.01718e+10	-41.0031	-40.6122	-40.7098	-40.9434	-40.9563
2.0203e+10	-41.0141	-40.6157	-40.6956	-40.9506	-40.9629
2.02343e+10	-41.123	-40.6221	-40.7021	-40.9818	-40.9876
2.02655e+10	-41.0788	-40.7778	-40.8684	-41.0656	-41.0739
2.02968e+10	-41.0529	-40.8723	-40.9547	-41.1669	-41.1898
2.0328e+10	-41.2259	-41.0632	-41.1149	-41.1819	-41.211
2.03593e+10	-41.4068	-41.1274	-41.172	-41.3591	-41.3795
2.03905e+10	-41.5343	-41.2215	-41.2617	-41.3934	-41.4144
2.04218e+10	-41.6532	-41.1816	-41.2372	-41.4392	-41.4747
2.0453e+10	-41.7144	-41.3621	-41.4238	-41.4252	-41.4781
2.04843e+10	-41.6865	-41.3123	-41.4093	-41.5015	-41.5739
2.05155e+10	-41.8025	-41.4082	-41.5075	-41.5013	-41.5944
2.05468e+10	-41.8097	-41.4078	-41.5336	-41.5791	-41.6703
2.0578e+10	-41.8105	-41.4941	-41.578	-41.6734	-41.764
2.06093e+10	-41.8227	-41.5606	-41.6829	-41.6329	-41.7438
2.06405e+10	-41.8109	-41.6749	-41.8108	-41.6354	-41.7532
2.06718e+10	-41.8616	-41.7068	-41.8388	-41.6919	-41.79
2.0703e+10	-41.9826	-41.7834	-41.9073	-41.8021	-41.9106
2.07343e+10	-42.0801	-41.817	-41.9197	-41.9002	-42.0036
2.07655e+10	-42.121	-41.8684	-41.9908	-42.1049	-42.1981
2.07968e+10	-42.1825	-41.9754	-42.0841	-42.1324	-42.2218
2.0828e+10	-42.3694	-42.0715	-42.1954	-42.1717	-42.2581
2.08593e+10	-42.4375	-42.0398	-42.127	-42.2355	-42.333
2.08905e+10	-42.5021	-42.0795	-42.176	-42.3718	-42.4687
2.09218e+10	-42.512	-42.1449	-42.2522	-42.4716	-42.5714
2.0953e+10	-42.4694	-42.171	-42.2615	-42.5138	-42.5992
2.09843e+10	-42.4677	-42.2925	-42.377	-42.5514	-42.6344
2.10155e+10	-42.6249	-42.2494	-42.3393	-42.591	-42.6914
2.10468e+10	-42.6416	-42.2993	-42.3702	-42.6288	-42.7131
2.1078e+10	-42.6737	-42.2898	-42.3914	-42.5997	-42.6689
2.11093e+10	-42.7815	-42.4175	-42.5406	-42.6461	-42.702
2.11405e+10	-42.8409	-42.5339	-42.6208	-42.6934	-42.7654
2.11718e+10	-43.0371	-42.6051	-42.7026	-42.7538	-42.8069
2.1203e+10	-43.1033	-42.7042	-42.7757	-42.7899	-42.871
2.12343e+10	-43.2321	-42.6877	-42.7486	-42.8911	-42.9632
2.12655e+10	-43.2485	-42.7047	-42.7429	-42.9392	-43.011
2.12968e+10	-43.2137	-42.6986	-42.7505	-43.0551	-43.1305
2.1328e+10	-43.2305	-42.8869	-42.9009	-43.2429	-43.3517
2.13593e+10	-43.246	-42.8724	-42.9016	-43.3373	-43.4435
2.13905e+10	-43.3718	-43.0075	-43.0466	-43.4778	-43.5734
2.14218e+10	-43.3979	-43.0457	-43.0939	-43.5882	-43.6878
2.1453e+10	-43.4304	-43.1953	-43.2658	-43.5846	-43.6778
2.14843e+10	-43.4577	-43.2324	-43.3615	-43.6248	-43.6942
2.15155e+10	-43.535	-43.3484	-43.4924	-43.7399	-43.8085
2.15468e+10	-43.7177	-43.4201	-43.572	-43.7312	-43.8002
2.1578e+10	-43.7059	-43.4479	-43.6036	-43.8012	-43.8562
2.16093e+10	-43.651	-43.523	-43.6872	-43.8751	-43.9298
2.16405e+10	-43.739	-43.5157	-43.6819	-43.9088	-43.9568
2.16718e+10	-43.6807	-43.5385	-43.7081	-43.9739	-44.0159
2.1703e+10	-43.7835	-43.6082	-43.7549	-44.028	-44.1006
2.17343e+10	-43.9023	-43.7858	-43.9197	-44.1299	-44.193
2.17655e+10	-43.9889	-43.8757	-43.9996	-44.0979	-44.1585
2.17968e+10	-44.0845	-43.9068	-44.0069	-44.1499	-44.2205
2.1828e+10	-44.1158	-43.9279	-44.0681	-44.3077	-44.375
2.18593e+10	-44.1953	-44.0873	-44.2116	-44.3326	-44.3888
2.18905e+10	-44.2787	-44.1123	-44.2618	-44.421	-44.4661
2.19218e+10	-44.4744	-44.2393	-44.3859	-44.5097	-44.5403
2.1953e+10	-44.5083	-44.3314	-44.4928	-44.4698	-44.5004
2.19843e+10	-44.5138	-44.3627	-44.5387	-44.6305	-44.6555
2.20155e+10	-44.6706	-44.3827	-44.5588	-44.7294	-44.7639
2.20468e+10	-44.742	-44.5184	-44.7033	-44.7916	-44.7945
2.2078e+10	-44.9727	-44.7031	-44.8263	-44.7025	-44.7146
2.21093e+10	-45.1809	-44.6786	-44.7925	-44.7574	-44.7776
2.21405e+10	-45.2568	-44.6522	-44.7701	-44.7722	-44.8479
2.21718e+10	-45.3473	-44.7158	-44.8394	-44.7931	-44.8578
2.2203e+10	-45.3632	-44.8143	-44.9128	-44.8551	-44.9068
2.22343e+10	-45.4533	-44.9397	-45.0385	-44.8904	-44.971
2.22655e+10	-45.5208	-44.9598	-45.0652	-44.9023	-44.9748
2.22968e+10	-45.5372	-44.9558	-45.0849	-44.9971	-45.1013
2.2328e+10	-45.5436	-45.0426	-45.1748	-45.1991	-45.3106
2.23593e+10	-45.554	-45.1194	-45.2656	-45.2937	-45.4143
2.23905e+10	-45.6063	-45.3183	-45.452	-45.4832	-45.5729
2.24218e+10	-45.5404	-45.3029	-45.4432	-45.5907	-45.7169
2.2453e+10	-45.6369	-45.3195	-45.4286	-45.6724	-45.8095
2.24843e+10	-45.6823	-45.312	-45.42	-45.7739	-45.87
2.25155e+10	-45.6745	-45.4203	-45.5336	-45.8148	-45.9429
2.25468e+10	-45.8264	-45.5724	-45.6687	-45.8829	-46.0151
2.2578e+10	-45.885	-45.5879	-45.6791	-45.9664	-46.0877
2.26093e+10	-46.0191	-45.6422	-45.719	-46.0763	-46.1928
2.26405e+10	-46.0077	-45.6024	-45.6861	-46.078	-46.1796
2.26718e+10	-45.9907	-45.7172	-45.7821	-46.1012	-46.2025
2.2703e+10	-46.0129	-45.8885	-45.9896	-46.1646	-46.2545
2.27343e+10	-46.0623	-46.0249	-46.134	-46.2107	-46.302
2.27655e+10	-46.0961	-46.1651	-46.2537	-46.4566	-46.5559
2.27968e+10	-46.1447	-46.1162	-46.2115	-46.4795	-46.5883
2.2828e+10	-46.2017	-46.1615	-46.2599	-46.5144	-46.642
2.28593e+10	-46.1886	-46.3609	-46.4693	-46.4881	-46.6262
2.28905e+10	-46.2647	-46.4597	-46.5732	-46.4671	-46.632
2.29218e+10	-46.4674	-46.5284	-46.6495	-46.5836	-46.7567
2.2953e+10	-46.5985	-46.539	-46.6334	-46.6744	-46.853
2.29843e+10	-46.6584	-46.539	-46.6548	-46.758	-46.95
2.30155e+10	-46.7995	-46.6494	-46.7798	-46.8228	-46.9827
2.30468e+10	-46.9818	-46.8355	-46.9585	-46.8725	-47.0353
2.3078e+10	-47.0405	-46.914	-47.0468	-46.8642	-47.0108
2.31093e+10	-47.1315	-46.9518	-47.0674	-47.017	-47.1665
2.31405e+10	-47.2644	-46.9556	-47.0664	-47.1424	-47.2668
2.31718e+10	-47.3786	-46.9657	-47.078	-47.2517	-47.3723
2.3203e+10	-47.4578	-47.005	-47.1476	-47.3265	-47.4293
2.32343e+10	-47.4982	-47.0743	-47.2043	-47.2845	-47.3771
2.32655e+10	-47.5041	-47.1727	-47.3062	-47.2717	-47.367
2.32968e+10	-47.4628	-47.1566	-47.281	-47.3941	-47.5094
2.3328e+10	-47.463	-47.2444	-47.3756	-47.5703	-47.6516
2.33593e+10	-47.4775	-47.2527	-47.4051	-47.5902	-47.6945
2.33905e+10	-47.4475	-47.3111	-47.4726	-47.601	-47.7317
2.34218e+10	-47.4041	-47.4378	-47.6119	-47.6779	-47.8228
2.3453e+10	-47.4132	-47.4074	-47.5836	-47.8159	-47.9923
2.34843e+10	-47.4731	-47.4276	-47.6089	-47.935	-48.115
2.35155e+10	-47.5313	-47.4039	-47.5815	-47.9825	-48.1734
2.35468e+10	-47.6962	-47.4162	-47.5858	-48.0648	-48.2432
2.3578e+10	-47.8159	-47.4386	-47.5848	-48.1258	-48.3283
2.36093e+10	-48.0203	-47.5402	-47.6934	-48.1332	-48.3301
2.36405e+10	-48.0549	-47.6904	-47.8227	-48.2973	-48.4653
2.36718e+10	-48.2258	-47.746	-47.848	-48.3416	-48.5085
2.3703e+10	-48.2969	-47.991	-48.0894	-48.4035	-48.5477
2.37343e+10	-48.3084	-48.1357	-48.2395	-48.4826	-48.6166
2.37655e+10	-48.4456	-48.3177	-48.4383	-48.5315	-48.6534
2.37968e+10	-48.438	-48.4903	-48.6073	-48.6439	-48.752
2.3828e+10	-48.4989	-48.6756	-48.8087	-48.7643	-48.865
2.38593e+10	-48.5304	-48.6361	-48.7878	-48.8586	-48.9464
2.38905e+10	-48.6416	-48.6453	-48.8103	-48.8791	-48.9444
2.39218e+10	-48.7388	-48.6763	-48.8519	-48.9912	-49.0282
2.3953e+10	-48.8271	-48.6689	-48.843	-49.035	-49.0551
2.39843e+10	-48.8071	-48.6177	-48.7889	-49.0434	-49.0788
2.40155e+10	-48.8208	-48.6677	-48.8219	-49.0309	-49.0797
2.40468e+10	-48.8912	-48.7105	-48.8829	-48.9807	-49.0403
2.4078e+10	-48.9869	-48.6932	-48.8373	-48.9552	-49.0161
2.41093e+10	-48.9802	-48.8387	-48.9651	-49.0292	-49.0985
2.41405e+10	-48.9469	-48.9392	-49.0613	-49.1481	-49.2562
2.41718e+10	-48.8623	-48.948	-49.0787	-49.1429	-49.2397
2.4203e+10	-48.9352	-48.9226	-49.074	-49.1756	-49.2877
2.42343e+10	-49.0269	-49.0653	-49.2177	-49.2476	-49.3676
2.42655e+10	-49.0494	-49.1199	-49.275	-49.3518	-49.4661
2.42968e+10	-49.2122	-49.1607	-49.3205	-49.4324	-49.5271
2.4328e+10	-49.2111	-49.1989	-49.3338	-49.4831	-49.6032
2.43593e+10	-49.3445	-49.2426	-49.3815	-49.5832	-49.6977
2.43905e+10	-49.4382	-49.3077	-49.4395	-49.689	-49.804
2.44218e+10	-49.587	-49.4675	-49.5888	-49.8276	-49.9708
2.4453e+10	-49.6905	-49.7098	-49.8113	-49.9099	-50.0525
2.44843e+10	-49.8145	-49.722	-49.8409	-49.9879	-50.1181
2.45155e+10	-49.8654	-49.8313	-49.9764	-50.0993	-50.2465
2.45468e+10	-49.9369	-49.9046	-50.051	-50.2007	-50.3469
2.4578e+10	-50.0363	-49.9859	-50.185	-50.308	-50.4575
2.46093e+10	-50.1631	-50.0792	-50.2666	-50.2349	-50.4275
2.46405e+10	-50.2267	-50.2446	-50.429	-50.2841	-50.4528
2.46718e+10	-50.308	-50.2982	-50.4953	-50.4168	-50.5914
2.4703e+10	-50.3846	-50.2818	-50.5072	-50.5396	-50.7111
2.47343e+10	-50.3612	-50.3685	-50.5693	-50.5917	-50.7629
2.47655e+10	-50.4339	-50.44	-50.6088	-50.6201	-50.7737
2.47968e+10	-50.4744	-50.5065	-50.6483	-50.7468	-50.8989
2.4828e+10	-50.4559	-50.6522	-50.7615	-50.873	-50.9895
2.48593e+10	-50.494	-50.7677	-50.8947	-50.8508	-50.9231
2.48905e+10	-50.5274	-50.781	-50.8966	-50.8965	-50.9876
2.49218e+10	-50.6126	-50.8565	-50.9306	-50.9365	-51.0161
2.4953e+10	-50.6293	-50.9396	-51.0086	-51.0458	-51.1212
2.49843e+10	-50.6738	-50.994	-51.0474	-51.1321	-51.1989
2.50155e+10	-50.7971	-50.9582	-51.0182	-51.2792	-51.3549
2.50468e+10	-50.9722	-50.9779	-51.0394	-51.3591	-51.4425
2.5078e+10	-51.0557	-50.9289	-51.0169	-51.4509	-51.5502
2.51093e+10	-51.0577	-50.9815	-51.0623	-51.6001	-51.7166
2.51405e+10	-51.242	-50.9575	-51.0187	-51.7168	-51.8291
2.51718e+10	-51.2924	-50.9864	-51.074	-51.6831	-51.7936
2.5203e+10	-51.3926	-51.0123	-51.1154	-51.7333	-51.8363
2.52343e+10	-51.5399	-51.0505	-51.1262	-51.8975	-51.9924
2.52655e+10	-51.5534	-51.1108	-51.2088	-51.9191	-52.0005
2.52968e+10	-51.6134	-51.2194	-51.3334	-51.8546	-51.9214
2.5328e+10	-51.7058	-51.2943	-51.4079	-51.9142	-51.9833
2.53593e+10	-51.8118	-51.3425	-51.4318	-52.0321	-52.0832
2.53905e+10	-51.9473	-51.5184	-51.634	-52.1704	-52.2176
2.54218e+10	-51.9656	-51.5613	-51.6374	-52.3211	-52.3645
2.5453e+10	-52.0225	-51.6888	-51.7526	-52.4632	-52.5128
2.54843e+10	-52.0348	-51.6334	-51.7016	-52.4395	-52.5146
2.55155e+10	-52.16	-51.8207	-51.8697	-52.466	-52.551
2.55468e+10	-52.1498	-51.8755	-51.9222	-52.4931	-52.6064
2.5578e+10	-52.2375	-51.9896	-52.0454	-52.5833	-52.738
2.56093e+10	-52.2212	-52.0933	-52.1623	-52.4978	-52.6431
2.56405e+10	-52.2788	-52.2186	-52.287	-52.5093	-52.6665
2.56718e+10	-52.4682	-52.2616	-52.3719	-52.5778	-52.7513
2.5703e+10	-52.5453	-52.3604	-52.4855	-52.6528	-52.8126
2.57343e+10	-52.6918	-52.3863	-52.5348	-52.7299	-52.8859
2.57655e+10	-52.6873	-52.5072	-52.6358	-52.8618	-53.0117
2.57968e+10	-52.8347	-52.6034	-52.716	-52.9228	-53.0411
2.5828e+10	-52.9578	-52.4887	-52.6163	-52.8892	-52.955
2.58593e+10	-53.0364	-52.6081	-52.7359	-52.9673	-53.0382
2.58905e+10	-53.1722	-52.6031	-52.7491	-52.9329	-52.9857
2.59218e+10	-53.3155	-52.6842	-52.8367	-52.9833	-53.0404
2.5953e+10	-53.3405	-52.6244	-52.8072	-53.0219	-53.0708
2.59843e+10	-53.3432	-52.766	-52.9559	-53.1631	-53.2364
2.60155e+10	-53.4084	-52.7828	-52.9892	-53.1534	-53.2374
2.60468e+10	-53.396	-52.859	-53.069	-53.2562	-53.3851
2.6078e+10	-53.4382	-53.0882	-53.2667	-53.3704	-53.5166
2.61093e+10	-53.5221	-53.0994	-53.2761	-53.5596	-53.7272
2.61405e+10	-53.4328	-53.197	-53.3632	-53.6682	-53.8366
2.61718e+10	-53.438	-53.4426	-53.583	-53.7584	-53.9211
2.6203e+10	-53.6124	-53.5077	-53.6508	-53.7592	-53.9224
2.62343e+10	-53.7243	-53.6625	-53.8165	-53.7895	-53.9279
2.62655e+10	-53.6977	-53.6981	-53.8496	-53.8756	-54.0115
2.62968e+10	-53.8253	-53.7203	-53.88	-53.9516	-54.0562
2.6328e+10	-53.9159	-53.7403	-53.9154	-54.0947	-54.2105
2.63593e+10	-53.9432	-53.9138	-54.1153	-54.0259	-54.1301
2.63905e+10	-53.9341	-53.9243	-54.1172	-54.0359	-54.1531
2.64218e+10	-53.8781	-53.9465	-54.1373	-54.1179	-54.2425
2.6453e+10	-53.9481	-54.119	-54.2979	-54.2694	-54.4091
2.64843e+10	-54.0552	-54.0901	-54.2965	-54.31	-54.4591
2.65155e+10	-54.1282	-54.1726	-54.3667	-54.2449	-54.3845
2.65468e+10	-54.109	-54.2768	-54.477	-54.3395	-54.4803
2.6578e+10	-54.0824	-54.2444	-54.4426	-54.3639	-54.5071
2.66093e+10	-54.2522	-54.2279	-54.4022	-54.4997	-54.6728
2.66405e+10	-54.3998	-54.2507	-54.4127	-54.5598	-54.7682
2.66718e+10	-54.4575	-54.298	-54.4647	-54.5484	-54.7751
2.6703e+10	-54.448	-54.3753	-54.5412	-54.5178	-54.7084
2.67343e+10	-54.4102	-54.5299	-54.6705	-54.613	-54.8013
2.67655e+10	-54.5046	-54.5575	-54.7126	-54.7047	-54.9167
2.67968e+10	-54.5107	-54.6203	-54.7688	-54.719	-54.9286
2.6828e+10	-54.6598	-54.6855	-54.8445	-54.8639	-55.0683
2.68593e+10	-54.6121	-54.8407	-55.0066	-54.8924	-55.0723
2.68905e+10	-54.765	-54.9355	-55.1391	-54.9993	-55.1311
2.69218e+10	-54.7508	-55.0189	-55.2203	-55.0461	-55.1677
2.6953e+10	-54.9467	-54.9827	-55.2086	-55.0633	-55.2371
2.69843e+10	-55.0315	-55.0368	-55.2653	-55.1604	-55.3367
2.70155e+10	-55.108	-55.1604	-55.3688	-55.1104	-55.291
2.70468e+10	-55.2327	-55.1765	-55.3682	-55.2005	-55.3821
2.7078e+10	-55.283	-55.3509	-55.5731	-55.1281	-55.3073
2.71093e+10	-55.4957	-55.3653	-55.5865	-55.3104	-55.484
2.71405e+10	-55.5632	-55.4208	-55.6499	-55.3859	-55.5813
2.71718e+10	-55.5805	-55.464	-55.6909	-55.5072	-55.6941
2.7203e+10	-55.6624	-55.5969	-55.7709	-55.6241	-55.7984
2.72343e+10	-55.6647	-55.6318	-55.8356	-55.707	-55.878
2.72655e+10	-55.7823	-55.717	-55.9302	-55.9638	-56.1047
2.72968e+10	-55.7675	-55.7256	-55.9498	-55.9598	-56.1058
2.7328e+10	-55.743	-55.8476	-56.0459	-56.0344	-56.1958
2.73593e+10	-55.6912	-55.9764	-56.1706	-56.0597	-56.2484
2.73905e+10	-55.7156	-55.9522	-56.1388	-56.1203	-56.2969
2.74218e+10	-55.7987	-56.0026	-56.2003	-56.224	-56.387
2.7453e+10	-55.8302	-56.0921	-56.2843	-56.2787	-56.4501
2.74843e+10	-55.9592	-56.0614	-56.2606	-56.3253	-56.4826
2.75155e+10	-55.977	-56.0609	-56.2634	-56.2528	-56.4344
2.75468e+10	-56.0679	-56.2522	-56.4442	-56.3805	-56.5558
2.7578e+10	-56.1333	-56.2151	-56.4167	-56.4452	-56.592
2.76093e+10	-56.2166	-56.3106	-56.5041	-56.4582	-56.5923
2.76405e+10	-56.2705	-56.3924	-56.5989	-56.431	-56.5632
2.76718e+10	-56.5395	-56.391	-56.5823	-56.4656	-56.5801
2.7703e+10	-56.5038	-56.4374	-56.6254	-56.5378	-56.641
2.77343e+10	-56.4781	-56.5558	-56.7155	-56.5038	-56.6205
2.77655e+10	-56.5237	-56.6211	-56.7544	-56.5718	-56.689
2.77968e+10	-56.5542	-56.6574	-56.771	-56.6858	-56.7885
2.7828e+10	-56.7431	-56.7368	-56.865	-56.8505	-56.9756
2.78593e+10	-56.8589	-56.7262	-56.8808	-57.0124	-57.1623
2.78905e+10	-56.9329	-56.9476	-57.1004	-57.1378	-57.2594
2.79218e+10	-56.9536	-56.9483	-57.0842	-57.2982	-57.4585
2.7953e+10	-57.0632	-56.8914	-57.0768	-57.388	-57.5585
2.79843e+10	-57.1773	-57.0779	-57.2898	-57.4605	-57.6387
2.80155e+10	-57.2296	-57.1332	-57.3253	-57.4165	-57.598
2.80468e+10	-57.2382	-57.1493	-57.3503	-57.3527	-57.5136
2.8078e+10	-57.2533	-57.3043	-57.4436	-57.4103	-57.5612
2.81093e+10	-57.3404	-57.3677	-57.4872	-57.4832	-57.6246
2.81405e+10	-57.4325	-57.3967	-57.5235	-57.463	-57.6296
2.81718e+10	-57.4303	-57.4984	-57.607	-57.552	-57.726
2.8203e+10	-57.5737	-57.7232	-57.798	-57.7429	-57.9242
2.82343e+10	-57.6977	-57.5963	-57.6764	-57.8842	-58.0325
2.82655e+10	-57.7734	-57.6482	-57.7756	-58.0636	-58.2049
2.82968e+10	-57.887	-57.6848	-57.8284	-58.0387	-58.176
2.8328e+10	-57.9284	-57.7701	-57.931	-57.9612	-58.0881
2.83593e+10	-57.9311	-57.8542	-58.0085	-58.0636	-58.1595
2.83905e+10	-57.8683	-57.9318	-58.1086	-58.1214	-58.2167
2.84218e+10	-57.925	-58.0258	-58.1826	-58.1742	-58.2308
2.8453e+10	-57.9513	-58.0195	-58.2079	-58.1164	-58.1901
2.84843e+10	-57.9995	-58.2002	-58.3978	-58.1114	-58.205
2.85155e+10	-58.1202	-58.2219	-58.3969	-58.1886	-58.2997
2.85468e+10	-58.1496	-58.3065	-58.4943	-58.2993	-58.4538
2.8578e+10	-58.2285	-58.2786	-58.4992	-58.4689	-58.6196
2.86093e+10	-58.268	-58.2406	-58.461	-58.4591	-58.6234
2.86405e+10	-58.3742	-58.2089	-58.3822	-58.5507	-58.696
2.86718e+10	-58.4607	-58.2102	-58.361	-58.6421	-58.8128
2.8703e+10	-58.4817	-58.2786	-58.3847	-58.7045	-58.8749
2.87343e+10	-58.4584	-58.2481	-58.3714	-58.7551	-58.9349
2.87655e+10	-58.4993	-58.4625	-58.5865	-58.8736	-59.0281
2.87968e+10	-58.452	-58.4846	-58.5942	-58.9567	-59.1308
2.8828e+10	-58.5518	-58.6915	-58.7449	-59.0507	-59.2423
2.88593e+10	-58.6283	-58.8591	-58.9245	-59.0425	-59.2719
2.88905e+10	-58.732	-59.0146	-59.1343	-59.0501	-59.2896
2.89218e+10	-58.8934	-59.0379	-59.2016	-58.9363	-59.1482
2.8953e+10	-58.9362	-59.0824	-59.2696	-59.0281	-59.2379
2.89843e+10	-58.9806	-59.1793	-59.3438	-59.1155	-59.2991
2.90155e+10	-59.0282	-59.1309	-59.2863	-59.1817	-59.3479
2.90468e+10	-59.0748	-59.1608	-59.3182	-59.2021	-59.3558
2.9078e+10	-59.1146	-59.1822	-59.3415	-59.306	-59.4506
2.91093e+10	-59.1665	-59.1558	-59.322	-59.354	-59.4828
2.91405e+10	-59.3286	-59.1193	-59.2872	-59.5159	-59.6198
2.91718e+10	-59.415	-59.3113	-59.5001	-59.7896	-59.8906
2.9203e+10	-59.4468	-59.4273	-59.5974	-59.6984	-59.7725
2.92343e+10	-59.528	-59.4633	-59.6264	-59.679	-59.7753
2.92655e+10	-59.625	-59.4601	-59.6121	-59.7486	-59.8632
2.92968e+10	-59.7128	-59.5145	-59.6554	-59.6793	-59.8031
2.9328e+10	-59.8159	-59.6257	-59.7442	-59.7041	-59.8252
2.93593e+10	-59.9242	-59.7429	-59.8546	-59.6587	-59.7614
2.93905e+10	-59.9216	-59.8174	-59.8731	-59.7002	-59.8219
2.94218e+10	-59.8676	-59.8647	-59.9127	-59.6737	-59.8046
2.9453e+10	-60.0784	-59.8251	-59.8927	-59.8364	-59.9716
2.94843e+10	-60.1871	-59.9117	-59.9875	-59.8972	-60.0099
2.95155e+10	-60.1948	-59.9584	-60.0687	-59.8716	-60.013
2.95468e+10	-60.219	-60.0108	-60.1483	-59.9736	-60.1198
2.9578e+10	-60.2656	-60.039	-60.2101	-60.0771	-60.2558
2.96093e+10	-60.1616	-60.1028	-60.2917	-60.165	-60.3454
2.96405e+10	-60.1252	-60.0733	-60.2985	-60.1498	-60.3067
2.96718e+10	-60.2804	-60.1249	-60.3461	-60.2732	-60.446
2.9703e+10	-60.2478	-60.2338	-60.4452	-60.4495	-60.6392
2.97343e+10	-60.2787	-60.2468	-60.4783	-60.4507	-60.6362
2.97655e+10	-60.261	-60.3839	-60.6109	-60.6034	-60.7579
2.97968e+10	-60.2161	-60.3991	-60.6167	-60.5501	-60.6819
2.9828e+10	-60.2469	-60.4461	-60.627	-60.6224	-60.7289
2.98593e+10	-60.3546	-60.4997	-60.6624	-60.7674	-60.916
2.98905e+10	-60.4499	-60.6422	-60.7871	-60.8735	-61.0188
2.99218e+10	-60.4379	-60.7878	-60.9218	-60.8545	-60.9989
2.9953e+10	-60.4097	-60.8696	-61.036	-60.8971	-61.033
2.99843e+10	-60.4465	-60.9568	-61.0969	-61.0051	-61.1403
3.00155e+10	-60.6006	-61.0758	-61.2159	-61.0475	-61.182
3.00468e+10	-60.6749	-61.28	-61.4054	-61.2057	-61.3193
3.0078e+10	-60.6879	-61.2273	-61.3754	-61.3294	-61.4799
3.01093e+10	-60.689	-61.2188	-61.3554	-61.3979	-61.5435
3.01405e+10	-60.6199	-61.2433	-61.3977	-61.4582	-61.6507
3.01718e+10	-60.6831	-61.1453	-61.2682	-61.408	-61.593
3.0203e+10	-60.7816	-61.1942	-61.2876	-61.4268	-61.6815
3.02343e+10	-60.8949	-61.1514	-61.2508	-61.4868	-61.7777
3.02655e+10	-60.9735	-61.0673	-61.1453	-61.446	-61.7461
3.02968e+10	-61.1604	-61.0849	-61.1925	-61.4516	-61.7594
3.0328e+10	-61.2547	-61.0953	-61.2152	-61.4212	-61.6889
3.03593e+10	-61.2884	-61.1045	-61.2315	-61.4417	-61.6965
3.03905e+10	-61.3696	-61.1246	-61.2435	-61.571	-61.8042
3.04218e+10	-61.3632	-61.1577	-61.2847	-61.7351	-61.9441
3.0453e+10	-61.4385	-61.2328	-61.3895	-61.7429	-61.9338
[truncated: 49 more rows]

## Sheet: Fig10dii Spectra 10spans
	64QAM Orth.	Simp Notch Rx	Simp Notch Orth.	PM Notch Rx	PM Notch Orth.
-3.19845e+10	-64.1604	-63.9626	-63.9339	-64.4937	-64.5204
-3.19532e+10	-64.0067	-63.9692	-63.9429	-64.3675	-64.4177
-3.1922e+10	-63.8445	-63.9579	-63.954	-64.3608	-64.4453
-3.18907e+10	-63.8826	-63.9524	-63.9358	-64.4439	-64.5031
-3.18595e+10	-63.8318	-63.971	-63.9554	-64.3695	-64.4162
-3.18282e+10	-63.8229	-63.8406	-63.8448	-64.4423	-64.4571
-3.1797e+10	-63.7727	-63.9358	-63.9082	-64.3573	-64.4089
-3.17657e+10	-63.7963	-63.9166	-63.9147	-64.1856	-64.1933
-3.17345e+10	-63.8788	-63.9093	-63.9412	-64.2591	-64.2581
-3.17032e+10	-63.9202	-63.8552	-63.8525	-64.2215	-64.2047
-3.1672e+10	-64.0001	-63.815	-63.8117	-64.1053	-64.1125
-3.16407e+10	-64.009	-63.7642	-63.8058	-64.1455	-64.1621
-3.16095e+10	-63.8805	-63.8531	-63.8864	-64.0819	-64.123
-3.15782e+10	-63.9634	-63.7915	-63.8214	-64.0859	-64.119
-3.1547e+10	-63.8224	-63.9542	-64.0149	-64.1517	-64.1698
-3.15157e+10	-63.7209	-63.9178	-63.9665	-64.2098	-64.2172
-3.14845e+10	-63.6274	-63.9125	-63.9826	-64.2283	-64.2335
-3.14532e+10	-63.6747	-63.8598	-63.9618	-64.1549	-64.1475
-3.1422e+10	-63.6172	-63.8915	-63.9891	-64.214	-64.1772
-3.13907e+10	-63.5922	-63.9744	-63.9941	-64.0904	-64.0929
-3.13595e+10	-63.6767	-63.8315	-63.854	-64.1123	-64.0852
-3.13282e+10	-63.5596	-63.8229	-63.8206	-64.0376	-64.036
-3.1297e+10	-63.6816	-63.6597	-63.6674	-64.0507	-64.0402
-3.12657e+10	-63.6159	-63.693	-63.7059	-63.9681	-63.9681
-3.12345e+10	-63.6254	-63.6472	-63.6663	-63.8612	-63.8803
-3.12032e+10	-63.5631	-63.7	-63.7208	-63.9219	-63.9055
-3.1172e+10	-63.5581	-63.7009	-63.7137	-63.9181	-63.9038
-3.11407e+10	-63.4337	-63.5886	-63.6786	-64.0308	-63.9429
-3.11095e+10	-63.4617	-63.5487	-63.6867	-64.0377	-63.9763
-3.10782e+10	-63.4482	-63.3906	-63.5524	-64.003	-63.917
-3.1047e+10	-63.4091	-63.4454	-63.6069	-63.934	-63.8728
-3.10157e+10	-63.289	-63.4045	-63.5465	-64.0012	-63.9409
-3.09845e+10	-63.29	-63.4255	-63.5902	-64.0339	-64.002
-3.09532e+10	-63.2203	-63.3546	-63.5341	-64.0042	-64.0036
-3.0922e+10	-63.2226	-63.2495	-63.4065	-63.7647	-63.8309
-3.08907e+10	-63.1308	-63.3159	-63.4553	-63.616	-63.7382
-3.08595e+10	-63.0365	-63.2712	-63.3948	-63.4121	-63.5221
-3.08282e+10	-63.0103	-63.2235	-63.3218	-63.3963	-63.4982
-3.0797e+10	-62.9305	-63.1046	-63.1931	-63.3092	-63.4304
-3.07657e+10	-62.9155	-63.1267	-63.2009	-63.3128	-63.4365
-3.07345e+10	-62.8129	-62.9938	-62.9978	-63.1142	-63.2473
-3.07032e+10	-62.6984	-62.9108	-62.9665	-63.1402	-63.2661
-3.0672e+10	-62.6039	-62.8807	-62.9361	-63.201	-63.2277
-3.06407e+10	-62.5284	-62.7101	-62.7854	-63.0726	-63.1084
-3.06095e+10	-62.4752	-62.5993	-62.7369	-63.1034	-63.1619
-3.05782e+10	-62.3238	-62.6024	-62.7325	-62.9884	-63.0341
-3.0547e+10	-62.3253	-62.6108	-62.7322	-62.982	-63.0115
-3.05157e+10	-62.2959	-62.4263	-62.5708	-62.9476	-62.9387
-3.04845e+10	-62.3805	-62.418	-62.5371	-62.9565	-62.9125
-3.04532e+10	-62.3694	-62.452	-62.5644	-62.8197	-62.7952
-3.0422e+10	-62.4512	-62.4395	-62.553	-62.8333	-62.8591
-3.03907e+10	-62.4106	-62.4902	-62.586	-62.8579	-62.8606
-3.03595e+10	-62.4574	-62.6329	-62.7049	-62.7446	-62.7463
-3.03282e+10	-62.5294	-62.5224	-62.5748	-62.6574	-62.6736
-3.0297e+10	-62.612	-62.5067	-62.5818	-62.6036	-62.6046
-3.02657e+10	-62.6002	-62.4675	-62.5827	-62.5441	-62.5775
-3.02345e+10	-62.567	-62.2914	-62.4464	-62.4486	-62.4816
-3.02032e+10	-62.4947	-62.1934	-62.3744	-62.5173	-62.5497
-3.0172e+10	-62.4265	-62.1658	-62.3387	-62.4591	-62.4755
-3.01407e+10	-62.3644	-62.1825	-62.3499	-62.4826	-62.5141
-3.01095e+10	-62.2257	-62.0486	-62.1871	-62.4818	-62.5275
-3.00782e+10	-62.1191	-62.0846	-62.2619	-62.4427	-62.5082
-3.0047e+10	-61.9481	-61.9569	-62.109	-62.3031	-62.3931
-3.00157e+10	-61.8659	-61.9293	-62.0441	-62.2496	-62.3329
-2.99845e+10	-61.7408	-62.0058	-62.0991	-62.1195	-62.199
-2.99532e+10	-61.6678	-61.8564	-61.9507	-62.0635	-62.1467
-2.9922e+10	-61.5718	-61.7427	-61.8735	-61.9407	-62.0587
-2.98907e+10	-61.5067	-61.6926	-61.8451	-61.8065	-61.9453
-2.98595e+10	-61.4714	-61.7426	-61.8965	-61.8155	-61.9256
-2.98282e+10	-61.486	-61.6165	-61.7284	-61.7369	-61.8427
-2.9797e+10	-61.4076	-61.5308	-61.649	-61.8265	-61.8853
-2.97657e+10	-61.3225	-61.4886	-61.5825	-61.8143	-61.8973
-2.97345e+10	-61.3773	-61.4871	-61.5727	-61.8029	-61.9079
-2.97032e+10	-61.4438	-61.5427	-61.6015	-61.6475	-61.7833
-2.9672e+10	-61.4043	-61.5484	-61.6023	-61.631	-61.758
-2.96407e+10	-61.4062	-61.4235	-61.4678	-61.5471	-61.6647
-2.96095e+10	-61.3916	-61.3441	-61.4334	-61.4049	-61.5413
-2.95782e+10	-61.2511	-61.2081	-61.369	-61.4607	-61.5896
-2.9547e+10	-61.2343	-61.0974	-61.2547	-61.3039	-61.4541
-2.95157e+10	-61.1922	-61.0108	-61.205	-61.319	-61.4578
-2.94845e+10	-61.0577	-60.9057	-61.1252	-61.2838	-61.4181
-2.94532e+10	-60.9835	-60.833	-61.0478	-61.2932	-61.3864
-2.9422e+10	-60.9568	-60.7979	-61.025	-61.202	-61.2988
-2.93907e+10	-60.7622	-60.7349	-60.9456	-61.3129	-61.3691
-2.93595e+10	-60.68	-60.7104	-60.8861	-61.3093	-61.3811
-2.93282e+10	-60.636	-60.6697	-60.8184	-61.2465	-61.3231
-2.9297e+10	-60.5527	-60.7045	-60.8456	-61.2439	-61.3022
-2.92657e+10	-60.4474	-60.6039	-60.7362	-61.0615	-61.1412
-2.92345e+10	-60.3315	-60.4854	-60.6223	-61.0695	-61.1295
-2.92032e+10	-60.2124	-60.3958	-60.5478	-60.9514	-61.0131
-2.9172e+10	-60.1352	-60.3178	-60.4267	-60.8511	-60.8926
-2.91407e+10	-60.1704	-60.4035	-60.4891	-60.6788	-60.7256
-2.91095e+10	-60.1495	-60.2442	-60.3585	-60.6047	-60.633
-2.90782e+10	-60.228	-60.3231	-60.4349	-60.4517	-60.4928
-2.9047e+10	-60.1296	-60.1457	-60.2219	-60.4456	-60.5191
-2.90157e+10	-60.0587	-60.161	-60.2237	-60.3842	-60.4406
-2.89845e+10	-60.0824	-60.0635	-60.1101	-60.2404	-60.274
-2.89532e+10	-59.9616	-60.124	-60.1565	-60.1798	-60.2157
-2.8922e+10	-59.9158	-60.0798	-60.1294	-60.1345	-60.2044
-2.88907e+10	-59.8583	-59.9779	-60.0143	-60.0909	-60.1528
-2.88595e+10	-59.6374	-59.9123	-59.9426	-60.1116	-60.1738
-2.88282e+10	-59.5447	-59.7322	-59.7348	-60.0505	-60.1144
-2.8797e+10	-59.5529	-59.8439	-59.8453	-60.0295	-60.0662
-2.87657e+10	-59.6255	-59.7698	-59.755	-59.9635	-60.0377
-2.87345e+10	-59.5048	-59.7318	-59.7136	-59.9714	-60.0752
-2.87032e+10	-59.4341	-59.6551	-59.6669	-59.9417	-60.0664
-2.8672e+10	-59.5036	-59.6365	-59.6529	-59.9207	-60.0122
-2.86407e+10	-59.5305	-59.5125	-59.5576	-59.8944	-59.9464
-2.86095e+10	-59.5044	-59.4945	-59.5355	-59.7041	-59.7871
-2.85782e+10	-59.4824	-59.5077	-59.5875	-59.6552	-59.7233
-2.8547e+10	-59.3886	-59.4466	-59.5297	-59.596	-59.6829
-2.85157e+10	-59.2415	-59.3562	-59.4571	-59.5177	-59.5557
-2.84845e+10	-59.2011	-59.2741	-59.3892	-59.4542	-59.468
-2.84532e+10	-59.1659	-59.1466	-59.2222	-59.5105	-59.5207
-2.8422e+10	-59.1243	-59.0585	-59.1306	-59.4517	-59.4947
-2.83907e+10	-59.0722	-58.9629	-58.9933	-59.3793	-59.458
-2.83595e+10	-59.1045	-58.9648	-58.9633	-59.4083	-59.4999
-2.83282e+10	-59.0746	-58.8411	-58.8593	-59.3593	-59.4638
-2.8297e+10	-58.8996	-58.7116	-58.7417	-59.3375	-59.4284
-2.82657e+10	-58.9104	-58.7347	-58.7559	-59.2128	-59.3704
-2.82345e+10	-58.8325	-58.7674	-58.7279	-59.2028	-59.3039
-2.82032e+10	-58.6894	-58.7723	-58.7768	-59.1695	-59.2849
-2.8172e+10	-58.5289	-58.7641	-58.7641	-59.086	-59.1976
-2.81407e+10	-58.4025	-58.6973	-58.7513	-59.088	-59.1685
-2.81095e+10	-58.2087	-58.5969	-58.6713	-59.0367	-59.077
-2.80782e+10	-58.1606	-58.5899	-58.6335	-59.0313	-59.0737
-2.8047e+10	-58.0145	-58.5975	-58.62	-59.0327	-59.0261
-2.80157e+10	-57.9614	-58.545	-58.5906	-58.9792	-58.9626
-2.79845e+10	-57.8189	-58.5439	-58.6359	-58.8886	-58.893
-2.79532e+10	-57.8442	-58.4696	-58.5377	-58.8286	-58.8063
-2.7922e+10	-57.7262	-58.3915	-58.4826	-58.7506	-58.7206
-2.78907e+10	-57.6943	-58.3456	-58.4145	-58.7897	-58.7613
-2.78595e+10	-57.6579	-58.4051	-58.4689	-58.6946	-58.6874
-2.78282e+10	-57.5488	-58.3653	-58.4497	-58.6284	-58.6085
-2.7797e+10	-57.5323	-58.3174	-58.3885	-58.4711	-58.4733
-2.77657e+10	-57.4222	-58.2582	-58.3282	-58.4092	-58.3951
-2.77345e+10	-57.445	-58.1453	-58.1768	-58.2949	-58.3001
-2.77032e+10	-57.4297	-58.0137	-58.0629	-58.222	-58.2349
-2.7672e+10	-57.4159	-57.9211	-57.9832	-58.1678	-58.21
-2.76407e+10	-57.2902	-57.7528	-57.8148	-58.023	-58.0621
-2.76095e+10	-57.3173	-57.6888	-57.7743	-58.06	-58.1004
-2.75782e+10	-57.3139	-57.6172	-57.6819	-57.8798	-57.9414
-2.7547e+10	-57.2838	-57.615	-57.7192	-57.7156	-57.7993
-2.75157e+10	-57.2602	-57.616	-57.7137	-57.6417	-57.7229
-2.74845e+10	-57.1492	-57.5346	-57.658	-57.5841	-57.6395
-2.74532e+10	-57.1712	-57.5104	-57.5915	-57.4435	-57.5207
-2.7422e+10	-57.1948	-57.5541	-57.6143	-57.3852	-57.462
-2.73907e+10	-57.1553	-57.4831	-57.5558	-57.3236	-57.4153
-2.73595e+10	-56.9806	-57.3518	-57.4101	-57.2006	-57.2821
-2.73282e+10	-56.8231	-57.1745	-57.2277	-57.1928	-57.258
-2.7297e+10	-56.7899	-57.0122	-57.0464	-57.2008	-57.2726
-2.72657e+10	-56.7749	-56.8702	-56.8916	-57.1049	-57.1841
-2.72345e+10	-56.7075	-56.7654	-56.7828	-57.1358	-57.2324
-2.72032e+10	-56.5058	-56.6862	-56.7112	-57.0841	-57.1644
-2.7172e+10	-56.3745	-56.6235	-56.6696	-56.9459	-57.0586
-2.71407e+10	-56.4351	-56.5658	-56.5959	-56.8685	-56.9686
-2.71095e+10	-56.3807	-56.5982	-56.6162	-56.8169	-56.8978
-2.70782e+10	-56.2377	-56.5694	-56.605	-56.7739	-56.8765
-2.7047e+10	-56.1802	-56.514	-56.5352	-56.737	-56.8151
-2.70157e+10	-56.0396	-56.5717	-56.6275	-56.5637	-56.6406
-2.69845e+10	-56.0499	-56.4972	-56.535	-56.4173	-56.5159
-2.69532e+10	-56.0975	-56.5117	-56.5601	-56.2842	-56.367
-2.6922e+10	-56.0523	-56.4623	-56.4895	-56.2165	-56.2553
-2.68907e+10	-55.9274	-56.413	-56.4417	-56.1391	-56.1787
-2.68595e+10	-55.8894	-56.2918	-56.3471	-56.1115	-56.143
-2.68282e+10	-55.8096	-56.3315	-56.3321	-55.9174	-55.9453
-2.6797e+10	-55.831	-56.163	-56.171	-55.899	-55.8941
-2.67657e+10	-55.8041	-55.9941	-56.046	-56.0051	-56.0026
-2.67345e+10	-55.6325	-55.8392	-55.94	-55.9823	-55.9584
-2.67032e+10	-55.5342	-55.6991	-55.8029	-55.9347	-55.9231
-2.6672e+10	-55.5268	-55.5989	-55.726	-55.8007	-55.7882
-2.66407e+10	-55.3952	-55.5489	-55.6709	-55.7698	-55.7525
-2.66095e+10	-55.3789	-55.4687	-55.5906	-55.6059	-55.5915
-2.65782e+10	-55.4173	-55.2796	-55.4631	-55.6381	-55.6214
-2.6547e+10	-55.2653	-55.2889	-55.4423	-55.5659	-55.5841
-2.65157e+10	-55.1822	-55.1749	-55.298	-55.4093	-55.4018
-2.64845e+10	-55.1205	-55.3301	-55.4258	-55.394	-55.3732
-2.64532e+10	-54.9382	-55.1852	-55.2816	-55.3775	-55.3375
-2.6422e+10	-54.8725	-55.2017	-55.3078	-55.4376	-55.403
-2.63907e+10	-54.7564	-55.1384	-55.2444	-55.3835	-55.3381
-2.63595e+10	-54.7636	-55.0464	-55.1323	-55.5192	-55.4773
-2.63282e+10	-54.6583	-55.1255	-55.2022	-55.5112	-55.479
-2.6297e+10	-54.6298	-55.0597	-55.1272	-55.3769	-55.3452
-2.62657e+10	-54.5314	-54.9721	-55.0388	-55.2414	-55.2297
-2.62345e+10	-54.506	-54.9331	-54.9686	-55.1599	-55.1587
-2.62032e+10	-54.5138	-54.8672	-54.9006	-55.0219	-55.045
-2.6172e+10	-54.4836	-54.8051	-54.8169	-54.9337	-54.9556
-2.61407e+10	-54.5788	-54.6928	-54.7182	-54.842	-54.8838
-2.61095e+10	-54.4815	-54.5279	-54.5746	-54.6918	-54.7332
-2.60782e+10	-54.2803	-54.4431	-54.5008	-54.6297	-54.6711
-2.6047e+10	-54.2136	-54.3902	-54.4698	-54.6486	-54.6873
-2.60157e+10	-54.2323	-54.4425	-54.5262	-54.6448	-54.6521
-2.59845e+10	-54.1948	-54.4334	-54.5235	-54.5718	-54.5879
-2.59532e+10	-54.114	-54.2843	-54.4005	-54.535	-54.5321
-2.5922e+10	-53.9724	-54.2376	-54.3516	-54.3585	-54.3529
-2.58907e+10	-53.8041	-54.3829	-54.4738	-54.1869	-54.1648
-2.58595e+10	-53.7947	-54.3857	-54.479	-54.1926	-54.1621
-2.58282e+10	-53.8891	-54.3393	-54.4052	-54.032	-54.023
-2.5797e+10	-53.6535	-54.1822	-54.2311	-54.0412	-54.0401
-2.57657e+10	-53.5811	-54.0437	-54.0802	-53.935	-53.9635
-2.57345e+10	-53.4463	-53.9391	-53.9877	-54.0548	-54.0763
-2.57032e+10	-53.4455	-53.8664	-53.9173	-53.9189	-53.9822
-2.5672e+10	-53.3908	-53.7375	-53.7843	-53.862	-53.92
-2.56407e+10	-53.2843	-53.5367	-53.5775	-53.8325	-53.8933
-2.56095e+10	-53.2377	-53.4827	-53.5221	-53.6613	-53.7579
-2.55782e+10	-53.0756	-53.3486	-53.4051	-53.5959	-53.6825
-2.5547e+10	-53.0304	-53.1743	-53.2306	-53.4261	-53.509
-2.55157e+10	-52.9764	-53.2311	-53.2839	-53.2107	-53.3018
-2.54845e+10	-52.933	-53.1185	-53.1477	-53.0952	-53.1812
-2.54532e+10	-52.8273	-53.0456	-53.0691	-53.0945	-53.1697
-2.5422e+10	-52.8349	-52.8741	-52.9073	-52.9301	-53.0316
-2.53907e+10	-52.7621	-52.8579	-52.9062	-52.7401	-52.831
-2.53595e+10	-52.641	-52.7669	-52.8282	-52.6804	-52.7625
-2.53282e+10	-52.704	-52.7463	-52.8248	-52.6615	-52.7279
-2.5297e+10	-52.6042	-52.7481	-52.8444	-52.6091	-52.6688
-2.52657e+10	-52.6142	-52.6661	-52.7566	-52.5599	-52.5998
-2.52345e+10	-52.7001	-52.6943	-52.7959	-52.446	-52.505
-2.52032e+10	-52.645	-52.596	-52.7135	-52.4057	-52.3957
-2.5172e+10	-52.399	-52.5349	-52.6308	-52.2792	-52.2511
-2.51407e+10	-52.4092	-52.4195	-52.5139	-52.3363	-52.2965
-2.51095e+10	-52.3875	-52.3364	-52.4025	-52.2328	-52.1792
-2.50782e+10	-52.3028	-52.3602	-52.4107	-52.1281	-52.0705
-2.5047e+10	-52.1692	-52.1543	-52.1952	-51.9623	-51.9188
-2.50157e+10	-52.0485	-51.9613	-52.0015	-51.9573	-51.9066
-2.49845e+10	-51.9071	-51.7989	-51.7881	-51.9335	-51.8646
-2.49532e+10	-51.73	-51.7982	-51.7735	-51.9183	-51.9141
-2.4922e+10	-51.7056	-51.7259	-51.7159	-51.9497	-51.9315
-2.48907e+10	-51.6305	-51.6398	-51.6313	-51.7652	-51.776
-2.48595e+10	-51.5874	-51.4721	-51.4648	-51.6955	-51.7186
-2.48282e+10	-51.522	-51.3864	-51.4052	-51.6991	-51.7057
-2.4797e+10	-51.4524	-51.3322	-51.3694	-51.6779	-51.6707
-2.47657e+10	-51.3109	-51.3489	-51.3886	-51.641	-51.6509
-2.47345e+10	-51.273	-51.3205	-51.3572	-51.4794	-51.489
-2.47032e+10	-51.1817	-51.2541	-51.3271	-51.3552	-51.3689
-2.4672e+10	-51.1111	-51.2802	-51.3336	-51.2851	-51.3074
-2.46407e+10	-50.9987	-51.208	-51.2993	-51.1698	-51.19
-2.46095e+10	-50.8492	-51.1386	-51.222	-51.0668	-51.0797
-2.45782e+10	-50.8054	-51.0556	-51.1036	-50.9915	-51.037
-2.4547e+10	-50.6934	-50.9994	-51.0334	-50.9172	-50.9465
-2.45157e+10	-50.5956	-50.9545	-51.0212	-50.9022	-50.9035
-2.44845e+10	-50.5352	-50.7659	-50.8197	-50.7859	-50.7747
-2.44532e+10	-50.5933	-50.6187	-50.6457	-50.7529	-50.745
-2.4422e+10	-50.4765	-50.4843	-50.5195	-50.7374	-50.73
-2.43907e+10	-50.5022	-50.3833	-50.3786	-50.7043	-50.6778
-2.43595e+10	-50.3978	-50.4303	-50.4105	-50.6488	-50.6343
-2.43282e+10	-50.2582	-50.2628	-50.2623	-50.5707	-50.5569
-2.4297e+10	-50.1735	-50.2398	-50.2223	-50.494	-50.5003
-2.42657e+10	-50.1407	-50.1014	-50.066	-50.44	-50.4424
-2.42345e+10	-49.9022	-50.219	-50.2088	-50.5191	-50.499
-2.42032e+10	-49.8785	-50.1342	-50.1149	-50.4428	-50.4294
-2.4172e+10	-49.8104	-50.0179	-50.0074	-50.3417	-50.3272
-2.41407e+10	-49.7304	-49.9524	-49.9492	-50.2346	-50.2156
-2.41095e+10	-49.6602	-49.9253	-49.9303	-50.1598	-50.1447
-2.40782e+10	-49.6091	-49.9774	-49.9915	-50.0037	-49.9834
-2.4047e+10	-49.5575	-49.9644	-49.97	-49.8769	-49.8552
-2.40157e+10	-49.4653	-49.8249	-49.8516	-49.7956	-49.7962
-2.39845e+10	-49.4211	-49.7069	-49.769	-49.6587	-49.6721
-2.39532e+10	-49.1574	-49.7061	-49.7301	-49.6377	-49.6489
-2.3922e+10	-49.1121	-49.7889	-49.8017	-49.6444	-49.6716
-2.38907e+10	-49.1191	-49.6062	-49.5971	-49.5862	-49.6307
-2.38595e+10	-49.1284	-49.464	-49.456	-49.5272	-49.5737
-2.38282e+10	-49.0673	-49.2803	-49.2575	-49.4887	-49.5468
-2.3797e+10	-48.9703	-49.3337	-49.3084	-49.3472	-49.4068
-2.37657e+10	-48.8705	-49.1929	-49.1606	-49.2581	-49.2526
-2.37345e+10	-48.8773	-49.1217	-49.0949	-49.1052	-49.1195
-2.37032e+10	-48.897	-48.916	-48.9404	-48.9641	-48.9782
-2.3672e+10	-48.7479	-48.8809	-48.9072	-48.8409	-48.8467
-2.36407e+10	-48.6887	-48.8755	-48.9352	-48.8026	-48.791
-2.36095e+10	-48.6055	-48.8632	-48.951	-48.6941	-48.6799
-2.35782e+10	-48.541	-48.8634	-48.9814	-48.6957	-48.679
-2.3547e+10	-48.482	-48.8065	-48.9385	-48.6066	-48.6153
-2.35157e+10	-48.5156	-48.7436	-48.8574	-48.559	-48.5648
-2.34845e+10	-48.4979	-48.7305	-48.8569	-48.5706	-48.5526
-2.34532e+10	-48.5636	-48.6278	-48.7274	-48.4447	-48.4337
-2.3422e+10	-48.5588	-48.5372	-48.627	-48.2594	-48.2724
-2.33907e+10	-48.4584	-48.3619	-48.4279	-48.2109	-48.234
-2.33595e+10	-48.3254	-48.2409	-48.2963	-48.2485	-48.2344
-2.33282e+10	-48.1679	-48.0932	-48.1421	-48.1321	-48.1491
-2.3297e+10	-48.1139	-48.0138	-48.0435	-48.0937	-48.1058
-2.32657e+10	-47.9741	-47.9687	-48.0184	-48.0423	-48.066
-2.32345e+10	-47.7791	-47.9622	-48.005	-47.9879	-48.0264
-2.32032e+10	-47.5526	-47.8528	-47.935	-48.0264	-48.0764
-2.3172e+10	-47.3788	-47.9454	-48.0391	-48.0872	-48.1264
-2.31407e+10	-47.3635	-47.8871	-47.9945	-48.0395	-48.0747
-2.31095e+10	-47.3444	-47.8457	-47.9518	-47.9058	-47.9745
-2.30782e+10	-47.3784	-47.9646	-48.072	-47.8929	-47.9176
-2.3047e+10	-47.3207	-47.9354	-48.0391	-47.8446	-47.8739
-2.30157e+10	-47.2557	-47.8257	-47.9077	-47.8037	-47.8491
-2.29845e+10	-47.2528	-47.7239	-47.7901	-47.6531	-47.6709
-2.29532e+10	-47.346	-47.7142	-47.7841	-47.598	-47.6098
-2.2922e+10	-47.2968	-47.4481	-47.5098	-47.3686	-47.386
-2.28907e+10	-47.2692	-47.4371	-47.5109	-47.2701	-47.2737
-2.28595e+10	-47.2171	-47.3461	-47.4252	-47.2242	-47.24
-2.28282e+10	-47.1626	-47.18	-47.2563	-47.193	-47.1967
-2.2797e+10	-47.0381	-47.0333	-47.0971	-47.079	-47.1238
-2.27657e+10	-47.0599	-46.9801	-47.0544	-47.0655	-47.0936
-2.27345e+10	-47.0234	-46.9341	-46.9596	-47.0357	-47.0783
-2.27032e+10	-46.8974	-46.8441	-46.8528	-46.8412	-46.8595
-2.2672e+10	-46.8016	-46.8196	-46.8592	-46.9283	-46.941
-2.26407e+10	-46.5985	-46.6443	-46.6736	-46.8627	-46.8742
-2.26095e+10	-46.5086	-46.5325	-46.5206	-46.8087	-46.8188
-2.25782e+10	-46.3446	-46.4979	-46.4793	-46.7226	-46.7144
-2.2547e+10	-46.3147	-46.5226	-46.4993	-46.6494	-46.5942
-2.25157e+10	-46.2873	-46.4333	-46.4382	-46.4598	-46.4353
-2.24845e+10	-46.2741	-46.2619	-46.2481	-46.3929	-46.3503
-2.24532e+10	-46.3045	-46.3047	-46.2581	-46.3294	-46.2788
-2.2422e+10	-46.2208	-46.2271	-46.175	-46.2555	-46.2297
-2.23907e+10	-46.1933	-46.2762	-46.2204	-46.0783	-46.0429
-2.23595e+10	-46.2363	-46.2976	-46.2563	-45.9214	-45.8873
-2.23282e+10	-46.2015	-46.2146	-46.1616	-45.9025	-45.8682
-2.2297e+10	-46.1943	-46.1025	-46.0646	-45.8854	-45.8556
-2.22657e+10	-46.0065	-46.1405	-46.0996	-45.9085	-45.8679
-2.22345e+10	-45.9297	-46.1152	-46.1025	-45.8171	-45.7916
-2.22032e+10	-45.8527	-46.0145	-46.0067	-45.8019	-45.7897
-2.2172e+10	-45.9031	-46.0109	-46.0021	-45.7986	-45.769
-2.21407e+10	-45.8903	-45.8526	-45.846	-45.8917	-45.8621
-2.21095e+10	-45.8648	-45.6991	-45.726	-45.8356	-45.7853
-2.20782e+10	-45.813	-45.5601	-45.6102	-45.8067	-45.7604
-2.2047e+10	-45.7584	-45.5317	-45.5663	-45.897	-45.8386
-2.20157e+10	-45.7385	-45.4765	-45.4955	-45.8319	-45.7782
-2.19845e+10	-45.7711	-45.4901	-45.4923	-45.9293	-45.8854
-2.19532e+10	-45.7132	-45.4066	-45.4098	-45.952	-45.9245
-2.1922e+10	-45.5245	-45.4014	-45.4139	-45.8414	-45.8128
-2.18907e+10	-45.4921	-45.3603	-45.3707	-45.7202	-45.6784
-2.18595e+10	-45.361	-45.2782	-45.2958	-45.6583	-45.6525
-2.18282e+10	-45.1917	-45.2344	-45.2507	-45.5022	-45.5175
-2.1797e+10	-45.0362	-45.19	-45.2115	-45.3062	-45.3477
-2.17657e+10	-44.9605	-45.0747	-45.1132	-45.1425	-45.1663
-2.17345e+10	-44.8795	-44.9786	-45.0166	-45.0885	-45.0679
-2.17032e+10	-44.705	-44.9099	-44.931	-44.9131	-44.8698
-2.1672e+10	-44.6817	-44.9334	-44.9419	-44.8544	-44.8226
-2.16407e+10	-44.6003	-44.9379	-44.9486	-44.9006	-44.8863
-2.16095e+10	-44.5568	-44.9827	-44.9785	-44.8106	-44.7962
-2.15782e+10	-44.5308	-44.913	-44.8933	-44.7264	-44.717
-2.1547e+10	-44.5869	-44.8679	-44.8449	-44.7642	-44.741
-2.15157e+10	-44.5265	-44.9188	-44.8851	-44.7009	-44.6951
-2.14845e+10	-44.5022	-44.9731	-44.9363	-44.6424	-44.6815
-2.14532e+10	-44.531	-44.8746	-44.8525	-44.6377	-44.7193
-2.1422e+10	-44.3874	-44.6985	-44.6734	-44.5906	-44.675
-2.13907e+10	-44.3674	-44.547	-44.5353	-44.4602	-44.5407
-2.13595e+10	-44.3407	-44.5181	-44.4909	-44.4208	-44.4952
-2.13282e+10	-44.2083	-44.4615	-44.4386	-44.4374	-44.5073
-2.1297e+10	-44.1107	-44.2737	-44.2517	-44.4277	-44.4955
-2.12657e+10	-44.0659	-44.2003	-44.1603	-44.4858	-44.5436
-2.12345e+10	-43.9676	-44.0823	-44.071	-44.4366	-44.4856
-2.12032e+10	-43.9488	-44.1019	-44.0891	-44.3374	-44.3631
-2.1172e+10	-44.0352	-44.0242	-44.0211	-44.1857	-44.2185
-2.11407e+10	-43.997	-44.0478	-44.0439	-44.1636	-44.1931
-2.11095e+10	-43.839	-43.9423	-43.9598	-44.054	-44.0779
-2.10782e+10	-43.8649	-43.8372	-43.8933	-44.0569	-44.0796
-2.1047e+10	-43.7107	-43.9215	-43.9867	-43.8717	-43.8935
-2.10157e+10	-43.5721	-43.7813	-43.8527	-43.7	-43.7218
-2.09845e+10	-43.5876	-43.6425	-43.7008	-43.5883	-43.5879
-2.09532e+10	-43.5966	-43.6605	-43.7183	-43.5252	-43.4551
-2.0922e+10	-43.4082	-43.7412	-43.7873	-43.522	-43.4466
-2.08907e+10	-43.3672	-43.7685	-43.8119	-43.4578	-43.3804
-2.08595e+10	-43.4233	-43.6228	-43.646	-43.4188	-43.3529
-2.08282e+10	-43.3399	-43.5762	-43.5678	-43.3412	-43.2686
-2.0797e+10	-43.3195	-43.477	-43.5032	-43.3886	-43.3111
-2.07657e+10	-43.3034	-43.4336	-43.4633	-43.4093	-43.3449
-2.07345e+10	-43.0914	-43.4522	-43.4502	-43.381	-43.3484
-2.07032e+10	-43.1314	-43.3206	-43.2946	-43.317	-43.3605
-2.0672e+10	-43.0919	-43.1627	-43.1317	-43.2492	-43.2663
-2.06407e+10	-43.1	-43.1255	-43.0971	-43.1948	-43.2135
-2.06095e+10	-43.0381	-43.0822	-43.0814	-43.0249	-43.04
-2.05782e+10	-42.99	-43.0396	-43.0154	-43.0452	-43.0584
-2.0547e+10	-43.021	-43.0168	-42.9656	-43.0062	-43.0205
-2.05157e+10	-42.974	-42.8476	-42.8257	-42.9644	-42.9702
-2.04845e+10	-42.9817	-42.6681	-42.6894	-43.0075	-43.0137
-2.04532e+10	-42.8694	-42.7036	-42.7434	-42.949	-42.9493
-2.0422e+10	-42.8374	-42.5872	-42.6634	-42.8331	-42.8539
-2.03907e+10	-42.7513	-42.4206	-42.4952	-42.7817	-42.799
-2.03595e+10	-42.5934	-42.4277	-42.4793	-42.8391	-42.8427
-2.03282e+10	-42.6311	-42.3373	-42.3976	-42.782	-42.7739
-2.0297e+10	-42.5993	-42.1994	-42.2474	-42.6648	-42.6629
-2.02657e+10	-42.5677	-42.3506	-42.3885	-42.4932	-42.5053
-2.02345e+10	-42.6258	-42.3546	-42.3894	-42.3768	-42.3926
-2.02032e+10	-42.6036	-42.2733	-42.3211	-42.3144	-42.3251
-2.0172e+10	-42.4658	-42.3523	-42.386	-42.3335	-42.3213
-2.01407e+10	-42.457	-42.3436	-42.3581	-42.3134	-42.3043
-2.01095e+10	-42.4937	-42.3829	-42.4025	-42.1916	-42.1945
-2.00782e+10	-42.3982	-42.337	-42.3363	-42.1059	-42.1209
-2.0047e+10	-42.3651	-42.3395	-42.3559	-42.1359	-42.1349
-2.00157e+10	-42.3526	-42.2343	-42.216	-42.2763	-42.2535
-1.99845e+10	-42.2686	-42.1733	-42.168	-42.327	-42.2975
-1.99532e+10	-42.2335	-42.0793	-42.0642	-42.2558	-42.2469
-1.9922e+10	-42.2331	-41.9906	-41.935	-42.2608	-42.2827
-1.98907e+10	-42.2127	-41.8235	-41.8017	-42.1979	-42.1801
-1.98595e+10	-42.178	-41.7697	-41.7401	-42.0583	-42.0503
-1.98282e+10	-42.1435	-41.8034	-41.7681	-42.1292	-42.113
-1.9797e+10	-42.1099	-41.7482	-41.7201	-42.0518	-42.0389
-1.97657e+10	-42.0165	-41.7152	-41.7067	-41.9661	-41.9502
-1.97345e+10	-41.9188	-41.7411	-41.7461	-41.8273	-41.8035
-1.97032e+10	-41.8385	-41.7947	-41.8103	-41.7335	-41.7178
-1.9672e+10	-41.8496	-41.8237	-41.8592	-41.7411	-41.7135
-1.96407e+10	-41.6117	-41.8707	-41.8977	-41.6646	-41.654
-1.96095e+10	-41.6338	-41.8869	-41.9128	-41.7914	-41.7879
-1.95782e+10	-41.5032	-41.8788	-41.9111	-41.594	-41.5917
-1.9547e+10	-41.5657	-41.8552	-41.9113	-41.5937	-41.5963
-1.95157e+10	-41.49	-41.7255	-41.7232	-41.6832	-41.6914
-1.94845e+10	-41.5133	-41.6771	-41.6571	-41.767	-41.7752
-1.94532e+10	-41.5633	-41.6949	-41.6528	-41.8154	-41.8186
-1.9422e+10	-41.4667	-41.6508	-41.6139	-41.7863	-41.7411
-1.93907e+10	-41.6062	-41.6544	-41.6299	-41.9395	-41.8868
-1.93595e+10	-41.5953	-41.5495	-41.5478	-41.8185	-41.7668
-1.93282e+10	-41.5806	-41.5109	-41.4617	-41.896	-41.8416
-1.9297e+10	-41.4817	-41.3816	-41.3538	-41.8391	-41.7982
-1.92657e+10	-41.3365	-41.3725	-41.3679	-41.6992	-41.659
-1.92345e+10	-41.2834	-41.3348	-41.3346	-41.7228	-41.668
-1.92032e+10	-41.2229	-41.2084	-41.2145	-41.5345	-41.4854
-1.9172e+10	-41.2393	-41.1925	-41.1791	-41.4172	-41.4152
-1.91407e+10	-41.0539	-41.1255	-41.1066	-41.2951	-41.2907
-1.91095e+10	-40.9484	-41.1651	-41.1052	-41.0972	-41.0973
-1.90782e+10	-40.9303	-41.1471	-41.1085	-41.0289	-41.0402
-1.9047e+10	-40.8717	-41.2191	-41.161	-40.9803	-40.9974
-1.90157e+10	-40.8812	-41.0934	-41.0409	-40.9445	-40.9578
-1.89845e+10	-40.824	-41.0523	-40.99	-40.905	-40.9082
-1.89532e+10	-40.6907	-41.0087	-40.9579	-40.8627	-40.856
-1.8922e+10	-40.6928	-40.9097	-40.8715	-40.8153	-40.7953
-1.88907e+10	-40.6259	-40.7779	-40.7584	-40.8313	-40.7945
-1.88595e+10	-40.608	-40.6303	-40.664	-40.9228	-40.8676
-1.88282e+10	-40.4921	-40.6539	-40.6903	-40.9545	-40.9047
-1.8797e+10	-40.4865	-40.5568	-40.594	-40.8555	-40.7947
-1.87657e+10	-40.4806	-40.6254	-40.6754	-40.8214	-40.7783
-1.87345e+10	-40.4423	-40.5863	-40.6421	-40.7765	-40.7726
-1.87032e+10	-40.4127	-40.5861	-40.6394	-40.7116	-40.6984
-1.8672e+10	-40.2914	-40.6101	-40.6654	-40.7152	-40.7014
-1.86407e+10	-40.1709	-40.4977	-40.5465	-40.6582	-40.6705
-1.86095e+10	-40.1188	-40.4901	-40.5277	-40.5792	-40.6049
-1.85782e+10	-40.1686	-40.3664	-40.4205	-40.5523	-40.5594
-1.8547e+10	-40.0937	-40.4567	-40.5202	-40.5696	-40.5903
-1.85157e+10	-40.0565	-40.4099	-40.4589	-40.5082	-40.519
-1.84845e+10	-39.9808	-40.2739	-40.3484	-40.41	-40.4362
-1.84532e+10	-40.0445	-40.178	-40.293	-40.2048	-40.2988
-1.8422e+10	-40.0462	-39.9676	-40.162	-39.9982	-40.1631
-1.83907e+10	-40.0517	-39.7436	-40.116	-39.6456	-40.0111
-1.83595e+10	-39.948	-39.229	-40.0109	-39.1797	-39.8009
-1.83282e+10	-39.8675	-38.7853	-39.913	-38.7562	-39.6783
-1.8297e+10	-39.889	-38.2313	-39.7223	-38.1279	-39.5403
-1.82657e+10	-39.814	-37.6466	-39.6828	-37.4123	-39.4175
-1.82345e+10	-39.7622	-36.951	-39.6387	-36.6701	-39.3727
-1.82032e+10	-39.5824	-36.2388	-39.429	-35.9512	-39.3597
-1.8172e+10	-39.5779	-35.6296	-39.4151	-35.3154	-39.323
-1.81407e+10	-39.613	-35.0106	-39.3213	-34.7185	-39.4136
-1.81095e+10	-39.5162	-34.4334	-39.4204	-34.0866	-39.3499
-1.80782e+10	-39.53	-33.9245	-39.414	-33.5483	-39.3186
-1.8047e+10	-39.403	-33.2704	-39.4285	-32.9937	-39.3434
-1.80157e+10	-39.3827	-32.5911	-39.1967	-32.4614	-39.3736
-1.79845e+10	-39.2645	-32.0616	-39.1865	-32.0299	-39.2971
-1.79532e+10	-39.3678	-31.4994	-39.2494	-31.4307	-39.1708
-1.7922e+10	-39.3477	-31.0742	-39.2508	-30.8607	-39.0513
-1.78907e+10	-39.1422	-30.6055	-39.1982	-30.4554	-38.9727
-1.78595e+10	-39.1106	-30.0114	-39.0721	-30.017	-38.8768
-1.78282e+10	-39.0718	-29.4814	-39.0143	-29.5733	-38.7419
-1.7797e+10	-39.0737	-29.0954	-38.9855	-29.2244	-38.5815
-1.77657e+10	-39.0611	-28.71	-38.9561	-28.8987	-38.5353
-1.77345e+10	-38.9836	-28.4605	-38.8613	-28.4318	-38.5573
-1.77032e+10	-38.8369	-28.1594	-38.7633	-28.1105	-38.4271
-1.7672e+10	-38.7358	-27.6425	-38.5557	-27.6828	-38.3914
-1.76407e+10	-38.8098	-27.1909	-38.4911	-27.2799	-38.346
-1.76095e+10	-38.7129	-26.8968	-38.4836	-26.9546	-38.2504
-1.75782e+10	-38.6026	-26.5492	-38.2437	-26.5292	-38.1602
-1.7547e+10	-38.6729	-26.3146	-38.1794	-26.1473	-38.2319
-1.75157e+10	-38.3986	-26.0126	-38.093	-25.773	-38.131
-1.74845e+10	-38.4033	-25.6678	-37.9927	-25.4529	-37.9843
-1.74532e+10	-38.2645	-25.4264	-38.0267	-25.0871	-38.0202
-1.7422e+10	-38.1118	-25.2343	-37.9549	-24.8595	-37.859
-1.73907e+10	-37.9522	-24.9993	-37.9957	-24.6375	-37.7477
-1.73595e+10	-37.7766	-24.6583	-37.907	-24.3989	-37.772
-1.73282e+10	-37.5991	-24.56	-37.8649	-24.2052	-37.5334
-1.7297e+10	-37.4822	-24.1412	-37.7355	-23.9183	-37.3639
-1.72657e+10	-37.4401	-23.913	-37.7309	-23.733	-37.1462
-1.72345e+10	-37.2924	-23.6905	-37.5627	-23.4486	-37.0971
-1.72032e+10	-37.2646	-23.4401	-37.5049	-23.3049	-37.0083
-1.7172e+10	-37.2007	-23.2506	-37.451	-23.1076	-36.9702
-1.71407e+10	-37.1348	-23.0613	-37.3382	-22.9013	-36.7454
-1.71095e+10	-37.1415	-22.8031	-37.2379	-22.6508	-36.6126
-1.70782e+10	-37.2245	-22.5537	-37.2347	-22.4543	-36.6671
-1.7047e+10	-37.0531	-22.4443	-37.1441	-22.3497	-36.616
-1.70157e+10	-37.1181	-22.2537	-36.8946	-22.2075	-36.5514
-1.69845e+10	-37.0672	-21.9286	-36.853	-22.0044	-36.4468
-1.69532e+10	-36.9898	-21.7122	-36.6937	-21.7782	-36.351
-1.6922e+10	-36.999	-21.5672	-36.5148	-21.7091	-36.3215
-1.68907e+10	-36.8606	-21.3896	-36.3868	-21.5968	-36.212
-1.68595e+10	-36.6822	-21.3324	-36.3672	-21.4562	-36.2137
-1.68282e+10	-36.6755	-21.2148	-36.1387	-21.2358	-36.092
-1.6797e+10	-36.5546	-21.071	-36.0569	-21.079	-36.0926
-1.67657e+10	-36.4701	-20.9095	-36.0366	-20.87	-36.0215
-1.67345e+10	-36.4268	-20.7319	-35.9442	-20.7295	-35.9558
-1.67032e+10	-36.3631	-20.6159	-36.0308	-20.5725	-36.0107
-1.6672e+10	-36.2288	-20.4118	-35.8439	-20.2897	-35.9998
-1.66407e+10	-36.1297	-20.3225	-35.7834	-20.0417	-35.9283
-1.66095e+10	-35.9045	-20.0867	-35.7336	-19.945	-35.7478
-1.65782e+10	-35.7269	-19.8788	-35.7353	-19.7334	-35.6609
-1.6547e+10	-35.7295	-19.6839	-35.6943	-19.5382	-35.6205
-1.65157e+10	-35.6946	-19.5046	-35.6249	-19.5428	-35.4868
-1.64845e+10	-35.6375	-19.3067	-35.5242	-19.3586	-35.4096
-1.64532e+10	-35.5135	-19.1485	-35.3573	-19.2621	-35.3112
-1.6422e+10	-35.4322	-19.0612	-35.2714	-19.0883	-35.2134
-1.63907e+10	-35.3488	-18.7651	-35.2714	-19.0151	-35.2122
-1.63595e+10	-35.3843	-18.616	-35.2262	-18.9412	-35.2943
-1.63282e+10	-35.2269	-18.5247	-35.0586	-18.7599	-35.1657
-1.6297e+10	-35.0565	-18.5204	-35.0423	-18.672	-35.0866
-1.62657e+10	-34.9338	-18.5097	-35.051	-18.5318	-35.0903
-1.62345e+10	-34.8235	-18.3371	-34.9165	-18.463	-35.0589
-1.62032e+10	-34.7838	-18.3022	-34.9214	-18.2753	-34.88
-1.6172e+10	-34.7542	-18.1901	-34.8793	-18.202	-34.7203
-1.61407e+10	-34.7626	-18.0593	-34.7679	-18.049	-34.5152
-1.61095e+10	-34.7199	-17.9549	-34.5851	-17.9508	-34.5035
-1.60782e+10	-34.6265	-17.8052	-34.5127	-17.9481	-34.4783
-1.6047e+10	-34.5409	-17.5008	-34.379	-17.8521	-34.4541
-1.60157e+10	-34.4126	-17.2678	-34.1998	-17.6275	-34.2745
-1.59845e+10	-34.2435	-17.1963	-34.1571	-17.5384	-34.1318
-1.59532e+10	-34.239	-17.0456	-34.0826	-17.3397	-34.0911
-1.5922e+10	-34.1741	-16.9629	-33.8974	-17.2012	-34.0885
-1.58907e+10	-34.0186	-16.7757	-33.8186	-17.0259	-33.9883
-1.58595e+10	-34.004	-16.6457	-33.8378	-16.8282	-33.9733
-1.58282e+10	-33.9161	-16.5829	-33.6983	-16.6374	-33.7414
-1.5797e+10	-33.7909	-16.5094	-33.5955	-16.5574	-33.5741
-1.57657e+10	-33.815	-16.4077	-33.4116	-16.5366	-33.5139
-1.57345e+10	-33.9262	-16.2772	-33.3488	-16.3742	-33.509
-1.57032e+10	-33.9028	-16.1766	-33.2984	-16.1532	-33.4839
-1.5672e+10	-33.878	-16.1424	-33.3014	-16.0994	-33.3886
-1.56407e+10	-33.9363	-16.081	-33.2674	-16.0538	-33.3423
-1.56095e+10	-33.8585	-16.0156	-33.3053	-16.0214	-33.2008
-1.55782e+10	-33.7724	-15.8465	-33.2293	-15.814	-33.2654
-1.5547e+10	-33.7424	-15.7535	-33.0769	-15.6642	-33.2293
-1.55157e+10	-33.6231	-15.7872	-33.012	-15.757	-33.1984
-1.54845e+10	-33.4741	-15.6923	-32.9223	-15.7719	-33.1601
-1.54532e+10	-33.2471	-15.528	-32.8642	-15.8666	-33.1413
-1.5422e+10	-33.1331	-15.4496	-32.7576	-15.6622	-32.9806
-1.53907e+10	-33.046	-15.4156	-32.6376	-15.5647	-32.9736
-1.53595e+10	-32.9328	-15.4403	-32.5793	-15.508	-32.8963
-1.53282e+10	-32.8695	-15.4033	-32.5479	-15.5199	-32.7757
-1.5297e+10	-32.8336	-15.2485	-32.6167	-15.4556	-32.7113
-1.52657e+10	-32.8168	-15.1943	-32.544	-15.3993	-32.6511
-1.52345e+10	-32.8236	-15.1766	-32.639	-15.2972	-32.4978
-1.52032e+10	-32.8862	-15.2246	-32.5265	-15.1794	-32.2625
-1.5172e+10	-32.7847	-15.1136	-32.4996	-15.0906	-32.1301
-1.51407e+10	-32.7281	-15.0094	-32.5549	-15.0907	-32.0778
-1.51095e+10	-32.6926	-15.0009	-32.5321	-14.9807	-32.0506
-1.50782e+10	-32.6668	-14.9035	-32.5222	-14.9372	-31.996
-1.5047e+10	-32.5577	-14.9804	-32.4049	-14.8621	-31.8601
-1.50157e+10	-32.424	-14.7983	-32.4233	-14.7549	-31.6756
-1.49845e+10	-32.3382	-14.7054	-32.263	-14.6433	-31.6363
-1.49532e+10	-32.2508	-14.7463	-32.1396	-14.5139	-31.6782
-1.4922e+10	-32.1539	-14.6545	-32.0037	-14.5401	-31.7086
-1.48907e+10	-32.1671	-14.6754	-31.7872	-14.4972	-31.5697
-1.48595e+10	-32.1702	-14.5785	-31.634	-14.4372	-31.5371
-1.48282e+10	-32.0344	-14.4845	-31.5879	-14.3011	-31.5116
-1.4797e+10	-31.9768	-14.356	-31.5723	-14.1845	-31.4255
-1.47657e+10	-31.9306	-14.3924	-31.4178	-14.2234	-31.4645
-1.47345e+10	-31.8687	-14.2923	-31.4099	-14.1793	-31.3859
-1.47032e+10	-31.8363	-14.2306	-31.4866	-14.2192	-31.4082
-1.4672e+10	-31.8375	-14.1047	-31.4061	-14.1239	-31.3151
-1.46407e+10	-31.6783	-13.9444	-31.5392	-14.0978	-31.3185
-1.46095e+10	-31.6979	-13.7899	-31.6651	-14.0194	-31.1196
-1.45782e+10	-31.6419	-13.7896	-31.4898	-14.0415	-31.1143
-1.4547e+10	-31.5503	-13.7552	-31.409	-14.0417	-31.1338
-1.45157e+10	-31.4883	-13.7246	-31.4653	-14.0128	-31.1852
-1.44845e+10	-31.4857	-13.6771	-31.4305	-13.944	-31.1978
-1.44532e+10	-31.5336	-13.53	-31.3099	-13.8108	-31.1267
-1.4422e+10	-31.4269	-13.5325	-31.2895	-13.7421	-31.1176
-1.43907e+10	-31.3817	-13.5428	-31.2108	-13.7475	-31.1063
-1.43595e+10	-31.2713	-13.4886	-31.1764	-13.6518	-31.083
-1.43282e+10	-31.2483	-13.4334	-31.212	-13.6328	-31.0297
-1.4297e+10	-31.3014	-13.4723	-31.1946	-13.5937	-31.0669
-1.42657e+10	-31.3437	-13.4148	-31.013	-13.5483	-30.8935
-1.42345e+10	-31.2533	-13.433	-30.8814	-13.4683	-30.8815
-1.42032e+10	-31.138	-13.515	-30.9085	-13.4692	-30.9026
-1.4172e+10	-31.1047	-13.5121	-30.8295	-13.3853	-30.8819
-1.41407e+10	-31.0098	-13.5789	-30.7646	-13.4676	-30.9312
-1.41095e+10	-30.9786	-13.5112	-30.7009	-13.4518	-30.9892
-1.40782e+10	-30.841	-13.4049	-30.7153	-13.3675	-31.0508
-1.4047e+10	-30.8071	-13.4108	-30.7199	-13.2085	-30.9149
-1.40157e+10	-30.7123	-13.3646	-30.8115	-13.1573	-30.8794
-1.39845e+10	-30.7391	-13.22	-30.802	-13.2077	-30.7226
-1.39532e+10	-30.7924	-12.9483	-30.6961	-13.1664	-30.6783
-1.3922e+10	-30.7963	-13.0082	-30.6609	-13.1207	-30.6378
-1.38907e+10	-30.8606	-12.9626	-30.5425	-13.1273	-30.5045
-1.38595e+10	-30.8895	-13.027	-30.4975	-13.066	-30.4343
-1.38282e+10	-30.9002	-13.0517	-30.4326	-13.0495	-30.2857
-1.3797e+10	-30.9544	-12.895	-30.3205	-13.1829	-30.2778
-1.37657e+10	-30.9896	-12.9492	-30.2954	-13.1031	-30.26
-1.37345e+10	-30.8157	-13.0196	-30.2778	-13.1504	-30.1716
-1.37032e+10	-30.8039	-13.2164	-30.3159	-13.0246	-30.0169
-1.3672e+10	-30.7269	-13.1317	-30.2868	-13.0299	-30.0043
-1.36407e+10	-30.7631	-13.0556	-30.3804	-12.9129	-30.0479
-1.36095e+10	-30.7099	-12.9954	-30.2855	-12.9323	-30.0131
-1.35782e+10	-30.5561	-12.9914	-30.2267	-12.9025	-29.8888
-1.3547e+10	-30.5125	-13.0461	-30.1077	-12.7853	-29.8291
-1.35157e+10	-30.5046	-12.8871	-30.0474	-12.8547	-29.8492
-1.34845e+10	-30.4405	-12.8109	-30.0227	-12.7743	-29.9446
-1.34532e+10	-30.41	-12.7333	-29.9205	-12.9267	-30.0161
-1.3422e+10	-30.3857	-12.8508	-29.8039	-12.8344	-29.9218
-1.33907e+10	-30.3577	-12.7512	-29.7494	-12.9199	-29.8746
-1.33595e+10	-30.2308	-12.6505	-29.7747	-12.9095	-29.7808
-1.33282e+10	-30.2636	-12.6155	-29.7697	-12.9203	-29.8519
-1.3297e+10	-30.1884	-12.6885	-29.9185	-13.0061	-29.7666
-1.32657e+10	-30.0842	-12.746	-29.9114	-12.9187	-29.7008
-1.32345e+10	-30.0306	-12.7731	-29.8675	-12.9253	-29.6133
-1.32032e+10	-30.0653	-12.6467	-29.8111	-12.8004	-29.5711
-1.3172e+10	-30.1193	-12.5154	-29.8304	-12.8568	-29.5703
-1.31407e+10	-30.05	-12.6431	-29.8711	-12.7914	-29.5087
-1.31095e+10	-29.9794	-12.654	-29.8001	-12.8926	-29.4388
-1.30782e+10	-29.8962	-12.7425	-29.8136	-12.7251	-29.4555
-1.3047e+10	-29.8459	-12.6243	-29.8506	-12.7125	-29.539
-1.30157e+10	-29.8689	-12.6732	-29.8268	-12.7229	-29.4615
-1.29845e+10	-29.9093	-12.6406	-29.8194	-12.5678	-29.4982
-1.29532e+10	-29.8379	-12.6558	-29.7696	-12.4795	-29.5245
-1.2922e+10	-29.7311	-12.5373	-29.7975	-12.4089	-29.5718
-1.28907e+10	-29.7465	-12.411	-29.6635	-12.2702	-29.5827
-1.28595e+10	-29.7886	-12.3805	-29.6831	-12.2495	-29.6116
-1.28282e+10	-29.8526	-12.3906	-29.6703	-12.2598	-29.4606
-1.2797e+10	-29.8761	-12.325	-29.5415	-12.2597	-29.4241
-1.27657e+10	-29.8492	-12.3059	-29.4423	-12.2854	-29.4343
-1.27345e+10	-29.6857	-12.1991	-29.482	-12.3262	-29.4173
-1.27032e+10	-29.5714	-12.3688	-29.4881	-12.2699	-29.3361
-1.2672e+10	-29.6347	-12.4259	-29.5253	-12.3448	-29.1951
-1.26407e+10	-29.6023	-12.4056	-29.4927	-12.3564	-29.1571
-1.26095e+10	-29.4221	-12.4453	-29.4675	-12.298	-29.0909
-1.25782e+10	-29.4154	-12.3353	-29.3977	-12.256	-28.9678
-1.2547e+10	-29.3347	-12.3742	-29.407	-12.2226	-29.0234
-1.25157e+10	-29.3657	-12.2866	-29.3774	-12.1886	-29.0033
-1.24845e+10	-29.418	-12.2376	-29.1795	-12.2701	-28.948
-1.24532e+10	-29.4284	-12.1723	-29.1754	-12.4454	-29.0202
-1.2422e+10	-29.3657	-12.2279	-28.9805	-12.3631	-29.0542
-1.23907e+10	-29.5061	-12.1975	-28.9856	-12.3424	-28.985
-1.23595e+10	-29.4374	-12.1701	-28.9207	-12.4161	-29.0884
-1.23282e+10	-29.4058	-12.2301	-28.8287	-12.4129	-29.0063
-1.2297e+10	-29.4143	-12.2222	-28.753	-12.2831	-28.9082
-1.22657e+10	-29.3947	-12.2017	-28.8293	-12.2343	-28.946
-1.22345e+10	-29.2915	-12.1868	-28.8621	-12.2092	-28.8781
-1.22032e+10	-29.2091	-12.2168	-28.9107	-12.1669	-28.928
-1.2172e+10	-29.1895	-12.2106	-29.0507	-12.2037	-28.8648
-1.21407e+10	-28.9894	-12.2606	-29.0302	-12.1006	-28.8561
-1.21095e+10	-28.9625	-12.2293	-29.0126	-12.0681	-28.723
-1.20782e+10	-29.0099	-12.2624	-29.0927	-12.0954	-28.705
-1.2047e+10	-28.9929	-12.2127	-29.1269	-12.1814	-28.688
-1.20157e+10	-29.0478	-12.1824	-29.1106	-12.1346	-28.6575
-1.19845e+10	-29.0158	-12.2164	-29.0839	-12.0398	-28.4822
-1.19532e+10	-28.9585	-12.0995	-28.9101	-12.0354	-28.3486
-1.1922e+10	-28.9257	-12.0485	-28.7775	-11.9641	-28.2561
-1.18907e+10	-29.0291	-11.9605	-28.6889	-12.03	-28.2725
-1.18595e+10	-29.0541	-12.0493	-28.6693	-12.0341	-28.1675
-1.18282e+10	-28.9503	-11.9436	-28.6787	-11.9169	-28.2598
-1.1797e+10	-28.8338	-12.0069	-28.6531	-11.9111	-28.195
-1.17657e+10	-28.777	-12.0153	-28.5494	-11.9058	-28.1987
-1.17345e+10	-28.6905	-11.9523	-28.4718	-11.9106	-28.2764
-1.17032e+10	-28.7024	-11.8879	-28.5057	-11.9424	-28.2526
-1.1672e+10	-28.6204	-11.9697	-28.5219	-11.8978	-28.1837
-1.16407e+10	-28.6143	-11.9696	-28.5406	-11.8973	-28.2421
-1.16095e+10	-28.5972	-11.8983	-28.4372	-11.7858	-28.3268
-1.15782e+10	-28.6085	-11.924	-28.4226	-11.8557	-28.3435
-1.1547e+10	-28.7187	-11.9183	-28.3481	-11.9097	-28.3751
-1.15157e+10	-28.7177	-11.9147	-28.3373	-11.9239	-28.3396
-1.14845e+10	-28.6738	-11.9328	-28.3109	-11.8546	-28.3679
-1.14532e+10	-28.5086	-11.9575	-28.1518	-11.9475	-28.4189
-1.1422e+10	-28.4788	-11.9236	-28.0962	-11.9487	-28.6183
-1.13907e+10	-28.4715	-11.9094	-28.1563	-11.9472	-28.411
-1.13595e+10	-28.3573	-11.972	-28.2302	-12.05	-28.3092
-1.13282e+10	-28.3083	-11.8692	-28.1643	-12.0547	-28.304
-1.1297e+10	-28.2803	-11.789	-28.1186	-11.9381	-28.201
-1.12657e+10	-28.3357	-11.6507	-28.0185	-11.9201	-28.1981
-1.12345e+10	-28.4308	-11.6146	-28.1466	-11.8749	-28.2377
-1.12032e+10	-28.3942	-11.603	-28.2984	-11.8537	-28.1063
-1.1172e+10	-28.3319	-11.6131	-28.3134	-11.7757	-28.0464
-1.11407e+10	-28.3012	-11.5832	-28.1104	-11.7029	-28.1626
-1.11095e+10	-28.3055	-11.442	-28.0016	-11.6324	-28.1584
-1.10782e+10	-28.2587	-11.5178	-28.0319	-11.5606	-28.0789
-1.1047e+10	-28.1904	-11.4826	-27.9107	-11.5899	-28.1134
-1.10157e+10	-28.1013	-11.5529	-28.0674	-11.4966	-28.0355
-1.09845e+10	-28.0781	-11.5911	-27.9818	-11.4993	-28.0064
-1.09532e+10	-28.12	-11.6629	-27.9275	-11.5296	-27.9119
-1.0922e+10	-28.1691	-11.4986	-27.9349	-11.5994	-27.8536
-1.08907e+10	-28.2798	-11.6428	-28.0456	-11.5806	-27.6367
-1.08595e+10	-28.1681	-11.635	-27.9635	-11.6091	-27.6409
-1.08282e+10	-28.0949	-11.6152	-27.9933	-11.6344	-27.6675
-1.0797e+10	-28.1741	-11.6886	-28.0482	-11.5555	-27.6018
-1.07657e+10	-28.1441	-11.6379	-27.944	-11.5912	-27.5337
-1.07345e+10	-28.2362	-11.5805	-27.7972	-11.5417	-27.4509
-1.07032e+10	-28.318	-11.5328	-27.7889	-11.5074	-27.3797
-1.0672e+10	-28.1258	-11.5164	-27.8907	-11.461	-27.3472
-1.06407e+10	-28.0701	-11.4024	-27.7829	-11.438	-27.3969
-1.06095e+10	-28.0651	-11.4617	-27.8689	-11.4237	-27.3123
-1.05782e+10	-28.0666	-11.4544	-27.8299	-11.4583	-27.3597
-1.0547e+10	-28.0164	-11.3681	-27.8315	-11.4133	-27.4037
-1.05157e+10	-27.8727	-11.3976	-27.8303	-11.4008	-27.4265
-1.04845e+10	-27.8199	-11.4225	-27.9936	-11.3623	-27.4889
-1.04532e+10	-27.7732	-11.3185	-27.9533	-11.3575	-27.412
-1.0422e+10	-27.8185	-11.2276	-27.731	-11.3294	-27.4497
-1.03907e+10	-27.7407	-11.3355	-27.8829	-11.3419	-27.5057
-1.03595e+10	-27.7878	-11.2363	-27.7957	-11.3451	-27.4891
-1.03282e+10	-27.7133	-11.2653	-27.7876	-11.3595	-27.4065
-1.0297e+10	-27.6892	-11.222	-27.7717	-11.1947	-27.3041
-1.02657e+10	-27.6308	-11.127	-27.6656	-11.2612	-27.2171
-1.02345e+10	-27.6628	-11.1858	-27.5502	-11.2662	-27.1728
-1.02032e+10	-27.5841	-11.2861	-27.6285	-11.2426	-27.1643
-1.0172e+10	-27.5153	-11.2824	-27.5557	-11.1716	-27.0782
-1.01407e+10	-27.4982	-11.3745	-27.5728	-11.0946	-27.1395
-1.01095e+10	-27.4329	-11.3283	-27.4806	-11.0503	-27.1303
-1.00782e+10	-27.3649	-11.3189	-27.4366	-11.0639	-27.0972
-1.0047e+10	-27.403	-11.3485	-27.3802	-11.1742	-27.16
-1.00157e+10	-27.4586	-11.3176	-27.4347	-11.042	-27.295
-9.9845e+09	-27.4248	-11.2427	-27.4805	-11.1011	-27.1841
-9.95325e+09	-27.3634	-11.1839	-27.4022	-11.121	-27.102
-9.922e+09	-27.4274	-11.1165	-27.3595	-11.0832	-27.0513
-9.89075e+09	-27.4501	-11.1852	-27.2948	-11.0463	-27.0058
-9.8595e+09	-27.4689	-11.0303	-27.2241	-11.0608	-26.9075
-9.82825e+09	-27.3715	-11.0117	-27.2075	-11.0994	-26.8997
-9.797e+09	-27.2116	-11.0086	-27.2831	-11.1127	-26.8761
-9.76575e+09	-27.1461	-11.062	-27.2372	-11.2223	-26.8593
-9.7345e+09	-27.0679	-11.0288	-27.2434	-11.1049	-26.8636
-9.70325e+09	-27.1039	-11.0623	-27.2342	-11.1292	-26.9585
-9.672e+09	-27.0887	-11.0312	-27.2367	-11.2184	-27.0806
-9.64075e+09	-27.0464	-10.9808	-27.2467	-11.1521	-27.053
-9.6095e+09	-27.0533	-11.096	-27.3914	-11.1091	-27.0594
-9.57825e+09	-27.2843	-11.1143	-27.32	-11.0938	-27.0999
-9.547e+09	-27.3258	-11.0827	-27.2429	-10.8845	-26.9994
-9.51575e+09	-27.3321	-10.991	-27.1267	-10.7847	-26.8791
-9.4845e+09	-27.2181	-11.0707	-27.0209	-10.8339	-26.897
-9.45325e+09	-27.1907	-10.9418	-27.0114	-10.795	-26.7208
-9.422e+09	-26.966	-10.9331	-26.9446	-10.7883	-26.6746
-9.39075e+09	-26.9863	-10.8747	-26.9063	-10.8566	-26.6998
-9.3595e+09	-26.8799	-10.8812	-26.7072	-10.8453	-26.7314
-9.32825e+09	-26.734	-10.9037	-26.7461	-10.8207	-26.7124
-9.297e+09	-26.6798	-10.8704	-26.7671	-11.0852	-26.7757
-9.26575e+09	-26.7364	-10.9555	-26.8345	-11.1628	-26.8231
-9.2345e+09	-26.8278	-10.9204	-26.9004	-10.9733	-26.8906
-9.20325e+09	-26.9215	-10.9443	-26.9047	-10.9867	-26.9198
-9.172e+09	-26.9505	-10.949	-26.953	-10.9558	-26.7062
-9.14075e+09	-26.8353	-10.9623	-26.9927	-10.8885	-26.5834
-9.1095e+09	-26.8414	-10.919	-27.0539	-10.8438	-26.5687
-9.07825e+09	-26.8418	-10.973	-26.8638	-10.7853	-26.3862
-9.047e+09	-26.8128	-10.9842	-26.9138	-10.6193	-26.3749
-9.01575e+09	-26.8397	-11.0433	-26.8226	-10.6154	-26.3561
-8.9845e+09	-26.8405	-11.0332	-26.7104	-10.7168	-26.2587
-8.95325e+09	-26.8144	-11.0874	-26.6347	-10.5836	-26.1833
-8.922e+09	-26.7735	-11.0653	-26.6407	-10.5704	-26.2843
-8.89075e+09	-26.8944	-11.098	-26.7667	-10.612	-26.3276
-8.8595e+09	-26.912	-11.0294	-26.8196	-10.6644	-26.2837
-8.82825e+09	-26.8913	-10.9764	-26.8373	-10.6273	-26.3586
-8.797e+09	-26.846	-10.9307	-26.7992	-10.6629	-26.3815
-8.76575e+09	-26.6556	-10.786	-26.8072	-10.6885	-26.4116
-8.7345e+09	-26.7536	-10.5877	-26.9101	-10.6674	-26.5354
-8.70325e+09	-26.6545	-10.6319	-26.9761	-10.7652	-26.6159
-8.672e+09	-26.6157	-10.5794	-26.7991	-10.7364	-26.6908
-8.64075e+09	-26.5869	-10.5876	-26.7866	-10.7484	-26.5996
-8.6095e+09	-26.5065	-10.5876	-26.8106	-10.726	-26.5943
-8.57825e+09	-26.3967	-10.7551	-26.8052	-10.6344	-26.5881
-8.547e+09	-26.3801	-10.6601	-26.6961	-10.6532	-26.5717
-8.51575e+09	-26.4953	-10.6644	-26.6761	-10.6231	-26.5287
-8.4845e+09	-26.4569	-10.7402	-26.6736	-10.6563	-26.5089
-8.45325e+09	-26.4585	-10.7505	-26.5215	-10.7492	-26.4473
-8.422e+09	-26.4481	-10.7348	-26.4971	-10.795	-26.4287
-8.39075e+09	-26.5004	-10.7326	-26.5249	-10.7466	-26.4351
-8.3595e+09	-26.5058	-10.6836	-26.5849	-10.7381	-26.5097
-8.32825e+09	-26.5678	-10.4984	-26.5614	-10.7992	-26.4974
-8.297e+09	-26.5687	-10.5474	-26.5641	-10.7727	-26.4829
-8.26575e+09	-26.4847	-10.4809	-26.5313	-10.5322	-26.5367
-8.2345e+09	-26.4647	-10.4396	-26.4573	-10.4406	-26.4409
-8.20325e+09	-26.5397	-10.3758	-26.4781	-10.3904	-26.5036
-8.172e+09	-26.4008	-10.4264	-26.4921	-10.4163	-26.5844
-8.14075e+09	-26.3349	-10.3005	-26.3718	-10.5274	-26.6127
-8.1095e+09	-26.3144	-10.2779	-26.3545	-10.3725	-26.587
-8.07825e+09	-26.2878	-10.3586	-26.2295	-10.3093	-26.596
-8.047e+09	-26.26	-10.3723	-26.343	-10.2981	-26.7554
-8.01575e+09	-26.1217	-10.3096	-26.3946	-10.4089	-26.6207
-7.9845e+09	-25.9891	-10.2875	-26.456	-10.3666	-26.6679
-7.95325e+09	-25.9302	-10.3651	-26.5385	-10.2694	-26.6327
-7.922e+09	-25.9787	-10.3019	-26.5914	-10.2528	-26.58
-7.89075e+09	-25.9867	-10.4715	-26.6091	-10.2928	-26.5268
-7.8595e+09	-26.0625	-10.483	-26.5643	-10.4011	-26.4376
-7.82825e+09	-26.001	-10.4367	-26.5751	-10.4154	-26.4441
-7.797e+09	-26.014	-10.526	-26.4726	-10.4206	-26.3972
-7.76575e+09	-26.0474	-10.4517	-26.4624	-10.4744	-26.3241
-7.7345e+09	-26.1094	-10.5296	-26.4559	-10.5493	-26.2769
-7.70325e+09	-26.1014	-10.461	-26.3385	-10.5988	-26.1906
-7.672e+09	-26.2078	-10.4215	-26.3087	-10.4941	-26.1713
-7.64075e+09	-26.2093	-10.326	-26.3747	-10.4297	-26.1218
-7.6095e+09	-26.1399	-10.3901	-26.3605	-10.4222	-26.2176
-7.57825e+09	-26.1453	-10.358	-26.422	-10.3933	-26.1583
-7.547e+09	-26.2005	-10.4049	-26.5124	-10.4849	-26.1521
-7.51575e+09	-26.2796	-10.3682	-26.5506	-10.3019	-26.3267
-7.4845e+09	-26.1585	-10.2562	-26.5324	-10.235	-26.4682
-7.45325e+09	-26.065	-10.1844	-26.5601	-10.3162	-26.5139
-7.422e+09	-25.9027	-10.1882	-26.5795	-10.246	-26.537
-7.39075e+09	-25.7745	-10.2124	-26.5236	-10.148	-26.6019
-7.3595e+09	-25.768	-10.1488	-26.6329	-10.1542	-26.6596
-7.32825e+09	-25.7896	-10.1636	-26.6015	-10.1892	-26.6083
-7.297e+09	-25.6722	-10.2263	-26.5664	-10.0987	-26.6655
-7.26575e+09	-25.6698	-10.2122	-26.6149	-10.14	-26.6771
-7.2345e+09	-25.7268	-10.1773	-26.6839	-10.1288	-26.6194
-7.20325e+09	-25.7926	-10.1699	-26.7041	-10.1634	-26.6566
-7.172e+09	-25.8499	-10.1437	-26.7926	-10.0855	-26.5886
-7.14075e+09	-25.873	-10.1524	-26.7604	-10.1445	-26.4661
-7.1095e+09	-25.8497	-10.1548	-26.7884	-10.1215	-26.4527
-7.07825e+09	-25.7468	-10.2979	-26.7854	-10.3042	-26.5147
-7.047e+09	-25.7901	-10.8882	-26.7774	-10.9576	-26.4735
-7.01575e+09	-25.8221	-11.6836	-26.7323	-11.7465	-26.4967
-6.9845e+09	-25.7166	-12.5152	-26.7555	-12.5099	-26.4708
-6.95325e+09	-25.7313	-13.6132	-26.7244	-13.4906	-26.3629
-6.922e+09	-25.6924	-15.1419	-26.6724	-15.0875	-26.4819
-6.89075e+09	-25.6915	-17.0485	-26.6959	-17.2242	-26.451
-6.8595e+09	-25.7071	-21.1592	-26.7254	-21.0555	-26.4524
-6.82825e+09	-25.8352	-26.7278	-26.7267	-26.5357	-26.4038
-6.797e+09	-25.7866	-26.6873	-26.6873	-26.4171	-26.385
-6.76575e+09	-25.7509	-26.712	-26.7092	-26.3831	-26.3809
-6.7345e+09	-25.7629	-26.6721	-26.6621	-26.4895	-26.4911
-6.70325e+09	-25.6633	-26.758	-26.7309	-26.4928	-26.5305
-6.672e+09	-25.7583	-26.7408	-26.6996	-26.5038	-26.5158
-6.64075e+09	-25.6948	-26.694	-26.6566	-26.5785	-26.5662
-6.6095e+09	-25.6614	-26.6504	-26.6263	-26.6395	-26.5929
-6.57825e+09	-25.6503	-26.7082	-26.6555	-26.7641	-26.6936
-6.547e+09	-25.7359	-26.7178	-26.6461	-26.6815	-26.6818
-6.51575e+09	-25.714	-26.6714	-26.6133	-26.7216	-26.7572
-6.4845e+09	-25.7806	-23.4981	-26.5971	-26.3598	-26.6772
-6.45325e+09	-25.704	-18.1523	-26.5375	-17.8263	-26.6339
-6.422e+09	-25.6822	-15.6212	-26.524	-15.3221	-26.619
-6.39075e+09	-25.7474	-13.9941	-26.3327	-13.498	-26.5836
-6.3595e+09	-25.8252	-12.8837	-26.3378	-12.4867	-26.5594
-6.32825e+09	-25.8911	-12.0385	-26.1966	-11.5248	-26.4204
-6.297e+09	-25.767	-11.2462	-26.2514	-10.8037	-26.375
-6.26575e+09	-25.7611	-10.5035	-26.2195	-10.1453	-26.1586
-6.2345e+09	-25.675	-10.1574	-26.2168	-9.82941	-26.1032
-6.20325e+09	-25.626	-10.1187	-26.1719	-9.79729	-26.1635
-6.172e+09	-25.6342	-10.041	-26.0975	-9.85399	-26.1545
-6.14075e+09	-25.5604	-10.1205	-26.1279	-9.95614	-26.0559
-6.1095e+09	-25.4638	-9.99387	-26.0865	-9.92503	-25.9703
-6.07825e+09	-25.3918	-9.97909	-26.0814	-9.98205	-25.9017
-6.047e+09	-25.4554	-9.88676	-26.0081	-9.94046	-25.8797
-6.01575e+09	-25.3809	-9.96128	-26.0148	-9.85993	-25.9097
-5.9845e+09	-25.584	-9.99481	-25.8845	-9.80469	-25.966
-5.95325e+09	-25.576	-9.98134	-25.9263	-9.85082	-25.7733
-5.922e+09	-25.5831	-9.99026	-25.8843	-9.833	-25.829
-5.89075e+09	-25.5893	-9.87129	-25.8634	-9.91203	-25.8659
-5.8595e+09	-25.5883	-9.93051	-25.8418	-9.96432	-25.7964
-5.82825e+09	-25.6671	-9.94177	-25.8649	-9.86788	-25.6873
-5.797e+09	-25.6492	-9.86514	-25.78	-9.89165	-25.6606
-5.76575e+09	-25.6886	-9.82993	-25.7	-9.96198	-25.6094
-5.7345e+09	-25.5333	-9.79514	-25.6916	-10.0012	-25.5997
-5.70325e+09	-25.5237	-9.75138	-25.6713	-10.0274	-25.5442
-5.672e+09	-25.3579	-9.72459	-25.5808	-9.92316	-25.3793
-5.64075e+09	-25.3121	-9.7894	-25.6185	-9.75188	-25.4195
-5.6095e+09	-25.329	-9.77169	-25.7016	-9.76523	-25.487
-5.57825e+09	-25.2934	-9.69714	-25.7233	-9.74062	-25.5864
-5.547e+09	-25.3092	-9.77179	-25.6253	-9.89552	-25.6206
-5.51575e+09	-25.3641	-9.71409	-25.6474	-9.76161	-25.6394
-5.4845e+09	-25.3517	-9.71279	-25.599	-9.71865	-25.597
-5.45325e+09	-25.2597	-9.75661	-25.577	-9.80981	-25.6816
-5.422e+09	-25.3882	-9.76023	-25.6742	-9.83401	-25.6298
-5.39075e+09	-25.4731	-9.6877	-25.5516	-9.90946	-25.6416
-5.3595e+09	-25.405	-9.63212	-25.4647	-9.9587	-25.6251
-5.32825e+09	-25.4006	-9.57739	-25.316	-9.89428	-25.5593
-5.297e+09	-25.2896	-9.6292	-25.2697	-9.85695	-25.4542
-5.26575e+09	-25.1803	-9.60266	-25.3035	-9.87475	-25.4499
-5.2345e+09	-25.1668	-9.49287	-25.3406	-9.93467	-25.367
-5.20325e+09	-25.2076	-9.4281	-25.3302	-9.8823	-25.2984
-5.172e+09	-25.1106	-9.47395	-25.2372	-9.85679	-25.3786
-5.14075e+09	-25.1127	-9.59254	-25.2071	-9.83659	-25.3586
-5.1095e+09	-25.0785	-9.65355	-25.1686	-9.79122	-25.3404
-5.07825e+09	-25.175	-9.62951	-25.3456	-9.75179	-25.4029
-5.047e+09	-25.1279	-9.57296	-25.3455	-9.87738	-25.3894
-5.01575e+09	-25.1034	-9.59739	-25.2804	-9.73077	-25.3441
-4.9845e+09	-25.1609	-9.59747	-25.1718	-9.72867	-25.3123
-4.95325e+09	-25.2174	-9.54831	-25.2026	-9.72251	-25.3673
-4.922e+09	-25.221	-9.50998	-25.1402	-9.64805	-25.3892
-4.89075e+09	-25.1296	-9.36522	-25.208	-9.66114	-25.3139
-4.8595e+09	-24.9825	-9.35631	-25.1848	-9.51931	-25.3642
-4.82825e+09	-24.9537	-9.45616	-25.0308	-9.52298	-25.2883
-4.797e+09	-24.9249	-9.63356	-25.0479	-9.43904	-25.2504
-4.76575e+09	-24.9449	-9.55759	-25.1223	-9.59406	-25.3587
-4.7345e+09	-24.8501	-9.64867	-25.202	-9.53489	-25.3313
-4.70325e+09	-24.7984	-9.69359	-25.2638	-9.50341	-25.2634
-4.672e+09	-24.7926	-9.72491	-25.1773	-9.56666	-25.2544
-4.64075e+09	-24.796	-9.79515	-25.168	-9.5676	-25.275
-4.6095e+09	-24.88	-9.73024	-25.2291	-9.63951	-25.1978
-4.57825e+09	-24.8804	-9.69692	-25.2024	-9.69542	-25.2465
-4.547e+09	-24.8877	-9.65326	-25.2162	-9.66318	-25.247
-4.51575e+09	-24.9074	-9.63394	-25.1172	-9.63313	-25.2546
-4.4845e+09	-24.9269	-9.65478	-25.1139	-9.65	-25.2675
-4.45325e+09	-24.898	-9.66258	-25.0274	-9.64779	-25.2172
-4.422e+09	-24.8537	-9.54883	-25.0277	-9.54193	-25.2328
-4.39075e+09	-24.9199	-9.40906	-25.1224	-9.57979	-25.2366
-4.3595e+09	-24.9419	-9.45165	-25.0458	-9.61712	-25.154
-4.32825e+09	-24.9592	-9.33475	-25.2359	-9.49798	-25.0767
-4.297e+09	-25.0124	-9.38956	-25.1467	-9.44914	-25.0426
-4.26575e+09	-24.9569	-9.42297	-25.0633	-9.47606	-25.0306
-4.2345e+09	-25.0352	-9.30549	-24.9698	-9.45909	-25.0813
-4.20325e+09	-24.9596	-9.29242	-24.929	-9.46774	-25.1394
-4.172e+09	-25.0345	-9.37506	-24.8582	-9.48688	-25.1281
-4.14075e+09	-24.9899	-9.52656	-24.8834	-9.51217	-25.0464
-4.1095e+09	-24.9888	-9.48912	-24.7547	-9.51042	-25.0403
-4.07825e+09	-24.8671	-9.52867	-24.7417	-9.57358	-25.0229
-4.047e+09	-24.8582	-9.45853	-24.6993	-9.40501	-25.0045
-4.01575e+09	-24.8541	-9.45675	-24.7488	-9.30726	-24.9721
-3.9845e+09	-24.8428	-9.49825	-24.7138	-9.27061	-24.9304
-3.95325e+09	-24.7831	-9.507	-24.6571	-9.37574	-24.7995
-3.922e+09	-24.6898	-9.57111	-24.6484	-9.34514	-24.8197
-3.89075e+09	-24.6398	-9.60038	-24.5904	-9.28085	-24.821
-3.8595e+09	-24.6907	-9.60837	-24.5926	-9.32932	-24.7596
-3.82825e+09	-24.699	-9.67452	-24.6041	-9.37254	-24.7715
-3.797e+09	-24.6772	-9.73341	-24.5962	-9.52521	-24.6586
-3.76575e+09	-24.7436	-9.63253	-24.7734	-9.59815	-24.5822
-3.7345e+09	-24.6832	-9.72479	-24.7414	-9.57079	-24.5786
-3.70325e+09	-24.7508	-9.65132	-24.7973	-9.50673	-24.6653
-3.672e+09	-24.7689	-9.55426	-24.7969	-9.54942	-24.633
-3.64075e+09	-24.6911	-9.53786	-24.8499	-9.53369	-24.775
-3.6095e+09	-24.6662	-9.38032	-24.9501	-9.53638	-24.7361
-3.57825e+09	-24.5026	-9.38335	-24.9771	-9.4536	-24.6603
-3.547e+09	-24.5758	-9.35674	-25.0325	-9.49338	-24.669
-3.51575e+09	-24.551	-9.41735	-25.0258	-9.4857	-24.7152
-3.4845e+09	-24.517	-9.40869	-25.1141	-9.56166	-24.6697
-3.45325e+09	-24.6257	-9.47253	-25.0619	-9.49705	-24.6521
-3.422e+09	-24.6432	-9.52087	-25.0998	-9.56739	-24.5124
-3.39075e+09	-24.7101	-9.42991	-25.1146	-9.53866	-24.3772
-3.3595e+09	-24.7829	-9.53389	-25.0283	-9.53788	-24.3294
-3.32825e+09	-24.8757	-9.4456	-24.9827	-9.60259	-24.3646
-3.297e+09	-24.8301	-9.46844	-24.8045	-9.56589	-24.4491
-3.26575e+09	-24.845	-9.44205	-24.6502	-9.60875	-24.3805
-3.2345e+09	-24.8255	-9.41239	-24.6251	-9.54049	-24.3135
-3.20325e+09	-24.8335	-9.32446	-24.6306	-9.55222	-24.2223
-3.172e+09	-24.7152	-9.34595	-24.6328	-9.40447	-24.2329
-3.14075e+09	-24.6655	-9.35164	-24.4809	-9.33621	-24.3489
-3.1095e+09	-24.6184	-9.28808	-24.5011	-9.26819	-24.3949
-3.07825e+09	-24.537	-9.29182	-24.3713	-9.2464	-24.3217
-3.047e+09	-24.5516	-9.24196	-24.4392	-9.24288	-24.3203
-3.01575e+09	-24.5221	-9.15522	-24.3812	-9.19407	-24.3642
-2.9845e+09	-24.5342	-9.15402	-24.5165	-9.21306	-24.4303
-2.95325e+09	-24.5585	-9.13906	-24.4801	-9.20807	-24.5141
-2.922e+09	-24.5669	-9.05241	-24.5478	-9.22491	-24.4893
-2.89075e+09	-24.6647	-9.22303	-24.5541	-9.23562	-24.5437
-2.8595e+09	-24.6511	-9.22118	-24.5974	-9.31644	-24.4395
-2.82825e+09	-24.778	-9.17861	-24.751	-9.34436	-24.5388
-2.797e+09	-24.685	-9.24865	-24.7454	-9.36982	-24.4085
-2.76575e+09	-24.609	-9.30639	-24.7369	-9.37067	-24.3988
-2.7345e+09	-24.5261	-9.31324	-24.6993	-9.29366	-24.3917
-2.70325e+09	-24.4687	-9.32709	-24.7272	-9.27347	-24.3438
-2.672e+09	-24.5434	-9.36838	-24.7268	-9.3855	-24.4627
-2.64075e+09	-24.5007	-9.22667	-24.7451	-9.25691	-24.4073
-2.6095e+09	-24.5008	-9.27365	-24.6861	-9.31621	-24.4184
-2.57825e+09	-24.4812	-9.27643	-24.6534	-9.22169	-24.3495
-2.547e+09	-24.4253	-9.28941	-24.7521	-9.21322	-24.3756
-2.51575e+09	-24.4478	-9.24927	-24.8034	-9.18692	-24.4637
-2.4845e+09	-24.5037	-9.2744	-24.7408	-9.18379	-24.4449
-2.45325e+09	-24.5259	-9.19144	-24.7373	-9.23597	-24.3773
-2.422e+09	-24.5049	-9.14703	-24.6024	-9.20088	-24.2934
-2.39075e+09	-24.5123	-9.20445	-24.7108	-9.2394	-24.3209
-2.3595e+09	-24.5158	-9.15612	-24.7585	-9.31076	-24.3712
-2.32825e+09	-24.4694	-9.16171	-24.6632	-9.28014	-24.3602
-2.297e+09	-24.4724	-9.18112	-24.6805	-9.29686	-24.3587
-2.26575e+09	-24.428	-9.20576	-24.6585	-9.2937	-24.3145
-2.2345e+09	-24.5046	-9.05461	-24.6464	-9.28684	-24.1861
-2.20325e+09	-24.5393	-9.19024	-24.5771	-9.1929	-24.3162
-2.172e+09	-24.3312	-9.14334	-24.7382	-9.32768	-24.3387
-2.14075e+09	-24.4201	-9.13659	-24.6965	-9.28565	-24.3249
-2.1095e+09	-24.3781	-9.22576	-24.6091	-9.17897	-24.3075
-2.07825e+09	-24.417	-9.30824	-24.4838	-9.11331	-24.2974
-2.047e+09	-24.514	-9.26387	-24.4218	-9.14949	-24.3351
-2.01575e+09	-24.5017	-9.25445	-24.5461	-9.15505	-24.3807
-1.9845e+09	-24.4048	-9.3032	-24.4845	-9.23441	-24.4969
-1.95325e+09	-24.4705	-9.19922	-24.4412	-9.21502	-24.4535
-1.922e+09	-24.5831	-9.16176	-24.378	-9.13204	-24.4468
-1.89075e+09	-24.6421	-9.21782	-24.4732	-9.07354	-24.4419
-1.8595e+09	-24.7507	-9.05226	-24.457	-9.16002	-24.5345
-1.82825e+09	-24.6613	-9.00053	-24.5754	-9.11767	-24.5514
-1.797e+09	-24.6222	-9.03486	-24.5904	-9.05712	-24.4961
-1.76575e+09	-24.6609	-9.02741	-24.555	-9.07068	-24.4697
-1.7345e+09	-24.6754	-9.0314	-24.5342	-9.03122	-24.386
-1.70325e+09	-24.6565	-9.10318	-24.6338	-9.04408	-24.3496
-1.672e+09	-24.4489	-9.12332	-24.6301	-9.05864	-24.3414
-1.64075e+09	-24.347	-9.06372	-24.6337	-9.07154	-24.2916
-1.6095e+09	-24.1856	-9.13439	-24.8072	-9.08036	-24.2183
-1.57825e+09	-24.2005	-9.16223	-24.7414	-9.10411	-24.0678
-1.547e+09	-24.2351	-9.1087	-24.6604	-9.16855	-24.046
-1.51575e+09	-24.2529	-9.13761	-24.7713	-9.11213	-24.1347
-1.4845e+09	-24.2578	-9.04644	-24.714	-9.06563	-24.2132
-1.45325e+09	-24.2384	-9.06536	-24.6342	-9.07129	-24.239
-1.422e+09	-24.2546	-9.01505	-24.5248	-9.03148	-24.1622
-1.39075e+09	-24.411	-9.03895	-24.434	-9.04291	-24.0203
-1.3595e+09	-24.4617	-9.12116	-24.3629	-8.94295	-24.1783
-1.32825e+09	-24.4278	-9.13971	-24.4768	-8.90857	-24.1487
-1.297e+09	-24.4878	-9.20178	-24.3992	-8.87795	-24.239
-1.26575e+09	-24.4378	-9.28006	-24.3335	-8.92253	-24.1588
-1.2345e+09	-24.5017	-9.25438	-24.3114	-8.9152	-24.0583
-1.20325e+09	-24.6467	-9.21363	-24.4046	-8.82618	-24.1153
-1.172e+09	-24.8116	-9.22233	-24.3822	-8.98443	-24.1099
-1.14075e+09	-24.6828	-9.29124	-24.4259	-8.9878	-24.2888
-1.1095e+09	-24.6101	-9.15453	-24.421	-9.01668	-24.2348
-1.07825e+09	-24.6987	-9.18473	-24.371	-9.02719	-24.3362
-1.047e+09	-24.623	-9.12708	-24.3698	-9.00962	-24.3664
-1.01575e+09	-24.7075	-9.00964	-24.3213	-8.99601	-24.4358
-9.84497e+08	-24.6035	-9.16868	-24.2086	-8.96967	-24.307
-9.53247e+08	-24.4581	-9.29021	-24.2533	-9.06016	-24.2469
-9.21997e+08	-24.3559	-9.37893	-24.1426	-8.98291	-24.3586
-8.90747e+08	-24.4435	-9.34013	-24.1892	-8.99112	-24.2113
-8.59497e+08	-24.3534	-9.37829	-24.1985	-8.96486	-24.2176
-8.28247e+08	-24.3785	-9.36153	-24.2651	-9.01202	-24.0894
-7.96997e+08	-24.4435	-9.36257	-24.3557	-9.11924	-23.9912
-7.65747e+08	-24.3965	-9.44024	-24.4323	-9.17982	-24.0646
-7.34497e+08	-24.3075	-9.37045	-24.4711	-9.17753	-24.1998
-7.03247e+08	-24.3709	-9.30517	-24.4581	-9.2024	-24.1658
-6.71997e+08	-24.3563	-9.3733	-24.6549	-9.24387	-24.1193
-6.40747e+08	-24.3571	-9.36963	-24.6183	-9.33971	-24.2654
-6.09497e+08	-24.3275	-9.31306	-24.739	-9.26284	-24.2805
-5.78247e+08	-24.2547	-9.27806	-24.6733	-9.30182	-24.2841
-5.46997e+08	-24.2308	-9.25961	-24.6224	-9.319	-24.2888
-5.15747e+08	-24.2125	-9.19224	-24.5931	-9.28326	-24.3952
-4.84497e+08	-24.2903	-9.14168	-24.5091	-9.12989	-24.411
-4.53247e+08	-24.2601	-9.15226	-24.5611	-9.05964	-24.3804
-4.21997e+08	-24.292	-8.98226	-24.4289	-9.11244	-24.3128
-3.90747e+08	-24.3518	-8.93282	-24.4571	-8.94316	-24.2756
-3.59497e+08	-24.3911	-8.94205	-24.445	-8.87773	-24.2925
-3.28247e+08	-24.3832	-8.91525	-24.4808	-8.9295	-24.3354
-2.96997e+08	-24.5435	-8.98181	-24.5921	-8.88853	-24.315
-2.65747e+08	-24.4629	-8.9659	-24.565	-8.87313	-24.1831
-2.34497e+08	-24.465	-8.94274	-24.5552	-8.91792	-24.1364
-2.03247e+08	-24.3511	-8.82085	-24.5462	-8.93835	-24.1291
-1.71997e+08	-24.3494	-8.9775	-24.5022	-8.96703	-24.0886
-1.40747e+08	-24.2595	-9.02045	-24.497	-9.11237	-24.0686
-1.09497e+08	-24.2843	-9.04451	-24.4467	-9.06227	-23.9278
-7.82471e+07	-24.2061	-9.11853	-24.4942	-9.04886	-23.8575
-4.69971e+07	-24.2127	-9.20931	-24.449	-9.14149	-23.8771
-1.57471e+07	-24.2699	-9.28618	-24.3675	-9.20434	-23.812
1.55029e+07	-24.3793	-9.34984	-24.3903	-9.26911	-23.9571
4.67529e+07	-24.4418	-9.41433	-24.4691	-9.26598	-23.9917
7.80029e+07	-24.4853	-9.31992	-24.4443	-9.26706	-23.9355
1.09253e+08	-24.6246	-9.33229	-24.5033	-9.17092	-23.9017
1.40503e+08	-24.623	-9.29087	-24.5262	-9.31889	-24.0086
1.71753e+08	-24.6083	-9.13893	-24.4442	-9.29405	-24.1272
2.03003e+08	-24.579	-9.10469	-24.3592	-9.28873	-24.1435
2.34253e+08	-24.6191	-9.09241	-24.4245	-9.33371	-24.0514
2.65503e+08	-24.6475	-9.0656	-24.4939	-9.26639	-24.0705
2.96753e+08	-24.5861	-9.20715	-24.4623	-9.25035	-24.0827
3.28003e+08	-24.5389	-9.2381	-24.4227	-9.27963	-24.3115
3.59253e+08	-24.5374	-9.21741	-24.4549	-9.28723	-24.3182
3.90503e+08	-24.5881	-9.1885	-24.328	-9.17458	-24.3505
4.21753e+08	-24.6452	-9.26067	-24.4508	-9.12921	-24.3104
4.53003e+08	-24.4412	-9.17851	-24.4748	-9.16919	-24.2498
4.84253e+08	-24.3949	-9.13691	-24.6325	-9.19504	-24.3406
5.15503e+08	-24.3546	-9.16989	-24.5382	-9.2244	-24.3428
5.46753e+08	-24.3344	-9.14036	-24.5403	-9.28096	-24.3229
5.78003e+08	-24.3336	-9.10066	-24.6523	-9.23101	-24.293
6.09253e+08	-24.3663	-9.07879	-24.5575	-9.22855	-24.2629
6.40503e+08	-24.3139	-9.09915	-24.512	-9.18405	-24.2105
6.71753e+08	-24.3253	-9.11974	-24.4327	-9.15038	-24.2005
7.03003e+08	-24.4702	-9.21968	-24.5243	-9.02998	-24.3145
7.34253e+08	-24.4508	-9.21746	-24.4497	-8.97602	-24.343
7.65503e+08	-24.4841	-9.22034	-24.5168	-9.02877	-24.3961
7.96753e+08	-24.4756	-9.20357	-24.4969	-8.9249	-24.3541
8.28003e+08	-24.4577	-9.26164	-24.4676	-8.92509	-24.3927
8.59253e+08	-24.3825	-9.28605	-24.5257	-8.87681	-24.4556
8.90503e+08	-24.3266	-9.3356	-24.5461	-8.94827	-24.5348
9.21753e+08	-24.2419	-9.32696	-24.4924	-9.04598	-24.5547
9.53003e+08	-24.2863	-9.31004	-24.3669	-9.04459	-24.4846
9.84253e+08	-24.3167	-9.2941	-24.3213	-9.06604	-24.4347
1.0155e+09	-24.2752	-9.31738	-24.312	-8.98836	-24.4579
1.04675e+09	-24.2632	-9.30235	-24.2829	-9.01234	-24.3952
1.078e+09	-24.4164	-9.28323	-24.3088	-9.02042	-24.3108
1.10925e+09	-24.455	-9.25678	-24.2867	-9.12357	-24.2416
1.1405e+09	-24.441	-9.22134	-24.2173	-9.02676	-24.2074
1.17175e+09	-24.5864	-9.11949	-24.3177	-8.98259	-24.1072
1.203e+09	-24.5457	-9.05631	-24.2457	-9.05304	-24.131
1.23425e+09	-24.6009	-9.02047	-24.293	-9.06204	-24.2203
1.2655e+09	-24.7348	-8.99863	-24.2477	-9.18156	-24.1471
1.29675e+09	-24.6919	-8.99441	-24.2007	-9.18449	-24.122
1.328e+09	-24.6261	-8.96063	-24.2235	-9.14124	-24.2481
1.35925e+09	-24.5242	-8.93171	-24.3093	-9.16923	-24.2044
1.3905e+09	-24.5323	-8.99686	-24.3353	-9.24863	-24.2312
1.42175e+09	-24.5714	-9.05472	-24.2841	-9.19364	-24.2782
1.453e+09	-24.5372	-9.09666	-24.4121	-9.1837	-24.2591
1.48425e+09	-24.457	-9.08598	-24.403	-9.16777	-24.1725
1.5155e+09	-24.5161	-9.13831	-24.3385	-9.1041	-24.1483
1.54675e+09	-24.5464	-9.24979	-24.3865	-9.22726	-24.1077
1.578e+09	-24.5305	-9.27124	-24.4277	-9.16924	-24.0754
1.60925e+09	-24.4629	-9.28789	-24.3885	-9.16938	-24.147
1.6405e+09	-24.4826	-9.28392	-24.4072	-9.21235	-24.1697
1.67175e+09	-24.4078	-9.2635	-24.4551	-9.25778	-24.2618
1.703e+09	-24.4364	-9.33897	-24.3866	-9.137	-24.2955
1.73425e+09	-24.4152	-9.28951	-24.315	-9.08139	-24.3865
1.7655e+09	-24.41	-9.20604	-24.3575	-9.15485	-24.5126
1.79675e+09	-24.3767	-9.19946	-24.3813	-9.17464	-24.6339
1.828e+09	-24.4669	-9.30748	-24.2854	-9.29001	-24.6182
1.85925e+09	-24.4603	-9.34266	-24.2733	-9.28298	-24.5595
1.8905e+09	-24.4718	-9.40466	-24.179	-9.29886	-24.5315
1.92175e+09	-24.5088	-9.3785	-24.2039	-9.2412	-24.4052
1.953e+09	-24.5301	-9.30757	-24.1711	-9.3816	-24.3318
1.98425e+09	-24.5223	-9.43262	-24.2462	-9.45961	-24.3837
2.0155e+09	-24.5072	-9.48202	-24.239	-9.38198	-24.2157
2.04675e+09	-24.5839	-9.54926	-24.3266	-9.29391	-24.1667
2.078e+09	-24.6189	-9.41979	-24.3413	-9.25726	-24.1213
2.10925e+09	-24.7045	-9.43017	-24.4235	-9.18827	-24.1631
2.1405e+09	-24.7448	-9.31962	-24.4835	-9.18419	-24.1811
2.17175e+09	-24.7067	-9.28825	-24.4953	-9.34457	-24.2925
2.203e+09	-24.6854	-9.30868	-24.6339	-9.33116	-24.2982
2.23425e+09	-24.7479	-9.28914	-24.6025	-9.27231	-24.2804
2.2655e+09	-24.8561	-9.31542	-24.4634	-9.37352	-24.3103
2.29675e+09	-24.7596	-9.23715	-24.5056	-9.34631	-24.3777
2.328e+09	-24.7929	-9.23727	-24.5045	-9.30518	-24.4509
2.35925e+09	-24.7569	-9.31247	-24.5338	-9.30598	-24.448
2.3905e+09	-24.6793	-9.29953	-24.49	-9.30483	-24.5088
2.42175e+09	-24.703	-9.28225	-24.5687	-9.18502	-24.4914
2.453e+09	-24.7753	-9.31624	-24.579	-9.2626	-24.6203
2.48425e+09	-24.6794	-9.32532	-24.6369	-9.2603	-24.6957
2.5155e+09	-24.6745	-9.21777	-24.7258	-9.21425	-24.7005
2.54675e+09	-24.6775	-9.34334	-24.7729	-9.22288	-24.7498
2.578e+09	-24.7613	-9.37195	-24.7978	-9.2894	-24.7347
2.60925e+09	-24.7417	-9.29861	-24.784	-9.2887	-24.6888
2.6405e+09	-24.716	-9.34733	-24.6899	-9.31145	-24.7561
2.67175e+09	-24.6236	-9.39516	-24.7247	-9.29314	-24.8104
2.703e+09	-24.599	-9.36885	-24.5521	-9.32416	-24.7532
2.73425e+09	-24.6441	-9.42599	-24.5417	-9.25546	-24.7426
2.7655e+09	-24.5746	-9.47738	-24.5223	-9.3381	-24.7636
2.79675e+09	-24.6431	-9.35829	-24.6181	-9.3974	-24.7797
2.828e+09	-24.5162	-9.3743	-24.6798	-9.38549	-24.7776
2.85925e+09	-24.4922	-9.39394	-24.6362	-9.37916	-24.7529
2.8905e+09	-24.5657	-9.32903	-24.7542	-9.39772	-24.7004
2.92175e+09	-24.4916	-9.35291	-24.7502	-9.33577	-24.5278
2.953e+09	-24.5363	-9.329	-24.7582	-9.33525	-24.5358
2.98425e+09	-24.5079	-9.26587	-24.767	-9.33499	-24.4608
3.0155e+09	-24.5268	-9.15657	-24.7509	-9.23523	-24.4608
3.04675e+09	-24.547	-9.22517	-24.5867	-9.21734	-24.4
3.078e+09	-24.6001	-9.04258	-24.6559	-9.23774	-24.3085
3.10925e+09	-24.62	-9.11934	-24.6175	-9.24641	-24.3328
3.1405e+09	-24.5787	-9.1979	-24.598	-9.32938	-24.3634
3.17175e+09	-24.5466	-9.18593	-24.5918	-9.33264	-24.4015
3.203e+09	-24.552	-9.24383	-24.6781	-9.3966	-24.4563
3.23425e+09	-24.7178	-9.30302	-24.6421	-9.40594	-24.441
3.2655e+09	-24.5917	-9.29249	-24.612	-9.53137	-24.5088
3.29675e+09	-24.541	-9.2909	-24.5881	-9.58203	-24.6586
3.328e+09	-24.4747	-9.4424	-24.5568	-9.41933	-24.6417
3.35925e+09	-24.5094	-9.40741	-24.6162	-9.3642	-24.5402
3.3905e+09	-24.697	-9.46188	-24.6377	-9.42899	-24.5834
3.42175e+09	-24.7552	-9.34549	-24.589	-9.2957	-24.605
3.453e+09	-24.6909	-9.34973	-24.603	-9.23862	-24.5434
3.48425e+09	-24.7833	-9.33278	-24.6949	-9.13586	-24.5883
3.5155e+09	-24.9129	-9.32565	-24.7498	-9.10339	-24.6622
3.54675e+09	-24.9681	-9.35985	-24.858	-9.14496	-24.4926
3.578e+09	-25.1067	-9.39548	-24.8167	-9.22434	-24.5495
3.60925e+09	-25.1001	-9.35811	-24.8098	-9.11993	-24.659
3.6405e+09	-25.0184	-9.32467	-24.7584	-9.10023	-24.6571
3.67175e+09	-24.9992	-9.4164	-24.8149	-9.22401	-24.6087
3.703e+09	-25.0153	-9.43524	-24.7104	-9.20862	-24.7303
3.73425e+09	-25.0281	-9.46185	-24.5639	-9.26828	-24.7178
3.7655e+09	-25.0456	-9.41805	-24.5355	-9.28634	-24.7113
3.79675e+09	-24.9496	-9.3534	-24.5167	-9.32106	-24.7674
3.828e+09	-24.9259	-9.37296	-24.4469	-9.34362	-24.76
3.85925e+09	-25.0242	-9.38483	-24.3482	-9.46268	-24.8941
3.8905e+09	-24.9932	-9.36978	-24.326	-9.46004	-24.8047
3.92175e+09	-25.0071	-9.26208	-24.3586	-9.49996	-24.9352
3.953e+09	-25.0358	-9.37719	-24.4676	-9.64852	-24.7703
3.98425e+09	-24.8868	-9.37356	-24.5022	-9.59516	-24.7774
4.0155e+09	-24.7513	-9.51223	-24.5855	-9.62587	-24.8948
4.04675e+09	-24.8999	-9.59546	-24.5917	-9.66274	-24.9308
4.078e+09	-24.8894	-9.57237	-24.7162	-9.60212	-24.9023
4.10925e+09	-24.7983	-9.55217	-24.741	-9.50027	-24.8172
4.1405e+09	-24.8405	-9.51901	-24.7375	-9.42956	-24.9619
4.17175e+09	-24.8905	-9.58445	-24.7693	-9.4473	-24.9891
4.203e+09	-24.9164	-9.62441	-24.8481	-9.44418	-25.001
4.23425e+09	-24.9976	-9.57092	-24.8103	-9.44385	-24.931
4.2655e+09	-25.0601	-9.55974	-24.8344	-9.39507	-24.8662
4.29675e+09	-25.0092	-9.48651	-24.8371	-9.49266	-24.8639
4.328e+09	-25.0045	-9.51429	-24.9807	-9.47239	-24.8149
4.35925e+09	-25.0127	-9.50569	-25.012	-9.47515	-24.9014
4.3905e+09	-24.9798	-9.5539	-25.0657	-9.58266	-24.8564
4.42175e+09	-25.0614	-9.69374	-24.9878	-9.54434	-24.8501
4.453e+09	-25.075	-9.63599	-25.0472	-9.56466	-24.8722
4.48425e+09	-25.1031	-9.70994	-25.0794	-9.62022	-24.8732
4.5155e+09	-25.2058	-9.76224	-25.0966	-9.64047	-24.9435
4.54675e+09	-25.0643	-9.83173	-25.0862	-9.6539	-24.9882
4.578e+09	-25.154	-9.87991	-25.1044	-9.65475	-25.0869
4.60925e+09	-25.1725	-9.78809	-25.1962	-9.69675	-25.1387
4.6405e+09	-25.1569	-9.80358	-25.1946	-9.66005	-25.0966
4.67175e+09	-25.1298	-9.80845	-25.2266	-9.67283	-25.1316
4.703e+09	-25.1481	-9.76617	-25.215	-9.56441	-25.131
4.73425e+09	-25.1373	-9.66276	-25.2255	-9.57482	-25.2644
4.7655e+09	-25.1245	-9.63424	-25.2179	-9.47205	-25.2133
4.79675e+09	-25.0424	-9.65951	-25.2726	-9.48652	-25.2181
4.828e+09	-25.0394	-9.71491	-25.2121	-9.60786	-25.1137
4.85925e+09	-25	-9.82603	-25.0922	-9.65745	-25.1512
4.8905e+09	-25.0406	-9.7123	-25.158	-9.65092	-25.235
4.92175e+09	-25.1189	-9.70865	-25.0375	-9.66738	-25.2045
4.953e+09	-25.0931	-9.5712	-24.9757	-9.64814	-25.1244
4.98425e+09	-25.1816	-9.66326	-25.0793	-9.64951	-25.1177
5.0155e+09	-25.1707	-9.60279	-25.0196	-9.68086	-25.1099
5.04675e+09	-25.3079	-9.45883	-24.9692	-9.66565	-25.1752
5.078e+09	-25.2752	-9.54397	-25.0242	-9.64194	-25.2345
5.10925e+09	-25.2932	-9.48501	-25.0007	-9.61078	-25.1989
5.1405e+09	-25.2868	-9.53128	-25.0414	-9.66985	-25.1147
5.17175e+09	-25.1458	-9.50896	-25.1609	-9.55166	-25.2763
5.203e+09	-25.0015	-9.58273	-25.2562	-9.56197	-25.3257
5.23425e+09	-25.0603	-9.50555	-25.2533	-9.54435	-25.1806
5.2655e+09	-25.1356	-9.63163	-25.3345	-9.63157	-25.2444
5.29675e+09	-24.9556	-9.71819	-25.3731	-9.66006	-25.0664
5.328e+09	-24.984	-9.61676	-25.4029	-9.65703	-25.1492
5.35925e+09	-24.975	-9.66196	-25.3538	-9.58189	-25.2927
5.3905e+09	-24.9863	-9.55643	-25.3918	-9.60681	-25.3709
5.42175e+09	-25.1743	-9.61311	-25.3745	-9.72828	-25.4225
5.453e+09	-25.2984	-9.64119	-25.2758	-9.75739	-25.4777
5.48425e+09	-25.3352	-9.62812	-25.3817	-9.87788	-25.6207
5.5155e+09	-25.3688	-9.56471	-25.4527	-9.83291	-25.6842
5.54675e+09	-25.5456	-9.57748	-25.5978	-9.81093	-25.7272
5.578e+09	-25.5185	-9.50125	-25.6208	-9.86004	-25.6683
5.60925e+09	-25.4937	-9.58389	-25.7173	-9.8563	-25.6593
5.6405e+09	-25.5397	-9.67385	-25.8505	-9.94241	-25.6787
5.67175e+09	-25.4947	-9.7358	-25.8379	-9.91546	-25.5924
5.703e+09	-25.5602	-9.57493	-26.0131	-9.99935	-25.6229
5.73425e+09	-25.4825	-9.67272	-25.8987	-9.87403	-25.5441
5.7655e+09	-25.4828	-9.69038	-25.8933	-9.92825	-25.7129
5.79675e+09	-25.5728	-9.68726	-25.863	-9.83424	-25.8344
5.828e+09	-25.5861	-9.82734	-25.8403	-9.90311	-25.8884
5.85925e+09	-25.5961	-9.68503	-25.8684	-9.93615	-25.9028
5.8905e+09	-25.5733	-9.7619	-25.8993	-9.80906	-25.8264
5.92175e+09	-25.4687	-9.74482	-25.8974	-9.74238	-25.9127
5.953e+09	-25.4361	-9.8602	-25.9615	-9.73535	-25.9615
5.98425e+09	-25.5023	-9.89677	-26.1392	-9.74693	-26.0739
6.0155e+09	-25.4872	-9.90512	-26.1112	-9.68506	-25.9384
6.04675e+09	-25.5509	-9.92767	-26.155	-9.69523	-25.8942
6.078e+09	-25.5248	-9.91755	-26.2625	-9.61153	-25.7953
6.10925e+09	-25.4982	-9.90774	-26.1867	-9.6477	-25.9554
6.1405e+09	-25.3959	-9.87779	-26.1905	-9.77052	-26.0677
6.17175e+09	-25.4464	-9.89386	-26.1786	-9.75369	-26.1167
6.203e+09	-25.4642	-9.98338	-26.1711	-9.76197	-26.1675
6.23425e+09	-25.4029	-9.95361	-26.1936	-9.81259	-26.2208
6.2655e+09	-25.2991	-10.3228	-26.1835	-10.2917	-26.3617
6.29675e+09	-25.307	-10.9824	-26.2597	-10.964	-26.4679
6.328e+09	-25.4034	-11.6555	-26.2049	-11.7363	-26.4712
6.35925e+09	-25.3544	-12.7904	-26.2664	-12.6583	-26.5098
6.3905e+09	-25.4601	-13.9155	-26.2779	-13.7281	-26.5522
6.42175e+09	-25.38	-15.4489	-26.3885	-15.3362	-26.4393
6.453e+09	-25.4728	-17.9148	-26.293	-17.7379	-26.4091
6.48425e+09	-25.4572	-23.5157	-26.3357	-23.7551	-26.3719
6.5155e+09	-25.5242	-26.5451	-26.5014	-26.5726	-26.3418
6.54675e+09	-25.4871	-26.4993	-26.4407	-26.569	-26.3407
6.578e+09	-25.6635	-26.6342	-26.5754	-26.5099	-26.3265
6.60925e+09	-25.6796	-26.6735	-26.6411	-26.4406	-26.2959
6.6405e+09	-25.6496	-26.5554	-26.5345	-26.4602	-26.3354
6.67175e+09	-25.7869	-26.5481	-26.5358	-26.4714	-26.3939
6.703e+09	-25.7926	-26.6768	-26.6631	-26.3434	-26.4158
6.73425e+09	-25.7994	-26.6936	-26.6947	-26.4388	-26.5457
6.7655e+09	-25.7853	-26.5646	-26.5533	-26.6068	-26.6212
6.79675e+09	-25.8922	-26.3958	-26.3948	-26.7565	-26.7116
6.828e+09	-25.8221	-26.2939	-26.3118	-26.8443	-26.6631
6.85925e+09	-25.8231	-21.0498	-26.3787	-27.0395	-26.7169
6.8905e+09	-25.9218	-16.8174	-26.386	-16.8176	-26.6921
6.92175e+09	-25.8926	-14.836	-26.4085	-14.6947	-26.7904
6.953e+09	-25.9699	-13.5131	-26.3863	-13.2322	-26.7752
6.98425e+09	-25.9886	-12.5033	-26.4164	-12.1209	-26.7678
7.0155e+09	-25.9365	-11.6096	-26.5289	-11.3219	-26.8252
7.04675e+09	-25.8405	-10.8571	-26.6732	-10.6705	-26.7568
7.078e+09	-25.8797	-10.227	-26.6777	-10.0627	-26.8127
7.10925e+09	-25.8484	-10.0226	-26.7413	-9.94264	-26.7706
7.1405e+09	-25.8949	-10.0055	-26.6555	-9.88889	-26.716
7.17175e+09	-25.9207	-10.0377	-26.7131	-9.97603	-26.4885
7.203e+09	-25.8706	-9.97694	-26.6946	-10.0516	-26.412
7.23425e+09	-25.9625	-9.99587	-26.578	-10.1622	-26.2729
7.2655e+09	-26.1156	-10.1088	-26.5244	-10.2802	-26.2327
7.29675e+09	-26.2885	-10.1177	-26.4827	-10.3048	-26.2347
7.328e+09	-26.3289	-10.1548	-26.4931	-10.3178	-26.2739
7.35925e+09	-26.3295	-10.2907	-26.3049	-10.2859	-26.2516
7.3905e+09	-26.2435	-10.3285	-26.3545	-10.4214	-26.2089
7.42175e+09	-26.3001	-10.2901	-26.2868	-10.4555	-26.2999
7.453e+09	-26.2263	-10.3355	-26.2173	-10.5241	-26.2897
7.48425e+09	-26.2147	-10.3389	-26.2303	-10.3955	-26.4159
7.5155e+09	-26.1541	-10.3269	-26.2428	-10.3695	-26.3635
7.54675e+09	-26.0622	-10.2898	-26.2391	-10.3913	-26.3665
7.578e+09	-26.078	-10.3042	-26.1469	-10.5039	-26.3696
7.60925e+09	-26.0891	-10.3419	-26.2543	-10.4664	-26.5747
7.6405e+09	-26.1194	-10.2465	-26.1728	-10.3618	-26.5501
7.67175e+09	-26.1093	-10.2009	-26.2288	-10.3425	-26.5378
7.703e+09	-26.1712	-10.2144	-26.3319	-10.32	-26.5172
7.73425e+09	-26.2746	-10.2434	-26.3996	-10.3194	-26.4213
7.7655e+09	-26.3137	-10.2258	-26.3354	-10.3171	-26.5193
7.79675e+09	-26.3138	-10.2547	-26.3369	-10.3759	-26.433
7.828e+09	-26.3272	-10.2463	-26.39	-10.3521	-26.4404
7.85925e+09	-26.3332	-10.151	-26.3324	-10.373	-26.2083
7.8905e+09	-26.3546	-10.2164	-26.4261	-10.4553	-26.3232
7.92175e+09	-26.4276	-10.3756	-26.4546	-10.5356	-26.3741
7.953e+09	-26.4247	-10.3145	-26.3848	-10.4521	-26.4527
7.98425e+09	-26.4216	-10.3073	-26.2918	-10.4263	-26.5743
8.0155e+09	-26.4538	-10.3247	-26.2764	-10.4377	-26.4074
8.04675e+09	-26.3833	-10.3841	-26.191	-10.4384	-26.3779
8.078e+09	-26.3644	-10.4903	-26.2106	-10.5079	-26.4811
8.10925e+09	-26.3357	-10.4275	-26.3407	-10.5079	-26.5731
8.1405e+09	-26.3576	-10.3459	-26.2454	-10.5816	-26.4815
8.17175e+09	-26.2675	-10.2881	-26.2437	-10.4344	-26.3984
8.203e+09	-26.2149	-10.4141	-26.1683	-10.5131	-26.3633
8.23425e+09	-26.1517	-10.4863	-26.2076	-10.603	-26.309
8.2655e+09	-26.0527	-10.5296	-26.2866	-10.6252	-26.3795
8.29675e+09	-26.1346	-10.5302	-26.3918	-10.6197	-26.3553
8.328e+09	-26.2534	-10.3889	-26.3931	-10.5956	-26.3427
8.35925e+09	-26.4152	-10.4601	-26.431	-10.5227	-26.3202
8.3905e+09	-26.3588	-10.518	-26.4484	-10.4697	-26.3338
8.42175e+09	-26.4062	-10.4704	-26.5256	-10.5031	-26.4561
8.453e+09	-26.4605	-10.4126	-26.6009	-10.4626	-26.5443
8.48425e+09	-26.4874	-10.4456	-26.6257	-10.4067	-26.5107
8.5155e+09	-26.5486	-10.436	-26.6257	-10.4784	-26.6432
8.54675e+09	-26.6315	-10.5169	-26.6391	-10.4971	-26.7984
8.578e+09	-26.5621	-10.5688	-26.6398	-10.5274	-26.7694
8.60925e+09	-26.4836	-10.6244	-26.4715	-10.6672	-26.8032
8.6405e+09	-26.5897	-10.6973	-26.509	-10.6685	-26.7924
8.67175e+09	-26.6449	-10.742	-26.4177	-10.747	-26.7824
8.703e+09	-26.6822	-10.7253	-26.4676	-10.7702	-26.79
8.73425e+09	-26.8887	-10.6387	-26.4238	-10.7919	-26.7545
8.7655e+09	-26.8407	-10.6065	-26.428	-10.7552	-26.6931
8.79675e+09	-26.8751	-10.5337	-26.4624	-10.7144	-26.6423
8.828e+09	-26.9479	-10.5723	-26.4693	-10.618	-26.6017
8.85925e+09	-27.021	-10.517	-26.5138	-10.7314	-26.6151
8.8905e+09	-27.0288	-10.567	-26.5535	-10.7763	-26.5918
8.92175e+09	-26.8948	-10.6577	-26.5115	-10.7867	-26.6257
8.953e+09	-26.9011	-10.7172	-26.6254	-10.859	-26.632
8.98425e+09	-26.8511	-10.7575	-26.6347	-10.9786	-26.7018
9.0155e+09	-26.8634	-10.8538	-26.5704	-10.9338	-26.6292
9.04675e+09	-26.886	-10.9433	-26.5866	-10.9401	-26.761
9.078e+09	-26.8326	-11.005	-26.6458	-10.9154	-26.9414
9.10925e+09	-26.828	-10.8942	-26.7778	-10.7463	-26.9164
9.1405e+09	-26.7922	-10.8704	-26.8758	-10.8038	-27.1039
9.17175e+09	-26.9065	-10.8234	-26.9191	-10.8033	-27.0792
9.203e+09	-26.867	-10.8686	-26.9398	-10.716	-27.1128
9.23425e+09	-26.8245	-10.8917	-26.9443	-10.6589	-27.1272
9.2655e+09	-26.8516	-10.7692	-26.9748	-10.7161	-26.999
9.29675e+09	-26.9432	-10.879	-26.9292	-10.6832	-27.0257
9.328e+09	-27.0316	-10.952	-27.0333	-10.824	-26.9642
9.35925e+09	-27.177	-10.8799	-26.9055	-10.8384	-26.9206
9.3905e+09	-27.2135	-10.9338	-26.9187	-10.8802	-26.8859
9.42175e+09	-27.2741	-10.9561	-26.9773	-10.8385	-26.9332
9.453e+09	-27.4027	-10.9171	-27.0293	-10.9514	-26.9037
9.48425e+09	-27.4679	-10.9266	-27.0895	-10.9776	-26.9116
9.5155e+09	-27.5844	-11.0728	-27.0133	-10.8957	-27.1388
9.54675e+09	-27.5707	-10.975	-27.1097	-10.9258	-27.2793
9.578e+09	-27.5444	-11.0539	-27.0814	-10.9597	-27.3897
9.60925e+09	-27.6163	-11.2606	-27.1032	-11.0362	-27.4911
9.6405e+09	-27.5817	-11.3015	-27.1069	-11.0862	-27.6346
9.67175e+09	-27.612	-11.2408	-27.1416	-11.0767	-27.5055
9.703e+09	-27.6206	-11.2251	-27.13	-11.0795	-27.5132
9.73425e+09	-27.5858	-11.2585	-27.2364	-11.105	-27.4588
9.7655e+09	-27.5814	-11.2788	-27.2485	-11.1635	-27.3915
9.79675e+09	-27.5682	-11.2	-27.3051	-11.1465	-27.2694
9.828e+09	-27.4311	-11.2572	-27.2149	-11.0938	-27.2009
9.85925e+09	-27.3725	-11.1481	-27.3411	-11.063	-27.2519
9.8905e+09	-27.4945	-11.184	-27.4072	-11.1156	-27.2078
9.92175e+09	-27.4183	-11.1518	-27.3802	-11.0815	-27.1316
9.953e+09	-27.4218	-11.1803	-27.2659	-11.1043	-27.2196
9.98425e+09	-27.4482	-11.3245	-27.2896	-11.189	-27.3386
1.00155e+10	-27.4813	-11.2761	-27.3493	-11.1717	-27.3466
1.00468e+10	-27.4194	-11.2752	-27.2549	-11.283	-27.3344
1.0078e+10	-27.5097	-11.2057	-27.3068	-11.2434	-27.4017
1.01093e+10	-27.4662	-11.3127	-27.3652	-11.2171	-27.4175
1.01405e+10	-27.4215	-11.3179	-27.345	-11.2182	-27.3957
1.01718e+10	-27.4309	-11.4283	-27.309	-11.2764	-27.48
1.0203e+10	-27.4258	-11.324	-27.3202	-11.3054	-27.4896
1.02343e+10	-27.426	-11.2734	-27.4338	-11.3106	-27.4805
1.02655e+10	-27.406	-11.3569	-27.3712	-11.3849	-27.5643
1.02968e+10	-27.4681	-11.3524	-27.5105	-11.2249	-27.5838
1.0328e+10	-27.5572	-11.3208	-27.5486	-11.2969	-27.57
1.03593e+10	-27.6152	-11.2872	-27.4883	-11.3921	-27.6235
1.03905e+10	-27.5531	-11.3839	-27.4913	-11.3042	-27.645
1.04218e+10	-27.7335	-11.3474	-27.5351	-11.3496	-27.6568
1.0453e+10	-27.721	-11.3963	-27.5536	-11.2847	-27.6985
1.04843e+10	-27.7487	-11.3501	-27.5973	-11.2348	-27.7232
1.05155e+10	-27.8297	-11.3302	-27.6854	-11.181	-27.6479
1.05468e+10	-27.8395	-11.3627	-27.6625	-11.2588	-27.7489
1.0578e+10	-27.8993	-11.3814	-27.6209	-11.2159	-27.7771
1.06093e+10	-27.9622	-11.3164	-27.5525	-11.1636	-27.8495
1.06405e+10	-28.0474	-11.3412	-27.6282	-11.1986	-27.9065
1.06718e+10	-28.0858	-11.3328	-27.7967	-11.2409	-27.8487
1.0703e+10	-28.0976	-11.3787	-27.7695	-11.276	-27.9043
1.07343e+10	-28.198	-11.3736	-27.7929	-11.2775	-27.8479
1.07655e+10	-28.2955	-11.447	-27.8111	-11.3451	-27.8586
1.07968e+10	-28.2412	-11.5716	-27.802	-11.3635	-27.8605
1.0828e+10	-28.173	-11.5592	-27.8941	-11.4098	-27.8722
1.08593e+10	-28.3607	-11.7316	-28.0125	-11.4677	-27.8628
1.08905e+10	-28.4504	-11.7269	-27.9949	-11.4571	-27.7477
1.09218e+10	-28.4576	-11.7202	-27.8891	-11.3235	-27.7519
1.0953e+10	-28.482	-11.7718	-27.8651	-11.4588	-27.7445
1.09843e+10	-28.4142	-11.8434	-27.9203	-11.484	-27.9449
1.10155e+10	-28.409	-11.7491	-27.8648	-11.3684	-27.8015
1.10468e+10	-28.5965	-11.6266	-27.942	-11.4369	-27.7443
1.1078e+10	-28.5541	-11.6591	-27.9046	-11.5084	-27.8783
1.11093e+10	-28.5788	-11.5468	-27.9539	-11.4337	-27.8774
1.11405e+10	-28.4126	-11.6178	-27.9765	-11.4897	-28.006
1.11718e+10	-28.4449	-11.7228	-28.0002	-11.6559	-28.1662
1.1203e+10	-28.4285	-11.6975	-27.9821	-11.693	-28.2503
1.12343e+10	-28.5986	-11.7238	-27.9175	-11.8289	-28.3071
1.12655e+10	-28.6036	-11.7065	-27.8902	-11.987	-28.4306
1.12968e+10	-28.5786	-11.7704	-27.8644	-11.9791	-28.5098
1.1328e+10	-28.6475	-11.7691	-27.8492	-12.0303	-28.4868
1.13593e+10	-28.6283	-11.7917	-27.8504	-12.0165	-28.4745
1.13905e+10	-28.6732	-11.8025	-27.8678	-11.8935	-28.3925
1.14218e+10	-28.7063	-11.8702	-27.9528	-11.7421	-28.4622
1.1453e+10	-28.7079	-11.9402	-27.9962	-11.7389	-28.4571
1.14843e+10	-28.6719	-11.993	-28.1219	-11.7454	-28.5454
1.15155e+10	-28.672	-12.2224	-28.2342	-11.8308	-28.4804
1.15468e+10	-28.7347	-12.1984	-28.2166	-11.7583	-28.5737
1.1578e+10	-28.7876	-12.1286	-28.2401	-11.8195	-28.5103
1.16093e+10	-28.745	-12.1021	-28.2832	-11.902	-28.5143
1.16405e+10	-28.8445	-12.0756	-28.3668	-12.0301	-28.5963
1.16718e+10	-28.7689	-12.0264	-28.3337	-12.0696	-28.5261
1.1703e+10	-28.8324	-11.9793	-28.3868	-11.9776	-28.4925
1.17343e+10	-28.9347	-12.0058	-28.3915	-11.9436	-28.4569
1.17655e+10	-29.0259	-12.0059	-28.523	-11.9199	-28.4745
1.17968e+10	-28.9328	-12.0397	-28.6493	-11.921	-28.4466
1.1828e+10	-28.9545	-12.0661	-28.622	-11.9056	-28.5001
1.18593e+10	-29.0599	-12.0246	-28.6972	-11.9145	-28.5307
1.18905e+10	-29.1451	-12.0413	-28.6706	-12.0039	-28.5022
1.19218e+10	-29.0495	-12.0548	-28.7561	-12.0727	-28.4538
1.1953e+10	-29.1037	-12.0066	-28.7967	-12.1615	-28.4971
1.19843e+10	-29.1501	-11.8938	-28.8179	-12.1363	-28.6013
1.20155e+10	-29.1905	-11.8256	-28.67	-12.1422	-28.6149
1.20468e+10	-29.1624	-11.8368	-28.6609	-12.1903	-28.6537
1.2078e+10	-29.1915	-11.9101	-28.8423	-12.2945	-28.6195
1.21093e+10	-29.236	-11.9934	-28.8766	-12.2092	-28.6658
1.21405e+10	-29.1918	-11.9831	-28.9226	-12.1407	-28.684
1.21718e+10	-29.3042	-11.9845	-28.8797	-12.1084	-28.7974
1.2203e+10	-29.2624	-12.106	-28.9168	-12.1385	-28.7788
1.22343e+10	-29.2441	-12.2729	-28.916	-12.1983	-28.7685
1.22655e+10	-29.3044	-12.2615	-29.0214	-12.0544	-28.7829
1.22968e+10	-29.3222	-12.3175	-29.1131	-12.0259	-28.8457
1.2328e+10	-29.3021	-12.4128	-29.1399	-12.052	-28.841
1.23593e+10	-29.212	-12.4282	-29.0471	-12.2423	-28.8616
1.23905e+10	-29.2707	-12.4375	-29.1393	-12.2254	-28.8957
1.24218e+10	-29.2779	-12.4338	-29.244	-12.3391	-28.9641
1.2453e+10	-29.1956	-12.399	-29.37	-12.3803	-29.0669
1.24843e+10	-29.1886	-12.3313	-29.3614	-12.4795	-29.154
1.25155e+10	-29.2081	-12.3198	-29.4069	-12.55	-29.2015
1.25468e+10	-29.3488	-12.291	-29.3286	-12.5725	-29.2179
1.2578e+10	-29.4974	-12.272	-29.2829	-12.5925	-29.3503
1.26093e+10	-29.5959	-12.2402	-29.3087	-12.5595	-29.4333
1.26405e+10	-29.7467	-12.3133	-29.2331	-12.6485	-29.489
1.26718e+10	-29.7899	-12.435	-29.1925	-12.5554	-29.4752
1.2703e+10	-29.9315	-12.4134	-29.2301	-12.4767	-29.6036
1.27343e+10	-29.9801	-12.4136	-29.3113	-12.4965	-29.5745
1.27655e+10	-29.9143	-12.4304	-29.3197	-12.534	-29.5991
1.27968e+10	-29.8757	-12.418	-29.3021	-12.6284	-29.6124
1.2828e+10	-29.7674	-12.489	-29.406	-12.5092	-29.7196
1.28593e+10	-29.7995	-12.4448	-29.6055	-12.5658	-29.6672
1.28905e+10	-29.7544	-12.5251	-29.6814	-12.5698	-29.5723
1.29218e+10	-29.745	-12.4356	-29.5895	-12.5218	-29.5905
1.2953e+10	-29.6917	-12.5344	-29.6063	-12.6299	-29.5461
1.29843e+10	-29.5867	-12.5079	-29.6797	-12.6298	-29.5128
1.30155e+10	-29.6579	-12.6113	-29.743	-12.6169	-29.6187
1.30468e+10	-29.652	-12.5726	-29.7789	-12.5662	-29.6942
1.3078e+10	-29.7321	-12.5154	-29.8265	-12.6015	-29.6163
1.31093e+10	-29.7576	-12.6022	-29.7367	-12.6071	-29.7962
1.31405e+10	-29.7938	-12.5003	-29.8151	-12.6091	-29.8958
1.31718e+10	-29.7997	-12.601	-29.8873	-12.5366	-29.9561
1.3203e+10	-30.0514	-12.5528	-29.9376	-12.637	-30.0463
1.32343e+10	-30.2653	-12.6726	-29.9337	-12.6635	-30.1027
1.32655e+10	-30.349	-12.6362	-29.8691	-12.7313	-30.1519
1.32968e+10	-30.3865	-12.7872	-29.8587	-12.7408	-30.0452
1.3328e+10	-30.5344	-12.8203	-29.9226	-12.7889	-29.9798
1.33593e+10	-30.5424	-12.8091	-29.8673	-12.8425	-30.0388
1.33905e+10	-30.5605	-12.9055	-29.8601	-12.8799	-30.0444
1.34218e+10	-30.5565	-12.8888	-29.8484	-12.8394	-30.0462
1.3453e+10	-30.4397	-12.9079	-29.827	-12.8718	-30.0076
1.34843e+10	-30.3604	-12.8775	-29.8049	-12.8833	-30.07
1.35155e+10	-30.4721	-12.9848	-29.8626	-12.883	-30.1222
1.35468e+10	-30.5715	-12.9222	-29.9301	-12.9937	-30.2012
1.3578e+10	-30.5338	-12.9685	-29.8959	-12.9948	-30.2911
1.36093e+10	-30.6124	-12.9747	-30.0569	-12.9998	-30.3488
1.36405e+10	-30.6922	-12.952	-30.0499	-12.9643	-30.2921
1.36718e+10	-30.6106	-12.9832	-30.1696	-13.0507	-30.247
1.3703e+10	-30.6863	-12.9763	-30.2896	-13.0046	-30.2627
1.37343e+10	-30.8075	-12.9893	-30.3672	-12.9315	-30.23
1.37655e+10	-30.7323	-12.9831	-30.5235	-12.8686	-30.2056
1.37968e+10	-30.805	-13.0399	-30.5578	-12.8129	-30.3098
1.3828e+10	-30.8765	-13.0143	-30.6464	-12.7145	-30.2353
1.38593e+10	-30.9448	-13.1203	-30.6928	-12.7352	-30.2226
1.38905e+10	-30.9967	-13.1862	-30.8008	-12.8734	-30.2705
1.39218e+10	-31.0563	-13.2824	-30.8665	-12.9091	-30.3245
1.3953e+10	-31.1232	-13.2546	-30.7757	-12.9164	-30.2643
1.39843e+10	-31.0732	-13.2735	-30.749	-13.0594	-30.3365
1.40155e+10	-31.2246	-13.2829	-30.7434	-13.2248	-30.2858
1.40468e+10	-31.2075	-13.3149	-30.6785	-13.1703	-30.3252
1.4078e+10	-31.1549	-13.3857	-30.7171	-13.2657	-30.4589
1.41093e+10	-31.1207	-13.3954	-30.6088	-13.3606	-30.6252
1.41405e+10	-31.1546	-13.332	-30.6129	-13.407	-30.6385
1.41718e+10	-31.2426	-13.3445	-30.6419	-13.4597	-30.6552
1.4203e+10	-31.2577	-13.367	-30.7819	-13.5044	-30.7471
1.42343e+10	-31.3395	-13.4299	-30.7934	-13.6243	-30.863
1.42655e+10	-31.3	-13.5419	-30.9519	-13.6303	-30.8747
1.42968e+10	-31.3638	-13.6214	-31.0032	-13.6814	-30.9075
1.4328e+10	-31.549	-13.568	-31.0773	-13.7022	-30.9307
1.43593e+10	-31.6281	-13.509	-31.2406	-13.6447	-30.9777
1.43905e+10	-31.6454	-13.6136	-31.3477	-13.703	-31.088
1.44218e+10	-31.6845	-13.6627	-31.3888	-13.6315	-31.1633
1.4453e+10	-31.8019	-13.75	-31.4457	-13.6316	-31.2278
1.44843e+10	-31.8038	-13.7882	-31.5994	-13.6225	-31.1905
1.45155e+10	-31.9846	-13.738	-31.4832	-13.614	-31.1787
1.45468e+10	-31.8683	-13.8444	-31.5796	-13.6018	-31.2198
1.4578e+10	-31.8131	-13.966	-31.6495	-13.7273	-31.2408
1.46093e+10	-31.7822	-14.0637	-31.5731	-13.7817	-31.3394
1.46405e+10	-31.6593	-14.0544	-31.4243	-13.8519	-31.2989
1.46718e+10	-31.6851	-14.2167	-31.3572	-13.9797	-31.3215
1.4703e+10	-31.7676	-14.1244	-31.3483	-13.9965	-31.3323
1.47343e+10	-31.8188	-14.2086	-31.4319	-14.0751	-31.5141
1.47655e+10	-31.776	-14.2472	-31.4615	-14.0824	-31.7039
1.47968e+10	-31.9306	-14.2883	-31.5609	-14.2515	-31.7709
1.4828e+10	-31.9757	-14.3641	-31.5014	-14.3347	-31.8795
1.48593e+10	-32.0434	-14.4692	-31.6994	-14.3688	-31.7554
1.48905e+10	-32.2113	-14.4786	-31.8865	-14.4111	-31.8917
1.49218e+10	-32.3642	-14.4899	-31.9154	-14.445	-32.0265
1.4953e+10	-32.339	-14.6678	-32.0934	-14.6207	-32.0751
1.49843e+10	-32.3283	-14.7307	-32.0817	-14.7951	-32.0907
1.50155e+10	-32.3928	-14.6786	-32.1888	-14.8237	-32.1186
1.50468e+10	-32.4578	-14.7097	-32.1807	-14.8114	-32.2455
1.5078e+10	-32.5834	-14.8052	-32.2681	-14.9729	-32.3337
1.51093e+10	-32.6551	-14.8477	-32.2857	-15.0659	-32.5265
1.51405e+10	-32.6424	-15.065	-32.3478	-15.2	-32.5546
1.51718e+10	-32.542	-15.1652	-32.3944	-15.2611	-32.6169
1.5203e+10	-32.5883	-15.2511	-32.4598	-15.3077	-32.7249
1.52343e+10	-32.7277	-15.38	-32.5793	-15.3585	-32.7666
1.52655e+10	-32.7518	-15.4666	-32.6179	-15.4503	-32.7274
1.52968e+10	-32.8242	-15.5776	-32.8025	-15.5967	-32.6625
1.5328e+10	-32.8965	-15.623	-32.8586	-15.5298	-32.7283
1.53593e+10	-32.9482	-15.768	-32.8744	-15.5072	-32.9003
1.53905e+10	-33.0347	-15.7991	-32.8443	-15.6306	-32.9232
1.54218e+10	-33.1813	-15.7825	-32.9631	-15.6513	-32.9083
1.5453e+10	-33.2598	-15.7967	-33.0076	-15.6911	-33.0259
1.54843e+10	-33.2739	-15.8438	-33.0133	-15.8886	-33.1055
1.55155e+10	-33.2845	-15.877	-33.0353	-15.9397	-33.2102
1.55468e+10	-33.3946	-15.9545	-33.0225	-16.0726	-33.2968
1.5578e+10	-33.491	-16.0774	-33.023	-16.1219	-33.2074
1.56093e+10	-33.5271	-16.0285	-33.0839	-16.2532	-33.154
1.56405e+10	-33.511	-16.1079	-33.1466	-16.394	-33.2567
1.56718e+10	-33.5322	-16.2315	-33.0775	-16.4914	-33.2159
1.5703e+10	-33.5999	-16.4621	-33.0901	-16.6136	-33.2512
1.57343e+10	-33.719	-16.6754	-33.1508	-16.6643	-33.3429
1.57655e+10	-33.6837	-16.6948	-33.1795	-16.8299	-33.3861
1.57968e+10	-33.8085	-16.8702	-33.3218	-16.8265	-33.4984
1.5828e+10	-34.0124	-16.9726	-33.4792	-17.007	-33.5241
1.58593e+10	-34.0701	-17.0622	-33.616	-17.0853	-33.5586
1.58905e+10	-34.3498	-17.1804	-33.7076	-17.1813	-33.4455
1.59218e+10	-34.4454	-17.2754	-33.8307	-17.4129	-33.5844
1.5953e+10	-34.5927	-17.1829	-33.9283	-17.515	-33.5202
1.59843e+10	-34.536	-17.1718	-33.9486	-17.5208	-33.4188
1.60155e+10	-34.6605	-17.339	-34.0569	-17.6665	-33.4187
1.60468e+10	-34.7482	-17.3836	-34.0638	-17.704	-33.5137
1.6078e+10	-34.8201	-17.5342	-34.1302	-17.7823	-33.6656
1.61093e+10	-34.9745	-17.5853	-34.1845	-17.8278	-33.8831
1.61405e+10	-34.9834	-17.6481	-34.306	-17.8555	-34.0972
1.61718e+10	-34.9099	-17.7811	-34.3987	-17.8569	-34.2158
1.6203e+10	-34.9312	-17.9575	-34.5698	-17.9921	-34.4746
1.62343e+10	-35.1212	-18.1219	-34.7419	-18.1889	-34.7243
1.62655e+10	-35.2025	-18.1775	-34.8481	-18.2493	-34.9055
1.62968e+10	-35.2837	-18.2851	-34.9631	-18.2464	-35.0519
1.6328e+10	-35.2426	-18.458	-35.0341	-18.4115	-35.2379
1.63593e+10	-35.3742	-18.6187	-35.1194	-18.5626	-35.3563
1.63905e+10	-35.4193	-18.766	-35.1858	-18.7363	-35.3408
1.64218e+10	-35.6398	-18.8082	-35.3292	-18.7693	-35.4568
1.6453e+10	-35.8077	-18.927	-35.3018	-18.799	-35.5763
1.64843e+10	-35.9319	-19.2398	-35.4487	-19.0796	-35.5505
1.65155e+10	-35.9697	-19.3829	-35.4524	-19.2813	-35.707
1.65468e+10	-36.0645	-19.48	-35.5334	-19.6282	-35.6956
1.6578e+10	-36.1344	-19.5562	-35.6944	-19.6585	-35.7249
1.66093e+10	-36.1235	-19.7342	-35.831	-19.7942	-35.7643
1.66405e+10	-36.1783	-19.934	-35.9076	-20.0039	-35.9806
1.66718e+10	-36.2307	-20.1721	-35.9001	-20.2955	-35.9409
1.6703e+10	-36.2894	-20.251	-36.0804	-20.441	-35.9639
1.67343e+10	-36.2961	-20.4021	-36.0654	-20.6217	-36.1016
1.67655e+10	-36.3244	-20.6335	-36.1525	-20.7437	-36.1921
1.67968e+10	-36.4343	-20.9314	-36.2929	-20.8661	-36.3434
1.6828e+10	-36.5071	-21.0687	-36.3917	-21.0451	-36.4259
1.68593e+10	-36.6118	-21.23	-36.5506	-21.3257	-36.5079
1.68905e+10	-36.7433	-21.4645	-36.557	-21.4874	-36.4881
1.69218e+10	-36.7679	-21.5946	-36.6882	-21.6881	-36.6232
1.6953e+10	-36.8175	-21.9157	-36.7723	-21.8623	-36.7075
1.69843e+10	-36.966	-21.9792	-36.8669	-22.002	-36.774
1.70155e+10	-37.0758	-22.1459	-36.876	-22.1284	-36.7162
1.70468e+10	-37.14	-22.4418	-36.938	-22.2764	-36.7311
1.7078e+10	-37.2109	-22.6186	-37.0195	-22.5636	-36.828
1.71093e+10	-37.308	-22.9055	-37.1424	-22.772	-36.8986
1.71405e+10	-37.4234	-23.0594	-37.329	-22.9602	-37.0435
1.71718e+10	-37.5006	-23.2715	-37.258	-23.1191	-37.2028
1.7203e+10	-37.5819	-23.423	-37.3539	-23.2936	-37.233
1.72343e+10	-37.6528	-23.8273	-37.4289	-23.6225	-37.2838
1.72655e+10	-37.7359	-24.0107	-37.5298	-23.8655	-37.4353
1.72968e+10	-37.7283	-24.2264	-37.551	-24.2044	-37.5393
1.7328e+10	-37.7793	-24.4181	-37.5943	-24.3903	-37.6079
1.73593e+10	-37.9059	-24.5668	-37.6238	-24.6619	-37.759
1.73905e+10	-38.0088	-24.7241	-37.6442	-24.9221	-37.8367
1.74218e+10	-38.0962	-25.0398	-37.7502	-25.2407	-37.776
1.7453e+10	-38.1611	-25.324	-37.7784	-25.5737	-37.8997
1.74843e+10	-38.2324	-25.655	-37.9663	-25.8161	-38.1021
1.75155e+10	-38.3278	-25.9561	-38.0969	-26.0922	-38.1657
1.75468e+10	-38.5116	-26.1331	-38.2485	-26.3462	-38.2579
1.7578e+10	-38.5783	-26.4766	-38.3033	-26.5852	-38.3224
1.76093e+10	-38.5574	-26.8438	-38.3583	-26.9395	-38.4068
1.76405e+10	-38.5877	-27.1156	-38.4161	-27.3062	-38.4532
1.76718e+10	-38.5907	-27.4426	-38.4669	-27.5929	-38.4926
1.7703e+10	-38.6912	-27.8567	-38.4552	-27.9486	-38.5644
1.77343e+10	-38.7229	-28.1894	-38.4461	-28.2559	-38.4961
1.77655e+10	-38.8308	-28.5553	-38.454	-28.6444	-38.5941
1.77968e+10	-38.888	-29.0418	-38.5112	-29.0968	-38.6564
1.7828e+10	-39.0889	-29.5618	-38.6473	-29.4924	-38.7067
1.78593e+10	-39.132	-30.0254	-38.6949	-30.0765	-38.7765
1.78905e+10	-39.2262	-30.4966	-38.8148	-30.5711	-38.9501
1.79218e+10	-39.3339	-30.973	-39.0113	-31.0238	-39.0722
1.7953e+10	-39.3751	-31.5026	-39.0783	-31.4039	-39.0352
1.79843e+10	-39.4733	-32.0291	-39.1737	-31.9612	-39.1877
1.80155e+10	-39.5057	-32.4597	-39.2741	-32.5004	-39.2771
1.80468e+10	-39.5143	-32.8679	-39.332	-33.0494	-39.237
1.8078e+10	-39.3917	-33.4627	-39.2844	-33.6168	-39.3688
1.81093e+10	-39.5503	-34.1238	-39.4272	-34.097	-39.4892
1.81405e+10	-39.5626	-34.8784	-39.5122	-34.7845	-39.5328
1.81718e+10	-39.6103	-35.5348	-39.5809	-35.435	-39.4371
1.8203e+10	-39.6331	-36.1659	-39.6907	-36.2176	-39.5657
1.82343e+10	-39.728	-36.8721	-39.7211	-36.8691	-39.6396
1.82655e+10	-39.7937	-37.6278	-39.8299	-37.669	-39.7829
1.82968e+10	-39.8492	-38.3895	-39.8813	-38.2986	-39.8882
1.8328e+10	-39.9369	-38.9771	-40.0909	-38.867	-39.9563
1.83593e+10	-39.9621	-39.3596	-40.0947	-39.2387	-39.9749
1.83905e+10	-40.0123	-39.6166	-40.1215	-39.5397	-39.9712
1.84218e+10	-39.9712	-39.9453	-40.2725	-39.9234	-40.1313
1.8453e+10	-40.0656	-40.2007	-40.3392	-40.1165	-40.2041
1.84843e+10	-40.0505	-40.3477	-40.3914	-40.3726	-40.3979
1.85155e+10	-40.1397	-40.4892	-40.4866	-40.3724	-40.3993
1.85468e+10	-40.1548	-40.6296	-40.5994	-40.4283	-40.4809
1.8578e+10	-40.1706	-40.7164	-40.7023	-40.4737	-40.5255
1.86093e+10	-40.3441	-40.746	-40.7725	-40.4696	-40.5204
1.86405e+10	-40.4112	-40.7727	-40.812	-40.6876	-40.7175
1.86718e+10	-40.5308	-40.7524	-40.8046	-40.786	-40.8043
1.8703e+10	-40.5995	-40.8058	-40.8517	-40.8723	-40.9056
1.87343e+10	-40.5628	-40.7719	-40.8535	-40.7913	-40.815
1.87655e+10	-40.6329	-40.6719	-40.7539	-40.798	-40.8246
1.87968e+10	-40.7313	-40.7663	-40.8517	-40.8069	-40.807
1.8828e+10	-40.8536	-40.7249	-40.7984	-40.8909	-40.8873
1.88593e+10	-40.7703	-40.7893	-40.8388	-41.0397	-41.0334
1.88905e+10	-40.8714	-40.7792	-40.7784	-40.955	-40.9561
1.89218e+10	-40.9104	-40.8733	-40.8851	-40.8999	-40.8789
1.8953e+10	-40.9247	-40.9528	-40.9435	-40.8647	-40.8477
1.89843e+10	-41.039	-40.9091	-40.9045	-40.9856	-40.973
1.90155e+10	-41.1383	-40.8441	-40.8382	-40.873	-40.8684
1.90468e+10	-41.1305	-40.8318	-40.8246	-40.9037	-40.8994
1.9078e+10	-41.117	-40.7442	-40.7409	-40.873	-40.8735
1.91093e+10	-41.1913	-40.8168	-40.8042	-40.8878	-40.886
1.91405e+10	-41.2488	-40.864	-40.8645	-40.9806	-40.9613
1.91718e+10	-41.235	-40.9212	-40.9195	-41.0776	-41.0839
1.9203e+10	-41.2491	-40.962	-40.9562	-41.206	-41.1929
1.92343e+10	-41.239	-41.1613	-41.1385	-41.2443	-41.2475
1.92655e+10	-41.292	-41.3076	-41.2995	-41.5181	-41.5244
1.92968e+10	-41.4119	-41.4408	-41.4162	-41.6048	-41.6045
1.9328e+10	-41.4126	-41.6201	-41.5911	-41.6164	-41.616
1.93593e+10	-41.3552	-41.6239	-41.5799	-41.6643	-41.6779
1.93905e+10	-41.428	-41.7051	-41.6555	-41.6451	-41.6822
1.94218e+10	-41.4786	-41.6979	-41.6549	-41.7053	-41.7326
1.9453e+10	-41.4467	-41.675	-41.6522	-41.7244	-41.7479
1.94843e+10	-41.419	-41.6362	-41.6263	-41.6722	-41.686
1.95155e+10	-41.5227	-41.6007	-41.6162	-41.7148	-41.7061
1.95468e+10	-41.5673	-41.5541	-41.579	-41.7437	-41.7481
1.9578e+10	-41.5628	-41.6073	-41.6067	-41.7646	-41.7811
1.96093e+10	-41.5625	-41.6375	-41.6462	-41.8565	-41.8697
1.96405e+10	-41.6066	-41.5701	-41.5773	-41.9112	-41.918
1.96718e+10	-41.6862	-41.5765	-41.5777	-41.9026	-41.9067
1.9703e+10	-41.8322	-41.7108	-41.7071	-41.8667	-41.8801
1.97343e+10	-41.9537	-41.8165	-41.785	-41.8542	-41.8729
1.97655e+10	-41.9332	-41.988	-41.925	-41.9188	-41.9345
1.97968e+10	-41.9173	-42.0108	-41.9457	-41.9397	-41.9579
1.9828e+10	-41.984	-42.1097	-42.0276	-42.0408	-42.0414
1.98593e+10	-42.0975	-42.0848	-42.0504	-42.1462	-42.1347
1.98905e+10	-42.0855	-42.2436	-42.2199	-42.207	-42.1941
1.99218e+10	-42.1773	-42.3248	-42.3185	-42.1706	-42.1659
1.9953e+10	-42.2224	-42.3534	-42.3455	-42.3063	-42.3036
1.99843e+10	-42.2413	-42.4032	-42.3951	-42.3948	-42.3956
2.00155e+10	-42.3243	-42.4468	-42.4431	-42.4164	-42.4053
2.00468e+10	-42.3118	-42.4066	-42.3966	-42.3927	-42.3959
2.0078e+10	-42.412	-42.3367	-42.3885	-42.4504	-42.4574
2.01093e+10	-42.3487	-42.3972	-42.4055	-42.5246	-42.5313
2.01405e+10	-42.4275	-42.4623	-42.4562	-42.4628	-42.4722
2.01718e+10	-42.4384	-42.5001	-42.4927	-42.5734	-42.5628
2.0203e+10	-42.3012	-42.4608	-42.4559	-42.5906	-42.5773
2.02343e+10	-42.3228	-42.5679	-42.5902	-42.6497	-42.6522
2.02655e+10	-42.2712	-42.647	-42.6633	-42.7831	-42.7806
2.02968e+10	-42.314	-42.7019	-42.7062	-42.8678	-42.857
2.0328e+10	-42.4082	-42.8532	-42.8349	-42.921	-42.9155
2.03593e+10	-42.4575	-42.8538	-42.8505	-43.01	-42.991
2.03905e+10	-42.4702	-42.795	-42.7966	-43.0583	-43.0205
2.04218e+10	-42.5269	-42.9476	-42.9478	-43.0074	-42.9722
2.0453e+10	-42.5999	-43.138	-43.1319	-42.9973	-42.9553
2.04843e+10	-42.7693	-43.1928	-43.1766	-43.1021	-43.0344
2.05155e+10	-42.9239	-43.1744	-43.1806	-43.0219	-42.973
2.05468e+10	-43.0101	-43.2564	-43.2802	-43.1468	-43.1048
2.0578e+10	-43.0753	-43.2827	-43.3043	-43.2208	-43.2207
2.06093e+10	-43.1468	-43.3847	-43.4046	-43.1866	-43.1903
2.06405e+10	-43.2716	-43.543	-43.5779	-43.229	-43.2521
2.06718e+10	-43.3271	-43.3431	-43.3698	-43.3845	-43.4211
2.0703e+10	-43.3511	-43.2761	-43.3179	-43.4365	-43.4741
2.07343e+10	-43.4002	-43.3142	-43.3827	-43.5081	-43.5684
2.07655e+10	-43.3116	-43.516	-43.5826	-43.699	-43.7668
2.07968e+10	-43.2871	-43.5907	-43.6479	-43.6207	-43.6717
2.0828e+10	-43.2385	-43.6121	-43.6754	-43.7746	-43.7784
2.08593e+10	-43.2373	-43.729	-43.7795	-43.796	-43.8161
2.08905e+10	-43.2901	-43.8477	-43.9215	-43.8556	-43.8597
2.09218e+10	-43.2757	-43.8885	-43.9736	-43.7968	-43.7986
2.0953e+10	-43.2868	-43.9222	-43.9958	-43.9007	-43.889
2.09843e+10	-43.343	-43.947	-43.9976	-43.8807	-43.8765
2.10155e+10	-43.4923	-44.0725	-44.1202	-43.909	-43.9006
2.10468e+10	-43.5311	-44.0373	-44.0807	-43.9961	-43.9842
2.1078e+10	-43.6436	-44.0915	-44.1213	-44.0312	-44.0172
2.11093e+10	-43.7551	-44.0523	-44.0909	-44.1412	-44.1341
2.11405e+10	-43.8372	-44.08	-44.0573	-44.1983	-44.2104
2.11718e+10	-44.02	-44.2056	-44.1499	-44.3602	-44.3672
2.1203e+10	-44.051	-44.3368	-44.2748	-44.3407	-44.3488
2.12343e+10	-44.0998	-44.3218	-44.2823	-44.4826	-44.471
2.12655e+10	-44.2274	-44.3278	-44.281	-44.5246	-44.5017
2.12968e+10	-44.1853	-44.3214	-44.2864	-44.638	-44.6343
2.1328e+10	-44.2763	-44.355	-44.2896	-44.649	-44.6401
2.13593e+10	-44.342	-44.4971	-44.4265	-44.7428	-44.7171
2.13905e+10	-44.4686	-44.5997	-44.5461	-44.7369	-44.6955
2.14218e+10	-44.4643	-44.6163	-44.5783	-44.8328	-44.7773
2.1453e+10	-44.5679	-44.6919	-44.6471	-44.7871	-44.7309
2.14843e+10	-44.5259	-44.7859	-44.7268	-44.8027	-44.77
2.15155e+10	-44.5491	-44.8691	-44.8395	-44.8803	-44.8377
2.15468e+10	-44.6664	-44.896	-44.8904	-44.8743	-44.8438
2.1578e+10	-44.7417	-44.9783	-45.0331	-44.9246	-44.9068
2.16093e+10	-44.6771	-45.1336	-45.2121	-44.9675	-44.9699
2.16405e+10	-44.7372	-45.1154	-45.1759	-44.9623	-44.9758
2.16718e+10	-44.8829	-45.2336	-45.3338	-45.0228	-45.0648
2.1703e+10	-44.9987	-45.2321	-45.3429	-45.1191	-45.1503
2.17343e+10	-45.0877	-45.2996	-45.4036	-45.1968	-45.2162
2.17655e+10	-45.1087	-45.2988	-45.3738	-45.2166	-45.2464
2.17968e+10	-45.1255	-45.3844	-45.4275	-45.2086	-45.2366
2.1828e+10	-45.2632	-45.3792	-45.4131	-45.2518	-45.2889
2.18593e+10	-45.3666	-45.2607	-45.2637	-45.2942	-45.3195
2.18905e+10	-45.3521	-45.3088	-45.3104	-45.4393	-45.4643
2.19218e+10	-45.3488	-45.3042	-45.2874	-45.5067	-45.5187
2.1953e+10	-45.4198	-45.4362	-45.4316	-45.556	-45.5628
2.19843e+10	-45.4702	-45.5119	-45.4903	-45.7032	-45.7143
2.20155e+10	-45.4932	-45.6461	-45.6368	-45.7681	-45.7666
2.20468e+10	-45.4686	-45.6414	-45.6301	-45.9918	-45.9842
2.2078e+10	-45.577	-45.7115	-45.6939	-46.0567	-46.0269
2.21093e+10	-45.8148	-45.9026	-45.9342	-46.0803	-46.0681
2.21405e+10	-45.8362	-45.9065	-45.9347	-46.0782	-46.0648
2.21718e+10	-45.8526	-45.9522	-45.976	-46.0511	-46.0419
2.2203e+10	-45.9025	-45.9993	-46.0011	-45.9514	-45.947
2.22343e+10	-46.0647	-46.0365	-46.0201	-46.0004	-46.0006
2.22655e+10	-46.2422	-46.0134	-46.0047	-46.045	-46.0415
2.22968e+10	-46.369	-46.0115	-46.0434	-45.975	-45.981
2.2328e+10	-46.2395	-46.1532	-46.184	-46.0002	-46.0009
2.23593e+10	-46.1584	-46.0889	-46.1105	-46.0812	-46.0807
2.23905e+10	-46.3559	-46.1388	-46.1543	-46.098	-46.0987
2.24218e+10	-46.4046	-46.1412	-46.1482	-46.2003	-46.2062
2.2453e+10	-46.4621	-46.2222	-46.248	-46.3125	-46.3174
2.24843e+10	-46.4894	-46.1483	-46.1979	-46.357	-46.3635
2.25155e+10	-46.6126	-46.3055	-46.3547	-46.3859	-46.3739
2.25468e+10	-46.5738	-46.4152	-46.4252	-46.4542	-46.4271
2.2578e+10	-46.702	-46.5881	-46.6076	-46.6311	-46.6203
2.26093e+10	-46.7832	-46.619	-46.64	-46.6908	-46.6876
2.26405e+10	-46.7981	-46.6381	-46.693	-46.9115	-46.8813
2.26718e+10	-46.8672	-46.728	-46.7762	-46.9603	-46.9293
2.2703e+10	-46.8743	-46.9141	-46.96	-47.0368	-47.0042
2.27343e+10	-46.926	-47.0923	-47.1236	-47.0603	-47.0338
2.27655e+10	-46.9266	-47.1393	-47.1849	-47.0853	-47.0832
2.27968e+10	-46.9509	-47.139	-47.1997	-47.2182	-47.2095
2.2828e+10	-47.0873	-47.0913	-47.1634	-47.2468	-47.2267
2.28593e+10	-47.1466	-47.3115	-47.3868	-47.2678	-47.2124
2.28905e+10	-47.1967	-47.364	-47.4193	-47.2908	-47.2534
2.29218e+10	-47.2442	-47.4154	-47.4748	-47.3227	-47.3072
2.2953e+10	-47.3347	-47.4618	-47.517	-47.4146	-47.4125
2.29843e+10	-47.3919	-47.6096	-47.6629	-47.4652	-47.4616
2.30155e+10	-47.4144	-47.6172	-47.6538	-47.6458	-47.651
2.30468e+10	-47.4625	-47.7213	-47.7589	-47.6347	-47.6319
2.3078e+10	-47.5419	-47.6999	-47.7324	-47.8425	-47.847
2.31093e+10	-47.6229	-47.7582	-47.7663	-47.8868	-47.9275
2.31405e+10	-47.7172	-47.7759	-47.8033	-47.9746	-48.0131
2.31718e+10	-47.7969	-47.8235	-47.8537	-47.9731	-47.9861
2.3203e+10	-47.8444	-47.7966	-47.8527	-48.098	-48.0836
2.32343e+10	-47.9112	-47.7556	-47.8178	-48.2656	-48.2521
2.32655e+10	-47.9964	-47.8242	-47.8985	-48.257	-48.2184
2.32968e+10	-48.1917	-47.9072	-47.9681	-48.2738	-48.2494
2.3328e+10	-48.2165	-47.882	-47.9456	-48.2425	-48.2173
2.33593e+10	-48.2715	-48.0116	-48.0715	-48.3182	-48.31
2.33905e+10	-48.3932	-48.0783	-48.1378	-48.3259	-48.3217
2.34218e+10	-48.5202	-48.1432	-48.1847	-48.4115	-48.4336
2.3453e+10	-48.6671	-48.2617	-48.2797	-48.471	-48.5026
2.34843e+10	-48.8	-48.3749	-48.4125	-48.4633	-48.5017
2.35155e+10	-48.8123	-48.3847	-48.4299	-48.6186	-48.6814
2.35468e+10	-48.7814	-48.5354	-48.5696	-48.6875	-48.7778
2.3578e+10	-48.8855	-48.6333	-48.6713	-48.8081	-48.9162
2.36093e+10	-48.9338	-48.7382	-48.7656	-48.9687	-49.0766
2.36405e+10	-48.9618	-48.7525	-48.7627	-49.0651	-49.1755
2.36718e+10	-48.9939	-48.8806	-48.8841	-49.1376	-49.2512
2.3703e+10	-48.9893	-48.9132	-48.9083	-49.1799	-49.2823
2.37343e+10	-48.964	-48.979	-48.9429	-49.3095	-49.4576
2.37655e+10	-49.0622	-49.0388	-49.0034	-49.4103	-49.5195
2.37968e+10	-49.028	-49.12	-49.1019	-49.5394	-49.6181
2.3828e+10	-49.0731	-49.2674	-49.2571	-49.6747	-49.7249
2.38593e+10	-49.0837	-49.4112	-49.4431	-49.7843	-49.8384
2.38905e+10	-49.1618	-49.4817	-49.5371	-49.8016	-49.844
2.39218e+10	-49.2343	-49.5001	-49.5633	-49.8595	-49.8849
2.3953e+10	-49.3898	-49.6632	-49.7426	-49.9289	-50.0009
2.39843e+10	-49.5147	-49.6732	-49.757	-49.8672	-49.8804
2.40155e+10	-49.5336	-49.7673	-49.8576	-49.8492	-49.8708
2.40468e+10	-49.5942	-49.887	-49.9728	-49.8548	-49.9013
2.4078e+10	-49.6571	-49.8752	-49.9609	-49.8567	-49.9026
2.41093e+10	-49.7978	-49.8034	-49.852	-49.9384	-49.9841
2.41405e+10	-49.8375	-49.867	-49.9192	-49.9922	-50.0272
2.41718e+10	-49.8581	-49.8946	-49.9896	-50.056	-50.0742
2.4203e+10	-49.965	-50.0098	-50.1216	-50.0846	-50.0966
2.42343e+10	-49.9355	-50.0662	-50.1598	-50.2792	-50.3032
2.42655e+10	-49.973	-50.1219	-50.2216	-50.3956	-50.3894
2.42968e+10	-50.0932	-50.1953	-50.292	-50.4471	-50.4221
2.4328e+10	-50.0544	-50.3331	-50.4141	-50.4944	-50.4917
2.43593e+10	-50.0992	-50.4907	-50.5612	-50.6638	-50.6584
2.43905e+10	-50.1467	-50.5515	-50.6294	-50.7588	-50.7073
2.44218e+10	-50.1677	-50.7263	-50.7379	-50.6973	-50.6337
2.4453e+10	-50.1797	-50.6345	-50.6258	-50.7969	-50.7345
2.44843e+10	-50.3874	-50.6613	-50.6848	-50.8981	-50.8601
2.45155e+10	-50.4725	-50.6723	-50.7048	-50.8622	-50.8488
2.45468e+10	-50.6716	-50.6663	-50.7102	-50.9098	-50.8803
2.4578e+10	-50.7308	-50.6808	-50.7419	-50.8663	-50.8331
2.46093e+10	-50.8406	-50.7773	-50.8534	-50.8347	-50.8054
2.46405e+10	-50.9551	-50.8862	-50.9275	-50.9731	-50.9961
2.46718e+10	-51.0786	-50.9895	-51.0732	-51.1867	-51.23
2.4703e+10	-51.2024	-51.2095	-51.3238	-51.3034	-51.3195
2.47343e+10	-51.2496	-51.3654	-51.4453	-51.2525	-51.265
2.47655e+10	-51.2712	-51.4554	-51.5231	-51.29	-51.2867
2.47968e+10	-51.3432	-51.5993	-51.6753	-51.3949	-51.3814
2.4828e+10	-51.4485	-51.668	-51.7458	-51.5774	-51.5601
2.48593e+10	-51.5281	-51.8485	-51.9307	-51.6637	-51.6234
2.48905e+10	-51.565	-51.6868	-51.8007	-51.6477	-51.6093
2.49218e+10	-51.7196	-51.7538	-51.842	-51.6052	-51.5725
2.4953e+10	-51.8013	-51.7689	-51.8511	-51.6925	-51.6635
2.49843e+10	-51.8612	-51.7092	-51.7807	-51.7819	-51.7515
2.50155e+10	-52.0356	-51.6675	-51.74	-51.9733	-51.9725
2.50468e+10	-52.1595	-51.7877	-51.8489	-52.0175	-51.9922
2.5078e+10	-52.2562	-51.844	-51.8966	-52.0545	-52.0525
2.51093e+10	-52.3824	-51.9089	-51.9461	-52.2073	-52.2122
2.51405e+10	-52.4843	-52.0525	-52.0745	-52.3377	-52.3464
2.51718e+10	-52.4823	-52.2173	-52.258	-52.4483	-52.4281
2.5203e+10	-52.5058	-52.2798	-52.3393	-52.4736	-52.4491
2.52343e+10	-52.6684	-52.3725	-52.446	-52.48	-52.4719
2.52655e+10	-52.8593	-52.5366	-52.6434	-52.5633	-52.5574
2.52968e+10	-52.9485	-52.6598	-52.7535	-52.6614	-52.67
2.5328e+10	-53.1118	-52.7789	-52.8696	-52.7462	-52.7699
2.53593e+10	-53.1673	-52.8715	-52.9547	-52.7226	-52.7621
2.53905e+10	-53.2592	-52.8828	-52.9507	-52.6571	-52.6903
2.54218e+10	-53.281	-53.0549	-53.1107	-52.7196	-52.7908
2.5453e+10	-53.4358	-53.2434	-53.2532	-52.8035	-52.8593
2.54843e+10	-53.4862	-53.4521	-53.4966	-52.9577	-53.0016
2.55155e+10	-53.5188	-53.4526	-53.4744	-53.018	-53.0532
2.55468e+10	-53.549	-53.4935	-53.5262	-53.0668	-53.1126
2.5578e+10	-53.5681	-53.5033	-53.5758	-53.1235	-53.1391
2.56093e+10	-53.5576	-53.5362	-53.6264	-53.2515	-53.2436
2.56405e+10	-53.668	-53.6068	-53.709	-53.3436	-53.3521
2.56718e+10	-53.6764	-53.6502	-53.7561	-53.4815	-53.4929
2.5703e+10	-53.6961	-53.6757	-53.7886	-53.5758	-53.5966
2.57343e+10	-53.7035	-53.7437	-53.8589	-53.6344	-53.651
2.57655e+10	-53.7449	-53.8871	-54.0184	-53.7245	-53.7245
2.57968e+10	-53.8411	-53.9641	-54.0755	-53.7914	-53.7871
2.5828e+10	-53.892	-54.0269	-54.1027	-53.8433	-53.8626
2.58593e+10	-54.1394	-54.1141	-54.1779	-53.8715	-53.8967
2.58905e+10	-54.1622	-54.1025	-54.1715	-53.989	-54.0208
2.59218e+10	-54.3252	-54.0975	-54.1706	-54.0251	-54.0421
2.5953e+10	-54.4231	-54.0728	-54.1592	-54.0435	-54.0605
2.59843e+10	-54.5231	-54.1272	-54.1848	-54.1543	-54.1815
2.60155e+10	-54.5245	-54.18	-54.2663	-54.1869	-54.2388
2.60468e+10	-54.5828	-54.2811	-54.3844	-54.3462	-54.4071
2.6078e+10	-54.5575	-54.3419	-54.4426	-54.4008	-54.4582
2.61093e+10	-54.4902	-54.5115	-54.6148	-54.6353	-54.6682
2.61405e+10	-54.527	-54.6931	-54.8202	-54.6032	-54.6519
2.61718e+10	-54.5968	-54.7629	-54.8634	-54.7053	-54.7587
2.6203e+10	-54.6061	-54.8601	-54.9715	-54.7717	-54.8673
2.62343e+10	-54.7645	-54.8689	-55.014	-54.8646	-54.951
2.62655e+10	-54.8505	-54.935	-55.0143	-55.0046	-55.095
2.62968e+10	-54.9563	-54.9371	-55.0048	-55.0408	-55.153
2.6328e+10	-55.0179	-55.0231	-55.0941	-55.1887	-55.2882
2.63593e+10	-55.1483	-55.0564	-55.1256	-55.2776	-55.3774
2.63905e+10	-55.1675	-55.1081	-55.1645	-55.4044	-55.4864
2.64218e+10	-55.1668	-55.1494	-55.2498	-55.414	-55.5014
2.6453e+10	-55.2028	-55.2671	-55.3377	-55.4195	-55.4933
2.64843e+10	-55.3244	-55.2973	-55.375	-55.4785	-55.553
2.65155e+10	-55.3888	-55.4171	-55.5353	-55.502	-55.566
2.65468e+10	-55.4756	-55.4937	-55.6333	-55.528	-55.536
2.6578e+10	-55.5178	-55.5356	-55.6578	-55.5625	-55.5759
2.66093e+10	-55.4114	-55.5574	-55.6861	-55.666	-55.6724
2.66405e+10	-55.6168	-55.5798	-55.6631	-55.674	-55.7228
2.66718e+10	-55.6636	-55.6435	-55.6626	-55.6996	-55.7448
2.6703e+10	-55.7421	-55.7431	-55.779	-55.8852	-55.9028
2.67343e+10	-55.7306	-55.8395	-55.8278	-55.9764	-55.9805
2.67655e+10	-55.7098	-55.744	-55.7194	-55.9735	-56.0182
2.67968e+10	-55.6666	-55.8518	-55.8303	-55.9318	-56.025
2.6828e+10	-55.771	-55.9399	-55.9098	-56.0875	-56.1782
2.68593e+10	-55.8454	-55.9554	-55.9242	-56.1487	-56.2526
2.68905e+10	-55.8699	-55.9254	-55.9709	-56.2384	-56.3309
2.69218e+10	-55.8896	-56.0983	-56.1776	-56.2435	-56.3372
2.6953e+10	-56.0311	-56.0835	-56.1486	-56.1909	-56.2834
2.69843e+10	-56.0481	-56.1859	-56.2973	-56.3121	-56.4025
2.70155e+10	-56.177	-56.3411	-56.4801	-56.3925	-56.4684
2.70468e+10	-56.1474	-56.3075	-56.4636	-56.606	-56.6881
2.7078e+10	-56.291	-56.4155	-56.5821	-56.6001	-56.7069
2.71093e+10	-56.3434	-56.5501	-56.7081	-56.7089	-56.8089
2.71405e+10	-56.4604	-56.6695	-56.8121	-56.8963	-56.9895
2.71718e+10	-56.494	-56.7337	-56.9033	-57.0169	-57.1294
2.7203e+10	-56.5773	-56.7678	-56.9094	-57.1242	-57.1892
2.72343e+10	-56.5559	-56.8241	-56.9334	-57.118	-57.1917
2.72655e+10	-56.6547	-56.9956	-57.0792	-57.2783	-57.3542
2.72968e+10	-56.8863	-57.1908	-57.262	-57.3341	-57.3794
2.7328e+10	-56.9304	-57.2475	-57.3424	-57.3712	-57.4022
2.73593e+10	-57.0279	-57.3157	-57.4399	-57.3997	-57.4579
2.73905e+10	-56.9697	-57.3324	-57.4887	-57.4251	-57.4718
2.74218e+10	-56.9433	-57.3538	-57.5247	-57.5457	-57.5857
2.7453e+10	-57.0094	-57.5116	-57.6777	-57.6313	-57.7305
2.74843e+10	-57.0686	-57.684	-57.8164	-57.7089	-57.7957
2.75155e+10	-57.0841	-57.6129	-57.7665	-57.7508	-57.8347
2.75468e+10	-57.006	-57.5938	-57.7226	-57.8264	-57.8858
2.7578e+10	-57.0242	-57.7336	-57.837	-58.0575	-58.1171
2.76093e+10	-57.0049	-57.7855	-57.8549	-58.1028	-58.1405
2.76405e+10	-57.1881	-57.8451	-57.9071	-58.1289	-58.1521
2.76718e+10	-57.4161	-57.9972	-58.0247	-58.1527	-58.1824
2.7703e+10	-57.5728	-57.9521	-58.0062	-58.1763	-58.1845
2.77343e+10	-57.4964	-57.9612	-58.066	-58.3561	-58.3604
2.77655e+10	-57.4543	-58.019	-58.1231	-58.4237	-58.4607
2.77968e+10	-57.4485	-58.1324	-58.2264	-58.4822	-58.5094
2.7828e+10	-57.5662	-58.2323	-58.3144	-58.5504	-58.5753
2.78593e+10	-57.6423	-58.2571	-58.3556	-58.6645	-58.6975
2.78905e+10	-57.6408	-58.2737	-58.4079	-58.7399	-58.8065
2.79218e+10	-57.6745	-58.274	-58.4117	-58.8587	-58.9393
2.7953e+10	-57.8115	-58.2458	-58.3686	-58.9025	-58.9966
2.79843e+10	-57.9654	-58.4058	-58.5047	-58.7937	-58.912
2.80155e+10	-58.2437	-58.5126	-58.5927	-58.8099	-58.9235
2.80468e+10	-58.3661	-58.4852	-58.5791	-58.8013	-58.9045
2.8078e+10	-58.4021	-58.5445	-58.6419	-58.8174	-58.92
2.81093e+10	-58.5113	-58.6522	-58.7198	-58.8672	-58.9331
2.81405e+10	-58.5621	-58.8492	-58.8797	-59.0129	-59.0512
2.81718e+10	-58.714	-58.9087	-58.9744	-59.0521	-59.0948
2.8203e+10	-58.7154	-58.983	-59.0235	-59.1421	-59.1957
2.82343e+10	-58.7788	-58.9592	-58.992	-59.1373	-59.1725
2.82655e+10	-58.8715	-59.0484	-59.1095	-59.2195	-59.2549
2.82968e+10	-58.9165	-59.0547	-59.1317	-59.3832	-59.4347
2.8328e+10	-58.9724	-59.1048	-59.1968	-59.5296	-59.5811
2.83593e+10	-59.0207	-59.172	-59.2698	-59.5043	-59.5782
2.83905e+10	-59.0513	-59.2202	-59.3062	-59.451	-59.5265
2.84218e+10	-58.9524	-59.348	-59.4038	-59.472	-59.5065
2.8453e+10	-59.0538	-59.3858	-59.4992	-59.5726	-59.6028
2.84843e+10	-59.1601	-59.4247	-59.5755	-59.6855	-59.6944
2.85155e+10	-59.1387	-59.4704	-59.6185	-59.7179	-59.7207
2.85468e+10	-59.1558	-59.6576	-59.8006	-59.6773	-59.6697
2.8578e+10	-59.3341	-59.6614	-59.799	-59.8317	-59.8074
2.86093e+10	-59.4249	-59.6959	-59.8276	-59.9894	-59.9989
2.86405e+10	-59.5818	-59.7065	-59.8197	-60.1796	-60.1869
2.86718e+10	-59.5809	-59.8709	-60.0139	-60.2423	-60.2488
2.8703e+10	-59.5798	-59.9202	-60.0182	-60.2694	-60.2771
2.87343e+10	-59.6372	-59.9259	-60.0102	-60.298	-60.2908
2.87655e+10	-59.7296	-59.9729	-60.0696	-60.3977	-60.384
2.87968e+10	-59.8692	-59.9215	-60.0366	-60.3905	-60.3906
2.8828e+10	-59.8332	-60.013	-60.093	-60.4091	-60.4282
2.88593e+10	-59.9297	-60.1132	-60.2335	-60.4133	-60.4487
2.88905e+10	-60.015	-60.1772	-60.3243	-60.4353	-60.4843
2.89218e+10	-60.2442	-60.1271	-60.2707	-60.3664	-60.4706
2.8953e+10	-60.2203	-60.1321	-60.2935	-60.3514	-60.4654
2.89843e+10	-60.3067	-60.2446	-60.3823	-60.4361	-60.5476
2.90155e+10	-60.2981	-60.2658	-60.3766	-60.3548	-60.461
2.90468e+10	-60.181	-60.3325	-60.4363	-60.4546	-60.5536
2.9078e+10	-60.2212	-60.3654	-60.4977	-60.4793	-60.5552
2.91093e+10	-60.2413	-60.3326	-60.4545	-60.56	-60.6204
2.91405e+10	-60.3464	-60.4165	-60.5345	-60.5901	-60.6665
2.91718e+10	-60.3656	-60.4841	-60.5979	-60.6184	-60.672
2.9203e+10	-60.4658	-60.5429	-60.6777	-60.7247	-60.7605
2.92343e+10	-60.5386	-60.6248	-60.7648	-60.7132	-60.8017
2.92655e+10	-60.6252	-60.584	-60.7155	-60.8507	-60.9813
2.92968e+10	-60.8108	-60.7023	-60.8391	-60.8701	-60.964
2.9328e+10	-60.7857	-60.7578	-60.8638	-60.9935	-61.102
2.93593e+10	-60.9145	-60.8548	-60.9613	-61.0369	-61.1345
2.93905e+10	-60.9622	-60.8734	-60.9542	-61.0633	-61.1102
2.94218e+10	-60.984	-60.7988	-60.8602	-61.206	-61.2307
2.9453e+10	-61.1022	-60.7956	-60.8467	-61.2113	-61.2548
2.94843e+10	-61.1316	-60.9106	-60.9574	-61.3471	-61.3096
2.95155e+10	-61.1773	-60.944	-60.9856	-61.4401	-61.3794
2.95468e+10	-61.2079	-60.942	-60.9638	-61.4553	-61.4071
2.9578e+10	-61.4264	-61.0306	-61.0654	-61.4112	-61.3323
2.96093e+10	-61.3569	-61.0774	-61.1273	-61.5208	-61.4517
2.96405e+10	-61.4372	-61.0569	-61.1343	-61.5171	-61.4997
2.96718e+10	-61.5867	-61.2755	-61.3126	-61.5352	-61.5377
2.9703e+10	-61.5383	-61.4413	-61.4943	-61.6658	-61.6608
2.97343e+10	-61.5559	-61.4451	-61.5008	-61.6992	-61.7258
2.97655e+10	-61.578	-61.4482	-61.5627	-61.7365	-61.7206
2.97968e+10	-61.5311	-61.613	-61.7191	-61.787	-61.804
2.9828e+10	-61.4608	-61.6543	-61.7514	-61.9226	-61.9518
2.98593e+10	-61.4286	-61.6725	-61.7562	-62.0568	-62.1051
2.98905e+10	-61.4604	-61.7028	-61.7296	-62.1328	-62.1562
2.99218e+10	-61.4726	-61.7314	-61.7851	-62.1447	-62.1519
2.9953e+10	-61.5998	-61.6494	-61.7118	-62.0539	-62.1006
2.99843e+10	-61.6612	-61.8339	-61.8838	-62.1062	-62.135
3.00155e+10	-61.7764	-61.9616	-62.0026	-62.1861	-62.234
3.00468e+10	-61.8732	-62.0329	-62.0751	-62.2699	-62.3003
3.0078e+10	-62.068	-62.0483	-62.1169	-62.1873	-62.24
3.01093e+10	-62.1207	-62.1193	-62.1787	-62.0563	-62.1028
3.01405e+10	-62.0642	-62.2393	-62.3379	-62.1061	-62.2011
3.01718e+10	-62.0059	-62.3358	-62.4267	-62.3725	-62.4634
3.0203e+10	-62.0783	-62.4273	-62.5199	-62.535	-62.6333
3.02343e+10	-62.1063	-62.2382	-62.3571	-62.5867	-62.6808
3.02655e+10	-62.2127	-62.2863	-62.4008	-62.5832	-62.6786
3.02968e+10	-62.116	-62.365	-62.4852	-62.6664	-62.7921
3.0328e+10	-62.0283	-62.4663	-62.5811	-62.8225	-62.9551
3.03593e+10	-61.9833	-62.4339	-62.5773	-62.8841	-63.0056
3.03905e+10	-62.0613	-62.4722	-62.6066	-62.9734	-63.048
3.04218e+10	-62.1231	-62.4653	-62.5969	-62.9522	-63.0241
3.0453e+10	-62.0939	-62.5248	-62.6727	-62.9491	-63.0525
[truncated: 49 more rows]

## Sheet: Fig10ef NPR
10 spans
Orthogonal
w/o ASE, NrefsampleMMSE = 65536*2, w/o noise disturb
Launch power =3dBm, BWPRNCal=600MHz					PM Notch, 9.3GHz			PM NPR, notch BW=0
	NPR (dB)				PM Notch, 12.0GHz			Simp NPR, notch BW=0
	NtapChannel				Simp Notch, 9.3GHz			PM NPR, notch BW=600MHz
Frequency (GHz)	1201				Simp Notch, 12.0GHz			Simp NPR, notch BW=600MHz
1.33331	-13.0432
4	-13.0117
6.66669	-13.3049
9.33331	-13.9114
12	-14.729
14.6667	-15.7116
Simple							PM notch
PNR in dB
	BW for PNRCal (GHz)									BW for PNRCal (GHz)
Frequency (GHz)	0.1	0.35	0.6	1	intercept		Frequency (GHz)	0.1	0.35	0.6	1	intercept
1.33331			-14.4712		-13.1618		1.33331			-14.5397		-13.2639
4			-14.195		-13.0128		4			-14.4028		-13.3088
6.66669			-14.4903		-13.2106		6.66669			-14.6312		-13.5228
9.33331	-14.0314	-14.5371	-15.0104	-15.8012	-13.8403		9.33331	-14.2916	-14.7083	-15.1811	-15.9524	-14.0826
12	-15.0828	-15.4495	-15.9838	-16.8237	-14.8283		12	-15.1905	-15.6899	-16.13	-16.9797	-14.9847
14.6667			-16.9844		-15.7902		14.6667			-17.1057		-15.945							0
1 spans
Orthogonal
w/o ASE, NrefsampleMMSE = 65536*2, w/o noise disturb
Launch power = 9dBm, BWPRNCal=600MHz
	PNR (dB)
	NtapChannel
Frequency (GHz)	401
1.33331	-16.9173
4	-17.3857
6.66669	-17.4074
9.33331	-17.6477
12	-18.2193
14.6667	-18.2601
Simple							PM notch
NPR in dB	BW for PNRCal (GHz)						NPR in dB	BW for PNRCal (GHz)
Frequency (GHz)	0.1	0.35	0.6	1	intercept		Frequency (GHz)	0.1	0.35	0.6	1	intercept
1.33331			-16.0812		-16.0635		1.33331			-17.1957		-17.1553
4			-16.193		-16.0543		4			-17.3405		-17.1795
6.66669			-16.4602		-16.2983		6.66669			-17.4622		-17.2587
9.33331	-16.6826	-16.6712	-16.6612	-16.6298	-16.6911		9.33331	-17.4286	-17.5862	-17.6671	-17.8292	-17.4068
12	-17.1712	-17.1868	-17.202	-17.2285	-17.1645		12	-18.1189	-18.1046	-18.1995	-18.4052	-18.0342
14.6667			-17.5355		-17.7248		14.6667			-18.5394		-18.5347

## Sheet: Fig10g Q factors
1 Span										10 span
			Gaussian noise		Chi noise
Launch power (dBm)	Ref.	EqualOrthg (changeseed)	EqualSpectra-SimpleNotch-Gaussian	EqualSpectra -PMNotch-Gaussian	EqualSpectra-SimpleNotch-Chi	EqualSpectra -PMNotch-Chi				Launch power (dBm)	Ref. Q	EqualOrthg (changeseed)	Launch power (dBm)	EqualSpectra-SimpleNotch-Gaussian, extrap.	EqualSpectra -PMNotch-Gaussian, extrap.	EqualSpectra-SimpleNotch-Chi, extrap.	EqualSpectra -PMNotch-Chi, extrap.
-1	8.9897	9.00504	8.91431	8.95515	8.91821	8.9554				-10	9.0194	9.026	-10	8.96183	8.97658	8.96385	8.9669
1	8.85678	8.86145	8.76731	8.83141	8.76394	8.83438				-8	8.9359	8.9415	-8	8.87579	8.89353	8.87414	8.89077
3	8.53383	8.52141	8.40673	8.54083	8.39326	8.53512				-6	8.7484	8.7433	-6	8.66974	8.69797	8.67715	8.70626
5	7.83577	7.7924	7.60964	7.8813	7.58548	7.84323				-4	8.2822	8.2693	-4	8.20967	8.25705	8.20812	8.25022
7	6.62933	6.59724	6.14476	6.59035	6.13311	6.55392				-2	7.3334	7.3189	-2	7.25253	7.3377	7.24238	7.34199
9	4.83935	4.82698	4.02702	4.60293	4.10316	4.64701				0	5.8155	5.7956	0	5.657	5.77363	5.64745	5.7673
										2	3.785	3.7524	2	3.48741	3.62368	3.49721	3.64854
										3	2.6185	2.59421	3	2.35708	2.48358	2.37815	2.50974
