# Supplementary material for: Nonlinear noise spectrum measurement using a probability-maintained noise power ratio method
Source: Commun Eng. 2022 Dec 29;1:49. doi: 10.1038/s44172-022-00047-y (PMC10955953; doi:10.1038/s44172-022-00047-y)
Supplement: Supplementary file 14 — Supplementary data 2 [file 44172_2022_47_MOESM14_ESM.xlsx]

## Sheet: Sheet1
3rd order Volterra model
Tap number of each order
N1	N2	N3
101	11	5
Sample rate
84GSa/s
Nonlinear coefficients of each order
1st order	coefficient		2nd order		coefficient		3rd order			coefficient
k	h_k		k	l	h_k,l		k	l	m	h_k,l,m
-50	0.00319438		-5	-5	-0.00128063		-2	-2	-2	-9.58763e-05
-49	0.000606355		-4	-5	0.00671702		-1	-2	-2	0.000189338
-48	0.000714894		-3	-5	0.00317694		0	-2	-2	0.00149987
-47	0.00116357		-2	-5	0.00439045		1	-2	-2	-0.00118073
-46	-0.000359929		-1	-5	0.00213508		2	-2	-2	0.000820895
-45	-0.000844048		0	-5	0.000206776		-1	-1	-2	0.0113761
-44	-0.000382072		1	-5	-0.000321415		0	-1	-2	-0.0069058
-43	-0.000760074		2	-5	0.000399698		1	-1	-2	0.00445316
-42	0.000987926		3	-5	4.25249e-05		2	-1	-2	-0.00178039
-41	-0.00064968		4	-5	0.000188078		0	0	-2	0.00505299
-40	0.00235139		5	-5	-9.31693e-05		1	0	-2	0.000931851
-39	0.00286408		-4	-4	-0.00271074		2	0	-2	0.00142448
-38	0.000490062		-3	-4	-0.00721551		1	1	-2	-0.0011077
-37	0.0076577		-2	-4	-0.00922838		2	1	-2	-0.000206505
-36	2.60181e-05		-1	-4	-0.0114651		2	2	-2	-0.00048543
-35	0.00632413		0	-4	-0.00479789		-1	-1	-1	-0.00781489
-34	0.0064101		1	-4	-0.00084412		0	-1	-1	0.00140151
-33	-0.00920809		2	-4	-0.00134824		1	-1	-1	-0.00180504
-32	-0.00179199		3	-4	3.88357e-05		2	-1	-1	-7.43658e-05
-31	-0.00568878		4	-4	0.000158828		0	0	-1	0.00174797
-30	0.00731527		5	-4	-0.000197439		1	0	-1	-0.00795389
-29	0.00214901		-3	-3	-0.000539521		2	0	-1	0.00261858
-28	0.00353494		-2	-3	0.0155367		1	1	-1	0.00456547
-27	-0.00173611		-1	-3	0.0114057		2	1	-1	-0.000450879
-26	-0.000665735		0	-3	0.00988182		2	2	-1	0.000786762
-25	-0.000200959		1	-3	0.00105134		0	0	0	-0.00909981
-24	0.010026		2	-3	0.0029508		1	0	0	0.00376202
-23	0.000906931		3	-3	-7.34909e-05		2	0	0	-0.0033103
-22	0.00852558		4	-3	7.48372e-05		1	1	0	-0.00502947
-21	0.00154453		5	-3	8.58063e-05		2	1	0	-0.00116655
-20	0.00673447		-2	-2	7.33459e-05		2	2	0	-0.000122928
-19	0.00572315		-1	-2	-0.0139438		1	1	1	-0.000619521
-18	-0.00290502		0	-2	-0.00562852		2	1	1	0.000340633
-17	-0.00588281		1	-2	-0.00284869		2	2	1	-0.00168187
-16	-0.0075495		2	-2	-0.00328727		2	2	2	0.000426302
-15	-0.010884		3	-2	-0.000198864
-14	0.00785363		4	-2	-0.000248839
-13	0.00601981		5	-2	-1.92682e-05
-12	0.00104883		-1	-1	-0.0149358
-11	0.0058547		0	-1	-0.00112541
-10	0.0332098		1	-1	-0.000860174
-9	0.00774109		2	-1	0.00180098
-8	0.00128034		3	-1	0.00129168
-7	0.02659		4	-1	0.000131557
-6	-0.00554844		5	-1	0.000905247
-5	0.000111034		0	0	0.00970907
-4	-0.00851788		1	0	0.0167147
-3	0.158292		2	0	0.00289711
-2	-0.230277		3	0	-9.65249e-05
-1	0.31615		4	0	-0.000437601
0	0.588571		5	0	-0.000758183
1	0.224988		1	1	0.000396931
2	0.0441081		2	1	-0.00256869
3	-0.0040714		3	1	-0.000277386
4	-0.00779067		4	1	0.000457463
5	-0.0217649		5	1	0.000443624
6	-0.0163372		2	2	0.00326349
7	-0.0115179		3	2	0.00108668
8	-0.00645348		4	2	0.00137074
9	-0.008598		5	2	-0.000739664
10	0.00285657		3	3	-0.0012456
11	-0.00839872		4	3	-0.00313731
12	-0.000899121		5	3	-0.000339909
13	-0.00381656		4	4	0.00204006
14	0.00273366		5	4	0.00223368
15	-0.00312698		5	5	-0.00162156
16	-0.000577454
17	0.00644957
18	0.00100085
19	-0.00379624
20	-0.00243482
21	0.00332092
22	-0.00184703
23	-0.00229271
24	-0.00204661
25	-0.000494404
26	-0.00302952
27	0.00503705
28	-0.00489373
29	-0.0018527
30	0.000271565
31	0.00169597
32	-0.000755875
33	-0.00187786
34	-0.000222642
35	1.00762e-05
36	-0.000631775
37	-0.000121645
38	-0.000212111
39	-0.0015057
40	0.000192228
41	-0.00101821
42	0.00028741
43	-0.000675597
44	-0.00020345
45	0.000519477
46	-0.000448227
47	-0.000212641
48	-0.000389362
49	0.000137437
50	0.000167298
