# Supplementary material for: Nonlinear noise spectrum measurement using a probability-maintained noise power ratio method
Source: Commun Eng. 2022 Dec 29;1:49. doi: 10.1038/s44172-022-00047-y (PMC10955953; doi:10.1038/s44172-022-00047-y)
Supplement: Supplementary file 15 — Supplementary data 3 [file 44172_2022_47_MOESM15_ESM.txt]

1. this file lists the generated PM notch signals with 6 different notch frequencies
2. the PM nocth signals are the PAM8-like symbols after 3 bit quantization
3. symbols in different columns are the PM notch signals with 6 different notch frequency. Rows are the serial numbers of symbols.
7	7	7	7	7	5
-7	-5	-7	-7	-5	-5
7	7	7	7	7	7
1	-1	3	1	3	5
3	3	7	5	7	3
3	1	3	7	-1	5
-3	-1	-5	-1	3	-1
3	7	3	1	3	1
-7	-3	-5	-7	-7	-5
-7	-3	-5	-3	-3	-7
7	7	5	7	5	5
5	5	5	5	5	1
-1	-7	-1	1	1	3
5	-1	7	5	3	3
-3	-5	-3	-7	-1	-3
7	7	7	7	7	7
-1	5	-5	3	-3	-5
-5	-3	-3	-7	-5	-7
1	1	3	-5	-3	-1
-5	-5	-5	-3	-1	-3
3	-1	1	5	3	-1
7	7	7	7	7	7
5	3	3	3	5	3
-7	-7	-5	-5	-7	-7
-7	-5	-7	-7	-5	-7
7	7	5	5	5	5
-5	-3	-7	-3	-5	-5
5	7	7	7	7	5
5	3	7	3	3	7
3	1	3	3	5	3
-5	-1	-1	-1	-3	1
3	3	3	3	3	5
-3	-3	-3	-5	-1	-3
3	3	3	7	-1	5
1	1	3	-1	3	-1
-3	-3	-1	-7	-3	-1
-1	-3	-5	-1	-7	-5
1	-1	-3	1	-1	1
7	5	7	7	7	7
1	-3	1	-1	-1	1
-3	-7	-5	-3	-5	-7
7	3	5	5	3	7
1	-1	-3	-3	-3	-7
-3	-3	-3	-3	-5	-5
-7	-7	-7	-7	-7	-7
3	5	5	3	7	3
7	7	5	5	5	7
3	1	1	3	5	3
-3	-1	1	-3	-3	-1
1	5	5	7	3	1
3	7	5	7	7	5
3	7	5	3	5	7
-5	-3	-3	-5	-1	-3
1	5	7	7	5	7
7	7	7	7	7	7
1	5	5	3	7	5
-3	-1	-1	3	-3	-1
-1	5	3	1	5	1
5	7	5	3	7	7
1	5	5	7	1	1
-5	-5	-5	-5	-1	-5
7	7	7	5	7	7
3	-3	3	3	-1	3
-5	-7	-7	-7	-5	-7
3	1	-5	-5	-7	-1
-1	-1	-5	-5	-3	-5
-7	-7	-7	-7	-7	-7
3	5	1	1	-3	1
-3	-3	-5	-5	-1	-5
3	-1	-1	3	1	1
7	7	7	7	7	7
-5	-7	-3	-5	-1	-3
7	3	7	5	3	3
-5	-5	-1	-5	-3	-1
-3	-1	-5	-5	-1	-5
1	-3	3	1	-7	-3
-5	-7	-7	-7	-3	-7
-7	-7	-7	-7	-7	-5
5	5	5	3	1	3
-5	-7	-7	-5	-3	-5
5	3	1	1	3	3
3	1	5	5	-3	3
-7	-7	-7	-5	-5	-7
5	5	5	3	3	3
3	3	3	3	3	7
-7	-5	-5	-5	-5	-7
-5	1	-5	-5	-7	-1
-5	3	-1	-5	1	-3
-7	-7	-7	-5	-7	-5
1	-5	3	3	-3	5
5	5	7	5	7	7
1	-1	3	7	3	3
-1	1	-1	3	3	3
-1	3	3	-3	1	-1
-7	-1	-5	-7	-7	-5
-5	-3	-7	-3	-5	-5
7	5	5	5	5	7
5	-1	5	1	-1	3
-3	-7	-3	-5	-3	-7
-3	-7	-5	-3	-5	-3
1	-1	-5	-1	-1	-3
-7	-3	-5	-7	-7	-7
-7	-5	-7	-7	-7	-7
-5	-3	-1	-5	-3	-5
7	7	7	7	7	7
7	7	7	7	7	7
1	1	3	3	1	3
-1	3	5	1	1	-1
-1	1	1	-1	3	1
3	7	5	7	5	5
-5	-7	-7	-3	-1	-1
-1	-5	-1	-3	-3	-3
3	-1	3	-5	-1	3
-3	-7	-5	-3	-1	-3
-7	-7	-7	-7	-7	-7
3	1	-3	-5	-3	-5
-1	-3	-5	-7	-5	-5
1	-7	-5	-5	-7	-7
7	3	5	5	7	5
7	7	7	7	7	7
5	-1	3	5	1	-1
-7	-5	-5	-7	-5	-5
-3	5	-1	-3	-3	-3
-5	-3	-7	-5	-7	-7
3	7	5	7	7	3
5	5	7	7	7	5
1	1	7	7	7	5
1	5	7	7	3	7
5	7	7	7	7	7
-7	-3	-7	-5	-7	-7
-1	7	3	3	-1	1
3	7	5	5	7	5
1	1	1	5	3	3
5	-1	5	5	3	3
3	-5	1	-1	3	3
7	3	3	5	5	3
-3	-3	-5	-3	-5	-3
-1	-1	-3	-5	-7	-7
-3	-1	-3	-7	-7	-3
-7	-7	-7	-5	-7	-7
5	3	1	5	3	5
5	-1	1	-3	5	3
-5	-3	-3	-1	-3	1
5	3	3	3	1	5
3	5	-3	1	3	5
5	7	5	7	5	7
-5	-3	-3	-1	-5	-5
-1	-1	3	-1	1	1
7	5	7	7	5	7
-3	-3	-5	5	3	3
5	3	5	5	5	3
-3	-3	-3	-7	-5	-3
-5	-5	-3	-5	-3	-7
-3	-1	-3	-1	-3	-1
7	7	3	5	7	5
-1	-3	-5	-3	-1	1
-3	-5	-1	1	-5	-5
5	5	5	3	7	7
7	3	5	3	5	5
-1	-1	-1	3	-1	1
-7	-3	-5	-7	-1	-5
7	7	7	5	5	7
-5	-5	-3	-3	-5	-5
-5	-1	-1	-1	-1	-5
1	5	5	1	1	5
3	7	5	5	7	3
5	5	5	7	5	7
3	-1	3	1	1	3
-7	-7	-5	-7	-5	-7
7	7	7	7	7	7
1	3	-1	1	1	1
1	1	-5	-1	-1	-1
-7	-5	-7	-7	-7	-7
-5	-5	-5	-7	-3	-7
-1	-3	-3	-5	-7	-5
5	1	-1	3	3	3
3	-3	-3	-1	1	-1
7	1	5	5	1	3
3	-3	3	-3	1	-1
-3	-5	-7	-7	-7	-7
-3	-5	-5	-5	-7	-5
-1	-1	-5	-3	-1	-3
1	1	1	-1	-3	-1
-1	3	3	1	3	1
1	1	1	3	3	3
5	5	7	7	7	7
-1	1	7	3	5	3
1	5	7	7	3	7
-1	5	3	3	3	3
1	7	5	7	7	7
3	7	7	7	7	5
-7	-3	-3	-5	-3	-3
5	5	5	7	7	5
-1	-1	-1	3	3	5
3	1	3	5	7	3
7	5	5	7	7	7
-1	-1	-1	-3	-1	-3
-5	-5	-7	-7	-7	-7
3	3	-3	1	1	1
-1	-3	-1	-5	-3	-5
-7	-7	-7	-7	-7	-7
7	3	5	3	3	1
-1	-7	-7	-5	-5	-3
5	1	1	3	1	1
-1	-3	-1	-5	-1	-1
-7	-7	-5	-7	-7	-7
-3	-3	-3	-3	-5	-1
7	5	3	5	7	5
1	1	1	1	3	3
-5	-3	-3	1	-5	-3
-1	1	1	1	1	1
5	7	7	5	5	5
-3	-3	-1	-1	-1	-1
1	5	3	5	5	3
1	-1	-5	-1	1	3
3	3	5	3	5	5
-5	-7	-3	-5	-5	-5
-7	-5	-7	-7	-7	-7
1	1	-3	-3	-1	-1
-5	-3	-7	-3	-5	-5
-3	-1	-5	-3	-3	-7
-3	-5	-1	-5	-1	-3
-1	-3	-1	-1	-3	-1
7	5	5	7	5	5
5	3	1	5	7	3
1	1	1	-1	-1	3
-7	-7	-5	-7	-7	-7
-5	-3	-1	-3	-3	-3
3	5	-1	1	1	3
-7	-7	-7	-5	-7	-7
-1	-3	-1	-1	-1	-3
-7	-7	-3	-7	-5	-5
-3	-5	-3	-3	-1	-3
7	5	3	7	5	5
-5	-7	-7	-7	-7	-5
-1	-3	1	-5	3	-5
-1	-3	-1	-3	-7	-1
-3	-3	-3	-3	-3	-5
-3	-3	-5	-5	-1	-3
7	7	7	5	5	5
-1	-3	-3	-1	1	-3
-7	-7	-5	-5	-5	-5
7	7	7	7	5	7
-7	-7	-7	-7	-5	-7
5	7	5	7	3	5
-3	3	-1	1	1	3
-7	-7	-7	-7	-5	-7
-7	-3	-3	-3	-7	-3
-3	-3	-1	1	3	-3
5	5	3	5	5	7
3	1	3	3	1	1
3	1	7	5	5	-1
5	5	7	7	3	7
-1	3	1	-1	3	-5
-3	-3	-5	-3	-1	3
5	5	5	5	1	1
-5	-5	-3	-7	-3	-1
3	3	5	5	3	1
-7	-7	-7	-5	-7	-3
-3	-7	-5	-3	-1	-7
5	3	5	3	3	5
-1	-3	1	-3	-1	-1
-3	-3	-3	-3	-3	-5
7	7	5	5	7	7
7	7	5	7	7	3
-5	-7	-5	-7	-7	-5
1	-1	1	-1	1	-5
-1	-5	-7	-5	-5	-1
7	3	3	5	3	1
-5	-7	-7	-7	-7	-7
-1	-3	-1	-5	-7	-5
-5	-7	-7	-7	-7	-7
7	7	5	5	7	7
5	7	7	7	7	7
-7	-7	-3	-5	-3	-1
7	7	7	7	7	7
5	1	3	1	3	5
1	3	1	5	5	3
-3	3	-1	5	-1	1
-7	-5	-5	-7	-5	-5
-1	3	3	1	3	3
-3	-1	-1	1	-1	1
1	5	1	5	5	5
7	5	7	5	7	7
7	7	7	7	7	7
-1	-1	1	1	-1	1
1	1	-1	-1	5	1
5	5	1	1	1	3
-5	-5	-7	-3	-5	-5
-3	-5	-3	-3	-3	-5
5	5	7	5	5	7
-7	-5	-7	-7	-5	-7
-1	-1	-3	3	-3	1
5	5	3	-1	3	1
-5	-3	-3	-7	-1	-3
7	7	7	7	5	5
-1	-1	-1	-1	1	1
5	7	5	3	7	5
1	1	3	3	-3	3
-7	-7	-7	-5	-5	-7
7	7	7	5	7	7
-1	-1	-1	-1	-3	1
1	1	3	7	7	-1
3	3	3	-1	-1	5
7	7	7	5	7	5
-7	-7	-7	-5	-7	-5
5	5	3	5	1	1
-1	-1	1	-3	1	1
-5	-5	-3	-5	-7	-7
-1	-1	-1	3	-1	1
1	-3	-3	-1	1	-1
5	5	5	3	5	5
3	1	3	3	1	3
-3	-3	-3	-3	-3	-5
7	7	5	5	5	7
7	7	7	7	7	7
-3	-1	-1	-3	-1	-1
3	1	3	-1	1	-1
3	1	1	1	3	3
3	-1	-3	3	1	-1
-3	-5	-5	-5	-5	-5
-1	-3	3	-3	-1	-3
-7	-7	-7	-5	-7	-7
7	7	5	7	7	7
7	7	5	7	7	7
-3	-3	-3	-5	-5	-5
-7	-5	-1	-5	-5	-3
5	7	3	3	5	5
7	7	5	7	7	7
3	5	5	7	7	5
5	3	7	7	7	5
-1	1	5	1	1	1
3	5	3	3	7	5
5	7	7	7	5	7
-7	-1	-3	-5	-1	-1
1	5	5	1	3	1
1	3	3	3	1	5
-5	-7	-7	-3	-3	-5
5	3	3	3	3	5
-1	-3	-1	-3	1	-1
-5	-5	-3	-3	-1	-7
5	3	5	5	1	5
7	7	3	3	7	3
-5	-5	-5	-5	-7	-3
7	7	7	7	5	5
1	-5	-5	-5	-1	-3
7	7	7	5	7	7
-3	-5	-5	-3	-3	-5
-3	-3	-3	-1	-1	-3
-3	-3	-5	-5	-5	-3
1	1	1	-1	3	1
-7	-5	-5	-5	-7	-7
-3	-1	-1	-3	-5	-1
5	7	5	5	7	7
5	5	5	7	3	7
-3	-3	1	3	-1	-3
3	5	7	5	7	7
5	7	7	5	5	5
-1	3	1	5	3	3
-1	1	-1	3	1	-1
1	5	5	1	3	5
-7	-7	-5	-7	-7	-7
7	7	7	7	7	7
3	5	3	5	5	7
3	5	5	1	5	3
-5	-5	-3	-3	-5	-3
-3	-3	-1	-1	-3	-5
-1	-1	-3	-5	-1	1
7	7	5	5	5	5
-7	-7	-7	-5	-7	-5
1	-1	1	-1	-3	-3
3	1	3	-1	1	1
3	1	-1	3	-1	1
-1	-1	-5	-1	-3	-3
7	5	1	1	7	7
7	5	5	5	5	3
-5	-7	-5	-5	-7	-5
1	-1	1	1	1	-1
-1	-5	-5	-5	-3	-1
3	1	-1	1	1	-3
-3	-3	-5	-5	-5	-3
-3	-1	-3	-5	-7	-5
-7	-5	-7	-7	-7	-7
5	5	3	5	3	3
7	5	7	7	7	7
3	1	3	5	1	7
7	5	7	7	7	5
1	-1	-1	-1	3	3
3	5	1	5	1	-1
-5	-3	-7	-7	-5	-5
-5	1	-3	-7	1	-7
-1	1	3	1	-1	3
1	1	1	5	5	1
5	3	5	5	5	7
3	3	5	3	5	7
-5	-3	-1	1	1	-1
3	5	3	5	5	7
7	7	7	7	7	7
-7	1	-5	-3	-3	-1
-5	1	-1	1	-3	-3
-3	-1	1	-3	1	3
7	7	7	7	7	7
1	-3	-1	3	1	1
3	1	3	5	5	3
3	3	5	1	3	5
-3	-3	-5	-5	-5	-7
-5	-7	-7	-7	-7	-7
-5	-7	-7	-7	-7	-7
1	-5	-3	-5	1	-5
-1	-5	-3	-3	-5	-5
3	-3	-3	-1	-3	-1
-3	-7	-7	-5	-5	-7
3	1	1	1	-1	1
-3	-5	-3	-3	-5	-5
3	1	-1	1	1	-1
1	3	3	1	3	5
1	3	1	3	3	-1
-5	-3	-1	-3	-5	-3
1	3	3	1	3	-1
-7	-5	-7	-7	-5	-3
5	7	7	7	5	5
-7	-3	-3	-3	-7	1
5	3	7	5	7	3
-3	-3	-1	-1	-3	-1
7	5	5	7	7	5
3	-1	-1	-1	3	1
1	1	-1	-1	-3	-1
-5	-5	-5	-5	-5	-7
-7	-7	-7	-7	-7	-5
5	5	3	3	5	1
-7	-7	-7	-7	-7	-5
3	1	3	5	1	1
-1	-3	1	-3	1	5
3	1	5	3	3	1
1	3	1	3	3	5
1	7	1	1	5	3
5	7	7	7	3	7
-7	-3	-3	-1	-5	-5
-1	1	3	-1	1	-1
5	3	5	3	5	7
3	-5	-3	-1	3	-1
7	1	5	5	5	5
-1	-3	-1	-5	-3	-3
-5	-5	-7	-5	-7	-7
-3	-3	-5	-3	-5	-5
3	1	-1	-5	1	1
3	3	3	1	1	3
-5	-3	-5	-3	-3	-5
7	7	7	7	7	7
5	5	7	3	5	5
-5	-7	-3	-1	-1	-3
5	5	5	7	3	5
5	5	5	5	7	7
5	7	7	7	7	7
-7	-1	-3	-1	-7	-3
-5	-1	-1	-3	1	-3
1	3	-1	1	1	3
3	3	1	5	3	3
1	-1	1	-1	3	3
5	1	5	1	-1	1
1	-1	-1	-1	-3	1
-1	-5	-5	-5	-3	-5
3	1	-5	-3	-1	-1
-7	-7	-7	-7	-7	-7
-1	-5	-3	-5	-5	-5
7	5	5	3	5	5
-1	-3	-3	-3	-1	-3
-1	-3	-1	1	-1	1
1	1	1	-1	1	-1
-3	-5	-3	-3	-3	-1
7	7	7	7	7	7
-1	3	1	1	3	5
3	3	5	5	5	3
-7	-7	-7	-7	-7	-7
1	5	3	5	3	1
-1	-3	-5	-3	1	-1
-3	-1	1	-1	-3	-3
3	-1	5	3	1	1
-1	-5	-3	-3	-1	-1
7	7	7	7	7	7
-3	-7	-7	-5	-3	-5
-5	-5	1	-5	-5	-7
-3	-1	-1	-3	-5	-1
3	7	-1	3	5	1
3	3	1	3	1	5
-3	-5	-1	-1	-3	-5
-3	-5	3	-1	-1	1
7	7	7	7	7	7
3	3	1	3	5	7
1	5	1	5	5	3
-7	-3	-1	-5	-5	-5
-5	1	5	-1	-3	1
-3	1	-3	-1	1	1
7	5	1	7	5	7
5	-1	3	-1	3	3
-5	-7	-3	-7	-5	-7
1	-3	-1	-3	-7	-5
-3	-3	-7	-7	-5	-7
7	-1	-1	1	3	3
7	-1	1	1	-1	1
-5	-7	-7	-7	-7	-7
1	-3	-3	-5	-1	-1
7	5	1	3	3	3
-7	-5	-5	-5	-1	-5
1	7	5	5	-1	3
-1	3	3	1	3	3
1	5	5	5	5	5
1	1	7	7	1	7
5	5	7	7	7	5
1	5	7	5	5	7
5	7	7	7	7	7
-5	3	-3	1	1	-1
5	5	7	5	3	5
-3	-3	-1	-3	-1	-3
5	1	3	7	7	5
7	3	7	7	7	7
7	5	7	5	7	7
-1	-3	-1	-1	-3	-3
-3	-1	-5	1	-5	-5
-7	-5	-7	-7	-7	-7
5	7	5	3	1	3
-1	-1	-1	1	-1	1
3	1	3	5	5	3
5	3	5	3	5	7
5	3	7	7	5	7
-3	-7	-7	-7	-5	-7
3	5	5	5	7	5
7	7	7	7	7	7
1	1	1	1	-1	1
-1	-5	1	-1	-1	-3
-1	-3	-1	-3	-3	-1
-1	-1	-1	-3	-1	-5
1	-1	-3	-1	-3	1
5	1	3	3	-1	-5
-5	-7	-7	-7	-5	-7
7	3	7	5	5	3
3	-5	-3	-1	-1	-1
-3	-7	-5	-5	-5	-5
3	7	5	1	3	5
-1	5	1	1	1	-1
-5	1	-3	-1	-5	-3
1	1	1	1	3	3
5	3	7	5	7	7
3	-1	5	7	3	7
7	7	7	7	7	7
3	7	3	1	1	5
-5	1	-5	-5	-7	-7
-7	-1	-7	-5	-7	-5
-5	-1	-3	-5	-3	-3
-1	-1	-3	-5	-1	-1
7	5	7	7	7	7
5	1	5	7	3	5
3	-1	3	-1	1	1
1	-1	-3	-1	-1	-1
-7	-5	-5	-3	-7	-5
-1	1	1	-3	-1	-1
3	5	5	1	3	3
-3	-3	-1	-3	-5	1
-1	-1	-1	3	1	-3
7	7	7	7	7	7
-3	-1	-1	-1	1	1
-5	-3	-3	-1	-5	-3
7	7	7	7	7	7
1	5	3	1	5	3
3	3	1	5	3	3
-3	-3	-1	3	-3	-1
-5	-3	-3	-7	-1	-3
5	7	5	5	5	5
-3	1	-3	-1	-1	-3
-3	-3	-5	-3	-1	-5
1	1	3	1	-1	5
3	-3	3	1	3	-1
1	-3	-1	-1	-3	-1
5	3	7	5	3	3
-3	-5	-7	-7	-5	-3
1	-1	-5	-3	-7	-5
-1	-3	-5	-5	-3	-7
-7	-7	-7	-7	-7	-7
-1	-5	-1	-3	-3	-3
5	-3	-1	1	5	1
7	5	5	7	7	7
-3	-5	-5	-3	-5	-3
-3	-5	-3	-5	-1	-5
-3	-1	-1	-3	-5	-1
1	5	3	3	3	1
5	7	5	7	7	7
-1	1	-1	1	-1	-1
-3	3	3	1	1	3
1	1	5	3	3	7
3	3	5	5	5	5
-1	1	-1	5	1	3
5	7	5	7	7	7
1	5	3	1	3	3
-7	-3	-1	-3	-7	-7
-7	-5	-7	-7	-7	-7
7	7	5	5	7	5
5	3	5	7	7	7
7	5	7	7	5	7
-7	-7	-3	-7	-7	-1
3	3	5	3	5	3
-7	-5	-7	-5	-7	-3
5	7	-1	5	5	3
-1	-1	1	-5	-1	-3
-5	-3	5	5	-5	1
1	-3	1	3	3	-1
7	7	7	7	7	7
5	-1	-1	3	1	1
-7	-7	-5	-5	-7	-5
3	3	5	-3	-1	-1
1	5	-1	-3	-1	-1
-7	-7	-7	-7	-7	-7
7	5	5	7	5	3
-7	-7	-7	-7	-7	-7
1	-3	1	5	1	-1
3	-1	-1	1	-1	1
7	7	5	5	7	5
-7	-3	-7	-7	-7	-5
-5	-1	-3	1	-5	-5
-7	-1	-1	-3	-1	1
5	5	5	5	7	7
3	3	3	7	5	5
3	3	7	7	5	7
5	5	5	3	5	5
-3	-1	-3	-3	-3	-1
-7	-5	-7	-5	-7	-7
-7	-3	-5	-7	-5	-5
3	3	3	1	3	1
1	-3	-1	1	-1	1
-5	-7	-7	-5	-5	-7
-1	-3	-3	-3	-3	-1
-1	-3	-3	-5	-3	-5
-5	-5	-7	-5	-5	-5
3	3	1	1	1	1
1	3	5	-1	3	1
3	3	3	3	1	1
-7	-7	-7	-5	-7	-5
3	3	3	3	5	3
1	1	-1	-1	-1	1
-1	-1	-1	1	-1	-3
-5	-3	-3	-3	-3	-1
3	1	1	-1	-1	1
-5	-7	-7	-5	-5	-5
-3	-5	-3	-3	-5	-3
3	3	1	-3	3	1
-3	-1	-3	-3	-1	1
5	5	5	7	3	3
-5	-3	-3	-3	1	3
3	3	5	1	3	-3
3	3	1	7	-1	7
3	3	3	5	7	1
7	7	7	7	7	7
-5	-1	-3	-3	-3	-5
-7	-3	-5	-1	-3	-5
7	7	7	5	3	7
3	3	3	-3	5	-1
-3	-5	-3	-3	-5	-1
7	5	7	7	5	5
-3	-3	-3	-7	1	1
7	7	7	7	5	5
-7	-7	-7	-7	-7	-7
5	7	7	3	7	3
5	7	7	5	3	7
7	7	7	7	7	7
-3	-5	-5	-3	-5	-3
7	7	7	7	7	7
7	7	7	5	5	7
1	3	1	3	1	3
5	3	5	3	3	1
-3	1	-3	-5	1	-1
-3	-3	-1	-1	-5	-5
-1	1	-1	-1	1	1
5	3	-1	1	5	-1
7	5	3	5	3	7
-3	-1	-1	-1	-3	-3
7	5	7	7	7	7
5	1	-1	-1	-1	1
3	1	-3	3	3	-1
3	1	3	3	-1	1
3	3	5	1	1	3
-3	-3	-5	-5	-1	-3
1	1	1	5	1	3
-3	-3	-1	-1	-1	-1
3	-1	3	3	7	1
-1	1	3	3	-1	1
-1	1	-1	3	3	1
-1	1	-1	-1	1	1
5	7	7	5	5	7
-7	-7	-5	-5	-7	-5
3	5	3	5	3	3
3	3	3	1	3	3
1	-1	1	-3	-1	-1
-3	-5	-1	-1	-5	-3
1	1	-1	-1	3	1
-1	1	-1	-1	1	-1
-5	1	3	-1	-5	-5
-7	-5	-5	-7	-3	-7
-1	-1	1	-1	-1	1
3	5	5	5	1	3
-7	-7	-7	-7	-3	-5
5	5	7	5	3	5
-3	-3	-1	-3	-3	-1
-5	-5	-5	-3	-5	-5
3	1	-1	1	-3	3
-5	-5	-5	-5	-5	-7
-3	-3	-3	-3	-5	-3
5	3	3	3	1	3
-3	-7	-7	-7	-3	-5
1	-1	-1	1	-3	-1
-5	-5	-7	-7	-5	-7
-1	1	-1	-3	-1	-1
-5	-5	-7	-5	-7	-5
-1	1	1	1	3	3
1	3	3	3	3	-1
-3	-1	1	-1	-3	-1
-3	-1	-1	-1	3	-1
7	7	7	7	5	7
-5	3	1	1	1	3
-1	1	1	1	3	1
3	5	5	5	1	3
-1	-1	-1	1	5	1
5	1	-1	3	-1	-3
1	1	3	1	1	3
-5	-7	-7	-7	-5	-7
3	1	3	3	-1	5
-1	1	-5	-1	1	-5
-1	-3	-7	-5	-3	-3
3	-1	-1	1	-1	-1
-1	-1	-3	-5	1	-1
3	1	1	1	1	-1
-1	-3	-3	-1	-3	-1
3	1	3	3	1	1
7	5	7	5	3	7
-1	-3	-7	-3	-3	-3
-1	-3	-3	-1	-3	-3
5	3	3	1	1	1
1	1	3	-1	1	-1
-5	-3	-5	-3	-5	-3
7	7	7	7	7	7
1	1	1	1	3	1
7	5	7	7	7	5
-5	-7	-3	-3	-7	-1
-1	1	1	-1	1	-1
7	7	7	7	7	7
3	7	5	5	5	1
-7	-3	-5	-5	-3	-1
-1	1	5	3	1	3
1	5	5	7	5	7
7	5	7	7	7	7
3	5	5	5	5	7
7	7	7	7	7	7
-3	-1	-1	-3	-3	1
3	7	5	5	3	3
-7	-3	-7	-7	-7	-7
-5	-3	-5	-5	-5	-7
7	7	7	7	7	7
-1	-5	-1	-1	-3	-1
-1	-3	-1	-1	-1	-5
1	-1	-1	-1	1	3
1	3	3	3	1	-5
-5	-7	-7	-7	-7	-5
7	7	7	5	7	3
-3	-3	-3	-3	-3	-1
1	-1	-1	3	-1	-1
7	5	7	7	5	7
-1	-3	1	-3	3	-3
-7	-7	-7	-7	-7	-7
3	3	1	-1	1	3
-3	3	-3	-1	1	-1
-7	-5	-7	-7	-7	-7
1	-1	-1	1	1	-3
-3	-5	-1	-7	-5	-3
7	3	3	5	1	5
3	1	-1	5	5	1
-1	-3	-1	-5	-5	-1
-5	-3	-5	-7	-5	-5
-5	-7	-7	-7	-7	-7
7	7	5	7	5	5
-3	-5	-5	-5	-1	-1
-3	-3	1	1	-1	-5
1	-1	3	1	-3	3
-1	-1	-1	-5	1	-1
3	1	-1	3	1	1
-7	-7	-7	-7	-7	-7
-3	-3	-3	-5	-3	-5
1	1	-1	-1	-3	-1
-1	-5	-3	-1	-1	-5
-3	-5	-7	-3	-1	-1
5	-1	3	3	1	-1
-7	-7	-5	-7	-5	-3
1	5	1	1	1	-3
-5	-3	-7	-5	-7	-3
7	7	7	7	7	5
-1	1	1	3	-1	3
-5	1	-1	1	-1	-1
-1	-1	3	1	3	3
3	7	7	7	5	7
-7	-1	-5	-1	-1	-3
-3	3	-1	1	-1	-1
-1	3	-1	-3	-1	1
-7	-7	-7	-7	-7	-7
-3	-3	1	1	-5	-1
7	5	7	5	7	7
1	-5	-3	-3	-3	-1
5	3	5	7	1	3
-5	-5	-7	-7	-5	-7
-7	-5	-7	-7	-7	-7
-3	-1	-5	-1	-5	-3
-1	-7	-3	-3	-5	-3
5	3	5	-1	-1	3
1	-3	5	-1	5	1
-7	-5	-3	1	-3	-5
3	3	-1	1	-1	3
-7	-5	-7	-7	-5	-7
-1	5	-1	3	-3	-1
-7	-7	-5	-3	-7	-7
7	7	7	5	7	7
5	5	5	7	3	5
-3	-7	-7	-5	-5	-7
1	-1	5	-5	5	-1
-1	-1	-3	-5	-7	-1
-5	-5	-7	-7	-3	-7
5	7	-1	1	-1	5
-5	-1	-1	-5	-1	-7
-7	-7	-5	-5	-7	-5
-5	-3	1	1	-3	-3
7	5	5	7	7	7
3	3	3	5	1	3
7	7	7	7	7	7
-7	-5	-3	-7	-3	-5
1	5	3	5	1	3
-5	-3	-5	-1	-1	-1
3	5	1	3	3	1
-3	-1	1	-1	-5	3
1	3	5	1	5	-3
-5	-7	-5	-7	-7	-1
5	5	3	7	7	1
-7	-7	-7	-7	-7	-5
7	5	7	5	5	5
-7	-5	-5	-7	-5	-7
5	7	5	7	5	5
-3	1	-5	-3	-1	-1
-3	-3	-3	-3	-1	-5
-3	-5	-3	-3	-5	-5
-3	-7	-5	-7	-5	-5
7	7	7	7	7	5
1	-3	-3	3	-1	3
-7	-7	-7	-7	-7	-7
-7	-5	-7	-7	-7	-7
-7	-1	-7	-7	-7	-7
-5	-7	-7	-7	-5	-5
7	3	3	3	5	5
5	3	3	5	5	5
-1	-5	-3	1	-1	-3
-3	-3	-1	-3	-1	-1
-7	-5	-5	-7	-3	-5
-7	-5	-5	-5	-5	-7
3	7	3	5	7	7
1	5	3	3	5	3
-7	-5	-3	-5	-5	-5
-7	-5	1	-5	-5	-5
1	3	3	3	5	7
1	1	-1	5	3	-1
5	5	5	7	7	7
-1	-1	3	-3	-1	-1
-7	-7	-3	-7	-7	-7
-5	-5	-7	-5	-7	-5
1	1	-5	-5	1	1
-1	-3	-5	-5	-5	-3
-3	-7	-3	-5	-7	-7
-1	-7	-1	-7	-5	-3
7	5	5	5	7	7
-3	-5	-7	1	-3	-5
-1	-1	-1	-3	-1	-1
-1	-1	-1	-7	-5	-5
-5	-3	-3	-1	-5	-3
-3	-1	-5	-1	-3	-5
7	7	7	5	7	7
1	-1	-3	-1	3	-1
-3	-5	-3	-1	-3	-1
7	3	7	5	5	5
1	-1	-3	-3	-1	-1
-5	-5	-7	-5	-7	-7
5	5	3	3	3	3
-1	-1	-3	-7	-1	-3
-1	3	-1	1	-7	-3
-7	-7	-5	-5	-5	-3
7	7	7	7	7	7
5	3	3	3	1	7
5	5	7	7	3	1
-7	-1	1	-1	-3	-1
5	7	7	7	7	5
1	3	1	5	5	3
-1	3	1	3	1	1
-5	-5	-3	-5	-3	-5
3	5	7	1	5	3
5	5	7	7	5	5
-3	-5	-5	1	-1	-1
7	5	5	5	5	3
-1	-1	-1	-5	-3	1
-1	-3	-1	-1	-1	-5
-3	-1	-3	1	-5	-1
5	5	3	1	5	3
-3	1	1	-1	1	3
-3	-5	1	5	-3	-1
-3	-1	1	-1	-1	-1
7	7	7	5	7	7
-3	1	-1	3	1	1
-3	1	1	-1	3	-3
3	7	7	3	5	7
1	3	3	5	3	1
-7	-3	-3	-1	-3	-1
7	5	7	5	5	5
-3	-5	-3	-5	-5	-3
-3	-5	-5	-1	-5	-7
-3	-7	-7	-5	-7	-7
-3	-7	-5	-7	-5	-7
-1	-5	-7	-7	-7	-5
1	-7	-5	-3	-3	-5
-3	-7	-7	-7	-7	-7
-1	-5	-3	-5	-3	-3
3	-1	1	-1	1	-1
-5	-7	-7	-7	-7	-3
5	5	3	5	3	1
-5	-7	-7	-7	-3	-3
1	3	3	1	-1	-3
-7	-7	-7	-7	-7	-7
3	3	3	3	5	1
3	3	3	5	3	7
3	3	5	7	7	3
-3	-1	3	1	-1	3
-1	1	1	-3	-1	-1
-1	3	1	1	3	3
-1	3	-1	3	-1	1
-5	-1	-3	-3	-3	-7
3	3	5	1	3	5
1	1	1	5	3	1
7	5	5	7	7	7
5	5	7	5	7	5
-5	-3	1	-1	-3	-1
1	7	5	3	3	3
3	7	1	3	5	7
1	5	-1	3	3	-1
-5	-3	-3	-3	-5	-1
5	3	7	3	7	3
-1	-5	-1	1	-1	1
5	1	1	7	3	3
5	3	3	1	5	5
1	1	1	-1	-3	-5
-7	-7	-7	-7	-7	-7
-3	1	-5	-5	-5	-5
7	7	3	3	5	7
3	1	3	5	3	3
5	-1	7	5	5	5
7	3	7	5	5	7
3	3	1	5	5	1
-3	-1	-3	1	-3	-3
-5	-1	-3	-7	-3	-5
-3	3	-3	-3	-3	-3
1	3	1	5	3	-1
5	5	5	5	5	5
7	5	7	5	7	5
-7	-7	-7	-5	-7	-7
3	3	1	5	1	1
5	3	1	3	5	1
1	-1	-1	-1	1	-3
-1	-1	-1	-3	-1	-5
-1	1	-3	-5	3	1
3	3	-1	1	-1	3
-5	-7	-5	-5	-3	-3
1	-1	3	1	1	1
5	5	7	5	3	5
1	-1	-1	1	3	1
5	5	7	5	5	5
-5	-5	-5	-5	-7	-3
-7	-7	-5	-5	-3	-7
-3	-3	-1	-1	-5	1
7	7	5	5	5	5
-3	-3	-7	-7	-1	-1
7	7	7	7	5	3
-5	-7	-7	-7	-5	-5
3	1	1	1	1	-1
5	3	3	7	-1	5
1	3	-1	1	3	-1
-3	3	5	1	1	-1
3	1	1	5	3	5
-5	-1	-1	1	-1	-3
1	3	5	1	3	7
-5	1	3	5	3	5
-1	3	5	5	5	5
1	7	5	5	5	5
7	7	7	7	7	7
-5	1	1	3	1	1
1	1	3	5	3	3
7	5	7	5	7	7
1	-1	1	3	1	3
-3	-7	-7	-5	-7	-7
1	1	1	-1	-1	-1
-3	-3	-5	-7	-5	-7
-1	-3	-5	-7	-7	-5
-3	-5	-5	-5	-3	-7
3	-1	1	-1	1	3
1	-1	3	1	1	-1
-1	-5	-1	-1	1	1
5	5	5	5	3	3
-3	1	-5	-5	-1	-1
-3	1	-3	-1	1	-3
-5	1	-1	-7	-5	-1
-7	-7	-3	-7	-7	-7
7	3	7	7	7	3
7	7	5	7	7	7
5	5	1	5	7	3
-7	-5	-1	-3	-5	-5
-7	-7	-5	-7	-7	-7
-7	-7	-7	-7	-7	-7
7	7	3	7	5	5
-1	-5	-5	-3	-1	-3
-5	-7	-5	-7	-7	-7
-3	-7	-3	-5	-7	-7
-7	-7	-7	-7	-5	-7
5	3	-1	1	1	1
-1	1	-1	3	1	1
-1	-3	1	-1	1	-3
3	1	5	3	-1	3
1	-1	1	3	5	-1
-3	-3	-3	-1	-3	1
1	3	1	1	1	3
-5	-1	-1	-3	-1	-5
-7	-5	-5	-5	-7	-5
-5	-1	-1	-3	-1	-3
-3	-3	-1	1	1	1
7	7	7	7	5	7
-3	-1	3	-1	3	1
5	3	7	5	5	5
-1	1	3	3	-1	1
-5	-3	-5	-1	-1	-3
7	7	7	5	5	7
-7	-5	-7	-7	-7	-7
-3	-5	-5	-5	-3	-5
1	-1	3	-1	-3	1
-7	-7	-7	-7	-5	-7
1	-5	-7	-1	-3	-3
3	1	-1	3	-1	3
-1	-3	-3	-5	1	-3
-3	-1	-3	-5	-7	-5
-1	1	-1	-3	-3	-3
-3	-1	-5	-3	1	-3
7	5	5	7	5	7
3	3	5	3	7	5
-7	-7	-3	-5	-5	-5
3	5	7	7	3	5
-7	-1	-5	-5	3	-3
1	7	3	1	3	3
-3	1	-1	1	-5	-1
-5	-5	-1	-7	1	-7
5	7	7	7	5	7
3	1	3	5	3	1
-1	-1	-5	1	3	1
7	7	7	7	3	7
-7	-7	-7	-7	-7	-7
-5	-3	-3	-3	-5	-7
-3	-5	-5	-5	-7	-3
3	-3	-3	-1	5	-1
1	-5	-5	-1	-5	-1
3	-3	1	-1	-1	-1
-7	-7	-7	-7	-7	-7
-3	-3	-3	-3	-7	-5
-1	-3	-7	-7	-3	-7
-1	-3	-3	-5	-1	-1
5	1	3	3	-1	1
-5	-7	-3	-5	-3	-5
7	7	7	7	7	7
1	-1	-5	-3	-3	1
-7	-7	-7	-7	-7	-7
-1	1	3	-3	-5	1
-1	1	1	-1	1	-5
-1	-7	-3	-1	-5	1
7	5	7	7	7	7
-3	-3	-1	-1	1	1
-5	-3	1	3	-3	-5
-5	-1	-3	-3	-3	-3
5	7	7	7	7	7
1	7	1	3	3	5
-1	3	5	7	7	7
5	5	7	5	7	7
-1	1	1	3	5	5
5	7	5	7	5	7
5	7	7	5	7	5
-7	-7	-7	-7	-7	-7
-5	-1	-3	1	-5	-3
1	1	1	1	3	5
5	3	3	5	7	7
-1	-7	-1	-1	-3	3
-1	-1	3	1	3	1
3	5	1	1	1	1
1	5	-3	1	1	3
-1	-3	-7	-3	-1	-5
3	1	7	1	1	5
3	-1	5	1	3	-3
5	-1	1	5	3	5
7	1	3	5	5	3
-5	-7	-7	-7	-5	-7
-3	-1	-3	-5	-7	-1
-5	-3	-5	-7	-7	-7
-5	-5	-5	-7	-7	-7
7	7	5	7	7	5
-3	-7	-7	-5	-7	-3
7	1	7	5	3	1
-3	-7	-7	-7	-7	-5
7	7	7	7	7	5
-7	-5	-7	-5	-5	-3
-1	-1	-3	-3	-1	-1
-1	1	1	3	1	1
-7	-7	-5	-5	-5	-7
5	5	7	7	7	5
3	3	3	3	5	7
1	5	5	7	7	3
-3	-1	3	1	-1	5
-7	-3	-1	-5	-5	-7
-5	-1	-5	-3	-3	-1
-5	-3	-5	-1	-5	-3
3	3	1	3	1	-1
-7	-7	-7	-7	-7	-5
-3	-7	-3	-3	-5	-7
-1	-5	-1	-1	-3	1
5	-1	1	-1	3	-1
-5	-5	-7	-7	-7	-3
-3	-3	-5	-3	-5	-7
-5	-5	-3	-5	-7	-3
1	-3	1	-1	-1	-3
-7	-7	-7	-7	-7	-7
-1	-3	-3	3	1	3
1	1	3	3	3	3
-7	-7	-5	-7	-5	-3
-5	-1	-1	-3	-3	-5
-7	-1	-7	-5	-5	-1
3	7	3	7	5	3
-1	-1	-1	1	-1	3
-1	-1	3	-1	1	1
-3	-5	1	3	-1	-3
5	3	5	7	5	7
7	7	7	5	7	5
-7	-5	-7	-7	-7	-7
-7	-3	-7	-5	-7	-7
-5	-3	-5	-7	-5	-5
3	1	3	1	1	1
-1	-5	-3	1	-1	1
7	3	3	7	7	7
7	3	7	5	7	5
-5	-7	-7	-5	-7	-5
-3	-3	-3	-3	-5	-7
-5	-3	-7	-7	-7	-5
5	5	1	5	-1	-3
3	1	-1	5	-3	1
7	7	5	5	7	5
5	1	5	5	3	7
-1	-5	-1	1	-3	-1
7	5	7	7	7	5
5	7	1	-1	3	5
3	7	3	5	3	1
-7	-7	-7	-7	-7	-3
3	7	7	3	5	3
-1	1	3	-1	5	5
3	3	3	7	5	3
7	7	7	7	7	7
7	7	7	7	7	7
3	5	7	5	5	5
1	5	5	3	3	5
5	7	3	5	7	5
7	7	5	7	7	7
3	1	3	3	1	-1
-5	-3	-1	-5	-3	-3
1	-3	1	-1	-1	-3
7	5	3	5	7	7
7	7	7	7	7	7
-5	-5	-3	-3	-5	-5
-1	-1	1	-3	-1	-3
1	3	3	-1	1	1
5	5	1	7	5	5
5	5	3	7	5	7
7	7	7	7	7	7
-1	-3	-1	-3	-1	-1
-3	-1	-3	-3	-3	-5
-3	-3	-3	-3	-3	-3
1	-1	-1	-1	1	-1
5	1	3	5	5	3
1	-1	3	3	-1	1
-1	-3	1	-3	-3	-3
-1	1	1	-1	1	1
1	3	-1	1	1	-1
-3	-1	-5	-1	-7	-1
5	7	7	5	7	5
3	7	7	5	7	7
-7	-3	1	3	1	-3
1	1	-1	5	3	5
7	7	7	7	7	7
-3	-1	-1	-3	-3	-3
-7	-7	-5	-5	-7	-7
-3	3	1	-3	1	-1
5	7	3	1	5	5
3	1	-1	5	3	1
-3	-5	1	1	-3	-1
3	-1	5	-3	-1	1
3	-1	1	-3	3	3
3	7	-5	7	1	-1
-5	-3	-7	-5	-5	-5
-1	-1	-1	-7	-1	-3
-7	-7	-7	-5	-7	-7
-3	-5	-5	-5	-3	-3
5	3	3	1	5	5
5	3	-3	3	3	5
-7	-7	-5	-1	-5	-5
-3	-3	-1	-5	-5	-5
7	5	7	3	5	5
-3	-3	-7	-3	-3	-5
1	-1	-1	3	-1	1
3	1	3	1	3	-1
-5	-7	-5	-7	-7	-5
1	1	1	3	-1	-1
-7	-7	-7	-7	-7	-7
7	7	7	5	7	5
-5	-3	-3	-5	-5	-1
-3	-1	1	1	-1	-5
1	1	1	1	-1	3
3	1	1	-1	5	3
5	5	5	7	7	7
-5	-5	-5	-3	-7	-5
-5	-3	-3	-3	-3	-5
1	3	1	-1	-1	3
-5	-7	-7	-5	-5	-7
-1	-3	-3	-3	-3	-1
-1	-3	-1	-3	-3	-5
-1	-1	-1	-1	1	3
7	7	7	7	7	7
1	-1	1	1	-1	5
-3	3	3	-1	1	-3
-5	-3	-1	-3	-5	-1
3	7	5	7	5	3
-3	-1	-5	-3	-1	1
-1	1	1	1	1	-1
-1	1	5	3	3	3
-7	-7	-5	-7	-7	-7
5	7	5	7	5	7
-7	-3	-7	-5	-5	-5
-1	1	1	1	1	-1
3	5	5	1	3	3
5	3	5	3	5	1
1	-3	-5	-1	1	1
7	7	7	7	5	7
-5	-7	-7	-7	-5	-5
-5	-7	-5	-7	-7	-7
-7	-7	-7	-7	-7	-7
7	7	1	7	7	3
-3	-7	-7	-7	-7	-5
1	-3	3	-3	1	-3
-7	-7	-7	-7	-7	-7
5	3	3	5	3	3
5	5	1	3	7	5
5	7	5	3	1	5
-7	-5	-5	-5	-7	-7
5	7	5	3	7	5
7	7	7	7	7	7
-7	-7	-5	-3	-1	-5
3	3	7	1	1	3
7	7	7	7	7	7
-3	1	-1	1	5	-1
1	5	1	3	-1	3
-5	1	-1	-3	-1	-3
-5	1	1	-3	1	1
3	7	7	7	5	5
7	7	7	7	7	7
3	3	7	5	1	5
7	5	5	7	7	7
-3	-1	-1	1	5	1
1	3	-1	-1	-1	-1
1	1	-1	1	-1	1
-5	-7	-5	-7	-5	-7
7	3	5	1	1	1
1	-1	-3	-1	-1	-3
-3	-5	-7	-3	-5	-3
3	-1	-1	-3	-3	-3
-7	-7	-5	-7	-7	-7
3	-3	3	1	1	-3
5	3	-1	3	1	3
3	3	3	1	7	5
-3	-1	-1	1	-1	-3
-7	-7	-5	-5	-7	-7
5	7	5	1	7	3
1	1	-3	1	1	3
7	7	7	7	5	7
-7	-3	3	1	-1	-1
7	7	7	5	5	7
-5	-5	-5	-1	-5	-3
1	1	-3	1	3	-3
7	7	7	3	3	7
-7	-7	-7	-7	-5	-7
-5	-7	-5	-3	-7	-7
7	7	7	5	5	7
-3	-5	-5	-5	5	-3
3	-1	1	7	-3	3
5	3	5	3	5	3
-1	-1	-1	-5	3	1
3	3	3	7	-7	1
-7	-7	-7	-7	-5	-7
3	7	3	3	3	5
7	5	7	7	5	7
-7	-7	-7	-5	-5	-7
7	7	7	7	5	7
1	-1	1	-1	5	-1
1	-1	-5	3	3	1
7	7	5	5	1	5
-5	-5	-5	-7	1	-7
5	5	7	5	1	5
1	1	-1	1	-1	-3
-7	-7	-7	-7	-5	-5
7	5	7	7	3	5
-3	-7	-3	-5	-3	-3
7	7	7	7	7	7
5	3	3	5	1	7
1	1	-1	1	5	-1
1	3	3	3	-1	3
-3	1	1	-3	-1	-3
5	5	3	3	3	3
1	3	1	5	3	5
7	7	7	7	7	7
1	-1	5	1	3	5
-5	-7	-5	-5	-5	-7
-1	-1	-3	-1	-1	3
7	7	5	5	5	5
-5	-5	-7	-5	-3	-5
5	5	5	3	1	1
-5	-5	-5	-5	-3	-3
7	7	7	7	7	7
-1	1	-1	-1	-3	-1
-1	1	1	1	3	-1
1	3	7	3	-1	5
-3	-3	-1	-3	1	-3
5	7	7	7	5	7
-1	1	1	1	1	3
-3	-1	-1	-3	3	-1
5	7	7	7	3	7
-7	-7	-5	-5	-5	-5
1	1	1	1	3	1
3	3	3	1	-3	1
-3	-5	-5	-3	-1	-5
-3	-5	-5	-5	-7	-5
1	-1	1	-1	-1	1
-5	-7	-5	-7	-1	-7
-3	-5	-3	-3	-7	1
3	5	3	3	5	1
-3	-3	-1	-5	-1	-1
5	7	7	7	1	5
-7	-7	-7	-7	-3	-5
3	1	5	1	-1	3
3	3	5	5	3	7
-5	-5	-5	-1	3	-5
3	5	5	5	3	7
-5	-3	-5	-7	-3	-7
-7	-7	-7	-7	-7	-7
1	-1	-1	-1	-7	-3
-3	-3	-3	-5	-1	-3
3	1	1	1	1	3
7	3	3	7	1	1
-7	-7	-7	-7	-5	-7
3	1	3	-1	-1	-1
-3	-5	-7	-5	-3	-3
1	-3	-1	3	3	-3
5	5	5	3	1	7
1	3	5	1	3	-1
-7	-7	-5	-5	-7	-5
5	5	3	5	3	3
-3	1	-5	-3	1	1
5	7	7	5	5	3
-7	-7	-3	-5	-7	-5
3	3	5	5	7	3
7	5	-1	7	1	5
-3	-3	-5	-3	-3	-3
-5	-3	-3	-5	-5	-7
-5	-5	-3	-5	-5	-3
7	5	5	1	7	3
5	5	3	5	5	5
7	5	5	7	5	3
-5	-7	-7	-7	-7	-5
3	1	5	1	1	1
-1	-3	-3	-1	-3	-1
-3	-1	-5	-5	-1	-5
5	5	5	3	3	7
-5	-3	-5	-5	1	-5
-7	-7	-5	-5	-5	-7
1	1	3	1	3	1
-1	-3	3	1	3	5
5	7	7	5	7	7
5	7	7	7	7	7
5	7	5	5	7	5
-7	-7	-7	-7	-7	-7
-5	-3	-1	-3	-3	-5
-1	1	-1	-1	-1	1
3	5	1	3	5	5
5	5	5	7	5	3
-3	-5	-1	-3	-5	-5
-5	-7	-3	-7	-5	-5
-1	-3	-5	-5	-3	-3
5	5	1	5	3	3
-3	-5	-5	-5	-5	-3
3	1	5	3	5	1
-1	-5	-3	-5	-5	-1
-5	-7	-7	-5	-5	-7
-1	-1	-5	-3	-3	-1
3	3	1	-1	1	-1
-7	-3	-1	-5	-5	-1
5	5	7	5	3	3
3	3	1	3	1	5
5	5	3	5	7	3
1	1	-3	3	-3	3
-1	3	1	1	1	-1
-7	-7	-5	-7	-7	-7
7	7	7	7	7	7
-1	-1	-3	1	3	-1
1	-1	-1	3	1	3
-1	-1	1	-1	-1	-1
-5	-5	-3	-5	-3	-5
7	5	3	5	5	7
1	5	-1	1	5	3
5	3	3	5	7	7
5	7	3	7	5	7
-5	-1	5	-1	3	-1
5	5	7	7	7	7
1	3	-1	3	5	1
5	7	5	7	7	7
5	7	7	7	3	1
-7	-3	-1	-5	-1	-1
3	3	5	3	3	1
3	1	-1	3	1	3
7	5	5	7	7	7
1	-1	1	-1	-1	-1
-5	-7	-3	-5	-7	-7
5	3	3	1	1	-3
1	1	-3	-1	1	1
5	5	3	3	7	3
-7	-7	-7	-7	-7	-7
5	3	7	5	5	3
7	7	7	7	7	7
5	5	5	7	5	5
3	5	5	5	5	5
-1	1	-1	-1	-1	-1
1	1	-1	-1	1	1
-3	-1	-1	-1	-3	-1
-3	1	1	-1	-1	1
1	-1	-1	1	1	1
5	3	1	3	3	3
1	1	1	1	3	3
-7	-7	-7	-7	-7	-7
1	-3	-1	-1	-3	-1
7	5	3	3	5	5
3	3	1	3	-1	1
1	3	1	1	1	1
-5	-3	-3	-7	-5	-7
-3	-1	-3	-3	-3	-1
-1	-1	-3	1	3	-1
7	7	5	7	7	7
-3	3	5	1	3	3
-1	-1	3	3	1	1
3	5	5	5	5	5
-5	-1	-3	-5	-3	-3
-3	-3	-3	-3	-7	-3
-1	-1	1	-1	-1	-1
1	-1	-1	-3	-1	-1
7	7	5	7	5	5
-5	-7	-5	-3	-7	-5
-1	-1	-1	-5	-3	-3
-3	-5	-5	-5	-5	-5
1	1	-3	3	1	-1
3	3	1	1	1	3
5	5	7	3	5	5
-5	-3	-3	-1	1	-3
-3	-1	-3	-1	-3	-1
1	5	3	1	3	3
-5	-1	-3	-3	-3	-3
-3	-3	-3	-1	-5	-3
7	3	3	3	3	5
7	5	7	7	7	7
-1	-5	-1	3	-1	-1
-5	-7	-5	-7	-5	-7
-1	-3	-3	-5	-1	-3
-3	1	-3	-1	-5	-5
-5	-1	-7	-5	-5	-5
-1	-1	-3	-5	-3	-3
1	-1	1	-1	-1	1
3	1	1	7	5	1
7	3	7	7	7	7
7	3	5	1	5	5
-5	-5	-5	-5	-1	-5
3	7	3	3	1	3
-3	-1	-3	-3	-3	-3
-7	-3	-5	-7	-7	-5
-7	-7	-3	-5	-7	-7
-5	-7	-3	-5	-3	-5
7	3	7	7	7	7
5	-3	-3	-3	3	3
-1	-1	-1	-1	1	-3
-3	-3	-1	-3	-7	-1
1	5	3	-1	1	-1
-1	3	-5	-3	-1	1
3	3	1	5	1	1
1	1	3	-1	3	3
3	1	7	1	5	3
7	7	7	7	7	7
-7	-3	-5	1	-1	-5
-3	-1	3	-1	-1	-5
-5	-1	-1	-5	-5	-1
-7	-7	-7	-7	-7	-7
-3	1	-3	-3	-1	1
5	7	7	3	3	5
-3	-5	-3	-3	-1	-1
3	-1	1	5	-1	-3
5	1	3	3	5	5
7	5	7	7	7	3
-5	-7	-7	-5	-7	-5
7	7	7	5	7	5
3	-1	-1	-5	1	3
-5	-5	-7	-7	-7	-7
-7	-5	-7	-7	-7	-7
-7	-3	-7	-7	-7	-3
5	3	3	1	1	1
-7	-7	-7	-5	-5	-5
7	3	5	7	3	3
1	-1	1	-3	-1	5
7	5	7	5	7	3
-1	3	-5	5	-1	3
-1	1	-1	-5	1	-5
3	1	1	-3	1	1
5	5	5	5	1	3
-7	-7	-5	-7	-7	-7
7	7	7	7	7	7
3	3	3	1	1	3
-7	-7	-7	-5	-5	-7
-3	1	-1	1	-3	-1
3	7	7	3	7	5
-3	5	3	1	5	1
3	3	5	7	1	7
5	7	7	7	7	7
3	3	5	5	7	7
1	1	3	3	1	3
-3	-1	-5	-1	1	-3
-1	1	-1	-3	-3	1
5	5	3	-1	-1	1
-7	-7	-7	-7	-7	-7
-1	-1	-1	1	-3	-1
3	-3	3	-1	3	-1
7	5	5	5	5	5
1	-1	1	1	-1	-1
-3	-3	-7	-7	-3	-3
7	7	5	5	7	5
-1	1	-1	1	1	1
-3	1	1	1	-1	-1
-7	-3	1	-5	1	3
3	7	7	7	7	5
-3	-1	-3	1	-1	1
1	5	1	3	5	1
1	3	3	-1	-1	3
-5	-5	-3	-3	-3	-5
7	3	5	7	5	3
7	5	3	5	3	7
1	-3	-5	-3	1	-3
-3	-7	-5	-5	-7	-5
3	1	3	-1	-3	-1
-5	-7	-7	-7	-5	-7
1	1	-5	1	-3	-1
3	-1	-1	1	1	1
-7	-7	-7	-7	-7	-7
1	-1	3	3	-1	1
-5	-5	-5	-3	-3	-5
3	5	3	1	3	1
3	5	3	5	3	3
-7	-5	-5	-5	-3	-5
5	7	7	5	5	5
-5	-1	-1	-5	-1	1
7	7	5	7	7	3
5	3	3	1	5	5
7	5	5	5	7	3
1	-1	1	1	1	1
-7	-5	-3	-5	-5	-7
1	1	-1	-1	-1	-1
-5	-3	-7	-5	-7	-5
-3	-1	-5	-3	-5	-5
-7	-7	-7	-7	-7	-7
-3	-7	3	-5	-5	-3
7	7	7	7	7	7
5	5	1	5	5	5
7	7	7	7	7	7
-5	-3	1	-3	-5	-5
-3	-1	1	-3	-1	-1
7	7	5	7	5	7
7	7	1	7	5	7
3	1	1	3	3	1
-7	-7	-3	-7	-7	-7
-7	-7	-5	-5	-5	-7
-5	-5	-7	-5	-3	-5
3	7	-1	3	1	3
1	3	3	1	3	1
-7	-5	-3	-5	-5	-5
5	7	7	7	7	7
3	5	-1	5	3	3
5	5	5	7	7	7
-1	3	7	5	5	3
5	7	7	5	5	7
-3	3	1	3	1	-1
1	3	1	5	3	3
1	1	-1	-7	1	3
-3	-3	-1	-7	-3	-7
-7	-7	-7	-5	-7	-7
7	7	5	5	7	5
-5	-5	-5	-7	-5	-3
3	-1	1	3	-1	-1
-3	-7	-5	-5	-5	-5
7	7	5	3	7	5
-1	-5	-5	-1	-3	-1
-1	-3	-3	-1	-1	-5
-3	-3	-3	-7	-5	-3
7	7	7	7	7	7
-5	-1	-5	-1	-3	-3
7	7	5	7	7	7
1	-1	3	-1	1	1
1	-1	3	3	3	3
1	1	-1	5	-1	-1
1	5	3	3	5	5
5	7	5	7	7	5
-7	-3	-3	-3	-7	-5
-5	-3	-3	-5	-1	-5
5	3	3	1	-1	7
-3	-3	-1	3	-3	-3
7	3	7	7	7	7
7	5	7	5	5	7
3	5	3	5	7	5
-3	1	-5	-1	-3	-1
7	7	7	7	7	7
-7	-5	-5	-7	-5	-3
3	1	5	5	-1	-1
7	5	7	7	7	7
7	3	5	5	7	3
-3	-5	-3	-3	-5	-1
-3	-5	-3	-3	-3	-7
-3	-1	-7	-7	-5	-3
3	5	-1	1	1	1
-1	-1	-3	-1	-1	-5
5	3	5	5	1	7
5	3	7	5	7	3
7	3	5	7	5	7
5	5	5	7	5	1
-7	-7	-7	-7	-7	-7
3	5	7	7	5	3
-7	-7	-7	-7	-7	-1
3	5	5	5	5	1
3	3	1	3	3	5
-1	-1	3	3	5	1
1	-1	-1	3	-1	1
1	1	1	-1	5	5
1	7	5	3	5	1
-3	3	-1	1	-5	1
5	7	7	5	7	5
1	-1	-1	-1	-1	3
3	-5	-1	3	1	-5
-7	-7	-7	-7	-5	-5
7	3	7	5	3	1
-7	-7	-7	-7	-7	-7
-3	-3	-5	-1	-7	-7
3	3	-3	-1	-3	1
-5	-5	-5	-7	-3	-7
-1	-5	1	1	-3	1
3	-3	3	1	3	3
7	7	7	7	7	7
7	7	7	7	7	7
-7	-5	-5	-5	-7	-7
-7	-3	-3	-7	-7	-7
-7	-3	-5	-5	-5	-5
3	1	-3	5	1	1
7	5	7	5	5	5
-5	-5	-1	-3	-1	-1
-1	-1	7	5	-1	1
-1	1	1	1	3	3
7	7	7	7	7	7
-7	-1	-7	-3	-5	-3
-5	-1	-1	-3	-1	-5
5	5	7	1	3	5
3	1	1	5	3	-1
-1	-5	-7	-1	-1	-1
7	5	7	3	5	3
-3	-7	-5	-7	-7	-5
-5	-7	-7	-5	-7	-7
-1	-5	-5	-3	-3	-3
-1	-1	-3	-5	-1	-1
3	1	1	3	-1	-1
-5	-7	-5	-5	-3	-3
5	3	7	1	7	3
1	-1	-1	3	1	3
-1	3	3	7	5	-1
3	5	7	3	3	7
5	5	5	3	5	5
-3	5	-1	3	1	1
-3	3	3	3	1	1
-1	3	5	1	5	3
1	5	7	5	3	7
1	5	5	7	7	3
5	7	5	7	7	7
3	7	5	5	5	5
-7	-5	-5	-5	-5	-3
1	1	3	5	3	-1
1	3	1	3	3	5
5	3	1	3	5	3
-1	-5	-1	-3	-5	-1
-5	-7	-3	-7	-5	-5
-1	-3	-5	-7	-3	-5
-1	-3	-7	-5	-7	-3
5	3	-3	-3	3	-3
-1	-5	-3	-5	-5	-1
5	-5	1	-1	-1	-3
-3	-7	-7	-7	-7	-5
7	5	5	7	3	5
-3	-3	-7	-7	-7	-5
-1	-1	-3	-7	-5	-7
-7	-5	-7	-7	-7	-7
-7	-5	-7	-7	-7	-7
5	5	3	5	5	7
7	5	7	5	5	7
-3	-3	1	1	1	-1
3	3	3	5	3	7
5	7	7	7	7	7
-7	-1	-5	-5	-3	-1
-3	3	1	1	-3	-3
-3	3	-1	3	1	5
5	5	5	7	7	5
5	5	5	5	5	7
-1	-7	-3	-1	-3	-5
-7	-5	-1	-3	-7	-5
7	7	7	7	7	7
3	3	-1	3	5	3
-5	-5	-7	-7	-7	-5
-5	-5	-1	-5	-5	-5
-5	-1	-1	-3	-1	-1
7	5	5	5	7	5
-1	1	-1	3	3	3
5	5	7	5	7	5
-3	3	7	3	3	3
3	5	7	7	7	7
1	5	3	5	7	7
5	5	3	7	7	5
1	7	7	3	3	5
-7	-5	-5	-7	-5	-7
-3	-1	-3	-5	-1	-3
-3	-1	-5	-5	-5	-3
-3	3	-5	-1	-5	-7
5	-1	1	-1	-1	1
-1	-7	-3	-7	-3	-7
1	-7	-5	-5	-5	-5
7	5	5	5	3	3
3	-3	-3	-5	-3	-3
1	-1	-3	-3	-3	-3
-5	-7	-7	-7	-7	-7
-1	-3	-5	-7	-5	-5
-5	-7	-5	-7	-7	-7
-3	-5	-3	1	-3	-3
5	3	5	5	5	5
-1	3	5	5	7	7
5	7	7	7	7	5
-7	-5	-7	-7	-7	-7
3	7	5	3	5	3
3	5	3	7	3	7
-1	3	3	3	1	1
5	7	7	5	5	7
1	-3	1	1	1	1
-7	-7	-7	-5	-5	-7
3	1	1	-1	-1	1
-3	-5	-7	-7	-5	-3
-5	-5	-7	-5	-7	-7
7	7	7	3	3	3
3	-1	-1	-3	5	1
-3	-5	-5	1	-7	-5
3	-1	3	5	5	5
5	3	5	3	7	5
3	3	3	5	1	5
-7	-5	-5	-5	-3	-5
1	5	3	1	1	7
3	7	7	5	7	7
-3	-1	-1	3	5	1
3	7	7	7	3	7
1	3	5	1	5	3
5	7	7	7	7	7
3	5	3	5	1	5
-5	-1	-3	-5	1	-3
5	7	5	7	5	5
-1	-5	-1	1	-1	-1
3	-1	1	-1	3	3
-1	-5	1	-3	-5	-1
-1	-1	-3	-1	1	-3
5	7	3	5	3	5
3	3	3	1	1	3
-5	-7	-7	-7	-7	-7
-1	-3	-1	1	-3	-1
7	7	7	7	7	7
1	-1	1	1	1	3
3	5	3	5	1	3
-7	-5	-7	-7	-7	-7
3	5	1	1	-1	-1
-1	-1	-3	-1	-3	-3
-7	-5	-7	-7	-5	-5
7	5	7	5	5	7
3	3	5	3	5	3
-1	-3	-3	-3	-3	-3
-3	-3	-5	-5	-3	-3
-5	-5	-7	-7	-7	-7
-1	-5	-5	-5	-5	-3
-3	-5	-3	-5	-3	-5
7	1	5	5	5	5
-7	-7	-7	-7	-7	-7
7	5	5	7	7	5
-3	-3	-3	-3	-3	-1
-7	-5	-7	-7	-5	-7
-1	3	1	1	-3	-1
-1	5	-1	3	1	-1
-5	-5	-1	-3	-3	-3
3	3	5	5	3	5
-7	-5	-5	-3	1	-3
-3	-1	-1	-1	-3	1
-3	1	3	1	1	-1
-5	-1	-1	-3	-1	-1
-5	-1	1	1	-1	-3
3	5	7	5	7	7
5	5	3	7	7	5
-1	-1	1	1	-1	3
-7	-7	-5	-5	-3	-7
-1	1	-1	-1	-1	1
1	3	-1	1	1	1
-3	-3	-1	-1	-1	-1
-7	-7	-5	-7	-7	-5
-5	-5	-3	-7	-7	-7
-5	-7	-7	-7	-7	-5
3	3	-5	1	-3	-5
-3	-3	-7	-7	-7	-1
3	5	3	1	1	1
-1	-3	1	-1	-1	-3
7	3	7	7	7	3
-3	-5	-5	-3	-1	-1
5	5	3	5	5	3
1	3	1	1	1	1
-5	-5	-5	-7	-7	-7
-3	-1	-3	-5	-5	-5
-5	-3	-5	-5	-1	-5
3	1	1	3	3	1
1	-3	1	1	-1	5
1	-1	1	5	3	3
-1	1	1	-1	-1	1
3	7	7	5	3	3
-1	1	-1	-1	-1	1
3	3	1	3	3	1
5	1	5	5	3	5
7	5	7	7	7	5
1	-3	1	-1	-1	1
5	3	5	5	3	3
-5	-3	-7	-3	1	-1
3	3	3	1	-1	1
-3	-3	-5	-5	-3	-3
-7	-7	-3	-5	-5	-5
7	7	7	7	7	7
3	3	3	5	7	7
7	7	7	7	7	7
1	3	1	3	-1	7
-5	-1	-1	-3	-1	-5
-1	3	1	-1	-3	1
5	3	3	7	7	3
5	1	1	5	5	5
7	3	7	7	3	3
-3	-7	-1	-3	-1	-3
1	-1	1	-1	-1	-1
-5	-5	-7	-5	-7	-5
-1	1	-5	-1	-1	-3
1	3	1	-1	-1	-1
-1	-1	3	-3	-1	-3
-1	-3	1	-1	-3	-1
5	1	3	3	5	5
7	5	3	7	7	7
1	1	3	5	1	3
-3	-1	1	-3	-3	-3
-7	-3	-5	-7	-7	-5
3	7	1	5	5	3
3	3	-3	7	3	5
5	1	3	1	5	-1
-7	-7	-5	-7	-7	-7
5	1	5	7	3	-1
7	7	5	5	7	7
-1	-1	-7	-5	-1	-3
-7	-5	-3	-7	-7	-7
-7	-5	-5	-7	-5	-7
7	5	7	3	5	5
3	1	-1	3	1	5
-3	-7	-7	-1	-3	-7
1	3	3	-1	1	5
7	7	7	5	7	3
-7	-5	-7	-3	-5	-3
1	3	1	1	1	-1
7	7	7	5	7	7
7	7	7	7	7	7
-7	-7	-5	-3	-5	-7
3	3	3	3	7	7
5	5	5	5	1	3
-7	-7	-3	-7	-7	-7
5	7	5	3	3	1
-7	-7	-7	-7	-7	-7
1	-1	-1	3	1	-5
1	-1	1	1	-3	3
3	1	3	-3	3	-1
1	-1	-1	1	-1	1
5	7	7	7	7	7
5	5	7	3	5	5
-5	-3	-3	-3	-5	-1
1	3	3	1	3	-1
-5	-3	-3	-3	-3	-1
5	5	5	3	5	3
1	3	3	3	3	5
-1	-1	3	1	1	-1
-1	-1	1	1	-1	-1
-5	-5	-3	-5	-3	-3
3	3	1	1	3	1
1	3	-1	1	-3	5
3	3	1	3	3	-3
-5	-5	-3	-7	-5	-1
7	7	7	7	7	5
-7	-5	-7	-5	-7	-5
-1	-1	-1	-1	-1	-3
1	1	5	-1	-1	1
-3	-3	-1	1	1	-1
3	7	3	7	5	1
3	5	3	5	5	5
-5	-5	-5	-5	-1	-7
-3	-5	-1	-1	-7	1
5	7	7	5	7	1
-7	-5	-7	-7	-5	1
5	5	1	3	1	1
-5	-5	-5	-7	-3	-3
-7	-7	-7	-7	-7	-7
-1	-5	-1	-3	-5	-3
1	-3	-5	-3	3	1
7	5	5	7	3	5
-5	-7	-5	-5	-3	-5
7	7	7	5	7	7
-7	-3	-7	-5	-7	-5
-3	1	-3	3	5	-3
3	5	5	3	3	7
1	3	7	1	3	3
-7	-7	-3	-1	-5	-5
5	7	7	7	7	7
1	5	3	-7	5	5
-3	1	1	1	-1	-3
-7	-5	-7	-3	-7	-7
3	7	5	-5	5	5
1	3	-1	-1	3	3
3	-1	-1	5	1	-1
1	-3	1	-1	-1	1
7	5	7	3	7	7
-3	-5	-7	-3	-7	-5
-3	-7	-7	-3	-7	-7
3	-1	5	1	-1	-1
-3	-3	-5	-5	-7	-3
-7	-7	-7	-5	-7	-7
3	5	1	1	3	3
7	5	3	5	5	3
-7	-7	-7	-5	-3	-5
7	7	7	7	7	7
1	1	1	1	1	5
5	5	5	7	7	3
-1	1	7	-1	-1	5
-3	1	-1	-5	-1	-5
-7	-5	-7	-7	-5	-7
5	7	5	5	3	7
-3	-3	1	-3	1	-3
-5	-7	-3	1	-7	-3
5	1	7	7	7	5
7	7	7	3	7	7
3	5	3	5	1	1
-7	-5	-5	-3	-5	-3
-1	3	3	-3	1	-1
3	5	3	3	3	7
-7	-5	-5	-1	-3	-7
1	3	3	3	3	7
3	3	5	1	5	5
-5	-5	-3	1	-3	-3
-5	-3	-1	-1	-3	-3
-3	-1	-1	-7	-1	-1
1	1	-3	1	1	1
3	1	-1	5	3	1
3	1	3	1	3	3
3	1	3	3	3	3
-7	-7	-7	-7	-7	-7
7	3	1	1	1	-1
-7	-7	-7	-7	-7	-7
-3	-7	-5	-3	-7	-5
-5	-7	-5	-7	-7	-5
3	-1	1	-1	-3	-1
-3	-5	-7	-5	-3	-1
[truncated: 129,075 more rows]
