# Supplementary material for: Nonlinear noise spectrum measurement using a probability-maintained noise power ratio method
Source: Commun Eng. 2022 Dec 29;1:49. doi: 10.1038/s44172-022-00047-y (PMC10955953; doi:10.1038/s44172-022-00047-y)
Supplement: Supplementary file 16 — Supplementary data 4 [file 44172_2022_47_MOESM16_ESM.xlsx]

## Sheet: Supplementary Fig1
Amplitude	PAM8 pattern (#2)	Reference samples/signal after step 1 (#3)	PM Notch Signal	Signal before quantization (#6)	Input signal (position #1 in Supplementary Fig. 1a)	Signal after step 2 (#4)	Signal after step 3 (#5)
-12	0	0	0	0	0.00498807	0	0
-11.8794	0	0	0	0	0.000306016	0	0
-11.7588	0	0	0	0	0.000275415	0	0
-11.6382	0	0	0	0	0.000520228	0	0
-11.5176	0	0	0	0	0.00036722	0	0
-11.397	0	0	0	0	0.000428423	0	0
-11.2764	0	0	0	0	0.000306016	0	0
-11.1558	0	0	0	0	0.000612033	0	0
-11.0352	0	0	0	0	0.000520228	0	0
-10.9146	0	0	0	0	0.000826244	0	0
-10.794	0	0	0	0	0.000520228	0	0
-10.6734	0	0	0	0	0.000459024	0	0
-10.5528	0	0	0	0	0.000489626	0	0
-10.4322	0	0	0	0	0.000642634	0	0
-10.3116	0	0	0	0	0.000856846	0	0
-10.191	0	0	0	0	0.000856846	0	0
-10.0704	0	0	0	0	0.00122407	0	0
-9.94975	0	0	0	0	0.000918049	0	0
-9.82915	0	0	0	0	0.00094865	0	0
-9.70854	0	0	0	0	0.00113226	0	0
-9.58794	0	0	0	0	0.00131587	0	0
-9.46734	0	0	0	0	0.00137707	0	0
-9.34673	0	0	0	0	0.00116286	0	0
-9.22613	0	0	0	0	0.00107106	0	0
-9.10553	0	0	0	0	0.00149948	0	0
-8.98492	0	0	0	0	0.0018055	0	0
-8.86432	0	0	0	0	0.00159128	0	0
-8.74372	0	0	0	0	0.00174429	0	0
-8.62312	0	0	0	0	0.00174429	0	0
-8.50251	0	0	0	0	0.00198911	0	0
-8.38191	0	0	0	0	0.00205031	0	0
-8.26131	0	0	0	0	0.00241753	0	0
-8.1407	0	0	0	0	0.0019279	0	0
-8.0201	0	0	0	0	0.00257054	0	0
-7.8995	0	0	0	0	0.00205031	0	3.05176e-05
-7.77889	0	0	0	0	0.00211151	0.000213623	0.000274658
-7.65829	0	0	0	0	0.00238693	0.000854492	0.000793457
-7.53769	0	0	0	0	0.00306016	0.00259399	0.00234985
-7.41709	0	0.000579834	0	0.000396729	0.00263174	0.00482178	0.00570679
-7.29648	0	0.00488281	0	0.00436401	0.00296836	0.0123596	0.0108337
-7.17588	0	0.0173035	0	0.0190735	0.00290715	0.0168152	0.0176392
-7.05528	0.124769	0.0346375	0.126328	0.0351868	0.00348859	0.0209045	0.021698
-6.93467	0	0.0360413	0	0.0342407	0.00324377	0.0221558	0.0221252
-6.81407	0	0.0226135	0	0.0227661	0.003764	0.0192871	0.0189209
-6.69347	0	0.00811768	0	0.00796509	0.00327437	0.0124512	0.0132446
-6.57286	0	0.000793457	0	0.000946045	0.00336618	0.00753784	0.0065918
-6.45226	0	0	0	3.05176e-05	0.00354979	0.00311279	0.00292969
-6.33166	0	0	0	0	0.00416182	0.00143433	0.00140381
-6.21106	0	0	0	0	0.00449844	0.000396729	0.000305176
-6.09045	0	0	0	0	0.0038252	0	0.00012207
-5.96985	0	0	0	0	0.00465145	3.05176e-05	6.10352e-05
-5.84925	0	0	0	0	0.00474325	0.000183105	6.10352e-05
-5.72864	0	0	0	0	0.00471265	0.000213623	0.000274658
-5.60804	0	0	0	0	0.00492686	0.00119019	0.00131226
-5.48744	0	3.05176e-05	0	3.05176e-05	0.00462085	0.0038147	0.0032959
-5.36683	0	0.00100708	0	0.00137329	0.00474325	0.00741577	0.00723267
-5.24623	0	0.00860596	0	0.00860596	0.00495746	0.013031	0.0130005
-5.12563	0	0.0281982	0	0.0290222	0.00578371	0.0193176	0.0197449
-5.00503	0.125461	0.0375366	0.124039	0.0355835	0.00541649	0.0230408	0.0233459
-4.88442	0	0.0316467	0	0.03125	0.00605912	0.0211792	0.0210876
-4.76382	0	0.014679	0	0.0158081	0.00618153	0.0176697	0.0172729
-4.64322	0	0.00314331	0	0.00326538	0.00615093	0.0100708	0.0107727
-4.52261	0	0.000366211	0	0.000274658	0.00682416	0.00521851	0.00497437
-4.40201	0	0	0	0	0.00667115	0.00170898	0.00161743
-4.28141	0	0	0	0	0.00627333	0.000762939	0.000671387
-4.1608	0	0	0	0	0.0056613	0.000335693	0.000335693
-4.0402	0	0	0	0	0.00694657	3.05176e-05	0.00012207
-3.9196	0	0	0	0	0.00713018	6.10352e-05	9.15527e-05
-3.79899	0	0	0	0	0.0074668	0.000183105	0.000152588
-3.67839	0	0	0	0	0.00774221	0.000640869	0.000946045
-3.55779	0	6.10352e-05	0	3.05176e-05	0.00722198	0.00250244	0.00195312
-3.43719	0	9.15527e-05	0	0.000183105	0.00875207	0.00515747	0.00537109
-3.31658	0	0.00384521	0	0.00390625	0.00826244	0.010437	0.00994873
-3.19598	0	0.0160217	0	0.0166931	0.00890507	0.0156555	0.0169678
-3.07538	0	0.0307312	0	0.031311	0.00817063	0.0213318	0.0206604
-2.95477	0.124023	0.0374146	0.125298	0.035675	0.0093641	0.0227051	0.0217285
-2.83417	0	0.0257263	0	0.0255127	0.00856846	0.0195618	0.0204773
-2.71357	0	0.00909424	0	0.00961304	0.00869086	0.0133972	0.0130005
-2.59296	0	0.00170898	0	0.00180054	0.0101291	0.00741577	0.00811768
-2.47236	0	9.15527e-05	0	6.10352e-05	0.0093947	0.00375366	0.00341797
-2.35176	0	3.05176e-05	0	3.05176e-05	0.00899688	0.00149536	0.00125122
-2.23116	0	0	0	0	0.00911929	0.000366211	0.000549316
-2.11055	0	0	0	0	0.00878267	9.15527e-05	0.000183105
-1.98995	0	0	0	0	0.00911929	9.15527e-05	6.10352e-05
-1.86935	0	0	0	0	0.0101597	9.15527e-05	0.000152588
-1.74874	0	0	0	0	0.0107412	0.000396729	0.000427246
-1.62814	0	0	0	0	0.00988433	0.00128174	0.00131226
-1.50754	0	9.15527e-05	0	0	0.00994553	0.00323486	0.00302124
-1.38693	0	0.0010376	0	0.000915527	0.00918049	0.00732422	0.00735474
-1.26633	0	0.0072937	0	0.00704956	0.00963951	0.0130005	0.0123596
-1.14573	0	0.0230103	0	0.023407	0.00988433	0.0189514	0.0209045
-1.02513	0.126912	0.0352783	0.125549	0.0345154	0.00970072	0.0231628	0.0207214
-0.904523	0	0.0345459	0	0.035614	0.0094253	0.0214844	0.0222473
-0.78392	0	0.0201721	0	0.0195618	0.00982312	0.0172729	0.0180054
-0.663317	0	0.00500488	0	0.00537109	0.0112308	0.0112	0.0108337
-0.542714	0	0.000640869	0	0.000640869	0.0108024	0.00592041	0.00604248
-0.422111	0	0	0	0	0.0107412	0.00256348	0.00247192
-0.301508	0	0	0	0	0.0115674	0.000823975	0.00088501
-0.180905	0	0	0	0	0.00991493	0.000335693	0.000213623
-0.0603015	0	0	0	0	0.0110166	6.10352e-05	0.00012207
0.0603015	0	0	0	0	0.0102515	0	0
0.180905	0	0	0	0	0.0101597	0.00012207	9.15527e-05
0.301508	0	0	0	0	0.0103434	0.000366211	0.000579834
0.422111	0	0	0	0	0.00988433	0.00167847	0.00192261
0.542714	0	0.000335693	0	0.000335693	0.0104352	0.00469971	0.00436401
0.663317	0	0.00289917	0	0.00283813	0.0108024	0.00918579	0.00921631
0.78392	0	0.0116882	0	0.0118103	0.0102821	0.0159607	0.0148621
0.904523	0	0.0289917	0	0.0302124	0.0100985	0.0202942	0.0213623
1.02513	0.125922	0.0379639	0.125702	0.038269	0.0100373	0.0232544	0.0231323
1.14573	0	0.0284119	0	0.0267334	0.0102821	0.0200806	0.0199585
1.26633	0	0.0122375	0	0.0125732	0.010833	0.0151672	0.0150452
1.38693	0	0.00238037	0	0.00204468	0.0101291	0.00787354	0.00799561
1.50754	0	0.000183105	0	0.000305176	0.010374	0.0039978	0.00442505
1.62814	0	6.10352e-05	0	3.05176e-05	0.00921109	0.0015564	0.00143433
1.74874	0	0	0	0	0.00963951	0.000793457	0.000579834
1.86935	0	0	0	0	0.00991493	9.15527e-05	0.000152588
1.98995	0	0	0	0	0.00970072	0	0
2.11055	0	0	0	0	0.00924169	0	6.10352e-05
2.23116	0	3.05176e-05	0	0	0.0100985	0.000244141	0.000183105
2.35176	0	0	0	0	0.00905808	0.000762939	0.000610352
2.47236	0	0	0	6.10352e-05	0.00875207	0.00296021	0.00280762
2.59296	0	0.000823975	0	0.000518799	0.00911929	0.00628662	0.00579834
2.71357	0	0.00582886	0	0.00576782	0.00878267	0.00991821	0.0105591
2.83417	0	0.019043	0	0.0205078	0.00899688	0.0175171	0.017395
2.95477	0.126017	0.0358276	0.126251	0.0335388	0.00930289	0.0232849	0.0232239
3.07538	0	0.0365906	0	0.0376587	0.00832364	0.0235596	0.0231018
3.19598	0	0.0220642	0	0.0220642	0.00841545	0.0188293	0.0203247
3.31658	0	0.00543213	0	0.00564575	0.00795642	0.0124512	0.0124512
3.43719	0	0.00088501	0	0.000701904	0.00835424	0.00662231	0.00637817
3.55779	0	0	0	6.10352e-05	0.00890507	0.00305176	0.00256348
3.67839	0	0	0	0	0.00820124	0.000732422	0.000854492
3.79899	0	0	0	0	0.0075586	0.000213623	0.00012207
3.9196	0	0	0	0	0.00810943	9.15527e-05	0.00012207
4.0402	0	0	0	0	0.00660995	6.10352e-05	3.05176e-05
4.1608	0	0	0	0	0.00688537	0.00012207	0.000152588
4.28141	0	0	0	0	0.00639574	0.000488281	0.000457764
4.40201	0	0	0	0	0.00621213	0.00183105	0.00140381
4.52261	0	0.00012207	0	6.10352e-05	0.00703837	0.00396729	0.0043335
4.64322	0	0.0015564	0	0.00161743	0.00673236	0.00915527	0.0090332
4.76382	0	0.00991821	0	0.0103455	0.00584491	0.0149841	0.0140076
4.88442	0	0.0276794	0	0.0273743	0.00596732	0.0181885	0.0186768
5.00503	0.124444	0.0359497	0.123611	0.0354614	0.00615093	0.0222473	0.0230408
5.12563	0	0.0320435	0	0.0320129	0.0055695	0.0195923	0.0206604
5.24623	0	0.0134583	0	0.0136108	0.00544709	0.0157776	0.0149231
5.36683	0	0.00198364	0	0.00231934	0.00553889	0.00976562	0.009552
5.48744	0	0.000244141	0	0.00012207	0.00486566	0.00424194	0.00418091
5.60804	0	0	0	3.05176e-05	0.00504927	0.0017395	0.00167847
5.72864	0	0	0	0	0.00455964	0.000610352	0.000579834
5.84925	0	0	0	0	0.00477385	0.000152588	0.000152588
5.96985	0	0	0	0	0.00459024	0	6.10352e-05
6.09045	0	0	0	0	0.00413122	9.15527e-05	0
6.21106	0	0	0	0	0.00403941	9.15527e-05	9.15527e-05
6.33166	0	0	0	0	0.00449844	0.000518799	0.000793457
6.45226	0	3.05176e-05	0	0.00012207	0.003764	0.00253296	0.00192261
6.57286	0	0.000366211	0	0.000396729	0.00391701	0.00537109	0.00552368
6.69347	0	0.00485229	0	0.00460815	0.0037946	0.010437	0.0104065
6.81407	0	0.0175781	0	0.0172424	0.00296836	0.0167236	0.0175171
6.93467	0	0.0307617	0	0.0320129	0.00306016	0.0219421	0.020752
7.05528	0.12245	0.036499	0.123222	0.0365601	0.00336618	0.022644	0.0243835
7.17588	0	0.0249329	0	0.023407	0.00296836	0.0178223	0.0170288
7.29648	0	0.00738525	0	0.00775146	0.00345798	0.0128479	0.013031
7.41709	0	0.000823975	0	0.00100708	0.00244813	0.00769043	0.0065918
7.53769	0	6.10352e-05	0	0.000183105	0.00260114	0.0027771	0.00335693
7.65829	0	0	0	0	0.00275415	0.00143433	0.0015564
7.77889	0	0	0	0	0.00241753	0.000305176	0.000244141
7.8995	0	0	0	0	0.00223392	9.15527e-05	9.15527e-05
8.0201	0	0	0	0	0.00208091	0	0
8.1407	0	0	0	0	0.00162189	0	0
8.26131	0	0	0	0	0.00149948	0	0
8.38191	0	0	0	0	0.0018361	0	0
8.50251	0	0	0	0	0.0019279	0	0
8.62312	0	0	0	0	0.00165249	0	0
8.74372	0	0	0	0	0.0018667	0	0
8.86432	0	0	0	0	0.00156068	0	0
8.98492	0	0	0	0	0.00122407	0	0
9.10553	0	0	0	0	0.00137707	0	0
9.22613	0	0	0	0	0.00153008	0	0
9.34673	0	0	0	0	0.00131587	0	0
9.46734	0	0	0	0	0.00110166	0	0
9.58794	0	0	0	0	0.00131587	0	0
9.70854	0	0	0	0	0.00119346	0	0
9.82915	0	0	0	0	0.00125467	0	0
9.94975	0	0	0	0	0.00113226	0	0
10.0704	0	0	0	0	0.00116286	0	0
10.191	0	0	0	0	0.00113226	0	0
10.3116	0	0	0	0	0.000856846	0	0
10.4322	0	0	0	0	0.000703837	0	0
10.5528	0	0	0	0	0.000428423	0	0
10.6734	0	0	0	0	0.000642634	0	0
10.794	0	0	0	0	0.000642634	0	0
10.9146	0	0	0	0	0.000765041	0	0
11.0352	0	0	0	0	0.000795642	0	0
11.1558	0	0	0	0	0.000550829	0	0
11.2764	0	0	0	0	0.000612033	0	0
11.397	0	0	0	0	0.000642634	0	0
11.5176	0	0	0	0	0.000244813	0	0
11.6382	0	0	0	0	0.00036722	0	0
11.7588	0	0	0	0	0.000244813	0	0
11.8794	0	0	0	0	0.000397821	0	0
12	0	0	0	0	0.00455964	0	0

## Sheet: Supplementary Fig2
Iteration	PDF_difference with perturbation	PDF difference without perturbation
1	0.679367	0.67923
2	0.432343	0.380722
3	0.40419	0.358528
4	0.379448	0.354599
5	0.384506	0.352524
6	0.41568	0.351585
7	0.405396	0.35038
8	0.338608	0.349579
9	0.411179	0.348984
10	0.346931	0.348213
11	0.312645	0.347618
12	0.361382	0.347229
13	0.323822	0.347061
14	0.326714	0.346794
15	0.344299	0.346718
16	0.301399	0.346199
17	0.317284	0.346031
18	0.376656	0.345757
19	0.38208	0.345367
20	0.317566	0.345329
21	0.311531	0.345161
22	0.356453	0.345123
23	0.329521	0.344917
24	0.391518	0.344788
25	0.381119	0.344688
26	0.357506	0.34478
27	0.393486	0.344475
28	0.339653	0.344513
29	0.350746	0.344238
30	0.257507	0.344139
31	0.33062	0.344048
32	0.371742	0.343918
33	0.316078	0.343758
34	0.430054	0.343742
35	0.300545	0.343498
36	0.345695	0.343506
37	0.313377	0.343285
38	0.351593	0.343239
39	0.303169	0.343155
40	0.231766	0.342842
41	0.335983	0.342789
42	0.307877	0.342926
43	0.335052	0.342804
44	0.231033	0.342705
45	0.265579	0.342621
46	0.408722	0.342781
47	0.368774	0.342712
48	0.323517	0.342659
49	0.287949	0.342529
50	0.266144	0.342529
51	0.285713	0.342422
52	0.345329	0.342545
53	0.329178	0.342346
54	0.341209	0.342499
55	0.360222	0.342422
56	0.439171	0.34227
57	0.393326	0.342255
58	0.296379	0.34214
59	0.341476	0.342079
60	0.243828	0.342133
61	0.226395	0.342117
62	0.290192	0.342125
63	0.221268	0.342133
64	0.381561	0.342163
65	0.270264	0.342064
66	0.244034	0.341942
67	0.265007	0.34185
68	0.289597	0.341843
69	0.22271	0.341949
70	0.307899	0.341759
71	0.322586	0.341682
72	0.189041	0.341721
73	0.231285	0.341721
74	0.253265	0.341736
75	0.237267	0.341766
76	0.236908	0.341743
77	0.332581	0.341766
78	0.271896	0.341766
79	0.283447	0.341766
80	0.271584	0.341766
81	0.315598	0.341766
82	0.236122	0.341766
83	0.222534	0.341766
84	0.259171	0.341766
85	0.252335	0.341766
86	0.28566	0.341766
87	0.305618	0.341766
88	0.383957	0.341766
89	0.324425	0.341766
90	0.216942	0.341766
91	0.267616	0.341766
92	0.236557	0.341766
93	0.259888	0.341766
94	0.372147	0.341766
95	0.244881	0.341766
96	0.394051	0.341766
97	0.242325	0.341766
98	0.341354	0.341766
99	0.381058	0.341766
100	0.336021	0.341766
101	0.302773	0.341766
102	0.315468	0.341766
103	0.307724	0.341766
104	0.2873	0.341766
105	0.301666	0.341766
106	0.194885	0.341766
107	0.204056	0.341766
108	0.260147	0.341766
109	0.216309	0.341766
110	0.306679	0.341766
111	0.253716	0.341766
112	0.264755	0.341766
113	0.243423	0.341766
114	0.240723	0.341766
115	0.327614	0.341766
116	0.24157	0.341766
117	0.376724	0.341766
118	0.289467	0.341766
119	0.225121	0.341766
120	0.335487	0.341766
121	0.33638	0.341766
122	0.362434	0.341766
123	0.19912	0.341766
124	0.214722	0.341766
125	0.225639	0.341766
126	0.342484	0.341766
127	0.311958	0.341766
128	0.351952	0.341766
129	0.284546	0.341766
130	0.230133	0.341766
131	0.263046	0.341766
132	0.296181	0.341766
133	0.268974	0.341766
134	0.237831	0.341766
135	0.367447	0.341766
136	0.297729	0.341766
137	0.348801	0.341766
138	0.194954	0.341766
139	0.299812	0.341766
140	0.213722	0.341766
141	0.169426	0.341766
142	0.151588	0.341766
143	0.198433	0.341766
144	0.342117	0.341766
145	0.372154	0.341766
146	0.310051	0.341766
147	0.279335	0.341766
148	0.293106	0.341766
149	0.243378	0.341766
150	0.335495	0.341766
151	0.250267	0.341766
152	0.282814	0.341766
153	0.27861	0.341766
154	0.327667	0.341766
155	0.223343	0.341766
156	0.32225	0.341766
157	0.253365	0.341766
158	0.281296	0.341766
159	0.207123	0.341766
160	0.216919	0.341766
161	0.246811	0.341766
162	0.236427	0.341766
163	0.295197	0.341766
164	0.338669	0.341766
165	0.261703	0.341766
166	0.276253	0.341766
167	0.335724	0.341766
168	0.213493	0.341766
169	0.338104	0.341766
170	0.320862	0.341766
171	0.304314	0.341766
172	0.271652	0.341766
173	0.22052	0.341766
174	0.289207	0.341766
175	0.177116	0.341766
176	0.215584	0.341766
177	0.212555	0.341766
178	0.322487	0.341766
179	0.335693	0.341766
180	0.16938	0.341766
181	0.35083	0.341766
182	0.197388	0.341766
183	0.270546	0.341766
184	0.161636	0.341766
185	0.219887	0.341766
186	0.166298	0.341766
187	0.264801	0.341766
188	0.264374	0.341766
189	0.263428	0.341766
190	0.316574	0.341766
191	0.183052	0.341766
192	0.299934	0.341766
193	0.330414	0.341766
194	0.234802	0.341766
195	0.336441	0.341766
196	0.318817	0.341766
197	0.301811	0.341766
198	0.208359	0.341766
199	0.316269	0.341766
200	0.259552	0.341766
201	0.350212	0.341766
202	0.27784	0.341766
203	0.239288	0.341766
204	0.219635	0.341766
205	0.206123	0.341766
206	0.276001	0.341766
207	0.240761	0.341766
208	0.24173	0.341766
209	0.221657	0.341766
210	0.264038	0.341766
211	0.329582	0.341766
212	0.30069	0.341766
213	0.317291	0.341766
214	0.253418	0.341766
215	0.259842	0.341766
216	0.336334	0.341766
217	0.271706	0.341766
218	0.285988	0.341766
219	0.234009	0.341766
220	0.308784	0.341766
221	0.229462	0.341766
222	0.192253	0.341766
223	0.229828	0.341766
224	0.261841	0.341766
225	0.284081	0.341766
226	0.234711	0.341766
227	0.260727	0.341766
228	0.270058	0.341766
229	0.220993	0.341766
230	0.206856	0.341766
231	0.261826	0.341766
232	0.206573	0.341766
233	0.177605	0.341766
234	0.209785	0.341766
235	0.270386	0.341766
236	0.307968	0.341766
237	0.295609	0.341766
238	0.227531	0.341766
239	0.212944	0.341766
240	0.276955	0.341766
241	0.22702	0.341766
242	0.253365	0.341766
243	0.347641	0.341766
244	0.296135	0.341766
245	0.236076	0.341766
246	0.308449	0.341766
247	0.290894	0.341766
248	0.250504	0.341766
249	0.200783	0.341766
250	0.254692	0.341766
251	0.32724	0.341766
252	0.213692	0.341766
253	0.189728	0.341766
254	0.18383	0.341766
255	0.237144	0.341766
256	0.267921	0.341766
257	0.297997	0.341766
258	0.292923	0.341766
259	0.345161	0.341766
260	0.138084	0.341766
261	0.199677	0.341766
262	0.235229	0.341766
263	0.321594	0.341766
264	0.334473	0.341766
265	0.306465	0.341766
266	0.16864	0.341766
267	0.284492	0.341766
268	0.172234	0.341766
269	0.198479	0.341766
270	0.220581	0.341766
271	0.250153	0.341766
272	0.207237	0.341766
273	0.202232	0.341766
274	0.350044	0.341766
275	0.262077	0.341766
276	0.21833	0.341766
277	0.180161	0.341766
278	0.323555	0.341766
279	0.326416	0.341766
280	0.307915	0.341766
281	0.282051	0.341766
282	0.34655	0.341766
283	0.282799	0.341766
284	0.268829	0.341766
285	0.222916	0.341766
286	0.287338	0.341766
287	0.178902	0.341766
288	0.253571	0.341766
289	0.355087	0.341766
290	0.297295	0.341766
291	0.219864	0.341766
292	0.239227	0.341766
293	0.266426	0.341766
294	0.213669	0.341766
295	0.35746	0.341766
296	0.205879	0.341766
297	0.295418	0.341766
298	0.307785	0.341766
299	0.203354	0.341766
300	0.264427	0.341766
301	0.271088	0.341766
302	0.231255	0.341766
303	0.234024	0.341766
304	0.250618	0.341766
305	0.247223	0.341766
306	0.217072	0.341766
307	0.345619	0.341766
308	0.327118	0.341766
309	0.186234	0.341766
310	0.320587	0.341766
311	0.286011	0.341766
312	0.320534	0.341766
313	0.215416	0.341766
314	0.203499	0.341766
315	0.229149	0.341766
316	0.313057	0.341766
317	0.335884	0.341766
318	0.378357	0.341766
319	0.287682	0.341766
320	0.357925	0.341766
321	0.357262	0.341766
322	0.265816	0.341766
323	0.262985	0.341766
324	0.378883	0.341766
325	0.324615	0.341766
326	0.297852	0.341766
327	0.160828	0.341766
328	0.175598	0.341766
329	0.248444	0.341766
330	0.239746	0.341766
331	0.136681	0.341766
332	0.22213	0.341766
333	0.330589	0.341766
334	0.309357	0.341766
335	0.259529	0.341766
336	0.295563	0.341766
337	0.267151	0.341766
338	0.236023	0.341766
339	0.242043	0.341766
340	0.261795	0.341766
341	0.227013	0.341766
342	0.235359	0.341766
343	0.269974	0.341766
344	0.292221	0.341766
345	0.227478	0.341766
346	0.242599	0.341766
347	0.248993	0.341766
348	0.197441	0.341766
349	0.166351	0.341766
350	0.342445	0.341766
351	0.349579	0.341766
352	0.283386	0.341766
353	0.275429	0.341766
354	0.173569	0.341766
355	0.338486	0.341766
356	0.193611	0.341766
357	0.260574	0.341766
358	0.311005	0.341766
359	0.319946	0.341766
360	0.315918	0.341766
361	0.19516	0.341766
362	0.295006	0.341766
363	0.197624	0.341766
364	0.265915	0.341766
365	0.278923	0.341766
366	0.215828	0.341766
367	0.30352	0.341766
368	0.332405	0.341766
369	0.209816	0.341766
370	0.200668	0.341766
371	0.296249	0.341766
372	0.295502	0.341766
373	0.219238	0.341766
374	0.292984	0.341766
375	0.328575	0.341766
376	0.249031	0.341766
377	0.222725	0.341766
378	0.274803	0.341766
379	0.323708	0.341766
380	0.293877	0.341766
381	0.342117	0.341766
382	0.246933	0.341766
383	0.331924	0.341766
384	0.357124	0.341766
385	0.299728	0.341766
386	0.235069	0.341766
387	0.232063	0.341766
388	0.300484	0.341766
389	0.325226	0.341766
390	0.359329	0.341766
391	0.114594	0.341766
392	0.289726	0.341766
393	0.18782	0.341766
394	0.271904	0.341766
395	0.243889	0.341766
396	0.150719	0.341766
397	0.10099	0.341766
398	0.232643	0.341766
399	0.340363	0.341766
400	0.33503	0.341766
401	0.351517	0.341766
402	0.210243	0.341766
403	0.300568	0.341766
404	0.0927963	0.341766
405	0.121254	0.341766
406	0.193329	0.341766
407	0.257416	0.341766
408	0.241669	0.341766
409	0.182617	0.341766
410	0.306496	0.341766
411	0.194893	0.341766
412	0.264854	0.341766
413	0.256836	0.341766
414	0.238792	0.341766
415	0.326866	0.341766
416	0.218719	0.341766
417	0.191872	0.341766
418	0.209732	0.341766
419	0.266769	0.341766
420	0.169266	0.341766
421	0.190201	0.341766
422	0.303772	0.341766
423	0.321907	0.341766
424	0.249886	0.341766
425	0.326294	0.341766
426	0.18705	0.341766
427	0.401146	0.341766
428	0.238007	0.341766
429	0.336601	0.341766
430	0.372505	0.341766
431	0.301186	0.341766
432	0.153984	0.341766
433	0.282417	0.341766
434	0.261986	0.341766
435	0.224579	0.341766
436	0.236755	0.341766
437	0.336349	0.341766
438	0.317162	0.341766
439	0.220345	0.341766
440	0.217819	0.341766
441	0.300751	0.341766
442	0.296364	0.341766
443	0.23291	0.341766
444	0.168854	0.341766
445	0.209274	0.341766
446	0.237305	0.341766
447	0.255119	0.341766
448	0.138283	0.341766
449	0.230347	0.341766
450	0.244499	0.341766
451	0.276093	0.341766
452	0.338554	0.341766
453	0.221474	0.341766
454	0.332901	0.341766
455	0.247795	0.341766
456	0.377335	0.341766
457	0.347397	0.341766
458	0.296242	0.341766
459	0.217133	0.341766
460	0.302544	0.341766
461	0.181145	0.341766
462	0.214149	0.341766
463	0.205421	0.341766
464	0.332092	0.341766
465	0.211174	0.341766
466	0.185036	0.341766
467	0.153793	0.341766
468	0.244286	0.341766
469	0.217697	0.341766
470	0.174721	0.341766
471	0.141731	0.341766
472	0.187546	0.341766
473	0.196335	0.341766
474	0.29985	0.341766
475	0.312149	0.341766
476	0.238777	0.341766
477	0.270355	0.341766
478	0.280075	0.341766
479	0.331535	0.341766
480	0.285652	0.341766
481	0.208038	0.341766
482	0.291985	0.341766
483	0.23877	0.341766
484	0.336403	0.341766
485	0.104652	0.341766
486	0.203018	0.341766
487	0.262863	0.341766
488	0.239738	0.341766
489	0.271828	0.341766
490	0.385635	0.341766
491	0.313286	0.341766
492	0.231743	0.341766
493	0.150055	0.341766
494	0.133202	0.341766
495	0.213921	0.341766
496	0.255394	0.341766
497	0.177231	0.341766
498	0.282799	0.341766
499	0.228683	0.341766
500	0.278954	0.341766
501	0.175949	0.341766
502	0.193863	0.341766
503	0.30616	0.341766
504	0.315697	0.341766
505	0.268196	0.341766
506	0.203384	0.341766
507	0.275948	0.341766
508	0.240005	0.341766
509	0.280174	0.341766
510	0.337669	0.341766
511	0.232285	0.341766
512	0.200645	0.341766
513	0.305115	0.341766
514	0.234535	0.341766
515	0.365982	0.341766
516	0.345291	0.341766
517	0.19558	0.341766
518	0.211136	0.341766
519	0.204796	0.341766
520	0.135208	0.341766
521	0.19912	0.341766
522	0.296486	0.341766
523	0.237633	0.341766
524	0.322327	0.341766
525	0.121544	0.341766
526	0.192337	0.341766
527	0.19352	0.341766
528	0.205154	0.341766
529	0.250183	0.341766
530	0.338013	0.341766
531	0.263435	0.341766
532	0.223183	0.341766
533	0.249428	0.341766
534	0.211655	0.341766
535	0.288261	0.341766
536	0.294655	0.341766
537	0.188057	0.341766
538	0.170647	0.341766
539	0.282715	0.341766
540	0.298882	0.341766
541	0.254784	0.341766
542	0.175446	0.341766
543	0.181885	0.341766
544	0.240921	0.341766
545	0.112221	0.341766
546	0.198784	0.341766
547	0.26561	0.341766
548	0.197113	0.341766
549	0.219574	0.341766
550	0.273094	0.341766
551	0.243813	0.341766
552	0.165825	0.341766
553	0.243477	0.341766
554	0.145355	0.341766
555	0.173752	0.341766
556	0.254883	0.341766
557	0.248779	0.341766
558	0.206367	0.341766
559	0.244164	0.341766
560	0.221397	0.341766
561	0.20639	0.341766
562	0.094902	0.341766
563	0.160637	0.341766
564	0.217056	0.341766
565	0.229271	0.341766
566	0.305023	0.341766
567	0.106934	0.341766
568	0.255882	0.341766
569	0.257835	0.341766
570	0.272202	0.341766
571	0.404648	0.341766
572	0.182045	0.341766
573	0.142548	0.341766
574	0.154755	0.341766
575	0.232262	0.341766
576	0.274246	0.341766
577	0.265724	0.341766
578	0.336044	0.341766
579	0.159035	0.341766
580	0.280945	0.341766
581	0.225739	0.341766
582	0.288437	0.341766
583	0.215836	0.341766
584	0.368797	0.341766
585	0.245277	0.341766
586	0.379982	0.341766
587	0.244072	0.341766
588	0.214439	0.341766
589	0.192017	0.341766
590	0.116135	0.341766
591	0.204132	0.341766
592	0.0702362	0.341766
593	0.206535	0.341766
594	0.330505	0.341766
595	0.280731	0.341766
596	0.203644	0.341766
597	0.256531	0.341766
598	0.357361	0.341766
599	0.172577	0.341766
600	0.230904	0.341766
601	0.277939	0.341766
602	0.218048	0.341766
603	0.205467	0.341766
604	0.301643	0.341766
605	0.224411	0.341766
606	0.274338	0.341766
607	0.209053	0.341766
608	0.156998	0.341766
609	0.368156	0.341766
610	0.348259	0.341766
611	0.226494	0.341766
612	0.200386	0.341766
613	0.232346	0.341766
614	0.229256	0.341766
615	0.219154	0.341766
616	0.111412	0.341766
617	0.246277	0.341766
618	0.232368	0.341766
619	0.303009	0.341766
620	0.202705	0.341766
621	0.137146	0.341766
622	0.199471	0.341766
623	0.199821	0.341766
624	0.187233	0.341766
625	0.206818	0.341766
626	0.188042	0.341766
627	0.339417	0.341766
628	0.310631	0.341766
629	0.298187	0.341766
630	0.250969	0.341766
631	0.221451	0.341766
632	0.233284	0.341766
633	0.294136	0.341766
634	0.155159	0.341766
635	0.175766	0.341766
636	0.142754	0.341766
637	0.229347	0.341766
638	0.347412	0.341766
639	0.242157	0.341766
640	0.243362	0.341766
641	0.20919	0.341766
642	0.233032	0.341766
643	0.265068	0.341766
644	0.174706	0.341766
645	0.213089	0.341766
646	0.303802	0.341766
647	0.196793	0.341766
648	0.233376	0.341766
649	0.238647	0.341766
650	0.346123	0.341766
651	0.280342	0.341766
652	0.298767	0.341766
653	0.261658	0.341766
654	0.380135	0.341766
655	0.197418	0.341766
656	0.156593	0.341766
657	0.286598	0.341766
658	0.168869	0.341766
659	0.177437	0.341766
660	0.185471	0.341766
661	0.280487	0.341766
662	0.320053	0.341766
663	0.264519	0.341766
664	0.202583	0.341766
665	0.216972	0.341766
666	0.205612	0.341766
667	0.236015	0.341766
668	0.179771	0.341766
669	0.293922	0.341766
670	0.313461	0.341766
671	0.247116	0.341766
672	0.225594	0.341766
673	0.168602	0.341766
674	0.396744	0.341766
675	0.252159	0.341766
676	0.398651	0.341766
677	0.139366	0.341766
678	0.157188	0.341766
679	0.232658	0.341766
680	0.258041	0.341766
681	0.265083	0.341766
682	0.237213	0.341766
683	0.307343	0.341766
684	0.152847	0.341766
685	0.277298	0.341766
686	0.260468	0.341766
687	0.197472	0.341766
688	0.175117	0.341766
689	0.23082	0.341766
690	0.133476	0.341766
691	0.129013	0.341766
692	0.375565	0.341766
693	0.2127	0.341766
694	0.131004	0.341766
695	0.202599	0.341766
696	0.158951	0.341766
697	0.300667	0.341766
698	0.163223	0.341766
699	0.214516	0.341766
700	0.289734	0.341766
701	0.228439	0.341766
702	0.291313	0.341766
703	0.263962	0.341766
704	0.331024	0.341766
705	0.210915	0.341766
706	0.262604	0.341766
707	0.171402	0.341766
708	0.216774	0.341766
709	0.143944	0.341766
710	0.293655	0.341766
711	0.277489	0.341766
712	0.202415	0.341766
713	0.301216	0.341766
714	0.144852	0.341766
715	0.326241	0.341766
716	0.163055	0.341766
717	0.260818	0.341766
718	0.12413	0.341766
719	0.16037	0.341766
720	0.303604	0.341766
721	0.331306	0.341766
722	0.265442	0.341766
723	0.221474	0.341766
724	0.221382	0.341766
725	0.258415	0.341766
726	0.181953	0.341766
727	0.25827	0.341766
728	0.145996	0.341766
729	0.209145	0.341766
730	0.295509	0.341766
731	0.229858	0.341766
732	0.293739	0.341766
733	0.253456	0.341766
734	0.157478	0.341766
735	0.232841	0.341766
736	0.199219	0.341766
737	0.127708	0.341766
738	0.319382	0.341766
739	0.247917	0.341766
740	0.293533	0.341766
741	0.154747	0.341766
742	0.106888	0.341766
743	0.21772	0.341766
744	0.369972	0.341766
745	0.177399	0.341766
746	0.282677	0.341766
747	0.245506	0.341766
748	0.371147	0.341766
749	0.23069	0.341766
750	0.154625	0.341766
751	0.134415	0.341766
752	0.228439	0.341766
753	0.162819	0.341766
754	0.30864	0.341766
755	0.32605	0.341766
756	0.24556	0.341766
757	0.216187	0.341766
758	0.128731	0.341766
759	0.285362	0.341766
760	0.21978	0.341766
761	0.264259	0.341766
762	0.176765	0.341766
763	0.146301	0.341766
764	0.300041	0.341766
765	0.13694	0.341766
766	0.301781	0.341766
767	0.242981	0.341766
768	0.0489044	0.341766
769	0.168617	0.341766
770	0.264534	0.341766
771	0.320358	0.341766
772	0.211929	0.341766
773	0.314407	0.341766
774	0.303467	0.341766
775	0.243393	0.341766
776	0.257408	0.341766
777	0.155556	0.341766
778	0.136749	0.341766
779	0.233192	0.341766
780	0.232986	0.341766
781	0.29493	0.341766
782	0.174263	0.341766
783	0.298119	0.341766
784	0.0718002	0.341766
785	0.241394	0.341766
786	0.204216	0.341766
787	0.248909	0.341766
788	0.266525	0.341766
789	0.221504	0.341766
790	0.21965	0.341766
791	0.098465	0.341766
792	0.232895	0.341766
793	0.162933	0.341766
794	0.231461	0.341766
795	0.184837	0.341766
796	0.235451	0.341766
797	0.220734	0.341766
798	0.227142	0.341766
799	0.167114	0.341766
800	0.289131	0.341766
801	0.227516	0.341766
802	0.217628	0.341766
803	0.184364	0.341766
804	0.278091	0.341766
805	0.23513	0.341766
806	0.263962	0.341766
807	0.32814	0.341766
808	0.23571	0.341766
809	0.293976	0.341766
810	0.183876	0.341766
811	0.197556	0.341766
812	0.116768	0.341766
813	0.240837	0.341766
814	0.177727	0.341766
815	0.235733	0.341766
816	0.100327	0.341766
817	0.138496	0.341766
818	0.28199	0.341766
819	0.274246	0.341766
820	0.0930862	0.341766
821	0.28595	0.341766
822	0.29837	0.341766
823	0.287598	0.341766
824	0.181366	0.341766
825	0.14566	0.341766
826	0.160652	0.341766
827	0.183449	0.341766
828	0.195671	0.341766
829	0.245728	0.341766
830	0.205025	0.341766
831	0.179298	0.341766
832	0.214325	0.341766
833	0.187248	0.341766
834	0.296318	0.341766
835	0.215195	0.341766
836	0.342422	0.341766
837	0.225464	0.341766
838	0.13472	0.341766
839	0.350754	0.341766
840	0.269386	0.341766
841	0.285355	0.341766
842	0.209969	0.341766
843	0.268585	0.341766
844	0.279343	0.341766
845	0.199059	0.341766
846	0.171478	0.341766
847	0.195122	0.341766
848	0.224815	0.341766
849	0.195518	0.341766
850	0.275925	0.341766
851	0.128357	0.341766
852	0.328506	0.341766
853	0.0987625	0.341766
854	0.259918	0.341766
855	0.153221	0.341766
856	0.189262	0.341766
857	0.233734	0.341766
858	0.215118	0.341766
859	0.279617	0.341766
860	0.235664	0.341766
861	0.264435	0.341766
862	0.396767	0.341766
863	0.212807	0.341766
864	0.363754	0.341766
865	0.0902557	0.341766
866	0.261192	0.341766
867	0.262657	0.341766
868	0.24144	0.341766
869	0.140068	0.341766
870	0.188705	0.341766
871	0.216385	0.341766
872	0.237259	0.341766
873	0.197266	0.341766
874	0.280167	0.341766
875	0.175209	0.341766
876	0.205803	0.341766
877	0.285828	0.341766
878	0.27552	0.341766
879	0.214546	0.341766
880	0.163948	0.341766
881	0.225525	0.341766
882	0.28038	0.341766
883	0.202263	0.341766
884	0.204742	0.341766
885	0.232239	0.341766
886	0.268143	0.341766
887	0.129326	0.341766
888	0.141716	0.341766
889	0.313614	0.341766
890	0.391029	0.341766
891	0.311211	0.341766
892	0.269753	0.341766
893	0.228081	0.341766
894	0.365669	0.341766
895	0.263741	0.341766
896	0.276894	0.341766
897	0.334007	0.341766
898	0.319672	0.341766
899	0.230827	0.341766
900	0.283974	0.341766
901	0.201233	0.341766
902	0.226822	0.341766
903	0.174286	0.341766
904	0.0383835	0.341766
905	0.291847	0.341766
906	0.330132	0.341766
907	0.285233	0.341766
908	0.240273	0.341766
909	0.274544	0.341766
910	0.276695	0.341766
911	0.332497	0.341766
912	0.175484	0.341766
913	0.286674	0.341766
914	0.216896	0.341766
915	0.252274	0.341766
916	0.134537	0.341766
917	0.249435	0.341766
918	0.313316	0.341766
919	0.220734	0.341766
920	0.243279	0.341766
921	0.271431	0.341766
922	0.351959	0.341766
923	0.197632	0.341766
924	0.19136	0.341766
925	0.376228	0.341766
926	0.221794	0.341766
927	0.240547	0.341766
928	0.319786	0.341766
929	0.269409	0.341766
930	0.125916	0.341766
931	0.15181	0.341766
932	0.173813	0.341766
933	0.266998	0.341766
934	0.244125	0.341766
935	0.184067	0.341766
936	0.201294	0.341766
937	0.171532	0.341766
938	0.175041	0.341766
939	0.275269	0.341766
940	0.226479	0.341766
941	0.24044	0.341766
942	0.161369	0.341766
943	0.346802	0.341766
944	0.288254	0.341766
945	0.148293	0.341766
946	0.219086	0.341766
947	0.247948	0.341766
948	0.163147	0.341766
949	0.201767	0.341766
950	0.282425	0.341766
951	0.360237	0.341766
952	0.347313	0.341766
953	0.174011	0.341766
954	0.183029	0.341766
955	0.30912	0.341766
956	0.262711	0.341766
957	0.203484	0.341766
958	0.157738	0.341766
959	0.242653	0.341766
960	0.324661	0.341766
961	0.155296	0.341766
962	0.328964	0.341766
963	0.228783	0.341766
964	0.202255	0.341766
965	0.0790787	0.341766
966	0.153168	0.341766
967	0.245209	0.341766
968	0.374527	0.341766
969	0.225891	0.341766
970	0.135872	0.341766
971	0.359161	0.341766
972	0.143723	0.341766
973	0.279266	0.341766
974	0.134201	0.341766
975	0.197762	0.341766
976	0.293365	0.341766
977	0.282166	0.341766
978	0.210739	0.341766
979	0.160896	0.341766
980	0.100983	0.341766
981	0.272049	0.341766
982	0.0999451	0.341766
983	0.238251	0.341766
984	0.201469	0.341766
985	0.270042	0.341766
986	0.238617	0.341766
987	0.196922	0.341766
988	0.149155	0.341766
989	0.148026	0.341766
990	0.331436	0.341766
991	0.243874	0.341766
992	0.278786	0.341766
993	0.216858	0.341766
994	0.152504	0.341766
995	0.335403	0.341766
996	0.201759	0.341766
997	0.248047	0.341766
998	0.132805	0.341766
999	0.183708	0.341766
1000	0.330177	0.341766
1001	0.180786	0.341766
1002	0.36615	0.341766
1003	0.225838	0.341766
1004	0.168663	0.341766
1005	0.155312	0.341766
1006	0.238014	0.341766
1007	0.257164	0.341766
1008	0.222542	0.341766
1009	0.175217	0.341766
1010	0.19136	0.341766
1011	0.252922	0.341766
1012	0.266747	0.341766
1013	0.212975	0.341766
1014	0.189453	0.341766
1015	0.252182	0.341766
1016	0.241577	0.341766
1017	0.268234	0.341766
1018	0.19117	0.341766
1019	0.17688	0.341766
1020	0.257553	0.341766
1021	0.0851288	0.341766
1022	0.218597	0.341766
1023	0.152351	0.341766
1024	0.265602	0.341766
1025	0.203026	0.341766
1026	0.175369	0.341766
1027	0.204941	0.341766
1028	0.151062	0.341766
1029	0.248718	0.341766
1030	0.257919	0.341766
1031	0.176552	0.341766
1032	0.270203	0.341766
1033	0.353127	0.341766
1034	0.182175	0.341766
1035	0.21299	0.341766
1036	0.23748	0.341766
1037	0.273994	0.341766
1038	0.395432	0.341766
1039	0.299286	0.341766
1040	0.22303	0.341766
1041	0.299652	0.341766
1042	0.168671	0.341766
1043	0.0838242	0.341766
1044	0.187469	0.341766
1045	0.2556	0.341766
1046	0.151024	0.341766
1047	0.217834	0.341766
1048	0.34993	0.341766
1049	0.297516	0.341766
1050	0.418655	0.341766
1051	0.324837	0.341766
1052	0.19397	0.341766
1053	0.34359	0.341766
1054	0.327621	0.341766
1055	0.178734	0.341766
1056	0.290627	0.341766
1057	0.264954	0.341766
1058	0.350761	0.341766
1059	0.309654	0.341766
1060	0.262039	0.341766
1061	0.159958	0.341766
1062	0.142021	0.341766
1063	0.237854	0.341766
1064	0.336945	0.341766
1065	0.146652	0.341766
1066	0.236938	0.341766
1067	0.249664	0.341766
1068	0.211433	0.341766
1069	0.291168	0.341766
1070	0.180679	0.341766
1071	0.246605	0.341766
1072	0.200394	0.341766
1073	0.118965	0.341766
1074	0.239983	0.341766
1075	0.272453	0.341766
1076	0.261765	0.341766
1077	0.259666	0.341766
1078	0.134384	0.341766
1079	0.110512	0.341766
1080	0.263084	0.341766
1081	0.342094	0.341766
1082	0.256714	0.341766
1083	0.208473	0.341766
1084	0.157288	0.341766
1085	0.332069	0.341766
1086	0.143883	0.341766
1087	0.141731	0.341766
1088	0.291656	0.341766
1089	0.308533	0.341766
1090	0.285713	0.341766
1091	0.237587	0.341766
1092	0.281502	0.341766
1093	0.142448	0.341766
1094	0.152328	0.341766
1095	0.243004	0.341766
1096	0.275475	0.341766
1097	0.271011	0.341766
1098	0.155334	0.341766
1099	0.119087	0.341766
1100	0.31633	0.341766
1101	0.180084	0.341766
1102	0.265739	0.341766
1103	0.208084	0.341766
1104	0.239227	0.341766
1105	0.335861	0.341766
1106	0.264961	0.341766
1107	0.182175	0.341766
1108	0.319466	0.341766
1109	0.321144	0.341766
1110	0.250298	0.341766
1111	0.376259	0.341766
1112	0.267738	0.341766
1113	0.173111	0.341766
1114	0.253654	0.341766
1115	0.172318	0.341766
1116	0.166801	0.341766
1117	0.285393	0.341766
1118	0.20092	0.341766
1119	0.196136	0.341766
1120	0.296722	0.341766
1121	0.172394	0.341766
1122	0.159241	0.341766
1123	0.165916	0.341766
1124	0.179489	0.341766
1125	0.220177	0.341766
1126	0.136185	0.341766
1127	0.218468	0.341766
1128	0.244194	0.341766
1129	0.164337	0.341766
1130	0.169304	0.341766
1131	0.187706	0.341766
1132	0.339676	0.341766
1133	0.221596	0.341766
1134	0.280151	0.341766
1135	0.261658	0.341766
1136	0.22226	0.341766
1137	0.222565	0.341766
1138	0.387749	0.341766
1139	0.0876312	0.341766
1140	0.315735	0.341766
1141	0.221672	0.341766
1142	0.281815	0.341766
1143	0.207771	0.341766
1144	0.198196	0.341766
1145	0.320213	0.341766
1146	0.243057	0.341766
1147	0.317162	0.341766
1148	0.179688	0.341766
1149	0.156685	0.341766
1150	0.141029	0.341766
1151	0.0874405	0.341766
1152	0.25528	0.341766
1153	0.246262	0.341766
1154	0.153564	0.341766
1155	0.240471	0.341766
1156	0.189499	0.341766
1157	0.126312	0.341766
1158	0.26162	0.341766
1159	0.322426	0.341766
1160	0.181923	0.341766
1161	0.165146	0.341766
1162	0.334717	0.341766
1163	0.29055	0.341766
1164	0.198364	0.341766
1165	0.258926	0.341766
1166	0.217064	0.341766
1167	0.228989	0.341766
1168	0.206757	0.341766
1169	0.247421	0.341766
1170	0.209137	0.341766
1171	0.365799	0.341766
1172	0.207199	0.341766
1173	0.264633	0.341766
1174	0.156746	0.341766
1175	0.169655	0.341766
1176	0.281349	0.341766
1177	0.25518	0.341766
1178	0.230774	0.341766
1179	0.3694	0.341766
1180	0.272675	0.341766
1181	0.24115	0.341766
1182	0.234581	0.341766
1183	0.206696	0.341766
1184	0.171875	0.341766
1185	0.286636	0.341766
1186	0.195175	0.341766
1187	0.265625	0.341766
1188	0.165306	0.341766
1189	0.196632	0.341766
1190	0.239571	0.341766
1191	0.339371	0.341766
1192	0.240623	0.341766
1193	0.315407	0.341766
1194	0.231171	0.341766
1195	0.270073	0.341766
1196	0.186539	0.341766
1197	0.0963669	0.341766
1198	0.182068	0.341766
1199	0.209099	0.341766
1200	0.25338	0.341766
1201	0.174721	0.341766
1202	0.272987	0.341766
1203	0.187401	0.341766
1204	0.255875	0.341766
1205	0.173515	0.341766
1206	0.19754	0.341766
1207	0.392906	0.341766
1208	0.219109	0.341766
1209	0.230339	0.341766
1210	0.353394	0.341766
1211	0.152885	0.341766
1212	0.229988	0.341766
1213	0.0473785	0.341766
1214	0.129852	0.341766
1215	0.206177	0.341766
1216	0.130676	0.341766
1217	0.176544	0.341766
1218	0.254593	0.341766
1219	0.259247	0.341766
1220	0.224785	0.341766
1221	0.181313	0.341766
1222	0.259323	0.341766
1223	0.333473	0.341766
1224	0.150581	0.341766
1225	0.239326	0.341766
1226	0.250237	0.341766
1227	0.154945	0.341766
1228	0.356659	0.341766
1229	0.387329	0.341766
1230	0.185677	0.341766
1231	0.21859	0.341766
1232	0.205688	0.341766
1233	0.193748	0.341766
1234	0.245285	0.341766
1235	0.266998	0.341766
1236	0.146057	0.341766
1237	0.195641	0.341766
1238	0.204994	0.341766
1239	0.196068	0.341766
1240	0.231094	0.341766
1241	0.238754	0.341766
1242	0.135513	0.341766
1243	0.321915	0.341766
1244	0.137024	0.341766
1245	0.241951	0.341766
1246	0.25016	0.341766
1247	0.29142	0.341766
1248	0.23983	0.341766
1249	0.153687	0.341766
1250	0.192734	0.341766
1251	0.312065	0.341766
1252	0.259529	0.341766
1253	0.299881	0.341766
1254	0.170555	0.341766
1255	0.154381	0.341766
1256	0.178185	0.341766
1257	0.136925	0.341766
1258	0.18885	0.341766
1259	0.139488	0.341766
1260	0.340973	0.341766
1261	0.247902	0.341766
1262	0.291389	0.341766
1263	0.331474	0.341766
1264	0.333405	0.341766
1265	0.311737	0.341766
1266	0.22715	0.341766
1267	0.110718	0.341766
1268	0.251907	0.341766
1269	0.155464	0.341766
1270	0.143753	0.341766
1271	0.135246	0.341766
1272	0.20607	0.341766
1273	0.195969	0.341766
1274	0.229179	0.341766
1275	0.335861	0.341766
1276	0.198479	0.341766
1277	0.258003	0.341766
1278	0.217308	0.341766
1279	0.211815	0.341766
1280	0.261803	0.341766
1281	0.254112	0.341766
1282	0.24379	0.341766
1283	0.281052	0.341766
1284	0.176987	0.341766
1285	0.127754	0.341766
1286	0.315796	0.341766
1287	0.267975	0.341766
1288	0.244011	0.341766
1289	0.18531	0.341766
1290	0.105576	0.341766
1291	0.229492	0.341766
1292	0.257088	0.341766
1293	0.107857	0.341766
1294	0.22081	0.341766
1295	0.0513458	0.341766
1296	0.267532	0.341766
1297	0.0813141	0.341766
1298	0.24855	0.341766
1299	0.199249	0.341766
1300	0.315834	0.341766
1301	0.433975	0.341766
1302	0.266563	0.341766
1303	0.0792084	0.341766
1304	0.170624	0.341766
1305	0.249039	0.341766
1306	0.259148	0.341766
1307	0.0880356	0.341766
1308	0.239014	0.341766
1309	0.158073	0.341766
1310	0.360832	0.341766
1311	0.209824	0.341766
1312	0.326431	0.341766
1313	0.223351	0.341766
1314	0.244781	0.341766
1315	0.279495	0.341766
1316	0.229118	0.341766
1317	0.310417	0.341766
1318	0.28466	0.341766
1319	0.231758	0.341766
1320	0.200035	0.341766
1321	0.332268	0.341766
1322	0.322235	0.341766
1323	0.230042	0.341766
1324	0.265366	0.341766
1325	0.150192	0.341766
1326	0.243622	0.341766
1327	0.310944	0.341766
1328	0.205048	0.341766
1329	0.274284	0.341766
1330	0.220886	0.341766
1331	0.110077	0.341766
1332	0.122398	0.341766
1333	0.28141	0.341766
1334	0.198021	0.341766
1335	0.212952	0.341766
1336	0.0618515	0.341766
1337	0.14489	0.341766
1338	0.109421	0.341766
1339	0.228493	0.341766
1340	0.202599	0.341766
1341	0.153824	0.341766
1342	0.166306	0.341766
1343	0.215607	0.341766
1344	0.207169	0.341766
1345	0.245972	0.341766
1346	0.18763	0.341766
1347	0.196266	0.341766
1348	0.191216	0.341766
1349	0.205872	0.341766
1350	0.173447	0.341766
1351	0.304436	0.341766
1352	0.196358	0.341766
1353	0.312096	0.341766
1354	0.188248	0.341766
1355	0.285805	0.341766
1356	0.225365	0.341766
1357	0.226967	0.341766
1358	0.376984	0.341766
1359	0.047699	0.341766
1360	0.133354	0.341766
1361	0.170441	0.341766
1362	0.299324	0.341766
1363	0.206581	0.341766
1364	0.18354	0.341766
1365	0.18383	0.341766
1366	0.173363	0.341766
1367	0.254929	0.341766
1368	0.170494	0.341766
1369	0.230225	0.341766
1370	0.199783	0.341766
1371	0.107483	0.341766
1372	0.172119	0.341766
1373	0.237709	0.341766
1374	0.31913	0.341766
1375	0.219948	0.341766
1376	0.316681	0.341766
1377	0.208031	0.341766
1378	0.193932	0.341766
1379	0.222847	0.341766
1380	0.144501	0.341766
1381	0.0941238	0.341766
1382	0.174194	0.341766
1383	0.323006	0.341766
1384	0.325645	0.341766
1385	0.249481	0.341766
1386	0.0836029	0.341766
1387	0.190857	0.341766
1388	0.368149	0.341766
1389	0.223579	0.341766
1390	0.105713	0.341766
1391	0.133919	0.341766
1392	0.208839	0.341766
1393	0.235214	0.341766
1394	0.116486	0.341766
1395	0.315063	0.341766
1396	0.18882	0.341766
1397	0.233406	0.341766
1398	0.337593	0.341766
1399	0.221397	0.341766
1400	0.365669	0.341766
1401	0.349129	0.341766
1402	0.216652	0.341766
1403	0.276329	0.341766
1404	0.156662	0.341766
1405	0.253372	0.341766
1406	0.299187	0.341766
1407	0.223831	0.341766
1408	0.104774	0.341766
1409	0.18486	0.341766
1410	0.236496	0.341766
1411	0.2938	0.341766
1412	0.211914	0.341766
1413	0.13221	0.341766
1414	0.219269	0.341766
1415	0.197914	0.341766
1416	0.193199	0.341766
1417	0.289757	0.341766
1418	0.329674	0.341766
1419	0.1884	0.341766
1420	0.0638123	0.341766
1421	0.187134	0.341766
1422	0.270187	0.341766
1423	0.185837	0.341766
1424	0.263779	0.341766
1425	0.318848	0.341766
1426	0.326904	0.341766
1427	0.179764	0.341766
1428	0.256081	0.341766
1429	0.191681	0.341766
1430	0.189445	0.341766
1431	0.135941	0.341766
1432	0.159546	0.341766
1433	0.18557	0.341766
1434	0.274277	0.341766
1435	0.329803	0.341766
1436	0.289459	0.341766
1437	0.262444	0.341766
1438	0.300987	0.341766
1439	0.219185	0.341766
1440	0.310699	0.341766
1441	0.24482	0.341766
1442	0.146042	0.341766
1443	0.164711	0.341766
1444	0.284355	0.341766
1445	0.122223	0.341766
1446	0.335808	0.341766
1447	0.0715027	0.341766
1448	0.271805	0.341766
1449	0.194412	0.341766
1450	0.201088	0.341766
1451	0.276138	0.341766
1452	0.248581	0.341766
1453	0.224854	0.341766
1454	0.168037	0.341766
1455	0.226181	0.341766
1456	0.207924	0.341766
1457	0.0680542	0.341766
1458	0.042778	0.341766
1459	0.251419	0.341766
1460	0.328964	0.341766
1461	0.359131	0.341766
1462	0.25145	0.341766
1463	0.134254	0.341766
1464	0.105331	0.341766
1465	0.229858	0.341766
1466	0.284882	0.341766
1467	0.197037	0.341766
1468	0.0229721	0.341766
1469	0.230331	0.341766
1470	0.284653	0.341766
1471	0.16523	0.341766
1472	0.162132	0.341766
1473	0.218475	0.341766
1474	0.216515	0.341766
1475	0.221596	0.341766
1476	0.305534	0.341766
1477	0.221153	0.341766
1478	0.181564	0.341766
1479	0.254112	0.341766
1480	0.184181	0.341766
1481	0.254959	0.341766
1482	0.22538	0.341766
1483	0.203415	0.341766
1484	0.0864029	0.341766
1485	0.141266	0.341766
1486	0.191986	0.341766
1487	0.193939	0.341766
1488	0.220932	0.341766
1489	0.199089	0.341766
1490	0.219246	0.341766
1491	0.22364	0.341766
1492	0.172195	0.341766
1493	0.322701	0.341766
1494	0.181465	0.341766
1495	0.130707	0.341766
1496	0.160507	0.341766
1497	0.1754	0.341766
1498	0.268021	0.341766
1499	0.266586	0.341766
1500	0.328903	0.341766
1501	0.242554	0.341766
1502	0.295654	0.341766
1503	0.162552	0.341766
1504	0.345558	0.341766
1505	0.17485	0.341766
1506	0.279083	0.341766
1507	0.194267	0.341766
1508	0.196663	0.341766
1509	0.110619	0.341766
1510	0.21476	0.341766
1511	0.258308	0.341766
1512	0.264381	0.341766
1513	0.376007	0.341766
1514	0.187668	0.341766
1515	0.138641	0.341766
1516	0.273857	0.341766
1517	0.270462	0.341766
1518	0.284508	0.341766
1519	0.216156	0.341766
1520	0.198334	0.341766
1521	0.171295	0.341766
1522	0.301422	0.341766
1523	0.205215	0.341766
1524	0.298164	0.341766
1525	0.248436	0.341766
1526	0.168114	0.341766
1527	0.284142	0.341766
1528	0.314186	0.341766
1529	0.284798	0.341766
1530	0.247681	0.341766
1531	0.157784	0.341766
1532	0.231148	0.341766
1533	0.203842	0.341766
1534	0.150146	0.341766
1535	0.265411	0.341766
1536	0.300133	0.341766
1537	0.182503	0.341766
1538	0.162025	0.341766
1539	0.263313	0.341766
1540	0.083252	0.341766
1541	0.206223	0.341766
1542	0.255676	0.341766
1543	0.21608	0.341766
1544	0.291031	0.341766
1545	0.0957489	0.341766
1546	0.175072	0.341766
1547	0.292084	0.341766
1548	0.133492	0.341766
1549	0.0992432	0.341766
1550	0.320145	0.341766
1551	0.104675	0.341766
1552	0.300087	0.341766
1553	0.247154	0.341766
1554	0.323006	0.341766
1555	0.283257	0.341766
1556	0.29583	0.341766
1557	0.207771	0.341766
1558	0.22348	0.341766
1559	0.284805	0.341766
1560	0.128159	0.341766
1561	0.23513	0.341766
1562	0.267242	0.341766
1563	0.286942	0.341766
1564	0.223969	0.341766
1565	0.0864487	0.341766
1566	0.179909	0.341766
1567	0.151085	0.341766
1568	0.214966	0.341766
1569	0.225098	0.341766
1570	0.0938644	0.341766
1571	0.203789	0.341766
1572	0.129784	0.341766
1573	0.329231	0.341766
1574	0.197594	0.341766
1575	0.184776	0.341766
1576	0.133003	0.341766
1577	0.203941	0.341766
1578	0.298897	0.341766
1579	0.252655	0.341766
1580	0.187469	0.341766
1581	0.12748	0.341766
1582	0.249374	0.341766
1583	0.277626	0.341766
1584	0.324585	0.341766
1585	0.210991	0.341766
1586	0.247047	0.341766
1587	0.369209	0.341766
1588	0.332848	0.341766
1589	0.133125	0.341766
1590	0.251396	0.341766
1591	0.0673752	0.341766
1592	0.152153	0.341766
1593	0.175056	0.341766
1594	0.254128	0.341766
1595	0.182465	0.341766
1596	0.214943	0.341766
1597	0.241425	0.341766
1598	0.0537643	0.341766
1599	0.301628	0.341766
1600	0.252609	0.341766
1601	0.248596	0.341766
1602	0.264465	0.341766
1603	0.236252	0.341766
1604	0.208397	0.341766
1605	0.277924	0.341766
1606	0.323509	0.341766
1607	0.208054	0.341766
1608	0.140686	0.341766
1609	0.343719	0.341766
1610	0.103027	0.341766
1611	0.163223	0.341766
1612	0.272217	0.341766
1613	0.234497	0.341766
1614	0.249657	0.341766
1615	0.289062	0.341766
1616	0.0819321	0.341766
1617	0.140343	0.341766
1618	0.200935	0.341766
1619	0.322166	0.341766
1620	0.330582	0.341766
1621	0.111359	0.341766
1622	0.0252228	0.341766
1623	0.262398	0.341766
1624	0.213066	0.341766
1625	0.197632	0.341766
1626	0.165398	0.341766
1627	0.251251	0.341766
1628	0.29985	0.341766
1629	0.154617	0.341766
1630	0.291702	0.341766
1631	0.235458	0.341766
1632	0.328377	0.341766
1633	0.265816	0.341766
1634	0.188118	0.341766
1635	0.350166	0.341766
1636	0.121986	0.341766
1637	0.305672	0.341766
1638	0.339462	0.341766
1639	0.313774	0.341766
1640	0.21476	0.341766
1641	0.130028	0.341766
1642	0.112091	0.341766
1643	0.250771	0.341766
1644	0.224129	0.341766
1645	0.261635	0.341766
1646	0.171127	0.341766
1647	0.197563	0.341766
1648	0.327583	0.341766
1649	0.210205	0.341766
1650	0.144859	0.341766
1651	0.338928	0.341766
1652	0.285843	0.341766
1653	0.163422	0.341766
1654	0.0900726	0.341766
1655	0.0939484	0.341766
1656	0.151932	0.341766
1657	0.300629	0.341766
1658	0.275253	0.341766
1659	0.310745	0.341766
1660	0.237267	0.341766
1661	0.119698	0.341766
1662	0.211678	0.341766
1663	0.284302	0.341766
1664	0.21627	0.341766
1665	0.195862	0.341766
1666	0.205589	0.341766
1667	0.264618	0.341766
1668	0.126198	0.341766
1669	0.242111	0.341766
1670	0.299088	0.341766
1671	0.222237	0.341766
1672	0.240158	0.341766
1673	0.258385	0.341766
1674	0.239182	0.341766
1675	0.125427	0.341766
1676	0.241623	0.341766
1677	0.141953	0.341766
1678	0.228859	0.341766
1679	0.350441	0.341766
1680	0.16787	0.341766
1681	0.381165	0.341766
1682	0.234535	0.341766
1683	0.182816	0.341766
1684	0.110275	0.341766
1685	0.197098	0.341766
1686	0.286049	0.341766
1687	0.194313	0.341766
1688	0.13932	0.341766
1689	0.264015	0.341766
1690	0.255333	0.341766
1691	0.123482	0.341766
1692	0.124893	0.341766
1693	0.338318	0.341766
1694	0.311066	0.341766
1695	0.104828	0.341766
1696	0.338524	0.341766
1697	0.252884	0.341766
1698	0.198898	0.341766
1699	0.242256	0.341766
1700	0.195976	0.341766
1701	0.247643	0.341766
1702	0.263687	0.341766
1703	0.280525	0.341766
1704	0.239899	0.341766
1705	0.333778	0.341766
1706	0.260216	0.341766
1707	0.163261	0.341766
1708	0.132118	0.341766
1709	0.333244	0.341766
1710	0.198227	0.341766
1711	0.196487	0.341766
1712	0.174171	0.341766
1713	0.256279	0.341766
1714	0.16127	0.341766
1715	0.282333	0.341766
1716	0.329521	0.341766
1717	0.26075	0.341766
1718	0.214241	0.341766
1719	0.281502	0.341766
1720	0.0892334	0.341766
1721	0.252731	0.341766
1722	0.0900116	0.341766
1723	0.267624	0.341766
1724	0.195511	0.341766
1725	0.117577	0.341766
1726	0.160637	0.341766
1727	0.10199	0.341766
1728	0.260498	0.341766
1729	0.229996	0.341766
1730	0.260864	0.341766
1731	0.250854	0.341766
1732	0.0797806	0.341766
1733	0.109924	0.341766
1734	0.174385	0.341766
1735	0.168648	0.341766
1736	0.21637	0.341766
1737	0.234848	0.341766
1738	0.263741	0.341766
1739	0.267715	0.341766
1740	0.257393	0.341766
1741	0.134056	0.341766
1742	0.0764999	0.341766
1743	0.136566	0.341766
1744	0.258446	0.341766
1745	0.327538	0.341766
1746	0.109558	0.341766
1747	0.290985	0.341766
1748	0.273689	0.341766
1749	0.156738	0.341766
1750	0.199959	0.341766
1751	0.130013	0.341766
1752	0.249718	0.341766
1753	0.121147	0.341766
1754	0.0938034	0.341766
1755	0.199867	0.341766
1756	0.269379	0.341766
1757	0.177361	0.341766
1758	0.156471	0.341766
1759	0.150993	0.341766
1760	0.287033	0.341766
1761	0.194115	0.341766
1762	0.233299	0.341766
1763	0.133163	0.341766
1764	0.221397	0.341766
1765	0.148651	0.341766
1766	0.166229	0.341766
1767	0.11097	0.341766
1768	0.181183	0.341766
1769	0.114105	0.341766
1770	0.205612	0.341766
1771	0.221031	0.341766
1772	0.0923157	0.341766
1773	0.236328	0.341766
1774	0.127258	0.341766
1775	0.20755	0.341766
1776	0.1082	0.341766
1777	0.194824	0.341766
1778	0.198586	0.341766
1779	0.199593	0.341766
1780	0.164497	0.341766
1781	0.360313	0.341766
1782	0.130409	0.341766
1783	0.400612	0.341766
1784	0.260109	0.341766
1785	0.0866928	0.341766
1786	0.150642	0.341766
1787	0.240234	0.341766
1788	0.22229	0.341766
1789	0.257782	0.341766
1790	0.153534	0.341766
1791	0.112328	0.341766
1792	0.0619659	0.341766
1793	0.150185	0.341766
1794	0.0989075	0.341766
1795	0.192024	0.341766
1796	0.243111	0.341766
1797	0.316093	0.341766
1798	0.159607	0.341766
1799	0.28894	0.341766
1800	0.206345	0.341766
1801	0.241127	0.341766
1802	0.170387	0.341766
1803	0.241592	0.341766
1804	0.356689	0.341766
1805	0.165459	0.341766
1806	0.199272	0.341766
1807	0.162598	0.341766
1808	0.139709	0.341766
1809	0.227158	0.341766
1810	0.182426	0.341766
1811	0.289131	0.341766
1812	0.207664	0.341766
1813	0.27124	0.341766
1814	0.275818	0.341766
1815	0.178825	0.341766
1816	0.134735	0.341766
1817	0.283012	0.341766
1818	0.2714	0.341766
1819	0.269844	0.341766
1820	0.155006	0.341766
1821	0.177025	0.341766
1822	0.159355	0.341766
1823	0.345795	0.341766
1824	0.203209	0.341766
1825	0.154129	0.341766
1826	0.229477	0.341766
1827	0.12439	0.341766
1828	0.193291	0.341766
1829	0.301826	0.341766
1830	0.219765	0.341766
1831	0.163078	0.341766
1832	0.331635	0.341766
1833	0.305191	0.341766
1834	0.20253	0.341766
1835	0.195328	0.341766
1836	0.215675	0.341766
1837	0.175758	0.341766
1838	0.18325	0.341766
1839	0.198624	0.341766
1840	0.309479	0.341766
1841	0.241951	0.341766
1842	0.307274	0.341766
1843	0.323845	0.341766
1844	0.193047	0.341766
1845	0.20549	0.341766
1846	0.231674	0.341766
1847	0.133385	0.341766
1848	0.158638	0.341766
1849	0.280685	0.341766
1850	0.261902	0.341766
1851	0.211067	0.341766
1852	0.249832	0.341766
1853	0.273918	0.341766
1854	0.222641	0.341766
1855	0.230469	0.341766
1856	0.245071	0.341766
1857	0.111183	0.341766
1858	0.193871	0.341766
1859	0.247787	0.341766
1860	0.276314	0.341766
1861	0.102386	0.341766
1862	0.26461	0.341766
1863	0.227661	0.341766
1864	0.125923	0.341766
1865	0.183907	0.341766
1866	0.340363	0.341766
1867	0.352127	0.341766
1868	0.153564	0.341766
1869	0.0704422	0.341766
1870	0.177986	0.341766
1871	0.300674	0.341766
1872	0.286293	0.341766
1873	0.254982	0.341766
1874	0.208313	0.341766
1875	0.245888	0.341766
1876	0.129211	0.341766
1877	0.103836	0.341766
1878	0.232101	0.341766
1879	0.147484	0.341766
1880	0.159874	0.341766
1881	0.329132	0.341766
1882	0.142624	0.341766
1883	0.12207	0.341766
1884	0.218513	0.341766
1885	0.238754	0.341766
1886	0.271553	0.341766
1887	0.225395	0.341766
1888	0.24173	0.341766
1889	0.155136	0.341766
1890	0.227982	0.341766
1891	0.143394	0.341766
1892	0.250099	0.341766
1893	0.289276	0.341766
1894	0.249969	0.341766
1895	0.193192	0.341766
1896	0.258507	0.341766
1897	0.321785	0.341766
1898	0.122208	0.341766
1899	0.16375	0.341766
1900	0.254814	0.341766
1901	0.287018	0.341766
1902	0.206444	0.341766
1903	0.283829	0.341766
1904	0.164391	0.341766
1905	0.139565	0.341766
1906	0.167046	0.341766
1907	0.287476	0.341766
1908	0.156494	0.341766
1909	0.239594	0.341766
1910	0.17614	0.341766
1911	0.206932	0.341766
1912	0.188545	0.341766
1913	0.165619	0.341766
1914	0.165817	0.341766
1915	0.225937	0.341766
1916	0.184456	0.341766
1917	0.237015	0.341766
1918	0.173187	0.341766
1919	0.18293	0.341766
1920	0.278831	0.341766
1921	0.322617	0.341766
1922	0.204803	0.341766
1923	0.26825	0.341766
1924	0.271523	0.341766
1925	0.30365	0.341766
1926	0.227898	0.341766
1927	0.326546	0.341766
1928	0.250298	0.341766
1929	0.300461	0.341766
1930	0.311478	0.341766
1931	0.211662	0.341766
1932	0.314781	0.341766
1933	0.128326	0.341766
1934	0.261284	0.341766
1935	0.233437	0.341766
1936	0.244591	0.341766
1937	0.0762939	0.341766
1938	0.189003	0.341766
1939	0.154472	0.341766
1940	0.192413	0.341766
1941	0.193489	0.341766
1942	0.0319443	0.341766
1943	0.135727	0.341766
1944	0.0724487	0.341766
1945	0.224312	0.341766
1946	0.201515	0.341766
1947	0.259674	0.341766
1948	0.162514	0.341766
1949	0.310165	0.341766
1950	0.0720901	0.341766
1951	0.141304	0.341766
1952	0.134628	0.341766
1953	0.213501	0.341766
1954	0.101295	0.341766
1955	0.340279	0.341766
1956	0.161911	0.341766
1957	0.141907	0.341766
1958	0.286491	0.341766
1959	0.259644	0.341766
1960	0.154953	0.341766
1961	0.268265	0.341766
1962	0.272827	0.341766
1963	0.209442	0.341766
1964	0.201515	0.341766
1965	0.207016	0.341766
1966	0.305656	0.341766
1967	0.296227	0.341766
1968	0.0890961	0.341766
1969	0.238152	0.341766
1970	0.102386	0.341766
1971	0.305847	0.341766
1972	0.127769	0.341766
1973	0.323669	0.341766
1974	0.105545	0.341766
1975	0.300568	0.341766
1976	0.255676	0.341766
1977	0.210258	0.341766
1978	0.0738754	0.341766
1979	0.16143	0.341766
1980	0.278641	0.341766
1981	0.277542	0.341766
1982	0.349213	0.341766
1983	0.117096	0.341766
1984	0.275841	0.341766
1985	0.052948	0.341766
1986	0.195107	0.341766
1987	0.129456	0.341766
1988	0.158653	0.341766
1989	0.259628	0.341766
1990	0.164795	0.341766
1991	0.2314	0.341766
1992	0.137527	0.341766
1993	0.183838	0.341766
1994	0.162727	0.341766
1995	0.197769	0.341766
1996	0.0560074	0.341766
1997	0.0655594	0.341766
1998	0.254623	0.341766
1999	0.100296	0.341766
[truncated: 401 more rows]
